# Supplementary material for: Quantitative fragmentomics allow affinity mapping of interactomes
Source: Nat Commun. 2022 Sep 17;13:5472. doi: 10.1038/s41467-022-33018-0 (PMC9482650; doi:10.1038/s41467-022-33018-0)
Supplement: Supplementary file 4 — SupplementaryDataset1.xlsx [file 41467_2022_33018_MOESM4_ESM.xlsx]

## Sheet: Legend
Sheet:	PDZ-PBM interactome
		Contains the entire ProfAff database and all raw data of affinity measurements
		Contains raw data of Fig 2 B
			Abbreviations
			FP	Fluorescence polarization (competitive)
			DAPF	Holdup experiment with double affinity purified protein and fluorescent readout
			SAPF	Holdup experiment with single affinity purified protein and fluorescent readout
			CALIP	Holdup experiments with cpillary eleptrophoretic (caliper) readout
			LYSC	Holdup experiment with overexpressed lysate and caliper readout
			COMP	Composite affinty, the affinity of the most reliable holdup method
	DMI map
		Contains the entire measured interactomic map, consisting of “COMP” pKd values between domains and motifs
		Contains raw data of Fig 2 A and 2 F as well as all identified major PBM clusters. Use in combination with Figure S2 to find relations between PBM clusters.
		The upper two heatmaps consist of viral profiles. The upper contains unmodified HPV-E6 and HTLV1-TAX1 perofiles and the lower contains profiles of phosphorylated HPV-E6 motifs and profiles of other viral motifs.
	reference DMI interactome
		Contains all collected domain-motif affinities from the literature.
		Contains raw data of Fig 2 C and 2 E
	PPI_convert
		Contains the conversion procedure of the domain-motif interactomic map, consisting of “COMP” pKd values into the protein-protein interactomic map
	PPI map
		Contains the entire measured interactomic map between proteins and proteins
		Contains raw data of Fig S1
	reference PPI
		Collected interactions from the Bioplex, Biogrid, Intact databases from the exhaustive interactomic space investigated by our experiments
	reference PPI interactome
		Contains all collected interactions from the Bioplex, Biogrid, Intact databases, as well as its matching with our protein-protein interactome
		Contains raw data of Fig S1
		Heatmap coloring is compatible with LibreOffice ver 6.0.7.3
		For the original LibreOffice files, please contact the corresponding authors or get them directly from BioRxiv.

## Sheet: PDZ-PBM interactome
PDZ	PBM	PBM_uniprot	natural_10mer	peptide_10mer	peptide	LOGO	FP_aver_uM	FP_stdev_uM	DAPF_BI_aver	DAPF_BI_stdev	DAPF_n	DAPF_BI_norm_aver	DAPF_BI_norm_stdev	DAPF_PEP_uM	DAPF_PEPconv_uM	DAPF_neglogKd	CALIP_BI_aver	CALIP_BI_stdev	CALIP_n	CALIP_PEP_uM	CALIP_PEPconv_uM	CALIP_neglogKd	CALIP_METHOD	SAPF_BI_aver	SAPF_BI_std	SAPF_n	SAPF_BI_norm_aver	SAPF_BI_norm_std	SAPF_PEP_uM	SAPF_PEPconv_uM	SAPF_neglogKd	COMP_neglogKd	COMP_method	source	STATUS		pKd FP	pKd holdup
MAGI1_2	HPV16-E6_-2P	P03126	SSRTRRETQL	SSRTRRETQL	Biotin-ttds-SSRTRREpTQL	YES	2520	350	-0.0159386		1	-0.0177096			18	0	-0.025		1		18	0	LYSC									0	DAPF	CDF	PUBL		2.5986	0
SNTG2	PTEN_Ac	P60484	EDQHTQITKV	EDQHTQITKV	biotin-ttds-DEDQHTQITKacV	YES	376.79	272.74	0.0776158	0.0142853	2	0.0913127	0.0168063		17	3.7811	-0.077		1		29	0	LYSC									3.7811	DAPF	CDF	PUBL		3.4239	3.7811
MAST2	SARS-CoV-E	P59637	SSEGVPDLLV	SSEGVPDLLV	Biotin-(PEG)3-NLNSSEGVPDLLV	YES	252.7	22.76									0.08	0.03	2		20	0	LYSC									0	LYSC	CF	PUBL		3.59739	0
MAGI2_2	KCNT2	Q6UVM3	GQDSREETQL	GQDSREETQL	biotin-ttds-GQDSREETQL	YES	248.32	19.39	-0.0691702		1	-0.0760112			13.3	0																0	DAPF	DF	PUBL		3.60499	0
DLG4_3	KCNT2	Q6UVM3	GQDSREETQL	GQDSREETQL	biotin-ttds-GQDSREETQL	YES	240.56	64.17	-0.0344233	0.0179012	2	-0.0395887	0.0205874		13.3	0																0	DAPF	DF	PUBL		3.61878	0
SNTG2	HPV35-E6	P27228	WKPTRRETEV	SKPTRRETEV	biotin-ttds-SKPTRRETEV	YES	207.91	14.99	0.117706	0.037656	2	0.138477	0.0443012	33.9725	18.55	3.95093	0.223		1	60.5624	39.7	3.86896	LYSC			1						3.95093	DAPF	CDF	PUBL		3.68212	3.95093
DLG4_3	ARHGEF16	Q5VV41	MERLRVETDV	MERLRVETDV	biotin-ttds-MERLRVETDV	YES	203.38	11.45	0.0380804	0.0312501	2	0.0437946	0.0359393		17	0								0.23		1	0.23		60.4705	10	4.50793	0	DAPF	SDF	PUBL		3.69169	0
DLG4_3	ACVR2A	P27037	VDFPPKESSL	VDFPPKESSL	biotin-ttds-VDFPPKESSL	YES	194.67	15.72	0.123723	0.0992405	2	0.142288	0.114132	32.8634	33	3.70887																3.70887	DAPF	DF	PUBL		3.7107	3.70887
SNTA1	PTEN	P60484	EDQHTQITKV	EDQHTQITKV	biotin-ttds-DEDQHTQITKV	YES	193.98	17.47	0.14687		1	0.168817		43.9182	19	4.04468	0.18		1		36	3.79393	LYSC			1						4.04468	DAPF	CDF	PUBL		3.71224	4.04468
SNTA1	RPS6KA1	Q15418	RVRKLPSTTL	RVRKLPSTTL	biotin-ttds-RRVRKLPSTTL	YES	182.67	17.71	0.100974	0.0143615	2	0.116062	0.0165075	26.6437	18	3.87434	0.267	0.094	4	67.6067	31	4.08527	LYSC			1						3.87434	DAPF	CDF	PUBL		3.73833	3.87434
DLG4_3	ASIC3	Q9UHC3	HRTCYLVTQL	HRTCYLVTQL	biotin-ttds-HRTCYLVTQL	YES	179.08	45.96	0.0990153	0.0445066	2	0.113873	0.051185	23.4684	33	3.59645								0.06		1	0.06			11.5	0	3.59645	DAPF	SDF	PUBL		3.74695	3.59645
DLG4_3	TMIGD1	Q6UXZ0	DKDPHSETAL	DKDPHSETAL	biotin-ttds-DKDPHSETAL	YES	178.57	10.91	0.0185742	0.0366572	2	0.0213613	0.0421578		18.1	0																0	DAPF	DF	PUBL		3.74819	0
HTRA1	NET1	Q7Z628	SGGKRKETLV	SGGKRKETLV	biotin-ttds-SGGKRKETLV	YES	176.02	16.65	0.0318796	0.0436669	2	0.0455423	0.0623814		17.9	0	0.108		1		35	3.54438	LYSC			1						0	DAPF	CDF	PUBL		3.75444	0
SCRIB_1	HPV67-E6	A4U7F2	WRPQRTQTQV	SRPQRTQTQV	biotin-ttds-SRPQRTQTQV	YES	175.84	13.44	0.0307428	0.0795492	4	0.0323608	0.083736		22	0								0.24		1	0.24		57.0501	10	4.54789	0	DAPF	SDF	PUBL		3.75488	0
SNTG2	NET1	Q7Z628	SGGKRKETLV	SGGKRKETLV	biotin-ttds-SGGKRKETLV	YES	175.3	8.45	0.171912	0.0678475	2	0.202249	0.0798206		17.9	4.17125	0.202		1	45.1822	35	3.86942	LYSC			1						4.17125	DAPF	CDF	PUBL		3.75622	4.17125
MAST2	MERS-E	K9N5R3	KPPLPPDEWV	KPPLPPDEWV	biotin-DSKPPLPPDEWV	YES	169.77	10.57	0.0748127		1	0.0748127		14.0272	18	3.65975	0.01	0.02	2		20	0	LYSC									3.65975	DAPF	CDF	PUBL		3.77014	3.65975
HTRA1	HTLV1-TAX1	P03409	SEKHFRETEV	SEKHFRETEV	biotin-ttds-SEKHFRETEV	YES	163.72	20.96	0.0832268	0.00947134	2	0.118895	0.0135305	22.5678	15	3.96804	0.223	0.072	2	47.8799	19	4.20001	LYSC			1						3.96804	DAPF	CDF	PUBL		3.7859	3.96804
NHERF3_1	HPV16-E6_-2P	P03126	SSRTRRETQL	SSRTRRETQL	Biotin-ttds-SSRTRREpTQL	YES	156.9	49.9	0.0939396		1	0.0988838			18	3.79472	0.01		1		18	0	LYSC									3.79472	DAPF	CDF	PUBL		3.80438	3.79472
DLG4_3	DGKZ	Q13574	IQREDQETAV	IQREDQETAV	biotin-ttds-IQREDQETAV	YES	151.39	21.64	0.0720855	0.0292868	4	0.0829023	0.0336815	14.0167	13.5	3.83662								0.11		1	0.11			6	4.33932	3.83662	DAPF	SDF	PUBL		3.8199	3.83662
GOPC	HPV16-E6	P03126	SSRTRRETQL	SSRTRRETQL	biotin-ttds-SSRTRRETQL	YES	147.94	29.11	0.072685	0.0366056	2	0.103836	0.0522937	17.5567	18	3.81882	0.16	0.094	8		15	4.12269	LYSC			1						3.81882	DAPF	CDF	PUBL		3.82991	3.81882
NHERF3_1	HPV35-E6	P27228	WKPTRRETEV	SKPTRRETEV	biotin-ttds-SKPTRRETEV	YES	146.23	69.77	0.153221	0.0223804	2	0.163142	0.0238296	29.1596	18.55	4.03712	0.248		1	49.2168	39.7	3.93043	LYSC			1						4.03712	DAPF	CDF	PUBL		3.83496	4.03712
PDZRN3_1	RPS6KA1	Q15418	RVRKLPSTTL	RVRKLPSTTL	biotin-ttds-RRVRKLPSTTL	YES	141.43	5.07	0.0844777		1	0.0896841		14.2924	18	3.74699	0.212	0.094	4	38.8977	31	3.95049	LYSC			1						3.74699	DAPF	CDF	PUBL		3.84946	3.74699
MAST2	RPS6KA1_-3P	Q15418	RVRKLPSTTL	RVRKLPSTTL	biotin-ttds-RRVRKLPpSTTL	YES	137.65	7.39	0.188082		1	0.188082		32.6391	15	4.21109	0.251	0.059	5	47.1324	40	3.93417	LYSC			1						4.21109	DAPF	CDF	PUBL		3.86122	4.21109
DLG4_3	SLC15A5	A6NIM6	SSIDLWETAL	SSIDLWETAL	biotin-ttds-SSIDLWETAL	YES	136.14	28.94	0.0278964	0.0232435	4	0.0320824	0.0267314		11	0								0		1	0			3.5	0	0	DAPF	SDF	PUBL		3.86601	0
MAGI1_2	RPS6KA1	Q15418	RVRKLPSTTL	RVRKLPSTTL	biotin-ttds-RRVRKLPSTTL	YES	136.04	22.32	0.223441		1	0.253239		47.1463	18	4.30023	0.462	0.053	5	118.67	31	4.46919	LYSC			1						4.30023	DAPF	CDF	PUBL		3.86633	4.30023
MAST2	NET1	Q7Z628	SGGKRKETLV	SGGKRKETLV	biotin-ttds-SGGKRKETLV	YES	132.08	10.89	0.340108	0.04353	2	0.340108	0.04353		17.9	4.49362	0.053		1		35	0	LYSC									4.49362	DAPF	CDF	PUBL		3.87916	4.49362
SCRIB_1	PTEN_Ac	P60484	EDQHTQITKV	EDQHTQITKV	biotin-ttds-DEDQHTQITKacV	YES	131.59	5.06	0.671073		1	0.706392			17	5.22977																5.22977	DAPF	DF	PUBL		3.88078	5.22977
HTRA1	RPS6KA1_-2P	Q15418	RVRKLPSTTL	RVRKLPSTTL	biotin-ttds-RRVRKLPSpTTL	YES	131.3	10.9	0.0514639		1	0.0735199			18	3.65145																3.65145	DAPF	DF	PUBL		3.88174	3.65145
GOPC	PTEN	P60484	EDQHTQITKV	EDQHTQITKV	biotin-ttds-DEDQHTQITKV	YES	130.59	37.96	0.167722		1	0.239603		42.1076	19	4.24218	0.26		1	46.923	36	4.00217	LYSC			1						4.24218	DAPF	CDF	PUBL		3.88409	4.24218
PDZRN4_1	RASSF6	Q6ZTQ3	KLVIKTETTV	KLVIKTETTV	biotin-ttds-KLVIKTETTV	YES	128.91	7.84	0.219001		1	0.219001		37.0238	20.7	4.1506								-0.1		1	-0.1			9	0	4.1506	DAPF	SDF	PUBL		3.88971	4.1506
SNTG2	RPS6KA1_-1P	Q15418	RVRKLPSTTL	RVRKLPSTTL	Biotin-ttds-RRVRKLPSTpTL	YES	127.52	4.52	0.20672		1	0.2584		45.4669	25	4.16253																4.16	DAPF	DF	PUBL		3.89442	4.16
PARD3B_1	RPS6KA1_-1P	Q15418	RVRKLPSTTL	RVRKLPSTTL	Biotin-ttds-RRVRKLPSTpTL	YES	126.96	11.49	0.2105		1	0.2105		34.6934	25	4.04285																4.04	DAPF	DF	PUBL		3.89633	4.04
SNTG2	HPV18-E6	P06463	RLQRRRETQV	RLQRRRETQV	biotin-ttds-RLQRRRETQV	YES	126.25	5.49	0.262898		1	0.309292		57.7707	43	4.03028	0.098	0.087	2		13.3	0	LYSC									4.03028	DAPF	CDF	PUBL		3.89877	4.03028
SCRIB_1	RASSF6	Q6ZTQ3	KLVIKTETTV	KLVIKTETTV	biotin-ttds-KLVIKTETTV	YES	125.54	10.89	0.130994	0.043654	4	0.137888	0.0459516	20.6307	20.7	3.89972								0.06		1	0.06			9	0	3.89972	DAPF	SDF	PUBL		3.90122	3.89972
MAGI1_2	RPS6KA1_-3P	Q15418	RVRKLPSTTL	RVRKLPSTTL	biotin-ttds-RRVRKLPpSTTL	YES	122.31	13.51	0.0396102		1	0.0448925			15	0	0.115	0.121	5		40	3.51672	LYSC			1						0	DAPF	CDF	PUBL		3.91254	0
ARHGEF12	HPV18-E6	P06463	RLQRRRETQV	RLQRRRETQV	biotin-ttds-RLQRRRETQV	YES	121.2	6.5	0.22941		1	0.252609			43	3.90576	0.212	0.116	2		13.3	4.33457	LYSC			1						3.90576	DAPF	CDF	PUBL		3.9165	3.90576
GOPC	RPS6KA1_-3P	Q15418	RVRKLPSTTL	RVRKLPSTTL	biotin-ttds-RRVRKLPpSTTL	YES	119.49	62.06	0.0340527		1	0.0486467			15	0	0.19	0.128	5		40	3.77654	LYSC			1						0	DAPF	CDF	PUBL		3.92267	0
ARHGEF12	PTEN	P60484	EDQHTQITKV	EDQHTQITKV	biotin-ttds-DEDQHTQITKV	YES	113.16	210.49	0.203111		1	0.22365		33.4937	19	4.2017	0.392		1	74.5264	36	4.27242	LYSC			1						4.2017	DAPF	CDF	PUBL		3.94631	4.2017
PDZRN4_1	FZD7	O75084	SHSSKGETAV	SHSSKGETAV	biotin-ttds-SHSSKGETAV	YES	105	8.49	0.28802		1	0.28802		43.6282	21.5	4.29844								0.03		1	0.03			6	0	4.29844	DAPF	SDF	PUBL		3.97881	4.29844
MAST2	HPV73-E6	Q82005	RCWRPSATVV	SGSRPSATVV	biotin-ttds-SGSRPSATVV	YES	103.87	11.58	0.118179		1	0.118179		14.3931	18	3.88345								0.1		1	0.1			10	4.04954	3.88345	DAPF	SDF	PUBL		3.98351	3.88345
PARD3B_1	RPS6KA1_-2P	Q15418	RVRKLPSTTL	RVRKLPSTTL	biotin-ttds-RRVRKLPSpTTL	YES	101.55	6.69	0.0969932	0.00239495	2	0.121241	0.00299368		18	3.89637																3.89637	DAPF	DF	PUBL		3.99332	3.89637
SCRIB_1	NET1	Q7Z628	SGGKRKETLV	SGGKRKETLV	biotin-ttds-SGGKRKETLV	YES	101.31	4.5	0.141469	0.0597578	8	0.148915	0.0629029		17.9	4.00481	0.315		1	47.8478	35	4.13447	LYSC			1						4.00481	DAPF	CDF	PUBL		3.99435	4.00481
PDZD7_3	RPS6KA1_-3P	Q15418	RVRKLPSTTL	RVRKLPSTTL	biotin-ttds-RRVRKLPpSTTL	YES	99.41	16.92	0.0567277		1	0.0712524			15	3.71714	0.126	0.053	4		40	3.56231	LYSC			1						3.71714	DAPF	CDF	PUBL		4.00257	3.71714
ARHGEF12	RPS6KA1_-3P	Q15418	RVRKLPSTTL	RVRKLPSTTL	biotin-ttds-RRVRKLPpSTTL	YES	98.42	11.17	0.075764		1	0.0834255			15	3.79281	0.139	0.12	5		40	3.61203	LYSC			1						3.79281	DAPF	CDF	PUBL		4.00692	3.79281
PDZRN3_1	RPS6KA1_-3P	Q15418	RVRKLPSTTL	RVRKLPSTTL	biotin-ttds-RRVRKLPpSTTL	YES	96.47	1.95	0.033098		1	0.0351379			15	0	0.287	0.096	3	39.9795	40	4.01538	LYSC			1						0	DAPF	CDF	PUBL		4.01561	0
GRID2IP_2	RPS6KA1_-3P	Q15418	RVRKLPSTTL	RVRKLPSTTL	biotin-ttds-RRVRKLPpSTTL	YES	96.13	11.53	0.0415071		1	0.046119			15	0	0.099	0.02	4		40	0	LYSC									0	DAPF	CDF	PUBL		4.01714	0
MAGI2_2	SLC15A5	A6NIM6	SSIDLWETAL	SSIDLWETAL	biotin-ttds-SSIDLWETAL	YES	95.62	15.61	0.165055	0.182401	2	0.181379	0.20044	21.9117	11	4.33374								-0.04		1	-0.04			3.5	0	4.33374	DAPF	SDF	PUBL		4.01945	4.33374
ARHGEF12	HTLV1-TAX1	P03409	SEKHFRETEV	SEKHFRETEV	biotin-ttds-SEKHFRETEV	YES	94.32	30.34	0.0777623	0.109973	2	0.085626	0.121093	9.17504	15	3.80542	0.264	0.221	2	34.8882	19	4.30081	LYSC			1						3.80542	DAPF	CDF	PUBL		4.0254	3.80542
ARHGEF12	HPV35-E6	P27228	WKPTRRETEV	SKPTRRETEV	biotin-ttds-SKPTRRETEV	YES	92.8	4.99	0.154263	0.0183847	2	0.169863	0.0202439		18.55	4.05881	0.396		1		39.7	4.23555	LYSC			1						4.05881	DAPF	CDF	PUBL		4.03245	4.05881
GRID2IP_2	PTEN	P60484	EDQHTQITKV	EDQHTQITKV	biotin-ttds-DEDQHTQITKV	YES	87.04	8.77	0.148419		1	0.16491		17.8479	19	4.03211																4.03211	DAPF	DF	PUBL		4.06028	4.03211
MAST1	RPS6KA1_-3P	Q15418	RVRKLPSTTL	RVRKLPSTTL	biotin-ttds-RRVRKLPpSTTL	YES	85.92	7.28	0.00267524		1	0.00535049			15	0	0.074	0.076	5		40	0	LYSC									0	DAPF	CDF	PUBL		4.06591	0
PDZD7_3	HPV18-E6	P06463	RLQRRRETQV	RLQRRRETQV	biotin-ttds-RLQRRRETQV	YES	85.83	2.37	0.227884	0.0467629	2	0.286232	0.0587362	35.564	43	3.98141	0.104		1		13.3	3.95467	LYSC			1						3.98141	DAPF	CDF	PUBL		4.06636	3.98141
SCRIB_1	ACVR2A	P27037	VDFPPKESSL	VDFPPKESSL	biotin-ttds-VDFPPKESSL	YES	85.41	2.82	0.170796	0.0801741	4	0.179786	0.0843938	19.4405	33	3.83188																3.83188	DAPF	DF	PUBL		4.06849	3.83188
SNTG2	HPV16-E6	P03126	SSRTRRETQL	SSRTRRETQL	biotin-ttds-SSRTRRETQL	YES	83.69	2.61	0.272019	0.00708347	2	0.320022	0.00833349	40.6676	18	4.44945	0.14	0.115	7		15	4.05206	LYSC			1						4.44945	DAPF	CDF	PUBL		4.07733	4.44945
DLG4_3	FZD7	O75084	SHSSKGETAV	SHSSKGETAV	biotin-ttds-SHSSKGETAV	YES	82.13	10.67	0.15528	0.0920765	2	0.17858	0.105893	18.5697	21.5	4.0195								0.06		1	0.06			6	0	4.0195	DAPF	SDF	PUBL		4.0855	4.0195
SCRIB_1	RPS6KA1_-3P	Q15418	RVRKLPSTTL	RVRKLPSTTL	biotin-ttds-RRVRKLPpSTTL	YES	80.72	22.24	0.137342		1	0.144571		14.2203	15	4.06888	0.182	0.004	2		40	3.75324	LYSC			1						4.06888	DAPF	CDF	PUBL		4.09302	4.06888
SNTA1	NET1	Q7Z628	SGGKRKETLV	SGGKRKETLV	biotin-ttds-SGGKRKETLV	YES	80.25	5.31	0.200123	0.151853	2	0.230027	0.174543	27.4768	17.9	4.24537	0.448		1	66.9224	35	4.3881	LYSC			1						4.24537	DAPF	CDF	PUBL		4.09555	4.24537
PDZRN4_1	RPS6KA1_-3P	Q15418	RVRKLPSTTL	RVRKLPSTTL	biotin-ttds-RRVRKLPpSTTL	YES	80.01	6.81	0.120823	0.00403024	2	0.120823	0.00403024	11.4789	15	3.9762	0.452	0.125	5	67.8016	40	4.33439	LYSC			1						3.9762	DAPF	CDF	PUBL		4.09686	3.9762
HTRA1	RPS6KA1_-3P	Q15418	RVRKLPSTTL	RVRKLPSTTL	biotin-ttds-RRVRKLPpSTTL	YES	78.73	10.62	0.024144		1	0.0344914			15	0	0.163	0.179	4		40	3.69454	LYSC			1						0	DAPF	CDF	PUBL		4.10386	0
PDZRN4_1	HPV35-E6	P27228	WKPTRRETEV	SKPTRRETEV	biotin-ttds-SKPTRRETEV	YES	78.18	15.84	0.294154	0.0281755	2	0.294154	0.0281755	33.7573	18.55	4.37998	0.179		1		39.7	3.74762	LYSC			1						4.37998	DAPF	CDF	PUBL		4.1069	4.37998
SCRIB_1	FZD7	O75084	SHSSKGETAV	SHSSKGETAV	biotin-ttds-SHSSKGETAV	YES	77.95	5.2	0.199028	0.0914408	4	0.209503	0.0962535	21.4969	21.5	4.10812								-0.01		1	-0.01			6	0	4.10812	DAPF	SDF	PUBL		4.10818	4.10812
NHERF3_1	HPV18-E6	P06463	RLQRRRETQV	RLQRRRETQV	biotin-ttds-RLQRRRETQV	YES	77.76	7.22	0.300933	0.0586059	2	0.320419	0.0624008	37.9451	43	4.05315	-0.008		1		13.3	0	LYSC									4.05315	DAPF	CDF	PUBL		4.10924	4.05315
SCRIB_1	RPS6KA1_-1P	Q15418	RVRKLPSTTL	RVRKLPSTTL	Biotin-ttds-RRVRKLPSTpTL	YES	76.37	6.19	0.16949	0.01217	2	0.20338	0.0146	20.3113	25	4.02349																4.02	DAPF	DF	PUBL		4.11708	4.02
NHERF3_1	NET1	Q7Z628	SGGKRKETLV	SGGKRKETLV	biotin-ttds-SGGKRKETLV	YES	73.04	26.23	0.255977	0.00531199	2	0.272552	0.00565596		17.9	4.34809	0.465		1	65.3434	35	4.41875	LYSC			1						4.34809	DAPF	CDF	PUBL		4.13644	4.34809
PDZRN4_1	HPV59-E6	Q81964	QRQARSETLV	QRQARSETLV	biotin-ttds-QRQARSETLV	YES	72.07	4.51	0.125311	0.00383596	2	0.125311	0.00383596		13.7	4.0356								-0.13		1	-0.13			7	0	4.0356	DAPF	SDF	PUBL		4.14225	4.0356
MAGI1_2	RPS6KA1_-1P	Q15418	RVRKLPSTTL	RVRKLPSTTL	Biotin-ttds-RRVRKLPSTpTL	YES	71.89	24.9	0.27705		1	0.33246		37.1338	25	4.32306																4.32	DAPF	DF	PUBL		4.14333	4.32
SNX27	RALBP1	Q15311	PSRDRKETSI	PSRDRKETSI	biotin-ttds-PSRDRKETSI	YES	71.14	11.23	0.311283	0.0316369	3	0.311283	0.0316369	33.3987	28	4.22771								0.4		1	0.4		48.5365	20	4.55444	4.22771	DAPF	SDF	PUBL		4.14789	4.22771
GRID2IP_2	RPS6KA1_-1P	Q15418	RVRKLPSTTL	RVRKLPSTTL	Biotin-ttds-RRVRKLPSTpTL	YES	70.87	8.67	0.25799		1	0.28379		29.2166	25	4.2202																4.22	DAPF	DF	PUBL		4.14954	4.22
GOPC	PTEN_Ac	P60484	EDQHTQITKV	EDQHTQITKV	biotin-ttds-DEDQHTQITKacV	YES	70.24	15.07	0.139703		1	0.199575		18.3117	17	4.18723	0.404		1	49.2283	29	4.39364	LYSC			1						4.18723	DAPF	CDF	PUBL		4.15342	4.18723
GRID2IP_2	HPV16-E6	P03126	SSRTRRETQL	SSRTRRETQL	biotin-ttds-SSRTRRETQL	YES	69.71	49.65	0.101459	0.0309744	2	0.112732	0.034416	9.30792	18	3.85974	-0.029	0.036	3		15	0	LYSC									3.85974	DAPF	CDF	PUBL		4.1567	3.85974
PDZRN3_1	RPS6KA1_-1P	Q15418	RVRKLPSTTL	RVRKLPSTTL	Biotin-ttds-RRVRKLPSTpTL	YES	69.15	1.41	0.24224		1	0.3028		31.2439	25	4.26143																4.26	DAPF	DF	PUBL		4.16021	4.26
HTRA1	RPS6KA1	Q15418	RVRKLPSTTL	RVRKLPSTTL	biotin-ttds-RRVRKLPSTTL	YES	68.13	10.04	0.121852		1	0.174074		15.0555	18	4.08565	0.414	0.087	8	49.7888	31	4.38158	LYSC			1						4.08565	DAPF	CDF	PUBL		4.16666	4.08565
SNTB1	PTEN	P60484	EDQHTQITKV	EDQHTQITKV	biotin-ttds-DEDQHTQITKV	YES	67.04	45.34	0.15045	0.0861305	2	0.18068	0.103437	15.5066	19	4.08154	0.156		1		36	3.71807	LYSC			1						4.08154	DAPF	CDF	PUBL		4.17367	4.08154
MAGI2_2	PTEN_Ac	P60484	EDQHTQITKV	EDQHTQITKV	biotin-ttds-DEDQHTQITKacV	YES	66.37	18.69	0.0803989		1	0.0883504			17	3.76506	0.325		1	33.2559	29	4.2401	LYSC			1						3.76506	DAPF	CDF	PUBL		4.17803	3.76506
MAGI2_2	DGKZ	Q13574	IQREDQETAV	IQREDQETAV	biotin-ttds-IQREDQETAV	YES	66.29	7.34	0.0509829	0.00198026	2	0.0560251	0.00217611	4.15843	13.5	3.65036								0.11		1	0.11			6	4.35429	3.65036	DAPF	SDF	PUBL		4.17855	3.65036
ARHGEF12	PTEN_Ac	P60484	EDQHTQITKV	EDQHTQITKV	biotin-ttds-DEDQHTQITKacV	YES	65.51	12.65	0.287532		1	0.316608		31.6165	17	4.46902	0.535		1	77.5117	29	4.63179	LYSC			1						4.46902	DAPF	CDF	PUBL		4.18369	4.46902
SNTA1	RPS6KA1_-3P	Q15418	RVRKLPSTTL	RVRKLPSTTL	biotin-ttds-RRVRKLPpSTTL	YES	63.95	4.71	0.224944	0.027625	2	0.258556	0.0317529	25.8505	15	4.39741	0.468	0.113	3	58.1288	40	4.36309	LYSC			1						4.39741	DAPF	CDF	PUBL		4.19416	4.39741
PDZRN4_1	RPS6KA1	Q15418	RVRKLPSTTL	RVRKLPSTTL	biotin-ttds-RRVRKLPSTTL	YES	63.7	3.4	0.187732	0.0180655	2	0.187732	0.0180655	15.4734	18	4.12707	0.38	0.109	5	40.5619	31	4.31786	LYSC			1						4.12707	DAPF	CDF	PUBL		4.19586	4.12707
DLG4_3	SLCO1C1	Q9NYB5	NYWPGKETQL	NYWPGKETQL	biotin-ttds-NYWPGKETQL	YES	62.44	9.98	0.122346	0.0400413	4	0.140704	0.0460497	10.787	11.3	4.18327								0.12		1	0.12			5.5	4.42924	4.18327	DAPF	SDF	PUBL		4.20454	4.18327
GOPC	RPS6KA1_-1P	Q15418	RVRKLPSTTL	RVRKLPSTTL	Biotin-ttds-RRVRKLPSTpTL	YES	61.11	7.74	0.34072		1	0.51108		65.9241	25	4.65836																4.66	DAPF	DF	PUBL		4.21389	4.66
MAST1	HPV18-E6	P06463	RLQRRRETQV	RLQRRRETQV	biotin-ttds-RLQRRRETQV	YES	58.82	4.97	0.446506	0.267946	2	0.893013	0.535892	494.537	43	5.32572	0.201		1	15.601	13.3	4.30388	LYSC			1						5.32572	DAPF	CDF	PUBL		4.23047	5.32572
SNX27	RPS6KA1_-3P	Q15418	RVRKLPSTTL	RVRKLPSTTL	biotin-ttds-RRVRKLPpSTTL	YES	56.51	3.88	0.15245		1	0.15245		10.7743	15	4.0969	0.434	0.066	3	45.067	40	4.30188	LYSC			1						4.0969	DAPF	CDF	PUBL		4.24787	4.0969
MAGI2_2	RPS6KA1_-3P	Q15418	RVRKLPSTTL	RVRKLPSTTL	biotin-ttds-RRVRKLPpSTTL	YES	56.15	1.51	0.0475322		1	0.0522332		3.30347	15	3.57125	0.245	0.03	3	19.2009	40	3.91993	LYSC			1						3.57125	DAPF	CDF	PUBL		4.25065	3.57125
SNTB1	RPS6KA1	Q15418	RVRKLPSTTL	RVRKLPSTTL	biotin-ttds-RRVRKLPSTTL	YES	55.5	20.02	0.159884	0.0379483	2	0.192009	0.0455733	13.9569	18	4.13958	0.199	0.056	4	14.5844	31	3.91516	LYSC			1						4.13958	DAPF	CDF	PUBL		4.25571	4.13958
MAST1	HPV35-E6	P27228	WKPTRRETEV	SKPTRRETEV	biotin-ttds-SKPTRRETEV	YES	52.95	28.85	0.0222936	0.269004	2	0.0445872	0.538008		18.55	0	0.206		1	14.5617	39.7	3.82437	LYSC			1						0	DAPF	CDF	PUBL		4.27613	0
SCRIB_1	HPV82-E6	Q9IR59	PPRQRSETQV	PPRQRSETQV	biotin-ttds-PPRQRSETQV	YES	49.69	4.79	0.245725	0.0449982	8	0.258658	0.0473666	18.3717	27.4	4.12167								0.02		1	0.02			10	0	4.12167	DAPF	SDF	PUBL		4.30373	4.12167
PARD3B_1	RPS6KA1	Q15418	RVRKLPSTTL	RVRKLPSTTL	biotin-ttds-RRVRKLPSTTL	YES	49.11	2.37	0.236596	0.0046633	2	0.295744	0.00582913	21.8062	18	4.39744	0.431	0.135	5	38.9233	31	4.41285	LYSC			1						4.39744	DAPF	CDF	PUBL		4.30883	4.39744
PDZRN4_1	NET1	Q7Z628	SGGKRKETLV	SGGKRKETLV	biotin-ttds-SGGKRKETLV	YES	48.45	8.27	0.25785	0.160897	2	0.25785	0.160897	17.8647	17.9	4.3138	0.133		1		35	3.64842	LYSC			1						4.3138	DAPF	CDF	PUBL		4.31471	4.3138
PDZRN4_1	RPS6KA1_-1P	Q15418	RVRKLPSTTL	RVRKLPSTTL	Biotin-ttds-RRVRKLPSTpTL	YES	48.11	8.31	0.27058		1	0.32469		24.4305	25	4.3072																4.31	DAPF	DF	PUBL		4.31776	4.31
SNX27	ACVR2A	P27037	VDFPPKESSL	VDFPPKESSL	biotin-ttds-VDFPPKESSL	YES	47.52	4.66	0.430849	0.19103	3	0.430849	0.19103	37.6962	33	4.38388																4.38388	DAPF	DF	PUBL		4.32312	4.38388
PDZRN4_1	HTLV1-TAX1	P03409	SEKHFRETEV	SEKHFRETEV	biotin-ttds-SEKHFRETEV	YES	47.12	2.26	0.508939	0.294642	2	0.508939	0.294642	50.8712	15	4.90278	0.407	0.34	2	33.9684	19	4.59669	LYSC			1						4.90278	DAPF	CDF	PUBL		4.32679	4.90278
SNX27	NET1	Q7Z628	SGGKRKETLV	SGGKRKETLV	biotin-ttds-SGGKRKETLV	YES	46.95	14.39	0.264916	0.0375173	6	0.264916	0.0375173	17.9799	17.9	4.33042	0.42		1	35.6783	35	4.33712	LYSC			1						4.33042	DAPF	CDF	PUBL		4.32836	4.33042
MAST2	HPV18-E6	P06463	RLQRRRETQV	RLQRRRETQV	biotin-ttds-RLQRRRETQV	YES	46.48	3.01	0.709812		1	0.709812		116.531	43	4.78466	0.237		1	15.3854	13.3	4.40049	LYSC			1						4.78466	DAPF	CDF	PUBL		4.33273	4.78466
SCRIB_1	CYSLTR2	Q9NS75	SVWLRKETRV	SVWLRKETRV	biotin-ttds-SVWLRKETRV	YES	46.02	7.93	0.312095	0.067127	7	0.328521	0.0706601	23.8293	27	4.27983								0.14		1	0.14			6.7	4.40895	4.27983	DAPF	SDF	PUBL		4.33705	4.27983
SNTG2	RPS6KA1	Q15418	RVRKLPSTTL	RVRKLPSTTL	biotin-ttds-RRVRKLPSTTL	YES	45.83	9.34	0.309031	0.00235399	2	0.363566	0.0027694	27.6349	18	4.53814	0.412	0.027	5	33.7602	31	4.37788	LYSC			1						4.53814	DAPF	CDF	PUBL		4.33885	4.53814
MAGI2_2	ARHGEF16	Q5VV41	MERLRVETDV	MERLRVETDV	biotin-ttds-MERLRVETDV	YES	45.71	5.46	0.250188		1	0.274932		18.4321	17	4.37744								0.17		1	0.17			10	4.35253	4.37744	DAPF	SDF	PUBL		4.33999	4.37744
MAGI2_6	MERS-E	K9N5R3	KPPLPPDEWV	KPPLPPDEWV	biotin-DSKPPLPPDEWV	YES	45.56	9.4	0.394073		1	0.472888			18	4.7458	0.52	0.01	2		20	4.78449	LYSC									4.7458	DAPF	CDF	PUBL		4.34142	4.7458
SNTA1	PTEN_Ac	P60484	EDQHTQITKV	EDQHTQITKV	biotin-ttds-DEDQHTQITKacV	YES	45.27	3.44	0.383042		1	0.440279		42.8475	17	4.7128	0.41		1	33.0988	29	4.40482	LYSC			1						4.7128	DAPF	CDF	PUBL		4.34419	4.7128
HTRA1	PTEN	P60484	EDQHTQITKV	EDQHTQITKV	biotin-ttds-DEDQHTQITKV	YES	45.13	3.48	0.17495		1	0.249928		16.0373	19	4.26743	0.405		1	32.3387	36	4.29663	LYSC			1						4.26743	DAPF	CDF	PUBL		4.34553	4.26743
SCRIB_3	RPS6KA1	Q15418	RVRKLPSTTL	RVRKLPSTTL	biotin-ttds-RRVRKLPSTTL	YES	43.84	5.55	0.249867		1	0.27763		17.9597	18	4.35709	0.244	0.137	5	15.1254	31	4.0314	LYSC			1						4.35709	DAPF	CDF	PUBL		4.35813	4.35709
MAGI2_2	ATP2B4	P23634	SSLQSLETSV	SSLQSLETSV	biotin-ttds-SSLQSLETSV	YES	43.72	3.29	0.307908		1	0.33836		23.7117	18	4.48743								0.09		1	0.09			7	0	4.48743	DAPF	SDF	PUBL		4.35932	4.48743
SCRIB_3	NET1	Q7Z628	SGGKRKETLV	SGGKRKETLV	biotin-ttds-SGGKRKETLV	YES	43.01	7.18	0.231965	0.124139	2	0.257738	0.137932	15.9655	17.9	4.31353	0.227		1	13.5384	35	3.93519	LYSC			1						4.31353	DAPF	CDF	PUBL		4.36643	4.31353
SNTA1	HPV18-E6	P06463	RLQRRRETQV	RLQRRRETQV	biotin-ttds-RLQRRRETQV	YES	41.98	3.98	0.582294	0.0469103	2	0.669303	0.0539199	111.908	43	4.70064	0.405		1	30.1946	13.3	4.7655	LYSC			1						4.70064	DAPF	CDF	PUBL		4.37696	4.70064
SCRIB_1	HPV59-E6	Q81964	QRQARSETLV	QRQARSETLV	biotin-ttds-QRQARSETLV	YES	39.22	1.79	0.0763747	0.0601497	8	0.0803944	0.0633155		13.7	3.81522								0.05		1	0.05			7	0	3.81522	DAPF	SDF	PUBL		4.40649	3.81522
SNTG2	HTLV1-TAX1	P03409	SEKHFRETEV	SEKHFRETEV	biotin-ttds-SEKHFRETEV	YES	39.09	1.18	0.134758	0.190576	2	0.158539	0.224208	7.99906	15	4.11777	0.379	0.041	2	25.3729	19	4.54291	LYSC			1						4.11777	DAPF	CDF	PUBL		4.40793	4.11777
HTRA1	MERS-E	K9N5R3	KPPLPPDEWV	KPPLPPDEWV	biotin-DSKPPLPPDEWV	YES	38.93	4.42	0.189035		1	0.27005		15.4826	18	4.33976	0.51	0.03	2		20	4.75695	LYSC									4.33976	DAPF	CDF	PUBL		4.40972	4.33976
SNTA1	HPV16-E6	P03126	SSRTRRETQL	SSRTRRETQL	biotin-ttds-SSRTRRETQL	YES	38.18	3.07	0.411144	0.00870537	2	0.472579	0.0100062	41.7421	18	4.74523	0.332	0.211	6	20.3037	15	4.56053	LYSC			1						4.74523	DAPF	CDF	PUBL		4.41816	4.74523
MAST2	HPV35-E6	P27228	WKPTRRETEV	SKPTRRETEV	biotin-ttds-SKPTRRETEV	YES	38.09	3.16	0.660867	0.0640267	2	0.660867	0.0640267	76.8694	18.55	5.08817	0.519		1	43.1752	39.7	4.45756	LYSC			1						5.08817	DAPF	CDF	PUBL		4.41919	5.08817
SNTG2	RPS6KA1_-3P	Q15418	RVRKLPSTTL	RVRKLPSTTL	biotin-ttds-RRVRKLPpSTTL	YES	37.28	2.7	0.366085	0.037542	2	0.430688	0.0441671	29.9253	15	4.7557	0.521	0.051	5	42.6328	40	4.45768	LYSC			1						4.7557	DAPF	CDF	PUBL		4.42852	4.7557
SCRIB_1	DGKZ	Q13574	IQREDQETAV	IQREDQETAV	biotin-ttds-IQREDQETAV	YES	36.87	3.4	0.360982	0.243438	5	0.379981	0.256251	24.1158	13.5	4.7089								0.11		1	0.11			6	4.35992	4.7089	DAPF	SDF	PUBL		4.43333	4.7089
MAGI2_2	SLCO1C1	Q9NYB5	NYWPGKETQL	NYWPGKETQL	biotin-ttds-NYWPGKETQL	YES	36.75	2.84	0.230192	0.0831122	2	0.252959	0.0913321	13.4559	11.3	4.51737								-0.02		1	-0.02			5.5	0	4.51737	DAPF	SDF	PUBL		4.43474	4.51737
GRID2IP_2	PTEN_Ac	P60484	EDQHTQITKV	EDQHTQITKV	biotin-ttds-DEDQHTQITKacV	YES	36.66	1.43	0.253747		1	0.281941		15.5221	17	4.39336																4.39336	DAPF	DF	PUBL		4.43581	4.39336
MAGI2_2	RPS6KA1	Q15418	RVRKLPSTTL	RVRKLPSTTL	biotin-ttds-RRVRKLPSTTL	YES	36.47	3.54	0.268129		1	0.294648		16.4132	18	4.39503	0.425	0.009	4	28.6561	31	4.40185	LYSC			1						4.39503	DAPF	CDF	PUBL		4.43806	4.39503
DLG4_3	HPV30-E6	P36809	RHTTSTETAV	RHTTSTETAV	biotin-ttds-RHTTSTETAV	YES	35.51	1.36	0.190895	0.00238287	2	0.21954	0.00274043	10.867	13.4	4.3515								0.16		1	0.16			4	4.75131	4.3515	DAPF	SDF	PUBL		4.44965	4.3515
PDZD7_3	HPV35-E6	P27228	WKPTRRETEV	SKPTRRETEV	biotin-ttds-SKPTRRETEV	YES	35.01	1.93	0.20565	0.0194594	2	0.258305	0.0244418	13.2259	18.55	4.29845	0.311		1	17.0468	39.7	4.06958	LYSC			1						4.29845	DAPF	CDF	PUBL		4.45581	4.29845
PDZRN4_1	HPV30-E6	P36809	RHTTSTETAV	RHTTSTETAV	biotin-ttds-RHTTSTETAV	YES	33.93	1.6	0.291655		1	0.291655		15.137	13.4	4.52708								-0.06		1	-0.06			4	0	4.52708	DAPF	SDF	PUBL		4.46942	4.52708
DLG4_3	HPV67-E6	A4U7F2	WRPQRTQTQV	SRPQRTQTQV	biotin-ttds-SRPQRTQTQV	YES	33.89	3.22	0.227728	0.027758	2	0.2619	0.0319232	13.0728	22	4.22879								-0.04		1	-0.04			10	0	4.22879	DAPF	SDF	PUBL		4.46993	4.22879
PDZD7_3	HPV16-E6	P03126	SSRTRRETQL	SSRTRRETQL	biotin-ttds-SSRTRRETQL	YES	33.27	4.22	0.34807	0.00315566	2	0.43719	0.00396363	27.5928	18	4.67942	0.382	0.114	7	22.093	15	4.66164	LYSC			1						4.67942	DAPF	CDF	PUBL		4.47795	4.67942
PDZRN4_1	HPV18-E6	P06463	RLQRRRETQV	RLQRRRETQV	biotin-ttds-RLQRRRETQV	YES	32.83	1.98	0.554726	0.0319836	2	0.554726	0.0319836	43.1187	43	4.48499	0.199	0.026	2		13.3	4.29817	LYSC			1						4.48499	DAPF	CDF	PUBL		4.48373	4.48499
SCRIB_1	HPV18-E6	P06463	RLQRRRETQV	RLQRRRETQV	biotin-ttds-RLQRRRETQV	YES	31.99	7.98	0.409408	0.0383492	7	0.430956	0.0403676	25.9509	43	4.26359	0.137	0.088	2		13.3	4.09513	LYSC			1						4.26359	DAPF	CDF	PUBL		4.49499	4.26359
PDZD7_3	NET1	Q7Z628	SGGKRKETLV	SGGKRKETLV	biotin-ttds-SGGKRKETLV	YES	31.79	1.57	0.289122	0.0382493	2	0.363149	0.0480427	19.5801	17.9	4.53995	0.332		1	17.1278	35	4.16909	LYSC			1						4.53995	DAPF	CDF	PUBL		4.49771	4.53995
PDZRN3_1	NET1	Q7Z628	SGGKRKETLV	SGGKRKETLV	biotin-ttds-SGGKRKETLV	YES	31.58	2.57	0.404648	0.143811	2	0.429587	0.152674	25.5017	17.9	4.66784	0.591		1	47.9967	35	4.64617	LYSC			1						4.66784	DAPF	CDF	PUBL		4.50059	4.66784
SCRIB_3	RPS6KA1_-3P	Q15418	RVRKLPSTTL	RVRKLPSTTL	biotin-ttds-RRVRKLPpSTTL	YES	30.78	1.62	0.213713		1	0.237459		10.5349	15	4.34564	0.374	0.019	5	19.8853	40	4.19079	LYSC			1						4.34564	DAPF	CDF	PUBL		4.51173	4.34564
HTRA1	RPS6KA1_-1P	Q15418	RVRKLPSTTL	RVRKLPSTTL	Biotin-ttds-RRVRKLPSTpTL	YES	30.73	2.39	0.40917	0.01368	2	0.53192	0.01778	37.0483	25	4.69621																4.7	DAPF	DF	PUBL		4.51244	4.7
SCRIB_1	HPV51-E6	P26554	RTRQRNETQV	RTRQRNETQV	biotin-ttds-RTRQRNETQV	YES	30.64	0.88	0.396201	0.0448581	4	0.417054	0.047219	23.5888	21.5	4.5572								0.26		1	0.26		11.8532	7.7	4.72427	4.5572	DAPF	SDF	PUBL		4.51371	4.5572
SNX27	MERS-E	K9N5R3	KPPLPPDEWV	KPPLPPDEWV	biotin-DSKPPLPPDEWV	YES	30.32	3.97	0.375008		1	0.375008		19.6927	18	4.56068	0.44	0.03	2		20	4.62494	LYSC									4.56068	DAPF	CDF	PUBL		4.51827	4.56068
DLG4_3	RASSF6	Q6ZTQ3	KLVIKTETTV	KLVIKTETTV	biotin-ttds-KLVIKTETTV	YES	29.54	3.38	0.281776	0.00545134	2	0.324058	0.00626934	15.4582	20.7	4.39283								0.29		1	0.29		13.0785	9	4.71132	4.39283	DAPF	SDF	PUBL		4.52959	4.39283
SNTA1	HPV35-E6	P27228	WKPTRRETEV	SKPTRRETEV	biotin-ttds-SKPTRRETEV	YES	28.96	1.92	0.466236	0.0387567	2	0.535903	0.044548	41.992	18.55	4.84747	0.693		1	68.1442	39.7	4.78624	LYSC			1						4.84747	DAPF	CDF	PUBL		4.5382	4.84747
HTRA1	SARS-CoV2-E	P0DTC4	NSSRVPDLLV	NSSRVPDLLV	biotin-NLNSSRVPDLLV	YES	28.76	4.49	0.18274		1	0.261058		11.2047	18	4.31881	0.32	0.1	2		20	4.40728	LYSC									4.31881	DAPF	CDF	PUBL		4.54121	4.31881
MAST2	RALBP1	Q15311	PSRDRKETSI	PSRDRKETSI	biotin-ttds-PSRDRKETSI	YES	27.8	1.05	0.656939		1	0.656939		55.8629	28	4.87779								0.06		1	0.06			20	0	4.87779	DAPF	SDF	PUBL		4.55596	4.87779
DLG4_3	HPV82-E6	Q9IR59	PPRQRSETQV	PPRQRSETQV	biotin-ttds-PPRQRSETQV	YES	27.29	2.44	0.35707	0.0396851	4	0.41065	0.04564	20.6579	27.4	4.4322								0.28		1	0.28		11.8281	10	4.64535	4.4322	DAPF	SDF	PUBL		4.564	4.4322
SCRIB_1	KCNT2	Q6UVM3	GQDSREETQL	GQDSREETQL	biotin-ttds-GQDSREETQL	YES	26.93	1.62	0.294069	0.0566821	4	0.309546	0.0596653	13.3115	13.3	4.57018																4.57018	DAPF	DF	PUBL		4.56976	4.57018
SNX27	HPV82-E6	Q9IR59	PPRQRSETQV	PPRQRSETQV	biotin-ttds-PPRQRSETQV	YES	26.85	4.74	0.543992	0.0583107	6	0.543992	0.0583107	34.2066	27.4	4.67481								0.22		1	0.22		8.25839	10	4.47921	4.67481	DAPF	SDF	PUBL		4.57106	4.67481
SNX27	HPV35-E6	P27228	WKPTRRETEV	SKPTRRETEV	biotin-ttds-SKPTRRETEV	YES	26.8	1.73	0.435415	0.0209421	6	0.435415	0.0209421	22.4102	18.55	4.66165	0.619		1	46.0172	39.7	4.63994	LYSC			1						4.66165	DAPF	CDF	PUBL		4.57187	4.66165
SNX27	HPV18-E6	P06463	RLQRRRETQV	RLQRRRETQV	biotin-ttds-RLQRRRETQV	YES	26.67	1.58	0.592423	0.0669287	6	0.592423	0.0669287	41.1352	43	4.55357	0.277	0.027	2	11.326	13.3	4.49727	LYSC			1						4.55357	DAPF	CDF	PUBL		4.57398	4.55357
SNTB1	NET1	Q7Z628	SGGKRKETLV	SGGKRKETLV	biotin-ttds-SGGKRKETLV	YES	26.65	0.9	0.311732	0.0487453	2	0.374369	0.0585397	17.4444	17.9	4.56207																4.56207	DAPF	DF	PUBL		4.5743	4.56207
DLG4_3	ATP2B4	P23634	SSLQSLETSV	SSLQSLETSV	biotin-ttds-SSLQSLETSV	YES	26.56	1.58	0.365934	0.0917428	2	0.420844	0.105509	20.9832	18	4.6487								0.26		1	0.26		10.2552	7	4.7648	4.6487	DAPF	SDF	PUBL		4.57577	4.6487
SCRIB_1	RALBP1	Q15311	PSRDRKETSI	PSRDRKETSI	biotin-ttds-PSRDRKETSI	YES	25.83	1.95	0.427083	0.0204504	4	0.449561	0.0215267	22.8945	28	4.49375								0.2		1	0.2			20	4.11505	4.49375	DAPF	SDF	PUBL		4.58788	4.49375
DLG4_3	HPV59-E6	Q81964	QRQARSETLV	QRQARSETLV	biotin-ttds-QRQARSETLV	YES	25.35	1.34	0.151349	0.059249	4	0.174059	0.0681396		13.7	4.20968								0.25		1	0.25		9.56908	7	4.75102	4.20968	DAPF	SDF	PUBL		4.59602	4.20968
NHERF3_1	HTLV1-TAX1	P03409	SEKHFRETEV	SEKHFRETEV	biotin-ttds-SEKHFRETEV	YES	25.08	2.03	0.383515	0.0407769	2	0.408348	0.0434173	18.9432	15	4.71294	0.64	0.043	2	47.1467	19	5.03398	LYSC			1						4.71294	DAPF	CDF	PUBL		4.60067	4.71294
SCRIB_1	TMIGD1	Q6UXZ0	DKDPHSETAL	DKDPHSETAL	biotin-ttds-DKDPHSETAL	YES	24.42	1.67	0.396966	0.102631	4	0.417859	0.108033	19.2	18.1	4.6404																4.6404	DAPF	DF	PUBL		4.61225	4.6404
HTRA1	SARS-CoV-E	P59637	SSEGVPDLLV	SSEGVPDLLV	Biotin-(PEG)3-NLNSSEGVPDLLV	YES	21.83	1.57									0.4	0.06	2		20	4.56786	LYSC									4.56786	LYSC	CF	PUBL		4.66095	4.56786
MAST2	RPS6KA1	Q15418	RVRKLPSTTL	RVRKLPSTTL	biotin-ttds-RRVRKLPSTTL	YES	21.72	1.37	0.777992		1	0.777992		79.2261	18	5.37177	0.777	0.051	5	78.7871	31	5.09664	LYSC			1						5.37177	DAPF	CDF	PUBL		4.66314	5.37177
ARHGEF12	HPV16-E6	P03126	SSRTRRETQL	SSRTRRETQL	biotin-ttds-SSRTRRETQL	YES	21.66	2.25	0.513615	0.0288522	2	0.565554	0.0317699	30.4588	18	4.91759	0.539	0.194	8	27.4808	15	4.95919	LYSC			1						4.91759	DAPF	CDF	PUBL		4.66434	4.91759
PDZRN4_1	DGKZ	Q13574	IQREDQETAV	IQREDQETAV	biotin-ttds-IQREDQETAV	YES	21.58	1.17	0.434364	0.0292446	3	0.434364	0.0292446	18.3092	13.5	4.81482								0.06		1	0.06			6	0	4.81482	DAPF	SDF	PUBL		4.66595	4.81482
SNX27	ARHGAP6	O43182	NPDALPETLV	NPDALPETLV	biotin-ttds-NPDALPETLV	YES	21.05	0.88	0.461638	0.0290745	3	0.461638	0.0290745	19.8966	18.9	4.70141																4.70141	DAPF	DF	PUBL		4.67675	4.70141
MAST2	ARHGAP6	O43182	NPDALPETLV	NPDALPETLV	biotin-ttds-NPDALPETLV	YES	21.01	1.47	0.435158		1	0.435158		17.9269	18.9	4.65222																4.65222	DAPF	DF	PUBL		4.67757	4.65222
SCRIB_1	ARHGEF16	Q5VV41	MERLRVETDV	MERLRVETDV	biotin-ttds-MERLRVETDV	YES	20.39	2.17	0.350525	0.0296157	4	0.368974	0.0311744	13.3983	17	4.57594								0.17		1	0.17			10	4.33026	4.57594	DAPF	SDF	PUBL		4.69058	4.57594
MAGI2_2	HPV73-E6	Q82005	RCWRPSATVV	SGSRPSATVV	biotin-ttds-SGSRPSATVV	YES	20.36	1.73	0.192341		1	0.211364		6.30219	18	4.19378								0.26		1	0.26		8.30033	10	4.59975	4.19378	DAPF	SDF	PUBL		4.69122	4.19378
PDZD7_3	PTEN	P60484	EDQHTQITKV	EDQHTQITKV	biotin-ttds-DEDQHTQITKV	YES	20.13	8.28	0.535448		1	0.672545		44.0343	19	5.10012	0.658		1	41.3616	36	4.76087	LYSC			1						5.10012	DAPF	CDF	PUBL		4.69616	5.10012
PDZRN4_1	FRMPD4	Q14CM0	RLPKIKETTV	RLPKIKETTV	biotin-ttds-RLPKIKETTV	YES	19.74	0.94	0.4777	0.0291249	3	0.4777	0.0291249	19.9651	21.6	4.66701								0.07		1	0.07			6.6	0	4.66701	DAPF	SDF	PUBL		4.70465	4.66701
SCRIB_1	HPV30-E6	P36809	RHTTSTETAV	RHTTSTETAV	biotin-ttds-RHTTSTETAV	YES	19.68	1.2	0.385854	0.0259569	3	0.406162	0.0273231	15.085	13.4	4.76406								0.15		1	0.15			4	4.70244	4.76406	DAPF	SDF	PUBL		4.70597	4.76406
SNTB1	RPS6KA1_-3P	Q15418	RVRKLPSTTL	RVRKLPSTTL	biotin-ttds-RRVRKLPpSTTL	YES	19.19	1.39	0.214146	0.0885633	2	0.257174	0.106358	7.67247	15	4.3941	0.475	0.071	3	19.2624	40	4.37561	LYSC			1						4.3941	DAPF	CDF	PUBL		4.71693	4.3941
PARD3B_1	RPS6KA1_-3P	Q15418	RVRKLPSTTL	RVRKLPSTTL	biotin-ttds-RRVRKLPpSTTL	YES	19.16	0.95	0.290747	0.034995	2	0.363434	0.0437437	12.3928	15	4.62476	0.329	0.085	5	10.7104	40	4.10294	LYSC			1						4.62476	DAPF	CDF	PUBL		4.7176	4.62476
SCRIB_1	HPV35-E6	P27228	WKPTRRETEV	SKPTRRETEV	biotin-ttds-SKPTRRETEV	YES	17.97	1.01	0.363181	0.0415205	8	0.382296	0.0437057	12.6508	18.55	4.56064	0.864		1	117.618	39.7	5.24374	LYSC			1						4.56064	DAPF	CDF	PUBL		4.74545	4.56064
SNX27	HPV16-E6	P03126	SSRTRRETQL	SSRTRRETQL	biotin-ttds-SSRTRRETQL	YES	17.59	1.15	0.560002	0.0398788	6	0.560002	0.0398788	24.6274	18	4.90718	0.513	0.143	8	20.5811	15	4.91039	LYSC			1						4.90718	DAPF	CDF	PUBL		4.75473	4.90718
PDZRN4_1	CYSLTR2	Q9NS75	SVWLRKETRV	SVWLRKETRV	biotin-ttds-SVWLRKETRV	YES	17.41	0.73	0.588397		1	0.588397		27.2416	27	4.76344								0.2		1	0.2			6.7	4.64027	4.76344	DAPF	SDF	PUBL		4.7592	4.76344
SYNJ2BP	RPS6KA1_-3P	Q15418	RVRKLPSTTL	RVRKLPSTTL	biotin-ttds-RRVRKLPpSTTL	YES	17.26	0.32	0.244366	0.0168738	2	0.292448	0.0201939	8.30376	15	4.47546	0.507	0.056	3	19.7781	40	4.4327	LYSC			1						4.47546	DAPF	CDF	PUBL		4.76296	4.47546
SYNJ2BP	RPS6KA1_-1P	Q15418	RVRKLPSTTL	RVRKLPSTTL	Biotin-ttds-RRVRKLPSTpTL	YES	16.85	0.71	0.34465	0.03129	2	0.41357	0.03754	13.5377	25	4.48013																4.48	DAPF	DF	PUBL		4.7734	4.48
MAGI2_2	HTLV1-TAX1	P03409	SEKHFRETEV	SEKHFRETEV	biotin-ttds-SEKHFRETEV	YES	16.68	0.97	0.305104		1	0.335279		9.75435	15	4.56735	0.6	0.024	2	27.42	19	4.95598	LYSC			1						4.56735	DAPF	CDF	PUBL		4.7778	4.56735
PDZRN3_1	HPV35-E6	P27228	WKPTRRETEV	SKPTRRETEV	biotin-ttds-SKPTRRETEV	YES	16.52	0.7	0.525954	0.00974143	2	0.558369	0.0103418	23.1203	18.55	4.88923	0.7		1	41.3467	39.7	4.80095	LYSC			1						4.88923	DAPF	CDF	PUBL		4.78199	4.88923
MAGI2_2	RPS6KA1_-1P	Q15418	RVRKLPSTTL	RVRKLPSTTL	Biotin-ttds-RRVRKLPSTpTL	YES	16.5	1.38	0.14038	0.02394	2	0.16846	0.02873	4.01641	25	3.92052																3.92	DAPF	DF	PUBL		4.78252	3.92
SCRIB_3	RPS6KA1_-1P	Q15418	RVRKLPSTTL	RVRKLPSTTL	Biotin-ttds-RRVRKLPSTpTL	YES	15.38	0.48	0.40432		1	0.48518		16.4352	25	4.6114																4.61	DAPF	DF	PUBL		4.81304	4.61
PDZRN4_1	ATP2B4	P23634	SSLQSLETSV	SSLQSLETSV	biotin-ttds-SSLQSLETSV	YES	15.09	0.67	0.494545		1	0.494545		16.7425	18	4.78581								0.1		1	0.1			7	4.22344	4.78581	DAPF	SDF	PUBL		4.82131	4.78581
MAST2	RPS6KA1_-1P	Q15418	RVRKLPSTTL	RVRKLPSTTL	Biotin-ttds-RRVRKLPSTpTL	YES	15.08	0.39	0.76265	0.00114	2	0.76265	0.00114	51.5055	25	5.16551																5.17	DAPF	DF	PUBL		4.8216	5.17
SCRIB_3	HPV18-E6	P06463	RLQRRRETQV	RLQRRRETQV	biotin-ttds-RLQRRRETQV	YES	14.73	0.82	0.662308	0.111359	2	0.735898	0.123732	43.9874	43	4.84237	0.374	0.024	2	10.2964	13.3	4.70427	LYSC			1						4.84237	DAPF	CDF	PUBL		4.8318	4.84237
PDZD7_3	HTLV1-TAX1	P03409	SEKHFRETEV	SEKHFRETEV	biotin-ttds-SEKHFRETEV	YES	14.59	0.58	0.371406	0.00111887	2	0.466501	0.00140535	14.6238	15	4.82332	0.501	0.058	2	16.6525	19	4.77139	LYSC			1						4.82332	DAPF	CDF	PUBL		4.83594	4.82332
SNTB1	PTEN_Ac	P60484	EDQHTQITKV	EDQHTQITKV	biotin-ttds-DEDQHTQITKacV	YES	14.53	1.79	0.403214		1	0.484231		15.5784	17	4.79468	0.548		1	19.808	29	4.65538	LYSC			1						4.79468	DAPF	CDF	PUBL		4.83773	4.79468
MAST2	FRMPD4	Q14CM0	RLPKIKETTV	RLPKIKETTV	biotin-ttds-RLPKIKETTV	YES	14.03	1.2	0.619583	0.0884182	2	0.619583	0.0884182	25.3289	21.6	4.93031								0.27		1	0.27		6.36843	6.6	4.83429	4.93031	DAPF	SDF	PUBL		4.85294	4.93031
SNX27	PTEN	P60484	EDQHTQITKV	EDQHTQITKV	biotin-ttds-DEDQHTQITKV	YES	13.8	0.83	0.563564		1	0.563564		20.074	19	4.88712																4.88712	DAPF	DF	PUBL		4.86012	4.88712
PDZRN3_1	HPV18-E6	P06463	RLQRRRETQV	RLQRRRETQV	biotin-ttds-RLQRRRETQV	YES	13.75	0.83	0.68305		1	0.725147		39.1773	43	4.81819	0.505	0.145	2	16.0478	13.3	4.95638	LYSC			1						4.81819	DAPF	CDF	PUBL		4.8617	4.81819
SNX27	HPV51-E6	P26554	RTRQRNETQV	RTRQRNETQV	biotin-ttds-RTRQRNETQV	YES	13.5	0.39	0.575413	0.0475275	3	0.575413	0.0475275	20.5972	21.5	4.84875								0.17		1	0.17			7.7	4.47144	4.84875	DAPF	SDF	PUBL		4.86967	4.84875
ARHGEF12	RPS6KA1_-1P	Q15418	RVRKLPSTTL	RVRKLPSTTL	Biotin-ttds-RRVRKLPSTpTL	YES	13.26	1.47	0.48026		1	0.62434		24.5352	25	4.86839																4.87	DAPF	DF	PUBL		4.87746	4.87
PDZRN4_1	KCNT2	Q6UVM3	GQDSREETQL	GQDSREETQL	biotin-ttds-GQDSREETQL	YES	13.11	0.68	0.513724		1	0.513724		15.9049	13.3	4.97288																4.97288	DAPF	DF	PUBL		4.8824	4.97288
MAST2	HPV59-E6	Q81964	QRQARSETLV	QRQARSETLV	biotin-ttds-QRQARSETLV	YES	12.7	0.74	0.55264	0.0110126	2	0.55264	0.0110126	17.8993	13.7	5.03149								0.29		1	0.29		6.36952	7	4.84655	5.03149	DAPF	SDF	PUBL		4.8962	4.91
PDZD7_3	RPS6KA1_-1P	Q15418	RVRKLPSTTL	RVRKLPSTTL	Biotin-ttds-RRVRKLPSTpTL	YES	12.7	2.52	0.53855		1	0.64626		25.7876	25	4.91119																4.91	DAPF	DF	PUBL		4.8962	5.03149
SNTB1	HPV18-E6	P06463	RLQRRRETQV	RLQRRRETQV	biotin-ttds-RLQRRRETQV	YES	12.64	1.13	0.724418	0.211721	2	0.869974	0.254261	88.0515	43	5.22866	0.375	0.1	2	9.084	13.3	4.70627	LYSC			1						5.22866	DAPF	CDF	PUBL		4.89825	5.22866
MAST2	HPV82-E6	Q9IR59	PPRQRSETQV	PPRQRSETQV	biotin-ttds-PPRQRSETQV	YES	12.58	0.44	0.78766	0.0161129	2	0.78766	0.0161129	49.8153	27.4	5.18461								0.42		1	0.42		10.8086	10	4.94061	5.18461	DAPF	SDF	PUBL		4.90032	5.18461
SCRIB_1	SLCO1C1	Q9NYB5	NYWPGKETQL	NYWPGKETQL	biotin-ttds-NYWPGKETQL	YES	11.98	0.8	0.573061	0.0460511	5	0.603222	0.0484748	20.6261	11.3	5.23317								0.42		1	0.42		10.5204	5.5	5.28703	5.23317	DAPF	SDF	PUBL		4.92154	5.23317
PDZD7_3	RPS6KA1	Q15418	RVRKLPSTTL	RVRKLPSTTL	biotin-ttds-RRVRKLPSTTL	YES	11.9	2.31	0.455632		1	0.572293		18.2119	18	4.93027	0.637	0.064	5	23.4304	31	4.79012	LYSC			1						4.93027	DAPF	CDF	PUBL		4.92445	4.93027
SCRIB_1	FRMPD4	Q14CM0	RLPKIKETTV	RLPKIKETTV	biotin-ttds-RLPKIKETTV	YES	11.72	1.95	0.597026	0.117338	5	0.628449	0.123514	22.3372	21.6	4.94753								0.33		1	0.33		6.95481	6.6	4.95922	4.94753	DAPF	SDF	PUBL		4.93107	4.94753
MAST2	ACVR2A	P27037	VDFPPKESSL	VDFPPKESSL	biotin-ttds-VDFPPKESSL	YES	11.51	0.3	0.77234		1	0.77234		42.1372	33	5.0547																5.0547	DAPF	DF	PUBL		4.93892	5.0547
MAGI2_2	FZD7	O75084	SHSSKGETAV	SHSSKGETAV	biotin-ttds-SHSSKGETAV	YES	11.42	0.8	0.435108		1	0.478141		12.3759	21.5	4.67003								0.31		1	0.31		6.40302	6	4.97766	4.67003	DAPF	SDF	PUBL		4.94233	4.67003
GOPC	RPS6KA1	Q15418	RVRKLPSTTL	RVRKLPSTTL	biotin-ttds-RRVRKLPSTTL	YES	11.24	1.6	0.411783		1	0.588261		18.4119	18	4.96052	0.621	0.039	5	20.901	31	4.75936	LYSC			1						4.96052	DAPF	CDF	PUBL		4.94923	4.96052
MAST2	HPV67-E6	A4U7F2	WRPQRTQTQV	SRPQRTQTQV	biotin-ttds-SRPQRTQTQV	YES	11.01	1.24	0.779959		1	0.779959		42.146	22	5.27356								0.41		1	0.41		9.12201	10	4.91014	5.27356	DAPF	SDF	PUBL		4.95821	5.27356
MAST1	PTEN	P60484	EDQHTQITKV	EDQHTQITKV	biotin-ttds-DEDQHTQITKV	YES	10.91	0.8	0.25562		1	0.51124		13.4568	19	4.79023	0.455		1	10.9283	36	4.38784	LYSC			1						4.79023	DAPF	CDF	PUBL		4.96218	4.79023
MAST2	FZD7	O75084	SHSSKGETAV	SHSSKGETAV	biotin-ttds-SHSSKGETAV	YES	10.79	0.9	0.699399		1	0.699399		27.9024	21.5	5.09484								0.27		1	0.27		5.06949	6	4.87594	5.09484	DAPF	SDF	PUBL		4.96698	5.09484
DLG4_3	NET1	Q7Z628	SGGKRKETLV	SGGKRKETLV	biotin-ttds-SGGKRKETLV	YES	10.63	0.47	0.490574	0.0898884	3	0.564187	0.103377	16.0179	17.9	4.9178	0.574		1	16.6191	35	4.6149	LYSC			1						4.9178	DAPF	CDF	PUBL		4.97347	4.9178
MAST1	RPS6KA1_-1P	Q15418	RVRKLPSTTL	RVRKLPSTTL	Biotin-ttds-RRVRKLPSTpTL	YES	10.55	0.21	0.19335		1	0.42537		9.51104	25	4.50205																4.5	DAPF	DF	PUBL		4.97675	4.5
DLG4_3	RALBP1	Q15311	PSRDRKETSI	PSRDRKETSI	biotin-ttds-PSRDRKETSI	YES	10.2	0.81	0.566753	0.0956691	2	0.651797	0.110025	21.7004	28	4.86757								0.27		1	0.27		4.93768	20	4.29949	4.86757	DAPF	SDF	PUBL		4.9914	4.86757
HTRA1	PTEN_Ac	P60484	EDQHTQITKV	EDQHTQITKV	biotin-ttds-DEDQHTQITKacV	YES	10.15	0.61	0.42766		1	0.610942		18.3824	17	5.03294	0.712		1	27.9411	29	4.97558	LYSC			1						5.03294	DAPF	CDF	PUBL		4.99353	5.03294
SNX27	ASIC3	Q9UHC3	HRTCYLVTQL	HRTCYLVTQL	biotin-ttds-HRTCYLVTQL	YES	10.13	0.44	0.792043	0.021484	3	0.792043	0.021484	41.7501	33	5.10609								0.53		1	0.53		13.3377	11.5	5.07197	5.10609	DAPF	SDF	PUBL		4.99439	5.10609
MAGI1_2	HTLV1-TAX1	P03409	SEKHFRETEV	SEKHFRETEV	biotin-ttds-SEKHFRETEV	YES	9.92	0.24	0.249578	0.0134448	2	0.282861	0.0152378	5.04419	15	4.45394	0.592	0.166	2	16.7617	19	4.94072	LYSC			1						4.45394	DAPF	CDF	PUBL		5.00349	4.45394
SNTB1	HPV16-E6	P03126	SSRTRRETQL	SSRTRRETQL	biotin-ttds-SSRTRRETQL	YES	9.75	0.9	0.472247	0.0491951	2	0.567135	0.0590799	15.0429	18	4.92056	0.496	0.189	6	11.5792	15	4.87857	LYSC			1						4.92056	DAPF	CDF	PUBL		5.011	4.92056
SCRIB_3	HPV35-E6	P27228	WKPTRRETEV	SKPTRRETEV	biotin-ttds-SKPTRRETEV	YES	9.62	0.42	0.504559	0.0198541	2	0.560621	0.0220601	14.517	18.55	4.89344	0.784		1	38.053	39.7	4.99681	LYSC			1						4.89344	DAPF	CDF	PUBL		5.01682	4.89344
DLG4_3	HPV51-E6	P26554	RTRQRNETQV	RTRQRNETQV	biotin-ttds-RTRQRNETQV	YES	9.54	0.91	0.454363	0.0186569	2	0.522543	0.0214565	12.531	21.5	4.75117								0.25		1	0.25		4.13362	7.7	4.69108	4.75117	DAPF	SDF	PUBL		5.02045	4.75117
SNX27	RASSF6	Q6ZTQ3	KLVIKTETTV	KLVIKTETTV	biotin-ttds-KLVIKTETTV	YES	9.46	1.07	0.657151	0.0308438	3	0.657151	0.0308438	20.7609	20.7	5.02557								0.45		1	0.45		9.50946	9	5.05379	5.02557	DAPF	SDF	PUBL		5.02411	5.02557
SCRIB_1	ATP2B4	P23634	SSLQSLETSV	SSLQSLETSV	biotin-ttds-SSLQSLETSV	YES	9.44	0.59	0.59168	0.0331555	4	0.622821	0.0349005	18.0792	18	5.02724								0.43		1	0.43		8.78231	7	5.15119	5.02724	DAPF	SDF	PUBL		5.02503	5.02724
MAST1	RPS6KA1	Q15418	RVRKLPSTTL	RVRKLPSTTL	biotin-ttds-RRVRKLPSTTL	YES	9.38	0.64	0.217666		1	0.435332		8.97286	18	4.67594	0.601	0.064	4	16.5328	31	4.7216	LYSC			1						4.67594	DAPF	CDF	PUBL		5.0278	4.67594
SNTB1	HPV35-E6	P27228	WKPTRRETEV	SKPTRRETEV	biotin-ttds-SKPTRRETEV	YES	8.93	1.45	0.370236	0.21853	2	0.444627	0.262439	8.92779	18.55	4.67884																4.67884	DAPF	DF	PUBL		5.04915	4.67884
MAST1	HTLV1-TAX1	P03409	SEKHFRETEV	SEKHFRETEV	biotin-ttds-SEKHFRETEV	YES	8.55	0.19	0.00503489		1	0.0100698			15	0	0.47	0.09	2	9.46208	19	4.71432	LYSC			1						0	DAPF	CDF	PUBL		5.06803	0
MAGI2_2	HPV30-E6	P36809	RHTTSTETAV	RHTTSTETAV	biotin-ttds-RHTTSTETAV	YES	8.19	0.64	0.503245		1	0.553016		12.3449	13.4	5.0437								0.24		1	0.24		3.53403	4	5.01453	5.0437	DAPF	SDF	PUBL		5.08672	5.0437
PDZRN3_1	HTLV1-TAX1	P03409	SEKHFRETEV	SEKHFRETEV	biotin-ttds-SEKHFRETEV	YES	8.02	2.95	0.574909	0.110499	2	0.61034	0.117309	15.0034	15	5.09594	0.651	0.042	2	17.5639	19	5.05602	LYSC			1						5.09594	DAPF	CDF	PUBL		5.09583	5.09594
MAST2	RASSF6	Q6ZTQ3	KLVIKTETTV	KLVIKTETTV	biotin-ttds-KLVIKTETTV	YES	7.65	0.58	0.708943		1	0.708943		21.4692	20.7	5.13465								0.38		1	0.38		6.23972	9	4.91618	5.13465	DAPF	SDF	PUBL		5.11634	5.13465
MAST2	HPV51-E6	P26554	RTRQRNETQV	RTRQRNETQV	biotin-ttds-RTRQRNETQV	YES	7.63	0.21	0.774139		1	0.774139		29.2483	21.5	5.27008								0.42		1	0.42		7.11849	7.7	5.07346	5.27008	DAPF	SDF	PUBL		5.11748	5.27008
SCRIB_1	PBK	Q96KB5	HIVEALETDV	HIVEALETDV	biotin-ttds-HIVEALETDV	YES	7.53	0.39	0.619347	0.0316653	4	0.651945	0.0333319	16.7123	11.6	5.3187								0.46		1	0.46		8.25335	5.5	5.3668	5.3187	DAPF	SDF	PUBL		5.12321	5.3187
MAST1	PTEN_Ac	P60484	EDQHTQITKV	EDQHTQITKV	biotin-ttds-DEDQHTQITKacV	YES	7.4	0.12	0.205511		1	0.411022		6.80822	17	4.65749	0.497		1	9.29973	29	4.56323	LYSC			1						4.65749	DAPF	CDF	PUBL		5.13077	4.65749
DLG4_3	HTLV1-TAX1	P03409	SEKHFRETEV	SEKHFRETEV	biotin-ttds-SEKHFRETEV	YES	7.31	0.22	0.629811	0.080238	3	0.724317	0.0922781	22.1033	15	5.33664	0.67	0.108	2	17.5215	19	5.09484	LYSC			1						5.33664	DAPF	CDF	PUBL		5.13608	5.33664
SCRIB_1	ASIC3	Q9UHC3	HRTCYLVTQL	HRTCYLVTQL	biotin-ttds-HRTCYLVTQL	YES	7.29	0.47	0.864443	0.0151	4	0.90994	0.0158947	77.2962	33	5.53672								0.59		1	0.59		12.7888	11.5	5.19453	5.53672	DAPF	SDF	PUBL		5.13727	5.53672
MAST2	HTLV1-TAX1	P03409	SEKHFRETEV	SEKHFRETEV	biotin-ttds-SEKHFRETEV	YES	7.15	0.37	0.757135		1	0.757135		25.3187	15	5.41566	0.713	0.016	2	20.6149	19	5.18709	LYSC			1						5.41566	DAPF	CDF	PUBL		5.14569	5.41566
ARHGEF12	RPS6KA1	Q15418	RVRKLPSTTL	RVRKLPSTTL	biotin-ttds-RRVRKLPSTTL	YES	6.96	0.71	0.732132		1	0.806168		32.172	18	5.44946	0.761	0.025	8	25.2053	31	5.05651	LYSC			1						5.44946	DAPF	CDF	PUBL		5.15739	5.44946
MAST2	CYSLTR2	Q9NS75	SVWLRKETRV	SVWLRKETRV	biotin-ttds-SVWLRKETRV	YES	6.9	0.47	0.815613		1	0.815613		33.7837	27	5.27032								0.48		1	0.48		8.42636	6.7	5.29551	5.27032	DAPF	SDF	PUBL		5.16115	5.27032
PDZD2_2	MERS-E	K9N5R3	KPPLPPDEWV	KPPLPPDEWV	biotin-DSKPPLPPDEWV	YES	6.75	1.44	0.663771		1	0.663771			18	5.10942	0.67	0.08	2		20	5.06901	LYSC									5.10942	DAPF	CDF	PUBL		5.1707	5.10942
DLG4_3	HPV16-E6	P03126	SSRTRRETQL	SSRTRRETQL	biotin-ttds-SSRTRRETQL	YES	6.45	0.47	0.556588	0.0724872	3	0.640106	0.0833642	14.0324	18	5.06144	0.71	0.133	8	18.6314	15	5.30393	LYSC			1						5.06144	DAPF	CDF	PUBL		5.19044	5.06144
DLG4_3	HPV35-E6	P27228	WKPTRRETEV	SKPTRRETEV	biotin-ttds-SKPTRRETEV	YES	6.37	0.25	0.618696	0.0108909	3	0.711535	0.0125252	18.5585	18.55	5.1961	0.779		1	25.5695	39.7	4.98385	LYSC			1						5.1961	DAPF	CDF	PUBL		5.19586	5.1961
MAST1	HPV16-E6	P03126	SSRTRRETQL	SSRTRRETQL	biotin-ttds-SSRTRRETQL	YES	6.25	0.11	0.113408	0.0051055	2	0.226817	0.010211	2.74073	18	4.23458	0.546	0.106	7	9.70052	15	4.97238	LYSC			1						4.23458	DAPF	CDF	PUBL		5.20412	4.23458
MAST2	HPV33-E6	P06427	WRSRRRETAL	SRSRRRETAL	biotin-ttds-SRSRRRETAL	YES	6.16	0.48	0.801118	0.0844535	2	0.801118	0.0844535	28.0175	20.2	5.37477								0.51		1	0.51		8.38835	7	5.31744	5.37477	DAPF	SDF	PUBL		5.21042	5.37477
PDZRN4_1	HPV16-E6	P03126	SSRTRRETQL	SSRTRRETQL	biotin-ttds-SSRTRRETQL	YES	5.94	0.24	0.728796	0.0153744	2	0.728796	0.0153744	18.8775	18	5.25077	0.624	0.155	5	12.3539	15	5.12295	LYSC			1						5.25077	DAPF	CDF	PUBL		5.22621	5.13467
MAGI1_2	HPV35-E6	P27228	WKPTRRETEV	SKPTRRETEV	biotin-ttds-SKPTRRETEV	YES	5.94	0.15	0.602827	0.0120083	2	0.683219	0.0136098	15.544	18.55	5.13467	0.816		1	29.6066	39.7	5.08534	LYSC			1						5.13467	DAPF	CDF	PUBL		5.22621	5.25077
DLG4_3	FRMPD4	Q14CM0	RLPKIKETTV	RLPKIKETTV	biotin-ttds-RLPKIKETTV	YES	5.63	0.49	0.667542	0.0412615	4	0.76771	0.0474529	21.6778	21.6	5.25131								0.46		1	0.46		6.61117	6.6	5.25051	5.25131	DAPF	SDF	PUBL		5.24949	5.25131
MAGI2_2	FRMPD4	Q14CM0	RLPKIKETTV	RLPKIKETTV	biotin-ttds-RLPKIKETTV	YES	5.31	0.42	0.467455	0.11315	2	0.513687	0.124341	7.66365	21.6	4.73274								0.47		1	0.47		6.59857	6.6	5.27477	4.73274	DAPF	SDF	PUBL		5.27491	4.73274
SYNJ2BP	NET1	Q7Z628	SGGKRKETLV	SGGKRKETLV	biotin-ttds-SGGKRKETLV	YES	4.71	0.18	0.590606	0.0420227	2	0.706814	0.0502912	14.1822	17.9	5.20397	0.784		1	20.2316	35	5.05656	LYSC			1						5.20397	DAPF	CDF	PUBL		5.32698	5.20397
GRID2IP_2	RPS6KA1	Q15418	RVRKLPSTTL	RVRKLPSTTL	biotin-ttds-RRVRKLPSTTL	YES	4.59	0.13	0.57249		1	0.6361		10.5678	18	5.05346	0.644	0.112	5	10.8793	31	4.80375	LYSC			1						5.05346	DAPF	CDF	PUBL		5.33819	5.05346
SNX27	TMIGD1	Q6UXZ0	DKDPHSETAL	DKDPHSETAL	biotin-ttds-DKDPHSETAL	YES	4.37	0.1	0.820658	0.0466107	3	0.820658	0.0466107	23.2795	18.1	5.48971																5.48971	DAPF	DF	PUBL		5.35952	5.48971
DLG4_3	HPV18-E6	P06463	RLQRRRETQV	RLQRRRETQV	biotin-ttds-RLQRRRETQV	YES	4.25	0.16	0.830528	0.0311899	3	0.955153	0.0358701	94.3378	43	5.73528	0.852	0.037	2	27.8742	13.3	5.76489	LYSC			1						5.73528	DAPF	CDF	PUBL		5.37161	5.73528
MAST2	ASIC3	Q9UHC3	HRTCYLVTQL	HRTCYLVTQL	biotin-ttds-HRTCYLVTQL	YES	4.25	0.1	0.837469		1	0.837469		25.2487	33	5.24001								0.59		1	0.59		8.53313	11.5	5.20099	5.24001	DAPF	SDF	PUBL		5.37161	5.24001
SNTA1	HTLV1-TAX1	P03409	SEKHFRETEV	SEKHFRETEV	biotin-ttds-SEKHFRETEV	YES	4.22	0.18	0.783982	0.00832962	2	0.901129	0.00957428	150.704	15	5.90298	0.903	0.031	2	42.8972	19	5.78173	LYSC			1						5.90298	DAPF	CDF	PUBL		5.37469	5.90298
SYNJ2BP	HPV18-E6	P06463	RLQRRRETQV	RLQRRRETQV	biotin-ttds-RLQRRRETQV	YES	4.14	0.09	0.750315	0.00599381	2	0.897947	0.00717316	40.0191	43	5.34884	0.56	0.035	2	7.50909	13.3	5.06098	LYSC			1						5.34884	DAPF	CDF	PUBL		5.383	5.34884
MAGI1_2	HPV16-E6	P03126	SSRTRRETQL	SSRTRRETQL	biotin-ttds-SSRTRRETQL	YES	4.1	0.12	0.812271	0.0336453	2	0.920594	0.0381321	51.2158	18	5.90834	0.865	0.094	5	29.7304	15	5.74448	LYSC			1						5.90834	DAPF	CDF	PUBL		5.38722	5.90834
MAST2	HPV16-E6	P03126	SSRTRRETQL	SSRTRRETQL	biotin-ttds-SSRTRRETQL	YES	4.07	0.3	0.869265	0.0326477	2	0.869265	0.0326477	30.5389	18	5.66071	0.746	0.1	7	14.9376	15	5.38815	LYSC			1						5.66071	DAPF	CDF	PUBL		5.39041	5.3186
SNX27	PTEN_Ac	P60484	EDQHTQITKV	EDQHTQITKV	biotin-ttds-DEDQHTQITKacV	YES	4.07	0.09	0.744891		1	0.744891		14.8635	17	5.3186	0.859		1	28.2312	29	5.37715	LYSC			1						5.3186	DAPF	CDF	PUBL		5.39041	5.66071
PDZRN4_1	HPV33-E6	P06427	WRSRRRETAL	SRSRRRETAL	biotin-ttds-SRSRRRETAL	YES	4.05	0.18	0.734921	0.0794843	2	0.734921	0.0794843	14.1681	20.2	5.20582								0.55		1	0.55		7.04631	7	5.3967	5.20582	DAPF	SDF	PUBL		5.39254	5.20582
MAGI2_2	HPV35-E6	P27228	WKPTRRETEV	SKPTRRETEV	biotin-ttds-SKPTRRETEV	YES	3.97	0.12	0.526908	0.0716234	2	0.579019	0.0787071	7.77644	18.55	4.92801	0.752		1	15.0461	39.7	4.91719	LYSC			1						4.92801	DAPF	CDF	PUBL		5.40121	4.92801
DLG4_3	HPV33-E6	P06427	WRSRRRETAL	SRSRRRETAL	biotin-ttds-SRSRRRETAL	YES	3.91	0.34	0.67921	0.0501009	4	0.781129	0.0576188	17.0789	20.2	5.32016								0.47		1	0.47		5.34811	7	5.23864	5.32016	DAPF	SDF	PUBL		5.40782	5.32016
SCRIB_1	HPV16-E6	P03126	SSRTRRETQL	SSRTRRETQL	biotin-ttds-SSRTRRETQL	YES	3.81	0.27	0.757377	0.0284223	8	0.797239	0.0299182	18.1696	18	5.42402	0.722	0.194	6	12.783	15	5.33128	LYSC			1						5.42402	DAPF	CDF	PUBL		5.41908	5.42402
SCRIB_1	HPV33-E6	P06427	WRSRRRETAL	SRSRRRETAL	biotin-ttds-SRSRRRETAL	YES	3.6	0.37	0.839343	0.0156888	8	0.883519	0.0165145	30.8404	20.2	5.65813								0.6		1	0.6		7.75977	7	5.51	5.65813	DAPF	SDF	PUBL		5.4437	5.65813
SCRIB_3	HTLV1-TAX1	P03409	SEKHFRETEV	SEKHFRETEV	biotin-ttds-SEKHFRETEV	YES	3.56	0.14	0.651268	0.153447	2	0.723631	0.170496	12.2158	15	5.33505	0.795	0.123	3	16.9859	19	5.38941	LYSC			1						5.33505	DAPF	CDF	PUBL		5.44855	5.33505
MAGI2_2	HPV16-E6	P03126	SSRTRRETQL	SSRTRRETQL	biotin-ttds-SSRTRRETQL	YES	3.53	0.12	0.493273	0.0595599	2	0.542058	0.0654505	6.34664	18	4.87371	0.812	0.108	7	18.4946	15	5.56529	LYSC			1						4.87371	DAPF	CDF	PUBL		5.45223	4.87371
MAGI2_2	RASSF6	Q6ZTQ3	KLVIKTETTV	KLVIKTETTV	biotin-ttds-KLVIKTETTV	YES	3.52	0.25	0.632846		1	0.695435		10.8192	20.7	5.10528								0.53		1	0.53		6.07809	9	5.21346	5.10528	DAPF	SDF	PUBL		5.45346	5.10528
SYNJ2BP	HPV16-E6	P03126	SSRTRRETQL	SSRTRRETQL	biotin-ttds-SSRTRRETQL	YES	3.5	0.08	0.583812	0.0706779	2	0.698684	0.0845845	10.9104	18	5.18326	0.65	0.201	8	9.1	15	5.17542	LYSC			1						5.18326	DAPF	CDF	PUBL		5.45593	5.18326
PDZRN4_1	SLCO1C1	Q9NYB5	NYWPGKETQL	NYWPGKETQL	biotin-ttds-NYWPGKETQL	YES	3.38	0.15	0.713668	0.0124802	3	0.713668	0.0124802	11.2792	11.3	5.47001								0.34		1	0.34		3.11118	5.5	5.09693	5.47001	DAPF	SDF	PUBL		5.47108	5.47001
MAST2	ARHGEF16	Q5VV41	MERLRVETDV	MERLRVETDV	biotin-ttds-MERLRVETDV	YES	3.24	0.24	0.833598		1	0.833598		19.5653	17	5.56417								0.49		1	0.49		5.03753	10	5.07315	5.56417	DAPF	SDF	PUBL		5.48945	5.56417
MAST2	PTEN	P60484	EDQHTQITKV	EDQHTQITKV	biotin-ttds-DEDQHTQITKV	YES	3.14	0.18	0.73645		1	0.73645		11.72	19	5.24069	0.711		1	10.5691	36	4.87041	LYSC			1						5.24069	DAPF	CDF	PUBL		5.50307	5.24069
MAST2	HPV30-E6	P36809	RHTTSTETAV	RHTTSTETAV	biotin-ttds-RHTTSTETAV	YES	3	0.25	0.773894		1	0.773894		13.3637	13.4	5.52134								0.35		1	0.35		3.0233	4	5.31802	5.52134	DAPF	SDF	PUBL		5.52288	5.52134
PDZD7_3	PTEN_Ac	P60484	EDQHTQITKV	EDQHTQITKV	biotin-ttds-DEDQHTQITKacV	YES	2.84	0.14	0.715343		1	0.8985		28.7343	17	5.81975	0.901		1	29.4509	29	5.55432	LYSC			1						5.81975	DAPF	CDF	PUBL		5.54668	5.81975
MAGI1_2	HPV18-E6	P06463	RLQRRRETQV	RLQRRRETQV	biotin-ttds-RLQRRRETQV	YES	2.81	0.18	0.858755	0.0274258	2	0.973278	0.0310832	106.239	43	5.96911										1						5.96911	DAPF	DF	PUBL		5.55129	5.96911
PDZRN3_1	HPV16-E6	P03126	SSRTRRETQL	SSRTRRETQL	biotin-ttds-SSRTRRETQL	YES	2.59	0.1	0.817944	0.00593631	2	0.868354	0.00630217	20.5574	18	5.65713	0.788	0.091	4	12.779	15	5.49655	LYSC			1						5.65713	DAPF	CDF	PUBL		5.5867	5.65713
MAST2	ATP2B4	P23634	SSLQSLETSV	SSLQSLETSV	biotin-ttds-SSLQSLETSV	YES	2.58	0.19	0.832828		1	0.832828		16.1845	18	5.531								0.28		1	0.28		2.15372	7	4.82869	5.531	DAPF	SDF	PUBL		5.58838	5.531
MAST2	PTEN_Ac	P60484	EDQHTQITKV	EDQHTQITKV	biotin-ttds-DEDQHTQITKacV	YES	2.56	0.13	0.663359		1	0.663359		7.69798	17	5.13783	0.858		1	18.9002	29	5.3735	LYSC			1						5.13783	DAPF	CDF	PUBL		5.59176	5.13783
DLG4_3	CYSLTR2	Q9NS75	SVWLRKETRV	SVWLRKETRV	biotin-ttds-SVWLRKETRV	YES	2.51	0.13	0.859018	0.0406144	3	0.987918	0.0467088	209.185	27	6.54993								0.59		1	0.59		5.93972	6.7	5.51683	6.54993	DAPF	SDF	PUBL		5.60033	5.62523
SCRIB_1	HTLV1-TAX1	P03409	SEKHFRETEV	SEKHFRETEV	biotin-ttds-SEKHFRETEV	YES	2.51	0.08	0.789687	0.0369606	7	0.831249	0.0389059	15.689	15	5.62523	0.909	0.011	2	28.7084	19	5.81302	LYSC			1						5.62523	DAPF	CDF	PUBL		5.60033	6.54993
NHERF3_1	HPV16-E6	P03126	SSRTRRETQL	SSRTRRETQL	biotin-ttds-SSRTRRETQL	YES	2.27	0.1	0.806568	0.0250988	2	0.858795	0.026724	17.241	18	5.62073	0.781	0.135	6	11.2193	15	5.47754	LYSC			1						5.62073	DAPF	CDF	PUBL		5.64397	5.62073
MAGI2_2	HPV33-E6	P06427	WRSRRRETAL	SRSRRRETAL	biotin-ttds-SRSRRRETAL	YES	2.24	0.15	0.708463	0.00288611	2	0.778531	0.00317155	10.9884	20.2	5.31333								0.56		1	0.56		5.13167	7	5.43268	5.31333	DAPF	SDF	PUBL		5.64975	5.31333
MAGI1_2	NET1	Q7Z628	SGGKRKETLV	SGGKRKETLV	biotin-ttds-SGGKRKETLV	YES	2.06	0.05	0.778492	0.00594492	2	0.882311	0.00673773	18.973	17.9	5.71741	0.938		1	34.9178	35	5.68499	LYSC			1						5.71741	DAPF	CDF	PUBL		5.68613	5.71741
SCRIB_3	HPV16-E6	P03126	SSRTRRETQL	SSRTRRETQL	biotin-ttds-SSRTRRETQL	YES	2	0.05	0.669389	0.00076991	2	0.743765	0.00085545	8.78041	18	5.28599	0.857	0.097	9	15.414	15	5.71424	LYSC			1						5.28599	DAPF	CDF	PUBL		5.69897	5.28599
SYNJ2BP	HPV35-E6	P27228	WKPTRRETEV	SKPTRRETEV	biotin-ttds-SKPTRRETEV	YES	1.98	0.05	0.734715	0.00220279	2	0.879278	0.00263621	17.9385	18.55	5.6853	0.885		1	18.7774	39.7	5.32802	LYSC			1						5.6853	DAPF	CDF	PUBL		5.70333	5.6853
SCRIB_1	SLC15A5	A6NIM6	SSIDLWETAL	SSIDLWETAL	biotin-ttds-SSIDLWETAL	YES	1.94	0.13	0.775793	0.0420386	5	0.816624	0.0442512	11.9059	11	5.7603								0.54		1	0.54		4.38142	3.5	5.92955	5.7603	DAPF	SDF	PUBL		5.7122	5.7603
MAGI2_2	HPV67-E6	A4U7F2	WRPQRTQTQV	SRPQRTQTQV	biotin-ttds-SRPQRTQTQV	YES	1.89	0.13	0.726321		1	0.798155		10.6663	22	5.32274								0.65		1	0.65		6.05576	10	5.3936	5.32274	DAPF	SDF	PUBL		5.72354	5.32274
MAST2	TMIGD1	Q6UXZ0	DKDPHSETAL	DKDPHSETAL	biotin-ttds-DKDPHSETAL	YES	1.3	0.04	0.865595		1	0.865595		11.8346	18.1	5.64343																5.64343	DAPF	DF	PUBL		5.88606	5.64343
PDZRN4_1	SLC15A5	A6NIM6	SSIDLWETAL	SSIDLWETAL	biotin-ttds-SSIDLWETAL	YES	1.3	0.06	0.751344		1	0.751344		6.93348	11	5.57744								0.01		1	0.01			3.5	0	5.57744	DAPF	SDF	PUBL		5.88606	5.57744
SNX27	HTLV1-TAX1	P03409	SEKHFRETEV	SEKHFRETEV	biotin-ttds-SEKHFRETEV	YES	1.21	0.06	0.8585	0.0173031	6	0.8585	0.0173031	10.7752	15	5.7198	0.905	0.024	2	15.1468	19	5.79197	LYSC			1						5.7198	DAPF	CDF	PUBL		5.91721	5.7198
MAGI2_2	HPV18-E6	P06463	RLQRRRETQV	RLQRRRETQV	biotin-ttds-RLQRRRETQV	YES	1.03	0.03	0.774408		1	0.850997		9.28662	43	5.15908	0.86		1	9.76714	13.3	5.79449	LYSC			1						5.15908	DAPF	CDF	PUBL		5.98716	5.15908
SNTB1	HTLV1-TAX1	P03409	SEKHFRETEV	SEKHFRETEV	biotin-ttds-SEKHFRETEV	YES	0.93	0.08	0.780178		1	0.936938		17.5651	15	6.1207	0.925		1	15.17	19	5.90639	LYSC			1						6.1207	DAPF	CDF	PUBL		6.03152	6.1207
MAGI2_2	NET1	Q7Z628	SGGKRKETLV	SGGKRKETLV	biotin-ttds-SGGKRKETLV	YES	0.82	0.19	0.830694	0.0258243	2	0.912851	0.0283783	12.2406	17.9	5.86636	0.948		1	18.7412	35	5.76654	LYSC			1						5.86636	DAPF	CDF	PUBL		6.08619	5.86636
SYNJ2BP	HTLV1-TAX1	P03409	SEKHFRETEV	SEKHFRETEV	biotin-ttds-SEKHFRETEV	YES	0.78	0.02	0.773744	0.0260772	2	0.925987	0.0312082	13.4626	15	6.04437	0.899	0.027	2	10.5388	19	5.7618	LYSC			1						6.04437	DAPF	CDF	PUBL		6.10791	6.04437
MAST2	PBK	Q96KB5	HIVEALETDV	HIVEALETDV	biotin-ttds-HIVEALETDV	YES	0.78	0.06	0.809614		1	0.809614		6.5554	11.6	5.70636								0.5		1	0.5		2.75032	5.5	5.44659	5.70636	DAPF	SDF	PUBL		6.10791	5.70636
MAGI2_2	CYSLTR2	Q9NS75	SVWLRKETRV	SVWLRKETRV	biotin-ttds-SVWLRKETRV	YES	0.63	0.05	0.834495		1	0.917027		10.631	27	5.6755								0.8		1	0.8		5.79134	6.7	6.06949	5.6755	DAPF	SDF	PUBL		6.20066	5.6755
MAST2	DGKZ	Q13574	IQREDQETAV	IQREDQETAV	biotin-ttds-IQREDQETAV	YES	0.56	0.08	0.853809	0.0521421	2	0.853809	0.0521421	6.68583	13.5	5.76277								0.56		1	0.56		2.96533	6	5.53361	5.76277	DAPF	SDF	PUBL		6.25181	5.76277
MAGI2_2	HPV59-E6	Q81964	QRQARSETLV	QRQARSETLV	biotin-ttds-QRQARSETLV	YES	0.5	0.04	0.838019	0.0894099	2	0.9209	0.0982526	9.50468	13.7	6.06532								0.77		1	0.77		4.6905	7	5.91772	6.06532	DAPF	SDF	PUBL		6.30103	6.06532
MAST2	SLCO1C1	Q9NYB5	NYWPGKETQL	NYWPGKETQL	biotin-ttds-NYWPGKETQL	YES	0.4	0.03	0.895606	0.00212734	2	0.895606	0.00212734	7.01406	11.3	6.04596								0.58		1	0.58		2.84275	5.5	5.62671	6.04596	DAPF	SDF	PUBL		6.39794	6.04596
MAST2	KCNT2	Q6UVM3	GQDSREETQL	GQDSREETQL	biotin-ttds-GQDSREETQL	YES	0.22	0.02	0.887885		1	0.887885		5.29381	13.3	5.90976																5.90976	DAPF	DF	PUBL		6.65758	5.90976
MAST2	SLC15A5	A6NIM6	SSIDLWETAL	SSIDLWETAL	biotin-ttds-SSIDLWETAL	YES	0.0385	0.0032	0.695145	0.212845	2	0.695145	0.212845	2.86837	11	5.44314								0.63		1	0.63		2.59821	3.5	6.25069	5.44314	DAPF	SDF	PUBL		7.41454	5.44314
SCRIB_1	PTEN	P60484	EDQHTQITKV	EDQHTQITKV	biotin-ttds-DEDQHTQITKV	YES	0		0.507715		1	0.534437			19	4.833	0.062		1		36	0	LYSC									4.833	DAPF	CDF	PUBL		0	0
MAST1	NET1	Q7Z628	SGGKRKETLV	SGGKRKETLV	biotin-ttds-SGGKRKETLV	YES	0		0.131783	0.108143	2	0.263565	0.216287		17.9	4.32726	0.002		1		35	0	LYSC									4.32726	DAPF	CDF	PUBL		0	0
PDZRN3_1	PTEN	P60484	EDQHTQITKV	EDQHTQITKV	biotin-ttds-DEDQHTQITKV	YES	0		0.221145		1	0.234774			19	4.23012																4.23012	DAPF	DF	PUBL		0	3.73652
NHERF3_1	RPS6KA1_-1P	Q15418	RVRKLPSTTL	RVRKLPSTTL	Biotin-ttds-RRVRKLPSTpTL	YES	0		0.2516		1	0.27676			25	4.20454																4.2	DAPF	DF	PUBL		0	3.74412
NHERF3_1	PTEN_Ac	P60484	EDQHTQITKV	EDQHTQITKV	biotin-ttds-DEDQHTQITKacV	YES	0		0.177439		1	0.188929			17	4.15654	0.45		1		29	4.47828	LYSC			1						4.15654	DAPF	CDF	PUBL		0	0
SNTG2	PTEN	P60484	EDQHTQITKV	EDQHTQITKV	biotin-ttds-DEDQHTQITKV	YES	0		0.140529	0.0300107	2	0.165328	0.0353067		19	4.03346	0.056		1		36	0	LYSC									4.03346	DAPF	CDF	PUBL		0	0
NHERF3_1	RPS6KA1	Q15418	RVRKLPSTTL	RVRKLPSTTL	biotin-ttds-RRVRKLPSTTL	YES	0		0.148274	0.0073826	2	0.157875	0.00786063		18	4.03317	0.423	0.032	4		31	4.39818	LYSC			1						4.03317	DAPF	CDF	PUBL		0	0
NHERF3_1	PTEN	P60484	EDQHTQITKV	EDQHTQITKV	biotin-ttds-DEDQHTQITKV	YES	0		0.153525		1	0.163466			19	4.0274	0.153		1		36	3.70795	LYSC			1						4.0274	DAPF	CDF	PUBL		0	0
SCRIB_3	PTEN	P60484	EDQHTQITKV	EDQHTQITKV	biotin-ttds-DEDQHTQITKV	YES	0		0.124918		1	0.138797			19	3.9414	0.058		1		36	0	LYSC									3.9414	DAPF	CDF	PUBL		0	0
SNX27	RPS6KA1_-1P	Q15418	RVRKLPSTTL	RVRKLPSTTL	Biotin-ttds-RRVRKLPSTpTL	YES	0		0.15262	0.00513	2	0.16788	0.00564		25	3.91869																3.92	DAPF	DF	PUBL		0	0
SNTB1	RPS6KA1_-1P	Q15418	RVRKLPSTTL	RVRKLPSTTL	Biotin-ttds-RRVRKLPSTpTL	YES	0		0.15146		1	0.16661			25	3.91463																3.91	DAPF	DF	PUBL		0	0
SNTA1	RPS6KA1_-1P	Q15418	RVRKLPSTTL	RVRKLPSTTL	Biotin-ttds-RRVRKLPSTpTL	YES	0		0.11307		1	0.147			25	3.84875																3.85	DAPF	DF	PUBL		0	0
GRID2IP_2	HTLV1-TAX1	P03409	SEKHFRETEV	SEKHFRETEV	biotin-ttds-SEKHFRETEV	YES	0		0.0819015	0.0231348	2	0.0910017	0.0257054		15	3.83506																3.83506	DAPF	DF	PUBL		0	0
PDZRN4_1	ARHGEF16	Q5VV41	MERLRVETDV	MERLRVETDV	biotin-ttds-MERLRVETDV	YES	0		0.101701		1	0.101701			17	3.83398								-0.12		1	-0.12			10	0	3.83398	DAPF	SDF	PUBL		0	0
GOPC	NET1	Q7Z628	SGGKRKETLV	SGGKRKETLV	biotin-ttds-SGGKRKETLV	YES	0		0.0731565	0.0613879	2	0.104509	0.0876971		17.9	3.8245	0.219		1		35	3.91473	LYSC			1						3.8245	DAPF	CDF	PUBL		0	0
PDZRN4_1	HPV67-E6	A4U7F2	WRPQRTQTQV	SRPQRTQTQV	biotin-ttds-SRPQRTQTQV	YES	0		0.124336		1	0.124336			22	3.81977								-0.07		1	-0.07			10	0	3.81977	DAPF	SDF	PUBL		0	0
SYNJ2BP	RPS6KA1	Q15418	RVRKLPSTTL	RVRKLPSTTL	biotin-ttds-RRVRKLPSTTL	YES	0		0.0866223	0.00077761	2	0.103666	0.00093062		18	3.81802	0.153	0.052	4		31	3.77411	LYSC			1						3.81802	DAPF	CDF	PUBL		0	3.54912
MAST2	HPV16-E6_-2P	P03126	SSRTRRETQL	SSRTRRETQL	Biotin-ttds-SSRTRREpTQL	YES	0		0.0988699		1	0.0988699			18	3.79465	-0.016		1		18	0	LYSC									3.79465	DAPF	CDF	PUBL		0	0
SCRIB_3	PTEN_Ac	P60484	EDQHTQITKV	EDQHTQITKV	biotin-ttds-DEDQHTQITKacV	YES	0		0.0761528		1	0.0846142			17	3.74412	-0.053		1		29	0	LYSC									3.74412	DAPF	CDF	PUBL		0	0
ARHGEF12	NET1	Q7Z628	SGGKRKETLV	SGGKRKETLV	biotin-ttds-SGGKRKETLV	YES	0		0.0793044	0.0841262	2	0.0873239	0.0926333		17.9	3.73652	0.074		1		35	0	LYSC									3.73652	DAPF	CDF	PUBL		0	0
PARD3B_1	PTEN	P60484	EDQHTQITKV	EDQHTQITKV	biotin-ttds-DEDQHTQITKV	YES	0		0.0712567	0.0221372	2	0.0890709	0.0276715		19	3.71972	-0.032		1		36	0	LYSC									3.71972	DAPF	CDF	PUBL		0	0
MAGI1_2	PTEN_Ac	P60484	EDQHTQITKV	EDQHTQITKV	biotin-ttds-DEDQHTQITKacV	YES	0		0.0669991		1	0.075934			17	3.69211	0.101		1		29	3.59426	LYSC			1						3.69211	DAPF	CDF	PUBL		0	0
SYNJ2BP	PTEN	P60484	EDQHTQITKV	EDQHTQITKV	biotin-ttds-DEDQHTQITKV	YES	0		0.0641759	0.0211748	2	0.0768032	0.0253411		19	3.64841	0.089		1		36	0	LYSC									3.64841	DAPF	CDF	PUBL		0	0
PDZRN4_1	PTEN	P60484	EDQHTQITKV	EDQHTQITKV	biotin-ttds-DEDQHTQITKV	YES	0		0.0723589	0.0211727	2	0.0723589	0.0211727		19	3.62003	0		1		36	0	LYSC									3.62003	DAPF	CDF	PUBL		0	0
SYNJ2BP	PTEN_Ac	P60484	EDQHTQITKV	EDQHTQITKV	biotin-ttds-DEDQHTQITKacV	YES	0		0.0537365	0.0146188	2	0.0643097	0.0174952		17	3.61332	0.023		1		29	0	LYSC									3.61332	DAPF	CDF	PUBL		0	0
GRID2IP_2	NET1	Q7Z628	SGGKRKETLV	SGGKRKETLV	biotin-ttds-SGGKRKETLV	YES	0		0.0540309	0.0195263	2	0.0600343	0.0216959		17.9	3.5583																3.5583	DAPF	DF	PUBL		0	0
DLG4_3	PTEN	P60484	EDQHTQITKV	EDQHTQITKV	biotin-ttds-DEDQHTQITKV	YES	0		0.0551995	0.064112	2	0.0634824	0.0737323		19	3.55823	-0.018		1		36	0	LYSC									3.55823	DAPF	CDF	PUBL		0	0
SYNJ2BP	CBP	Q92793	DTLEKFVEGL	DTLEKFVEGL	Biotin-ttds-TGDTLEKFVEGL	YES	0		0.0493135	0.05612	2	0.0591762	0.067344		18	3.54912	-0.151		1		18	0	LYSC									3.54912	DAPF	CDF	PUBL		0	0
PARD3B_1	NET1	Q7Z628	SGGKRKETLV	SGGKRKETLV	biotin-ttds-SGGKRKETLV	YES	0		0.0438355	0.0125928	2	0.0547944	0.015741		17.9	3.51571	-0.081		1		35	0	LYSC									3.51571	DAPF	CDF	PUBL		0	0
PDZD7_3	RPS6KA1_-2P	Q15418	RVRKLPSTTL	RVRKLPSTTL	biotin-ttds-RRVRKLPSpTTL	YES	0		0.0427616		1	0.0537103			18	3.50398																3.50398	DAPF	DF	PUBL		0	0
SNX27	RPS6KA1	Q15418	RVRKLPSTTL	RVRKLPSTTL	biotin-ttds-RRVRKLPSTTL	YES	0		0.0533543		1	0.0533543			18	3.50089	0.111	0.018	4		31	3.61132	LYSC			1						3.50089	DAPF	CDF	PUBL		0	0
DLG4_3	RPS6KA1_-1P	Q15418	RVRKLPSTTL	RVRKLPSTTL	Biotin-ttds-RRVRKLPSTpTL	YES	0		0.05678	0.00644	2	0.07097	0.00805		25	3.49007																3.49	DAPF	DF	PUBL		0	0
SCRIB_1	RPS6KA1	Q15418	RVRKLPSTTL	RVRKLPSTTL	biotin-ttds-RRVRKLPSTTL	YES	0		0.048067		1	0.0505968			18	3.47631	0.174	0.035	4		31	3.84207	LYSC			1						3.47631	DAPF	CDF	PUBL		0	3.79465
DLG4_3	ARHGAP6	O43182	NPDALPETLV	NPDALPETLV	biotin-ttds-NPDALPETLV	YES	0		0.0445646	0.0208071	2	0.0512518	0.0239293		18.9	3.46083																3.46083	DAPF	DF	PUBL		0	0
GOPC	HPV18-E6	P06463	RLQRRRETQV	RLQRRRETQV	biotin-ttds-RLQRRRETQV	YES	0		0.042926	0.00257533	2	0.0613228	0.00367905		43	3.18412	0.013	0.018	2		13.3	0	LYSC									3.18412	DAPF	CDF	PUBL		0	0
ARHGEF12	CBP	Q92793	DTLEKFVEGL	DTLEKFVEGL	Biotin-ttds-TGDTLEKFVEGL	YES	0		-0.00620937		1	-0.00807218			18	0	-0.084		1		18	0	LYSC									0	DAPF	CDF	PUBL		0	3.18412
ARHGEF12	HPV16-E6_-2P	P03126	SSRTRRETQL	SSRTRRETQL	Biotin-ttds-SSRTRREpTQL	YES	0		-0.00510652		1	-0.00680869			18	0	0.03		1		18	0	LYSC									0	DAPF	CDF	PUBL		0	0
DLG4_3	CBP	Q92793	DTLEKFVEGL	DTLEKFVEGL	Biotin-ttds-TGDTLEKFVEGL	YES	0		-0.00261347	0.0254807	2	-0.00326683	0.0318509		18	0	-0.062		1		18	0	LYSC									0	DAPF	CDF	PUBL		0	0
HTRA1	CBP	Q92793	DTLEKFVEGL	DTLEKFVEGL	Biotin-ttds-TGDTLEKFVEGL	YES	0		0.00103965	0.00830884	2	0.00135154	0.0108015		18	0	0.041		1		18	0	LYSC									0	DAPF	CDF	PUBL		0	0
MAGI2_2	CBP	Q92793	DTLEKFVEGL	DTLEKFVEGL	Biotin-ttds-TGDTLEKFVEGL	YES	0		0.00058732	0.0116265	2	0.00070479	0.0139518		18	0	-0.015		1		18	0	LYSC									0	DAPF	CDF	PUBL		0	0
MAST1	CBP	Q92793	DTLEKFVEGL	DTLEKFVEGL	Biotin-ttds-TGDTLEKFVEGL	YES	0		0.0085791		1	0.018874			18	0	0.053		1		18	0	LYSC									0	DAPF	CDF	PUBL		0	3.51571
MAST2	CBP	Q92793	DTLEKFVEGL	DTLEKFVEGL	Biotin-ttds-TGDTLEKFVEGL	YES	0		0.00099484	0.017259	2	0.00099484	0.017259		18	0	0.022		1		18	0	LYSC									0	DAPF	CDF	PUBL		0	4.32726
PARD3B_1	CBP	Q92793	DTLEKFVEGL	DTLEKFVEGL	Biotin-ttds-TGDTLEKFVEGL	YES	0		-0.00368395		1	-0.00368395			18	0	-0.033		1		18	0	LYSC									0	DAPF	CDF	PUBL		0	0
PDZRN4_1	CBP	Q92793	DTLEKFVEGL	DTLEKFVEGL	Biotin-ttds-TGDTLEKFVEGL	YES	0		-0.00477977		1	-0.00573572			18	0	-0.042		1		18	0	LYSC									0	DAPF	CDF	PUBL		0	3.55823
SCRIB_1	CBP	Q92793	DTLEKFVEGL	DTLEKFVEGL	Biotin-ttds-TGDTLEKFVEGL	YES	0		0.00910034	0.0131287	2	0.0109204	0.0157544		18	0	-0.023		1		18	0	LYSC									0	DAPF	CDF	PUBL		0	3.62003
SCRIB_3	CBP	Q92793	DTLEKFVEGL	DTLEKFVEGL	Biotin-ttds-TGDTLEKFVEGL	YES	0		-0.00394438		1	-0.00473326			18	0	-0.043		1		18	0	LYSC									0	DAPF	CDF	PUBL		0	3.64841
SNTA1	CBP	Q92793	DTLEKFVEGL	DTLEKFVEGL	Biotin-ttds-TGDTLEKFVEGL	YES	0		0.0104333		1	0.0135633			18	0	-0.074		1		18	0	LYSC									0	DAPF	CDF	PUBL		0	3.71972
SNTB1	CBP	Q92793	DTLEKFVEGL	DTLEKFVEGL	Biotin-ttds-TGDTLEKFVEGL	YES	0		0.0179846		1	0.019783			18	0	-0.064		1		18	0	LYSC									0	DAPF	CDF	PUBL		0	3.9414
SNTG2	CBP	Q92793	DTLEKFVEGL	DTLEKFVEGL	Biotin-ttds-TGDTLEKFVEGL	YES	0		-0.00653735		1	-0.00817169			18	0	0.074		1		18	0	LYSC									0	DAPF	CDF	PUBL		0	4.03346
HTRA1	HPV16-E6	P03126	SSRTRRETQL	SSRTRRETQL	biotin-ttds-SSRTRRETQL	YES	0		0.00796061	0.0210241	2	0.0113723	0.0300345		18	0	0.023	0.062	7		15	0	LYSC									0	DAPF	CDF	PUBL		0	4.833
PARD3B_1	HPV16-E6	P03126	SSRTRRETQL	SSRTRRETQL	biotin-ttds-SSRTRRETQL	YES	0		0.0214938	0.0123516	2	0.0268672	0.0154396		18	0	-0.004	0.065	6		15	0	LYSC									0	DAPF	CDF	PUBL		0	0
DLG4_3	HPV16-E6_-2P	P03126	SSRTRRETQL	SSRTRRETQL	Biotin-ttds-SSRTRREpTQL	YES	0		0.00545936		1	0.00642278			18	0	-0.025		1		18	0	LYSC									0	DAPF	CDF	PUBL		0	0
GOPC	HPV16-E6_-2P	P03126	SSRTRRETQL	SSRTRRETQL	Biotin-ttds-SSRTRREpTQL	YES	0		-0.0431649		1	-0.0454367			18	0	-0.04		1		18	0	LYSC									0	DAPF	CDF	PUBL		0	0
HTRA1	HPV16-E6_-2P	P03126	SSRTRRETQL	SSRTRRETQL	Biotin-ttds-SSRTRREpTQL	YES	0		-0.0313355		1	-0.0391694			18	0	-0.019		1		18	0	LYSC									0	DAPF	CDF	PUBL		0	0
MAGI2_2	HPV16-E6_-2P	P03126	SSRTRRETQL	SSRTRRETQL	Biotin-ttds-SSRTRREpTQL	YES	0		-0.013482		1	-0.01498			18	0	0.01		1		18	0	LYSC									0	DAPF	CDF	PUBL		0	3.61332
MAST1	HPV16-E6_-2P	P03126	SSRTRRETQL	SSRTRRETQL	Biotin-ttds-SSRTRREpTQL	YES	0		0.0102997		1	0.0205994			18	0	0		1		18	0	LYSC									0	DAPF	CDF	PUBL		0	0
PARD3B_1	HPV16-E6_-2P	P03126	SSRTRRETQL	SSRTRRETQL	Biotin-ttds-SSRTRREpTQL	YES	0		-0.0131573		1	-0.0131573			18	0	-0.006		1		18	0	LYSC									0	DAPF	CDF	PUBL		0	0
PDZD7_3	HPV16-E6_-2P	P03126	SSRTRRETQL	SSRTRRETQL	Biotin-ttds-SSRTRREpTQL	YES	0		-0.060866		1	-0.0640695			18	0	0.014		1		18	0	LYSC									0	DAPF	CDF	PUBL		0	0
PDZRN4_1	HPV16-E6_-2P	P03126	SSRTRRETQL	SSRTRRETQL	Biotin-ttds-SSRTRREpTQL	YES	0		-0.0942456		1	-0.104717			18	0	0.015		1		18	0	LYSC									0	DAPF	CDF	PUBL		0	0
SCRIB_3	HPV16-E6_-2P	P03126	SSRTRRETQL	SSRTRRETQL	Biotin-ttds-SSRTRREpTQL	YES	0		-0.0146904		1	-0.0172828			18	0	-0.07		1		18	0	LYSC									0	DAPF	CDF	PUBL		0	0
SNTA1	HPV16-E6_-2P	P03126	SSRTRRETQL	SSRTRRETQL	Biotin-ttds-SSRTRREpTQL	YES	0		-0.0065633		1	-0.00729256			18	0	-0.069		1		18	0	LYSC									0	DAPF	CDF	PUBL		0	0
SNTB1	HPV16-E6_-2P	P03126	SSRTRRETQL	SSRTRRETQL	Biotin-ttds-SSRTRREpTQL	YES	0		-0.0576048		1	-0.0640054			18	0	-0.06		1		18	0	LYSC									0	DAPF	CDF	PUBL		0	0
SNTG2	HPV16-E6_-2P	P03126	SSRTRRETQL	SSRTRRETQL	Biotin-ttds-SSRTRREpTQL	YES	0		-0.0330216		1	-0.0366906			18	0	-0.011		1		18	0	LYSC									0	DAPF	CDF	PUBL		0	0
SYNJ2BP	HPV16-E6_-2P	P03126	SSRTRRETQL	SSRTRRETQL	Biotin-ttds-SSRTRREpTQL	YES	0		-0.0193928		1	-0.0204135			18	0	-0.052		1		18	0	LYSC									0	DAPF	CDF	PUBL		0	3.69211
HTRA1	HPV18-E6	P06463	RLQRRRETQV	RLQRRRETQV	biotin-ttds-RLQRRRETQV	YES	0		-0.0113097	0.0315949	2	-0.0161567	0.0451356		43	0	0.03	0.135	2		13.3	0	LYSC									0	DAPF	CDF	PUBL		0	3.50089
PARD3B_1	HPV18-E6	P06463	RLQRRRETQV	RLQRRRETQV	biotin-ttds-RLQRRRETQV	YES	0		-0.0689308	0.0396946	2	-0.0861635	0.0496183		43	0	-0.028		1		13.3	0	LYSC									0	DAPF	CDF	PUBL		0	0
HTRA1	HPV35-E6	P27228	WKPTRRETEV	SKPTRRETEV	biotin-ttds-SKPTRRETEV	YES	0		0.0238366	0.0162961	2	0.0340523	0.0232801		18.55	0	0.035		1		39.7	0	LYSC									0	DAPF	CDF	PUBL		0	4.0274
PARD3B_1	HPV35-E6	P27228	WKPTRRETEV	SKPTRRETEV	biotin-ttds-SKPTRRETEV	YES	0		-0.0672639	0.0142717	2	-0.0840799	0.0178397		18.55	0	-0.083		1		39.7	0	LYSC									0	DAPF	CDF	PUBL		0	3.81802
GOPC	HTLV1-TAX1	P03409	SEKHFRETEV	SEKHFRETEV	biotin-ttds-SEKHFRETEV	YES	0		0.00631285	0.00039748	2	0.00901835	0.00056782		15	0	0.09	0.223	2		19	0	LYSC									0	DAPF	CDF	PUBL		0	0
PARD3B_1	HTLV1-TAX1	P03409	SEKHFRETEV	SEKHFRETEV	biotin-ttds-SEKHFRETEV	YES	0		0.0242452	0.0335958	2	0.0303065	0.0419947		15	0	-0.012	0.079	2		19	0	LYSC									0	DAPF	CDF	PUBL		0	3.47631
MAGI1_2	PTEN	P60484	EDQHTQITKV	EDQHTQITKV	biotin-ttds-DEDQHTQITKV	YES	0		0.0224611		1	0.0254565			19	0	0.077		1		36	0	LYSC									0	DAPF	CDF	PUBL		0	3.8245
DLG4_3	PTEN_Ac	P60484	EDQHTQITKV	EDQHTQITKV	biotin-ttds-DEDQHTQITKacV	YES	0		0.0335136	0.0195824	2	0.0385425	0.0225209		17	0	-0.024		1		29	0	LYSC									0	DAPF	CDF	PUBL		0	0
PARD3B_1	PTEN_Ac	P60484	EDQHTQITKV	EDQHTQITKV	biotin-ttds-DEDQHTQITKacV	YES	0		0.00595016	0.0314233	2	0.0074377	0.0392791		17	0	-0.205		1		29	0	LYSC									0	DAPF	CDF	PUBL		0	0
PDZRN3_1	PTEN_Ac	P60484	EDQHTQITKV	EDQHTQITKV	biotin-ttds-DEDQHTQITKacV	YES	0		-0.0197954		1	-0.0210154			17	0	-0.019		1		29	0	LYSC									0	DAPF	CDF	PUBL		0	0
PDZRN4_1	PTEN_Ac	P60484	EDQHTQITKV	EDQHTQITKV	biotin-ttds-DEDQHTQITKacV	YES	0		0.0230389	0.0152556	2	0.0230389	0.0152556		17	0	-0.064		1		29	0	LYSC									0	DAPF	CDF	PUBL		0	0
DLG4_3	RPS6KA1	Q15418	RVRKLPSTTL	RVRKLPSTTL	biotin-ttds-RRVRKLPSTTL	YES	0		0.0226568	0.0128543	2	0.0260566	0.0147831		18	0	0.037	0.034	4		31	0	LYSC									0	DAPF	CDF	PUBL		0	4.03317
DLG4_3	RPS6KA1_-3P	Q15418	RVRKLPSTTL	RVRKLPSTTL	biotin-ttds-RRVRKLPpSTTL	YES	0		-0.0115746	0.0201991	2	-0.0133114	0.0232301		15	0	0.04	0.053	3		40	0	LYSC									0	DAPF	CDF	PUBL		0	4.15654
MAGI2_6	SARS-CoV-E	P59637	SSEGVPDLLV	SSEGVPDLLV	Biotin-(PEG)3-NLNSSEGVPDLLV	YES	0										-0.13	0.06	2		20	0	LYSC									0	LYSC	CF	PUBL		0	0
PDZD2_2	SARS-CoV-E	P59637	SSEGVPDLLV	SSEGVPDLLV	Biotin-(PEG)3-NLNSSEGVPDLLV	YES	0										-0.19	0.04	2		20	0	LYSC									0	LYSC	CF	PUBL		0	0
SNX27	SARS-CoV-E	P59637	SSEGVPDLLV	SSEGVPDLLV	Biotin-(PEG)3-NLNSSEGVPDLLV	YES	0										0.02	0.02	2		20	0	LYSC									0	LYSC	CF	PUBL		0	3.46083
MAGI2_6	SARS-CoV2-E	P0DTC4	NSSRVPDLLV	NSSRVPDLLV	biotin-NLNSSRVPDLLV	YES	0		0.00367515		1	0.00441018			18	0	-0.01	0	2		20	0	LYSC									0	DAPF	CDF	PUBL		0	0
PDZD2_2	SARS-CoV2-E	P0DTC4	NSSRVPDLLV	NSSRVPDLLV	biotin-NLNSSRVPDLLV	YES	0		0.00298354		1	0.00298354			18	0	0.02	0.1	2		20	0	LYSC									0	DAPF	CDF	PUBL		0	0
NHERF3_1	RPS6KA1_-3P	Q15418	RVRKLPSTTL	RVRKLPSTTL	biotin-ttds-RRVRKLPpSTTL	YES	0		-0.00546772	0.011054	2	-0.00582176	0.0117698		15	0	0.108	0.138	3		40	3.48571	LYSC			1						0	DAPF	CDF	PUBL		0	0
GOPC	HPV35-E6	P27228	WKPTRRETEV	SKPTRRETEV	biotin-ttds-SKPTRRETEV	YES	0		0.0147666	0.0126984	2	0.0210951	0.0181405		18.55	0	0.162		1		39.7	3.69463	LYSC			1						0	DAPF	CDF	PUBL		0	0
MAGI2_2	PTEN	P60484	EDQHTQITKV	EDQHTQITKV	biotin-ttds-DEDQHTQITKV	YES	0		0.0269533		1	0.0296191			19	0	0.18		1		36	3.79393	LYSC			1						0	DAPF	CDF	PUBL		0	0
NHERF3_1	CBP	Q92793	DTLEKFVEGL	DTLEKFVEGL	Biotin-ttds-TGDTLEKFVEGL	YES	0		0.0134093		1	0.0147502			18	0	0.158		1		18	4.0336	LYSC									0	DAPF	CDF	PUBL		0	0
SNX27	SARS-CoV2-E	P0DTC4	NSSRVPDLLV	NSSRVPDLLV	biotin-NLNSSRVPDLLV	YES	0		0.0283342		1	0.0283342			18	0	0.23	0.1	2		20	4.19118	LYSC									0	DAPF	CDF	PUBL		0	0
GOPC	CBP	Q92793	DTLEKFVEGL	DTLEKFVEGL	Biotin-ttds-TGDTLEKFVEGL	YES	0		-0.110883		1	-0.166324			18	0	0.233		1		18	4.25038	LYSC									0	DAPF	CDF	PUBL		0	0
MAST2	SARS-CoV2-E	P0DTC4	NSSRVPDLLV	NSSRVPDLLV	biotin-NLNSSRVPDLLV	YES	0		0.0351195		1	0.0351195			18	0	0.27	0.1	2		20	4.2822	LYSC									0	DAPF	CDF	PUBL		0	0
ARHGEF12	RPS6KA1_-2P	Q15418	RVRKLPSTTL	RVRKLPSTTL	biotin-ttds-RRVRKLPSpTTL	YES	0		0.0422097		1	0.0464781			18	0																0	DAPF	DF	PUBL		0	3.83506
SCRIB_1	ARHGAP6	O43182	NPDALPETLV	NPDALPETLV	biotin-ttds-NPDALPETLV	YES	0		-0.00469928	0.0547604	4	-0.00494661	0.0576426		18.9	0																0	DAPF	DF	PUBL		0	3.5583
GRID2IP_2	CBP	Q92793	DTLEKFVEGL	DTLEKFVEGL	Biotin-ttds-TGDTLEKFVEGL	YES	0		0.0184373		1	0.0202811			18	0																0	DAPF	DF	PUBL		0	4.23012
MAGI1_2	CBP	Q92793	DTLEKFVEGL	DTLEKFVEGL	Biotin-ttds-TGDTLEKFVEGL	YES	0		0.0140138		1	0.0168165			18	0																0	DAPF	DF	PUBL		0	3.49
PDZRN3_1	CBP	Q92793	DTLEKFVEGL	DTLEKFVEGL	Biotin-ttds-TGDTLEKFVEGL	YES	0		-0.00972971		1	-0.0121621			18	0																0	DAPF	DF	PUBL		0	3.85
SNX27	CBP	Q92793	DTLEKFVEGL	DTLEKFVEGL	Biotin-ttds-TGDTLEKFVEGL	YES	0		0.0032655	0.0248793	2	0.00359204	0.0273672		18	0																0	DAPF	DF	PUBL		0	3.91
GRID2IP_2	HPV16-E6_-2P	P03126	SSRTRRETQL	SSRTRRETQL	Biotin-ttds-SSRTRREpTQL	YES	0		-0.01994		1	-0.01994			18	0																0	DAPF	DF	PUBL		0	3.92
PDZRN3_1	HPV16-E6_-2P	P03126	SSRTRRETQL	SSRTRRETQL	Biotin-ttds-SSRTRREpTQL	YES	0		0.00401117		1	0.00471902			18	0																0	DAPF	DF	PUBL		0	4.2
SCRIB_1	HPV16-E6_-2P	P03126	SSRTRRETQL	SSRTRRETQL	Biotin-ttds-SSRTRREpTQL	YES	0		-0.00302315		1	-0.00302315			18	0																0	DAPF	DF	PUBL		0	0
GRID2IP_2	HPV18-E6	P06463	RLQRRRETQV	RLQRRRETQV	biotin-ttds-RLQRRRETQV	YES	0		0.0409264	0.00672184	2	0.0454738	0.00746871		43	0																0	DAPF	DF	PUBL		0	0
GRID2IP_2	HPV35-E6	P27228	WKPTRRETEV	SKPTRRETEV	biotin-ttds-SKPTRRETEV	YES	0		-0.00884557	0.00298041	2	-0.00982841	0.00331157		18.55	0																0	DAPF	DF	PUBL		0	0
DLG4_3	RPS6KA1_-2P	Q15418	RVRKLPSTTL	RVRKLPSTTL	biotin-ttds-RRVRKLPSpTTL	YES	0		-0.00281147	0.0316681	2	-0.00323334	0.0364201		18	0																0	DAPF	DF	PUBL		0	0
GOPC	RPS6KA1_-2P	Q15418	RVRKLPSTTL	RVRKLPSTTL	biotin-ttds-RRVRKLPSpTTL	YES	0		-0.0121084		1	-0.0172978			18	0																0	DAPF	DF	PUBL		0	0
GRID2IP_2	RPS6KA1_-2P	Q15418	RVRKLPSTTL	RVRKLPSTTL	biotin-ttds-RRVRKLPSpTTL	YES	0		0.0172657		1	0.0191841			18	0																0	DAPF	DF	PUBL		0	0
MAGI1_2	RPS6KA1_-2P	Q15418	RVRKLPSTTL	RVRKLPSTTL	biotin-ttds-RRVRKLPSpTTL	YES	0		-0.00471957		1	-0.00534896			18	0																0	DAPF	DF	PUBL		0	0
MAGI2_2	RPS6KA1_-2P	Q15418	RVRKLPSTTL	RVRKLPSTTL	biotin-ttds-RRVRKLPSpTTL	YES	0		-0.00566348		1	-0.0062236			18	0																0	DAPF	DF	PUBL		0	0
MAST1	RPS6KA1_-2P	Q15418	RVRKLPSTTL	RVRKLPSTTL	biotin-ttds-RRVRKLPSpTTL	YES	0		0.014272		1	0.028544			18	0																0	DAPF	DF	PUBL		0	0
MAST2	RPS6KA1_-2P	Q15418	RVRKLPSTTL	RVRKLPSTTL	biotin-ttds-RRVRKLPSpTTL	YES	0		0.0432066		1	0.0432066			18	0																0	DAPF	DF	PUBL		0	0
NHERF3_1	RPS6KA1_-2P	Q15418	RVRKLPSTTL	RVRKLPSTTL	biotin-ttds-RRVRKLPSpTTL	YES	0		-0.00082031	0.00308698	2	-0.00087343	0.00328687		18	0																0	DAPF	DF	PUBL		0	0
PDZRN3_1	RPS6KA1_-2P	Q15418	RVRKLPSTTL	RVRKLPSTTL	biotin-ttds-RRVRKLPSpTTL	YES	0		0.0219196		1	0.0232705			18	0																0	DAPF	DF	PUBL		0	0
PDZRN4_1	RPS6KA1_-2P	Q15418	RVRKLPSTTL	RVRKLPSTTL	biotin-ttds-RRVRKLPSpTTL	YES	0		0.0121689	0.0168583	2	0.0121689	0.0168583		18	0																0	DAPF	DF	PUBL		0	0
SCRIB_1	RPS6KA1_-2P	Q15418	RVRKLPSTTL	RVRKLPSTTL	biotin-ttds-RRVRKLPSpTTL	YES	0		0.0106927		1	0.0112554			18	0																0	DAPF	DF	PUBL		0	0
SCRIB_3	RPS6KA1_-2P	Q15418	RVRKLPSTTL	RVRKLPSTTL	biotin-ttds-RRVRKLPSpTTL	YES	0		0.0231904		1	0.0257671			18	0																0	DAPF	DF	PUBL		0	0
SNTA1	RPS6KA1_-2P	Q15418	RVRKLPSTTL	RVRKLPSTTL	biotin-ttds-RRVRKLPSpTTL	YES	0		0.0311139	0.0139266	2	0.0357631	0.0160076		18	0																0	DAPF	DF	PUBL		0	0
SNTB1	RPS6KA1_-2P	Q15418	RVRKLPSTTL	RVRKLPSTTL	biotin-ttds-RRVRKLPSpTTL	YES	0		0.0339568	0.0806277	2	0.0407797	0.0968281		18	0																0	DAPF	DF	PUBL		0	0
SNTG2	RPS6KA1_-2P	Q15418	RVRKLPSTTL	RVRKLPSTTL	biotin-ttds-RRVRKLPSpTTL	YES	0		-0.0444857	0.0380779	2	-0.0523362	0.0447976		18	0																0	DAPF	DF	PUBL		0	3.50398
SNX27	RPS6KA1_-2P	Q15418	RVRKLPSTTL	RVRKLPSTTL	biotin-ttds-RRVRKLPSpTTL	YES	0		0.0118689		1	0.0118689			18	0																0	DAPF	DF	PUBL		0	0
SYNJ2BP	RPS6KA1_-2P	Q15418	RVRKLPSTTL	RVRKLPSTTL	biotin-ttds-RRVRKLPSpTTL	YES	0		0.00483799	0.00774135	2	0.00578992	0.00926454		18	0																0	DAPF	DF	PUBL		0	0
DLG4_3	PBK	Q96KB5	HIVEALETDV	HIVEALETDV	biotin-ttds-HIVEALETDV	YES	0		0.00546167	0.0157037	2	0.00628122	0.0180601		11.6	0								0.16		1	0.16			5.5	4.58819	0	DAPF	SDF	PUBL		0	3.83398
DLG4_3	HPV73-E6	Q82005	RCWRPSATVV	SGSRPSATVV	biotin-ttds-SGSRPSATVV	YES	0		-0.00973692	0.0164588	2	-0.011198	0.0189285		18	0								0.11		1	0.11			10	4.11786	0	DAPF	SDF	PUBL		0	3.81977
PDZRN4_1	HPV73-E6	Q82005	RCWRPSATVV	SGSRPSATVV	biotin-ttds-SGSRPSATVV	YES	0		-0.0483254		1	-0.0483254			18	0								0.01		1	0.01			10	0	0	DAPF	SDF	PUBL		0	0
SCRIB_1	HPV73-E6	Q82005	RCWRPSATVV	SGSRPSATVV	biotin-ttds-SGSRPSATVV	YES	0		-0.00285681	0.0290402	4	-0.00300717	0.0305687		18	0								0.05		1	0.05			10	0	0	DAPF	SDF	PUBL		0	0
MAGI2_2	PBK	Q96KB5	HIVEALETDV	HIVEALETDV	biotin-ttds-HIVEALETDV	YES	0		-0.0533089		1	-0.0585813			11.6	0								0.02		1	0.02			5.5	0	0	DAPF	SDF	PUBL		0	0
PDZRN4_1	PBK	Q96KB5	HIVEALETDV	HIVEALETDV	biotin-ttds-HIVEALETDV	YES	0		0.0365079		1	0.0365079			11.6	0								0.02		1	0.02			5.5	0	0	DAPF	SDF	PUBL		0	0
MAGI2_2	HPV51-E6	P26554	RTRQRNETQV	RTRQRNETQV	biotin-ttds-RTRQRNETQV	YES			0.898829		1	0.987724			21.5	6.66131								0.81		1	0.81			7.7	5.98994	6.66131	DAPF	SD	PUBL
SNTA1	FRMPD4	Q14CM0	RLPKIKETTV	RLPKIKETTV	biotin-ttds-RLPKIKETTV	YES			0.859242	0.0459302	3	0.987635	0.0527934		21.6	6.65566								0.62		1	0.62			6.6	5.59812	6.65566	DAPF	SD	PUBL
SHANK3	SLC15A5	A6NIM6	SSIDLWETAL	SSIDLWETAL	biotin-ttds-SSIDLWETAL	YES																		0.72		1	0.72			3.5	6.63182	6.63182	SAPF	S	PUBL
MAGI2_2	HPV31-E6	P17386	WRRPRTETQV	SRRPRTETQV	biotin-ttds-SRRPRTETQV	YES			0.884113	0.00159597	2	0.971552	0.00175381		18	6.38377																6.38377	DAPF	D	PUBL
MAST2	SLC4A7	Q9Y6M7	KKYVDAETSL	KKYVDAETSL	biotin-ttds-KKYVDAETSL	YES			0.971199		1	0.971199			18	6.37821																6.37821	DAPF	D	PUBL
PDZRN3_1	GUCY1A2	P33402	GTMFLRETSL	GTMFLRETSL	biotin-ado-ado-GTMFLRETSL	YES			0.823579		1	0.968917			18	6.34379																6.34379	DAPF	D	PUBL
TX1BP3	CIT	O14578	VNKVWDQSSV	VNKVWDQSSV	biotin-ttds-VNKVWDQSSV	YES			0.865915	0.00680758	2	0.962128	0.00756397		18	6.25411																6.25411	DAPF	D	PUBL
NHERF3_1	SLC15A5	A6NIM6	SSIDLWETAL	SSIDLWETAL	biotin-ttds-SSIDLWETAL	YES			0.871343	0.0443047	2	0.927764	0.0471735		11	6.24602								0.8		1	0.8			3.5	7.11176	6.24602	DAPF	SD	PUBL
NHERF3_1	ABCC4	O15439	STLTIFETAL	STLTIFETAL	biotin-ttds-STLTIFETAL	YES			0.900315	0.0281221	3	0.958612	0.0299431		18	6.21354								0.83		1	0.83			10	5.87081	6.21354	DAPF	SD	PUBL
TX1BP3	HTLV1-TAX1	P03409	SEKHFRETEV	SEKHFRETEV	biotin-ttds-SEKHFRETEV	YES			0.852234	0.00189202	2	0.946927	0.00210225		15	6.20175	0.939		1		19	6.00424	LYSC			1						6.20175	DAPF	CD	PUBL
ARHGEF12	CACNA1D	Q01668	ADEMICITTL	ADEMICITTL	biotin-ado-ado-ADEMICITTL	YES			0.716342		1	0.955123			18	6.17637																6.17637	DAPF	D	PUBL
NHERF3_1	SLC22A12	Q96S37	GNSVLKSTQF	GNSVLKSTQF	biotin-ado-ado-GNSVLKSTQF	YES			0.906621		1	0.954338			18	6.16839																6.16839	DAPF	D	PUBL
FRMPD2_2	GAS2L2	Q8NHY3	PLPPEEESWV	PLPPEEESWV	biotin-ado-ado-PLPPEEESWV	YES			0.810634		1	0.953687			18	6.16187																6.16187	DAPF	D	PUBL
MAST2	DLGAP4	Q9Y2H0	IYVPEAQTRL	IYVPEAQTRL	biotin-ttds-IYVPEAQTRL	YES			0.953635		1	0.953635			18	6.16135																6.16135	DAPF	D	PUBL
SNTA1	SCN5A	Q14524	SPDRDRESIV	SPDRDRESIV	biotin-ado-ado-SPDRDRESIV	YES			0.857898		1	0.95322			18	6.15724																6.15724	DAPF	D	PUBL
PDZD2_2	GAS2L2	Q8NHY3	PLPPEEESWV	PLPPEEESWV	biotin-ado-ado-PLPPEEESWV	YES			0.95046		1	0.95046			18	6.13075																6.13075	DAPF	D	PUBL
DLG2_2	MARCHF3	Q86UD3	VKRNSKETVV	VKRNSKETVV	biotin-ado-ado-VKRNSKETVV	YES			0.806639		1	0.948987			18	6.11717																6.11717	DAPF	D	PUBL
TJP2_1	MMP24	Q9Y5R2	YYKRPVQEWV	YYKRPVQEWV	biotin-ado-ado-YYKRPVQEWV	YES			0.90144		1	0.948884			18	6.11623																6.11623	DAPF	D	PUBL
DLG1_2	MARCHF3	Q86UD3	VKRNSKETVV	VKRNSKETVV	biotin-ado-ado-VKRNSKETVV	YES			0.853161		1	0.947956			18	6.10788																6.10788	DAPF	D	PUBL
NHERF3_1	SLC22A11	Q9NSA0	EAVTVESTSL	EAVTVESTSL	biotin-ado-ado-EAVTVESTSL	YES			0.899242		1	0.946571			18	6.09567																6.09567	DAPF	D	PUBL
MPDZ_7	SLC15A5	A6NIM6	SSIDLWETAL	SSIDLWETAL	biotin-ttds-SSIDLWETAL	YES																		0.59		1	0.59			3.5	6.09168	6.09168	SAPF	S	PUBL
SCRIB_1	ABCC4	O15439	STLTIFETAL	STLTIFETAL	biotin-ttds-STLTIFETAL	YES			0.896133	0.0533154	5	0.943298	0.0561214		18	6.06794								0.64		1	0.64			10	5.3783	6.06794	DAPF	SD	PUBL
MAGI3_2	HPV59-E6	Q81964	QRQARSETLV	QRQARSETLV	biotin-ttds-QRQARSETLV	YES			0.829114	0.00610868	2	0.921238	0.00678742		13.7	6.0674								0.89		1	0.89			7	6.36562	6.0674	DAPF	SD	PUBL
PDZD2_2	PKP4	Q99569	QYPGSPDSWV	QYPGSPDSWV	biotin-ado-ado-QYPGSPDSWV	YES			0.941941		1	0.941941			18	6.05688																6.05688	DAPF	D	PUBL
DLG1_2	FRMPD4	Q14CM0	RLPKIKETTV	RLPKIKETTV	biotin-ttds-RLPKIKETTV	YES			0.848361	0.0447248	2	0.952957	0.050239		21.6	6.05645								0.73		1	0.73			6.6	5.87441	6.05645	DAPF	SD	PUBL
TX1BP3	RTKN	Q9BST9	QPRTWLQSPV	QPRTWLQSPV	Biotin-Ahx-QPRTWLQSPV	YES			0.85544		1	0.94098			18	6.0492																6.05	DAPF	D	PUBL
NHERF3_1	ASNSD1	Q9NWL6	NLSIEKETKL	NLSIEKETKL	biotin-ado-ado-NLSIEKETKL	YES			0.893385		1	0.940405			18	6.04465																6.04465	DAPF	D	PUBL
MAGI1_2	HPV59-E6	Q81964	QRQARSETLV	QRQARSETLV	biotin-ttds-QRQARSETLV	YES			0.808831	0.0225389	2	0.916696	0.0255447		13.7	6.04012								0.72		1	0.72			7	5.79291	6.04012	DAPF	SD	PUBL
TJP2_1	GJD4	Q96KN9	HLRARKSEWV	HLRARKSEWV	biotin-ado-ado-HLRARKSEWV	YES			0.892728		1	0.939714			18	6.03924																6.03924	DAPF	D	PUBL
MAST2	CTNNB1	P35222	NQLAWFDTDL	NQLAWFDTDL	biotin-ttds-NQLAWFDTDL	YES			0.939342		1	0.939342			18	6.03634																6.03634	DAPF	D	PUBL
DLG4_2	MARCHF3	Q86UD3	VKRNSKETVV	VKRNSKETVV	biotin-ado-ado-VKRNSKETVV	YES			0.751074		1	0.938842			18	6.03249																6.03249	DAPF	D	PUBL
MPP1	CYSLTR2	Q9NS75	SVWLRKETRV	SVWLRKETRV	biotin-ttds-SVWLRKETRV	YES																		0.79		1	0.79			6.7	6.0282	6.0282	SAPF	S	PUBL
MPP1	HPV59-E6	Q81964	QRQARSETLV	QRQARSETLV	biotin-ttds-QRQARSETLV	YES																		0.8		1	0.8			7	6.0264	6.0264	SAPF	S	PUBL
NHERF3_1	AKAP10	O43572	DQPLEKSTKL	DQPLEKSTKL	biotin-ado-ado-DQPLEKSTKL	YES			0.890277		1	0.937133			18	6.01952																6.01952	DAPF	D	PUBL
SNX27	DGKZ	Q13574	IQREDQETAV	IQREDQETAV	biotin-ttds-IQREDQETAV	YES			0.90724	0.0278812	4	0.90724	0.0278812		13.5	5.996								0.72		1	0.72			6	5.90561	5.996	DAPF	SD	PUBL
PDZD2_2	HTR2A	P28223	DGVNEKVSCV	DGVNEKVSCV	biotin-ado-ado-DGVNEKVSCV	YES			0.933819		1	0.933819			18	5.99527																5.99527	DAPF	D	PUBL
PDZD2_2	CTNND2	Q9UQB3	HYPASPDSWV	HYPASPDSWV	biotin-ado-ado-HYPASPDSWV	YES			0.933724		1	0.933724			18	5.99459																5.99459	DAPF	D	PUBL
TX1BP3	CTNNB1	P35222	NQLAWFDTDL	NQLAWFDTDL	biotin-ttds-NQLAWFDTDL	YES			0.839581	0.0215751	2	0.932868	0.0239723		18	5.98851																5.98851	DAPF	D	PUBL
MAST2	ARHGEF7	Q14155	NDPAWDETNL	NDPAWDETNL	biotin-ttds-NDPAWDETNL	YES			0.930944	0.0116591	2	0.930944	0.0116591		18	5.97511																5.97511	DAPF	D	PUBL
MAST2	MAP4	P27816	LDSQIQETSI	LDSQIQETSI	biotin-ttds-LDSQIQETSI	YES			0.930159		1	0.930159			18	5.96974																5.96974	DAPF	D	PUBL
PDZD2_2	ARVCF	O00192	AKPQPVDSWV	AKPQPVDSWV	Biotin-Ahx-AKPQPVDSWV	YES			0.92696		1	0.92696			18	5.9484																5.95	DAPF	D	PUBL
MAGI1_2	HPV51-E6	P26554	RTRQRNETQV	RTRQRNETQV	biotin-ttds-RTRQRNETQV	YES			0.82765		1	0.938024			21.5	5.93084								0.8		1	0.8			7.7	5.95376	5.93084	DAPF	SD	PUBL
MAST2	CFTR	P13569	TEEEVQDTRL	TEEEVQDTRL	biotin-ttds-TEEEVQDTRL	YES			0.923882		1	0.923882			18	5.92865																5.92865	DAPF	D	PUBL
PDZRN3_1	HPV33-E6	P06427	WRSRRRETAL	SRSRRRETAL	biotin-ttds-SRSRRRETAL	YES			0.878605	0.0339017	2	0.932754	0.035991		20.2	5.92543								0.45		1	0.45			7	5.18813	5.92543	DAPF	SD	PUBL
SNX27	SLC15A5	A6NIM6	SSIDLWETAL	SSIDLWETAL	biotin-ttds-SSIDLWETAL	YES			0.863811	0.0850512	4	0.863811	0.0850512		11	5.92463								0.71		1	0.71			3.5	6.584	5.92463	DAPF	SD	PUBL
MAGI3_2	NET1	Q7Z628	SGGKRKETLV	SGGKRKETLV	biotin-ttds-SGGKRKETLV	YES			0.830005	0.00615963	2	0.922228	0.00684403		17.9	5.92139	0.962		1		35	5.90991	LYSC			1						5.92139	DAPF	CD	PUBL
MAST2	ABCC4	O15439	STLTIFETAL	STLTIFETAL	biotin-ttds-STLTIFETAL	YES			0.92199	0.0442087	2	0.92199	0.0442087		18	5.91687								0.6		1	0.6			10	5.3032	5.91687	DAPF	SD	PUBL
MAGI2_2	RASL11B	Q9BPW5	SAKVRTVTSV	SAKVRTVTSV	biotin-ado-ado-SAKVRTVTSV	YES			0.829718		1	0.921909			18	5.91638																5.91638	DAPF	D	PUBL
NHERF3_1	OTULIN	Q96BN8	PVRVCEETSL	PVRVCEETSL	biotin-ttds-PVRVCEETSL	YES			0.865725		1	0.921783			18	5.9156																5.9156	DAPF	D	PUBL
DLG1_2	EXOC4	Q96A65	ATKDKKITTV	ATKDKKITTV	biotin-ado-ado-ATKDKKITTV	YES			0.829372		1	0.921524			18	5.91401																5.91401	DAPF	D	PUBL
MAST2	SLC22A11	Q9NSA0	EAVTVESTSL	EAVTVESTSL	biotin-ado-ado-EAVTVESTSL	YES			0.919446		1	0.919446			18	5.90143																5.90143	DAPF	D	PUBL
SNTA1	ABCA1	O95477	QDEKVKESYV	QDEKVKESYV	Biotin-Ahx-QDEKVKESYV	YES			0.70704		1	0.91915			18	5.8996																5.9	DAPF	D	PUBL
TX1BP3	TANC2	Q9HCD6	PKRPFVESNV	PKRPFVESNV	biotin-ttds-PKRPFVESNV	YES			0.827099	0.0216101	2	0.918999	0.0240113		18	5.89876																5.89876	DAPF	D	PUBL
PDZD2_2	WWTR1	Q9GZV5	NKSEPFLTWL	NKSEPFLTWL	biotin-ado-ado-NKSEPFLTWL	YES			0.916941		1	0.916941			18	5.88664																5.88664	DAPF	D	PUBL
MAGI2_2	HPV82-E6	Q9IR59	PPRQRSETQV	PPRQRSETQV	biotin-ttds-PPRQRSETQV	YES			0.862508	0.0505991	2	0.947811	0.0556034		27.4	5.88607								0.8		1	0.8			10	5.75706	5.88607	DAPF	SD	PUBL
MAST2	RPS6KA3	P51812	GIKKITSTAL	GIKKITSTAL	biotin-ado-ado-GIKKITSTAL	YES			0.915992		1	0.915992			18	5.88114																5.88114	DAPF	D	PUBL
MAST2	ATP2B1	P20020	SPLHSLETSL	SPLHSLETSL	biotin-ttds-SPLHSLETSL	YES			0.915921		1	0.915921			18	5.88073																5.88073	DAPF	D	PUBL
PDZD2_2	YAP1	P46937	LDKESFLTWL	LDKESFLTWL	biotin-ado-ado-LDKESFLTWL	YES			0.915701		1	0.915701			18	5.87947																5.87947	DAPF	D	PUBL
MAGI2_6	GAS2L2	Q8NHY3	PLPPEEESWV	PLPPEEESWV	biotin-ado-ado-PLPPEEESWV	YES			0.915697		1	0.915697			18	5.87945																5.87945	DAPF	D	PUBL
DLG1_2	AGMAT	Q9BSE5	LCALPKVTTV	LCALPKVTTV	biotin-ttds-LCALPKVTTV	YES			0.813857		1	0.914199			18	5.8709																5.8709	DAPF	D	PUBL
ARHGEF12	GNG4	P50150	REKKFFCTIL	REKKFFCTIL	biotin-ado-ado-REKKFFCTIL	YES			0.68548		1	0.913973			18	5.86963																5.86963	DAPF	D	PUBL
SHANK2	SLC15A5	A6NIM6	SSIDLWETAL	SSIDLWETAL	biotin-ttds-SSIDLWETAL	YES																		0.52		1	0.52			3.5	5.86857	5.86857	SAPF	S	PUBL
DLG4_2	EVI5	O60447	RRRESYSTTV	RRRESYSTTV	biotin-ado-ado-RRRESYSTTV	YES			0.730828		1	0.913535			18	5.86716																5.86716	DAPF	D	PUBL
PDZRN3_1	SLC15A5	A6NIM6	SSIDLWETAL	SSIDLWETAL	biotin-ttds-SSIDLWETAL	YES			0.799075	0.0333274	2	0.848322	0.0353814		11	5.86644								0.43		1	0.43			3.5	5.63995	5.86644	DAPF	SD	PUBL
MAGI3_2	HPV31-E6	P17386	WRRPRTETQV	SRRPRTETQV	biotin-ttds-SRRPRTETQV	YES			0.821977	0.00918263	2	0.913308	0.0102029		18	5.86588																5.86588	DAPF	D	PUBL
HTRA3	PKN2	Q16513	RDFDYIADWC	RDFDYIADWC	biotin-ado-ado-RDFDYIADWC	YES			0.912877		1	0.912877			18	5.86347																5.86347	DAPF	D	PUBL
DLG4_2	EXOC4	Q96A65	ATKDKKITTV	ATKDKKITTV	biotin-ado-ado-ATKDKKITTV	YES			0.729025		1	0.911281			18	5.85464																5.85464	DAPF	D	PUBL
SNX27	ABCC4	O15439	STLTIFETAL	STLTIFETAL	biotin-ttds-STLTIFETAL	YES			0.911069	0.0160434	4	0.911069	0.0160434		18	5.85347								0.74		1	0.74			10	5.59879	5.85347	DAPF	SD	PUBL
GRIP2_7	CSPG4	Q6UVK1	PALKNGQYWV	PALKNGQYWV	biotin-ado-ado-PALKNGQYWV	YES			0.907435		1	0.907435			18	5.8339																5.8339	DAPF	D	PUBL
SNX27	TRPV3	Q8NET8	EVEEFPETSV	EVEEFPETSV	biotin-ado-ado-EVEEFPETSV	YES			0.9069		1	0.9069			18	5.83108																5.83108	DAPF	D	PUBL
MAGI3_2	HPV51-E6	P26554	RTRQRNETQV	RTRQRNETQV	biotin-ttds-RTRQRNETQV	YES			0.830358		1	0.92262			21.5	5.82574								0.85		1	0.85			7.7	6.10264	5.82574	DAPF	SD	PUBL
MAGI1_5	SLC15A5	A6NIM6	SSIDLWETAL	SSIDLWETAL	biotin-ttds-SSIDLWETAL	YES																		0.5		1	0.5			3.5	5.82467	5.82467	SAPF	S	PUBL
GORASP2	CSPG4	Q6UVK1	PALKNGQYWV	PALKNGQYWV	biotin-ado-ado-PALKNGQYWV	YES			0.905534		1	0.905534			18	5.82393																5.82393	DAPF	D	PUBL
NHERF3_1	COMMD3	Q9UBI1	SKSLERATQL	SKSLERATQL	biotin-ado-ado-SKSLERATQL	YES			0.859556		1	0.904796			18	5.82011																5.82011	DAPF	D	PUBL
MAST2	PLCB2	Q00722	AKADAQESRL	AKADAQESRL	biotin-ado-ado-AKADAQESRL	YES			0.904485		1	0.904485			18	5.81851																5.81851	DAPF	D	PUBL
MAST2	SORCS3	Q9UPU3	TKEIPNCTSV	TKEIPNCTSV	biotin-ado-ado-TKEIPNCTSV	YES			0.903859		1	0.903859			18	5.8153																5.8153	DAPF	D	PUBL
MAST2	ATP2A2	P16615	YLEPVLSSEL	YLEPVLSSEL	biotin-ado-ado-YLEPVLSSEL	YES			0.903463		1	0.903463			18	5.81327																5.81327	DAPF	D	PUBL
RADIL	MCM7	P33993	NASRTRITFV	NASRTRITFV	biotin-ado-ado-NASRTRITFV	YES			0.903353		1	0.903353			18	5.81271																5.81271	DAPF	D	PUBL
PDZD2_2	GJD4	Q96KN9	HLRARKSEWV	HLRARKSEWV	biotin-ado-ado-HLRARKSEWV	YES			0.903054		1	0.903054			18	5.81119																5.81119	DAPF	D	PUBL
SHANK1	SLC5A12	Q1EHB4	NNMAFETTHF	NNMAFETTHF	biotin-ado-ado-NNMAFETTHF	YES			0.903026		1	0.903026			18	5.81105																5.81105	DAPF	D	PUBL
MPP1	HPV51-E6	P26554	RTRQRNETQV	RTRQRNETQV	biotin-ttds-RTRQRNETQV	YES																		0.75		1	0.75			7.7	5.80698	5.80698	SAPF	S	PUBL
HTRA3	GJD4	Q96KN9	HLRARKSEWV	HLRARKSEWV	biotin-ado-ado-HLRARKSEWV	YES			0.902148		1	0.902148			18	5.8066																5.8066	DAPF	D	PUBL
HTRA3	GJC1	P36383	SGDGKTSVWI	SGDGKTSVWI	biotin-ado-ado-SGDGKTSVWI	YES			0.900581		1	0.900581			18	5.79876																5.79876	DAPF	D	PUBL
DLG1_2	HPV31-E6	P17386	WRRPRTETQV	SRRPRTETQV	biotin-ttds-SRRPRTETQV	YES			0.801046	0.00248109	2	0.899808	0.00278699		18	5.79493																5.79493	DAPF	D	PUBL
HTRA3	CACNA1A	O00555	PYSESDDDWC	PYSESDDDWC	biotin-ado-ado-PYSESDDDWC	YES			0.899796		1	0.899796			18	5.79487																5.79487	DAPF	D	PUBL
DLG4_1	EVI5	O60447	RRRESYSTTV	RRRESYSTTV	biotin-ado-ado-RRRESYSTTV	YES			0.763782		1	0.898567			18	5.78884																5.78884	DAPF	D	PUBL
HTRA1	CACNA1D	Q01668	ADEMICITTL	ADEMICITTL	biotin-ado-ado-ADEMICITTL	YES			0.718671		1	0.898338			18	5.78772																5.78772	DAPF	D	PUBL
MAGI2_2	ZNF599	Q96NL3	THHRKIHTRV	THHRKIHTRV	biotin-ado-ado-THHRKIHTRV	YES			0.80775		1	0.897499			18	5.78364																5.78364	DAPF	D	PUBL
DLG1_2	CYSLTR2	Q9NS75	SVWLRKETRV	SVWLRKETRV	biotin-ttds-SVWLRKETRV	YES			0.831298		1	0.933791			27	5.78263								0.57		1	0.57			6.7	5.47727	5.78263	DAPF	SD	PUBL
DLG1_2	NET1	Q7Z628	SGGKRKETLV	SGGKRKETLV	biotin-ttds-SGGKRKETLV	YES			0.797499	0.0207033	2	0.895824	0.0232558		17.9	5.77861	0.917		1		35	5.5473	LYSC			1						5.77861	DAPF	CD	PUBL
DLG1_2	HPV18-E6	P06463	RLQRRRETQV	RLQRRRETQV	biotin-ttds-RLQRRRETQV	YES			0.853858	0.00666424	2	0.959132	0.00748588		43	5.77762	0.664	0.102	2		13.3	5.26872	LYSC			1						5.77762	DAPF	CD	PUBL
NHERF3_1	BCR	P11274	RQSILFSTEV	RQSILFSTEV	biotin-ado-ado-RQSILFSTEV	YES			0.85126		1	0.896063			18	5.77673																5.77673	DAPF	D	PUBL
ARHGEF11	CACNA1D	Q01668	ADEMICITTL	ADEMICITTL	biotin-ado-ado-ADEMICITTL	YES			0.537139		1	0.895232			18	5.77277																5.77277	DAPF	D	PUBL
GRIP2_7	CNTNAP4	Q9C0A0	VNENQKEYFF	VNENQKEYFF	Biotin-Ahx-VNENQKEYFF	YES			0.89557		1	0.89557			18	5.7744																5.77	DAPF	D	PUBL
MAST2	TJP3	O95049	GYDWGPATDL	GYDWGPATDL	Biotin-Ahx-GYDWGPATDL	YES			0.89371	0.01042	2	0.89371	0.01042		18	5.7656																5.77	DAPF	D	PUBL
SNX27	XKR7	Q5GH72	QELLEYETTV	QELLEYETTV	biotin-ado-ado-QELLEYETTV	YES			0.894554		1	0.894554			18	5.76956																5.76956	DAPF	D	PUBL
DLG4_2	NET1	Q7Z628	SGGKRKETLV	SGGKRKETLV	biotin-ttds-SGGKRKETLV	YES			0.693585	0.013891	2	0.893505	0.0178949		17.9	5.76765	0.919		1		35	5.55895	LYSC			1						5.76765	DAPF	CD	PUBL
SHROOM2	SLC15A5	A6NIM6	SSIDLWETAL	SSIDLWETAL	biotin-ttds-SSIDLWETAL	YES																		0.48		1	0.48			3.5	5.76231	5.76231	SAPF	S	PUBL
SCRIB_2	HTLV1-TAX1	P03409	SEKHFRETEV	SEKHFRETEV	biotin-ttds-SEKHFRETEV	YES			0.695623	0.00498374	2	0.869529	0.00622968		15	5.76225	0.854		1		19	5.57443	LYSC			1						5.76225	DAPF	CD	PUBL
MAST2	CACNA1D	Q01668	ADEMICITTL	ADEMICITTL	biotin-ado-ado-ADEMICITTL	YES			0.892224		1	0.892224			18	5.75865																5.75865	DAPF	D	PUBL
TX1BP3	ARHGEF7	Q14155	NDPAWDETNL	NDPAWDETNL	biotin-ttds-NDPAWDETNL	YES			0.802986	0.0110674	4	0.892207	0.0122971		18	5.75857																5.75857	DAPF	D	PUBL
MAST2	CCDC134	Q9H6E4	PRISRSQSEL	PRISRSQSEL	biotin-ado-ado-PRISRSQSEL	YES			0.891686		1	0.891686			18	5.75616																5.75616	DAPF	D	PUBL
DLG1_2	HTLV1-TAX1	P03409	SEKHFRETEV	SEKHFRETEV	biotin-ttds-SEKHFRETEV	YES			0.770979	0.0986733	2	0.866034	0.110839		15	5.74849	0.807	0.14	2		19	5.42343	LYSC			1						5.74849	DAPF	CD	PUBL
DLG2_2	EXOC4	Q96A65	ATKDKKITTV	ATKDKKITTV	biotin-ado-ado-ATKDKKITTV	YES			0.756496		1	0.889996			18	5.74841																5.74841	DAPF	D	PUBL
MPP1	HPV82-E6	Q9IR59	PPRQRSETQV	PPRQRSETQV	biotin-ttds-PPRQRSETQV	YES																		0.79		1	0.79			10	5.74711	5.74711	SAPF	S	PUBL
MAGI3_2	CYSLTR2	Q9NS75	SVWLRKETRV	SVWLRKETRV	biotin-ttds-SVWLRKETRV	YES			0.835566	0.0106246	2	0.928406	0.0118052		27	5.74576								0.86		1	0.86			6.7	6.28301	5.74576	DAPF	SD	PUBL
MAGI3_2	NECTIN3	Q9NQS3	SVISRREWYV	SVISRREWYV	biotin-ado-ado-SVISRREWYV	YES			0.844694		1	0.889152			18	5.74458																5.74458	DAPF	D	PUBL
MAGI3_2	RASL11B	Q9BPW5	SAKVRTVTSV	SAKVRTVTSV	biotin-ado-ado-SAKVRTVTSV	YES			0.84344		1	0.887831			18	5.73863																5.73863	DAPF	D	PUBL
PDZD2_2	PLEKHA2	Q9HB19	DDENIRTSDV	DDENIRTSDV	biotin-ado-ado-DDENIRTSDV	YES			0.887512		1	0.887512			18	5.7372																5.7372	DAPF	D	PUBL
SNX27	MAP4	P27816	LDSQIQETSI	LDSQIQETSI	biotin-ttds-LDSQIQETSI	YES			0.886304		1	0.886304			18	5.73183																5.73183	DAPF	D	PUBL
SNX27	DGKI	O75912	IGHEDLETAV	IGHEDLETAV	biotin-ado-ado-IGHEDLETAV	YES			0.885943		1	0.885943			18	5.73023																5.73023	DAPF	D	PUBL
LAP2	ARVCF	O00192	AKPQPVDSWV	AKPQPVDSWV	Biotin-Ahx-AKPQPVDSWV	YES			0.80489	0.02486	2	0.88538	0.02735		18	5.7277																5.73	DAPF	D	PUBL
LAP2	GAS2L2	Q8NHY3	PLPPEEESWV	PLPPEEESWV	biotin-ado-ado-PLPPEEESWV	YES			0.88562		1	0.88562			18	5.7288																5.7288	DAPF	D	PUBL
MAST2	KIRREL1	Q96J84	RFQQRMQTHV	RFQQRMQTHV	biotin-ado-ado-RFQQRMQTHV	YES			0.88555		1	0.88555			18	5.7285																5.7285	DAPF	D	PUBL
SNX27	SLC45A4	Q5BKX6	QGPVETESVV	QGPVETESVV	biotin-ado-ado-QGPVETESVV	YES			0.885337		1	0.885337			18	5.72756																5.72756	DAPF	D	PUBL
SNX27	FRMPD4	Q14CM0	RLPKIKETTV	RLPKIKETTV	biotin-ttds-RLPKIKETTV	YES			0.90531	0.017603	4	0.90531	0.017603		21.6	5.72573								0.73		1	0.73			6.6	5.85917	5.72573	DAPF	SD	PUBL
MAGI3_2	MARCHF3	Q86UD3	VKRNSKETVV	VKRNSKETVV	biotin-ado-ado-VKRNSKETVV	YES			0.840057		1	0.884271			18	5.72289																5.72289	DAPF	D	PUBL
TX1BP3	TANC1	Q9C0D5	PKRSFIESNV	PKRSFIESNV	biotin-ado-ado-PKRSFIESNV	YES			0.884251		1	0.884251			18	5.7228																5.7228	DAPF	D	PUBL
SNX27	GUCY1A2	P33402	GTMFLRETSL	GTMFLRETSL	biotin-ado-ado-GTMFLRETSL	YES			0.88421		1	0.88421			18	5.72262																5.72262	DAPF	D	PUBL
SNX27	MCC	P23508	SRPHTNETSL	SRPHTNETSL	biotin-ado-ado-SRPHTNETSL	YES			0.884121		1	0.884121			18	5.72223																5.72223	DAPF	D	PUBL
PDZD2_2	RAPGEF2	Q9Y4G8	EDEDEQVSAV	EDEDEQVSAV	Biotin-Ahx-EDEDEQVSAV	YES			0.8836		1	0.8836			18	5.7199																5.72	DAPF	D	PUBL
DLG4_2	SCN4A	P35499	VRPGVKESLV	VRPGVKESLV	biotin-ado-ado-VRPGVKESLV	YES			0.70526		1	0.881574			18	5.71123																5.71123	DAPF	D	PUBL
SCRIB_3	SLC15A5	A6NIM6	SSIDLWETAL	SSIDLWETAL	biotin-ttds-SSIDLWETAL	YES			0.720255	0.0708927	2	0.800283	0.0787696		11	5.7108								0.42		1	0.42			3.5	5.58771	5.7108	DAPF	SD	PUBL
PDZRN4_1	GUCY1A2	P33402	GTMFLRETSL	GTMFLRETSL	biotin-ado-ado-GTMFLRETSL	YES			0.793241		1	0.881379			18	5.7104																5.7104	DAPF	D	PUBL
SNX27	SLC4A7	Q9Y6M7	KKYVDAETSL	KKYVDAETSL	biotin-ttds-KKYVDAETSL	YES			0.881287		1	0.881287			18	5.71																5.71	DAPF	D	PUBL
MAGI1_2	HPV49-L2	P36762	RRRKRKRTYL	RRRKRKRTYL	Biotin-Ahx-RRRKRKRTYL	YES			0.73513		1	0.88216			18	5.7137																5.71	DAPF	D	PUBL
MAGI2_4	HPV59-E6	Q81964	QRQARSETLV	QRQARSETLV	biotin-ttds-QRQARSETLV	YES			0.600823		1	0.841152			13.7	5.70957								0.82		1	0.82			7	6.1044	5.70957	DAPF	SD	PUBL
SNTA1	ADRA1D	P25100	DYSNLRETDI	DYSNLRETDI	biotin-ado-ado-DYSNLRETDI	YES			0.792997		1	0.881108			18	5.70924																5.70924	DAPF	D	PUBL
DLG3_2	PBK	Q96KB5	HIVEALETDV	HIVEALETDV	biotin-ttds-HIVEALETDV	YES			0.65348		1	0.810291			11.6	5.70841																5.70841	DAPF	D	PUBL
PDZRN3_1	SLCO1C1	Q9NYB5	NYWPGKETQL	NYWPGKETQL	biotin-ttds-NYWPGKETQL	YES			0.757971	0.0493221	2	0.804685	0.0523618		11.3	5.70741								0.3		1	0.3			5.5	4.99373	5.70741	DAPF	SD	PUBL
GRIP2_6	PPFIA1	Q13136	DSATVRTYSC	DSATVRTYSC	biotin-ado-ado-DSATVRTYSC	YES			0.880532		1	0.880532			18	5.70679																5.70679	DAPF	D	PUBL
MAST2	TJP2	Q9UDY2	QSARYRDTEL	QSARYRDTEL	biotin-ttds-QSARYRDTEL	YES			0.880073		1	0.880073			18	5.70484								0.58		1	0.58			10	5.26078	5.70484	DAPF	SD	PUBL
HTRA3	MMP24	Q9Y5R2	YYKRPVQEWV	YYKRPVQEWV	biotin-ado-ado-YYKRPVQEWV	YES			0.879655		1	0.879655			18	5.70307																5.70307	DAPF	D	PUBL
MAST2	COMMD3	Q9UBI1	SKSLERATQL	SKSLERATQL	biotin-ado-ado-SKSLERATQL	YES			0.879218		1	0.879218			18	5.70123																5.70123	DAPF	D	PUBL
SNX27	VANGL1	Q8TAA9	VLRLQSETSV	VLRLQSETSV	biotin-ttds-VLRLQSETSV	YES			0.879134		1	0.879134			18	5.70088																5.70088	DAPF	D	PUBL
SNX27	ATP2B4	P23634	SSLQSLETSV	SSLQSLETSV	biotin-ttds-SSLQSLETSV	YES			0.879059	0.0240035	3	0.879059	0.0240035		18	5.70056								0.7		1	0.7			7	5.73643	5.70056	DAPF	SD	PUBL
HTRA1	ZNF831	Q5JPB2	DDEDRLVIEI	DDEDRLVIEI	biotin-ado-ado-DDEDRLVIEI	YES			0.703209		1	0.879011			18	5.70036																5.70036	DAPF	D	PUBL
SNX27	CNKSR2	Q8WXI2	HTHSYIETHV	HTHSYIETHV	Biotin-Ahx-HTHSYIETHV	YES			0.79807	0.05029	2	0.87788	0.05532		18	5.6956																5.7	DAPF	D	PUBL
NHERF3_1	TBC1D10A	Q9BXI6	TSQESEDTYL	TSQESEDTYL	biotin-ado-ado-TSQESEDTYL	YES			0.833734		1	0.877614			18	5.69452																5.69452	DAPF	D	PUBL
Inadl_6	SLC15A5	A6NIM6	SSIDLWETAL	SSIDLWETAL	biotin-ttds-SSIDLWETAL	YES			0.715077	0.016136	4	0.79	0.02		11	5.69405								0.61		1	0.61			3.5	6.17777	5.69405	DAPF	SD	PUBL
NHERF3_4	AKAP10	O43572	DQPLEKSTKL	DQPLEKSTKL	biotin-ado-ado-DQPLEKSTKL	YES			0.877373		1	0.877373			18	5.69351																5.69351	DAPF	D	PUBL
SNX27	GRASP	Q7Z6J2	RSLEEEESQL	RSLEEEESQL	biotin-ttds-RSLEEEESQL	YES			0.877261	0.0218734	3	0.877261	0.0218734		18	5.69305								0.67		1	0.67			10	5.44353	5.69305	DAPF	SD	PUBL
SCRIB_1	GUCY1A2	P33402	GTMFLRETSL	GTMFLRETSL	biotin-ado-ado-GTMFLRETSL	YES			0.876437		1	0.876437			18	5.68963																5.68963	DAPF	D	PUBL
TJP2_1	HPV49-L2	P36762	RRRKRKRTYL	RRRKRKRTYL	Biotin-Ahx-RRRKRKRTYL	YES			0.87465		1	0.87465			18	5.6823																5.6823	DAPF	D	PUBL
SNTG1	PBK	Q96KB5	HIVEALETDV	HIVEALETDV	biotin-ttds-HIVEALETDV	YES			0.667946		1	0.801536			11.6	5.68228								0.6		1	0.6			5.5	5.68879	5.68228	DAPF	SD	PUBL
Inadl_6	WWTR1	Q9GZV5	NKSEPFLTWL	NKSEPFLTWL	biotin-ado-ado-NKSEPFLTWL	YES			0.874482		1	0.874482			18	5.68161																5.68161	DAPF	D	PUBL
MAGI3_2	HPV82-E6	Q9IR59	PPRQRSETQV	PPRQRSETQV	biotin-ttds-PPRQRSETQV	YES			0.827311	0.00287235	2	0.919234	0.0031915		27.4	5.68103								0.86		1	0.86			10	5.95609	5.68103	DAPF	SD	PUBL
MAST2	PTH1R	Q03431	LLQEEWETVM	LLQEEWETVM	biotin-ado-ado-LLQEEWETVM	YES			0.873996		1	0.873996			18	5.67964																5.67964	DAPF	D	PUBL
MAST2	KCNT1	Q5JUK3	NPETRDETQL	NPETRDETQL	biotin-ado-ado-NPETRDETQL	YES			0.873948		1	0.873948			18	5.67944																5.67944	DAPF	D	PUBL
MAST2	GUCY1A2	P33402	GTMFLRETSL	GTMFLRETSL	biotin-ado-ado-GTMFLRETSL	YES			0.873492		1	0.873492			18	5.67759																5.67759	DAPF	D	PUBL
SHANK1	SLC22A11	Q9NSA0	EAVTVESTSL	EAVTVESTSL	biotin-ado-ado-EAVTVESTSL	YES			0.873147		1	0.873147			18	5.6762																5.6762	DAPF	D	PUBL
MAST2	CAPN6	Q9Y6Q1	VISSDDLTEL	VISSDDLTEL	biotin-ado-ado-VISSDDLTEL	YES			0.871664		1	0.871664			18	5.67023																5.67023	DAPF	D	PUBL
MAGI1_2	HPV33-E6	P06427	WRSRRRETAL	SRSRRRETAL	biotin-ttds-SRSRRRETAL	YES			0.781132	0.00149984	2	0.885303	0.00169985		20.2	5.6659								0.36		1	0.36			7	5.01563	5.6659	DAPF	SD	PUBL
SYNJ2BP	ATP2B4	P23634	SSLQSLETSV	SSLQSLETSV	biotin-ttds-SSLQSLETSV	YES			0.727108		1	0.870174			18	5.6643								0.62		1	0.62			7	5.54896	5.6643	DAPF	SD	PUBL
MAST2	MCC	P23508	SRPHTNETSL	SRPHTNETSL	biotin-ado-ado-SRPHTNETSL	YES			0.8695		1	0.8695			18	5.66163																5.66163	DAPF	D	PUBL
HTRA3	CTNND2	Q9UQB3	HYPASPDSWV	HYPASPDSWV	biotin-ado-ado-HYPASPDSWV	YES			0.869439		1	0.869439			18	5.66139																5.66139	DAPF	D	PUBL
PDZD2_2	ABCA1	O95477	QDEKVKESYV	QDEKVKESYV	Biotin-Ahx-QDEKVKESYV	YES			0.87029		1	0.87029			18	5.6647																5.66	DAPF	D	PUBL
Inadl_6	YAP1	P46937	LDKESFLTWL	LDKESFLTWL	biotin-ado-ado-LDKESFLTWL	YES			0.869078		1	0.869078			18	5.65997																5.65997	DAPF	D	PUBL
DLG1_1	EVI5	O60447	RRRESYSTTV	RRRESYSTTV	biotin-ado-ado-RRRESYSTTV	YES			0.738521		1	0.868848			18	5.65906																5.65906	DAPF	D	PUBL
MAST2	EVI5	O60447	RRRESYSTTV	RRRESYSTTV	biotin-ado-ado-RRRESYSTTV	YES			0.868743		1	0.868743			18	5.65865																5.65865	DAPF	D	PUBL
HTRA3	MERS-E	K9N5R3	KPPLPPDEWV	KPPLPPDEWV	biotin-DSKPPLPPDEWV	YES			0.868398		1	0.868398			18	5.6573	0.81	0.15	2		20	5.39577	LYSC									5.6573	DAPF	CD	PUBL
SNTB1	SCN5A	Q14524	SPDRDRESIV	SPDRDRESIV	biotin-ado-ado-SPDRDRESIV	YES			0.781498		1	0.868332			18	5.65704																5.65704	DAPF	D	PUBL
DLG1_2	PBK	Q96KB5	HIVEALETDV	HIVEALETDV	biotin-ttds-HIVEALETDV	YES			0.705629		1	0.792627			11.6	5.65652								0.49		1	0.49			5.5	5.43791	5.65652	DAPF	SD	PUBL
SNX27	ARHGEF7	Q14155	NDPAWDETNL	NDPAWDETNL	biotin-ttds-NDPAWDETNL	YES			0.868091	0.0029381	2	0.868091	0.0029381		18	5.65609																5.65609	DAPF	D	PUBL
SNX27	SLC1A7	O00341	IQISELETNV	IQISELETNV	biotin-ado-ado-IQISELETNV	YES			0.86767		1	0.86767			18	5.65445																5.65445	DAPF	D	PUBL
SNX27	ASNSD1	Q9NWL6	NLSIEKETKL	NLSIEKETKL	biotin-ado-ado-NLSIEKETKL	YES			0.867419		1	0.867419			18	5.65347																5.65347	DAPF	D	PUBL
SNX27	PTH1R	Q03431	LLQEEWETVM	LLQEEWETVM	biotin-ado-ado-LLQEEWETVM	YES			0.867038		1	0.867038			18	5.65199																5.65199	DAPF	D	PUBL
MAST2	WWTR1	Q9GZV5	NKSEPFLTWL	NKSEPFLTWL	biotin-ado-ado-NKSEPFLTWL	YES			0.866915		1	0.866915			18	5.65151																5.65151	DAPF	D	PUBL
PDZD2_2	MMP24	Q9Y5R2	YYKRPVQEWV	YYKRPVQEWV	biotin-ado-ado-YYKRPVQEWV	YES			0.866822		1	0.866822			18	5.65115																5.65115	DAPF	D	PUBL
NHERF3_1	GUCY1A2	P33402	GTMFLRETSL	GTMFLRETSL	biotin-ado-ado-GTMFLRETSL	YES			0.821778		1	0.865029			18	5.64423																5.64423	DAPF	D	PUBL
Inadl_8	SAPCD1	Q5SSQ6	TKGPRGPTRV	TKGPRGPTRV	biotin-ado-ado-TKGPRGPTRV	YES			0.821573		1	0.864814			18	5.6434																5.6434	DAPF	D	PUBL
SNTA1	GUCY1A2	P33402	GTMFLRETSL	GTMFLRETSL	biotin-ado-ado-GTMFLRETSL	YES			0.778325		1	0.864806			18	5.64337																5.64337	DAPF	D	PUBL
PDZD7_3	EXOC4	Q96A65	ATKDKKITTV	ATKDKKITTV	biotin-ado-ado-ATKDKKITTV	YES			0.821069		1	0.864283			18	5.64137																5.64137	DAPF	D	PUBL
NHERF3_1	RPS6KA3	P51812	GIKKITSTAL	GIKKITSTAL	biotin-ado-ado-GIKKITSTAL	YES			0.820945		1	0.864153			18	5.64088																5.64088	DAPF	D	PUBL
DLG1_2	HPV35-E6	P27228	WKPTRRETEV	SKPTRRETEV	biotin-ttds-SKPTRRETEV	YES			0.772947	0.0104916	2	0.868245	0.0117852		18.55	5.64056	0.914		1		39.7	5.46961	LYSC			1						5.64056	DAPF	CD	PUBL
MAST2	ABCA7	Q8IZY2	DDPSTAETVL	DDPSTAETVL	biotin-ado-ado-DDPSTAETVL	YES			0.863939		1	0.863939			18	5.64006																5.64006	DAPF	D	PUBL
SCRIB_1	CNKSR2	Q8WXI2	HTHSYIETHV	HTHSYIETHV	Biotin-Ahx-HTHSYIETHV	YES			0.72046	0.00297	2	0.86455	0.00356		18	5.6424																5.64	DAPF	D	PUBL
SNX27	PSCDBP	O60759	RAVEEEESRF	RAVEEEESRF	Biotin-Ahx-RAVEEEESRF	YES			0.78426	0.04635	2	0.86268	0.05099		18	5.6353																5.64	DAPF	D	PUBL
SCRIB_3	OTULIN	Q96BN8	PVRVCEETSL	PVRVCEETSL	biotin-ttds-PVRVCEETSL	YES			0.777495		1	0.863884			18	5.63985																5.63985	DAPF	D	PUBL
MAST2	WNV-NS5	Q9Q6P4	DTTLVEDTVL	DTTLVEDTVL	biotin-(PEG)3-RYEDTTLVEDTVL	YES			0.863585		1	0.863585			18	5.63871	0.718416	0.0511015	5		18	5.22703	LYSC									5.63871	DAPF	CD	PUBL
MAST2	TMEM151B	Q8IW70	RHGSCVETSL	RHGSCVETSL	biotin-ado-ado-RHGSCVETSL	YES			0.863517		1	0.863517			18	5.63845																5.63845	DAPF	D	PUBL
MAGI3_2	FZD4	Q9ULV1	KPGKGSETVV	KPGKGSETVV	biotin-ado-ado-KPGKGSETVV	YES			0.820256		1	0.863427			18	5.63811																5.63811	DAPF	D	PUBL
SNX27	FZD2	Q14332	TNSRHGETTV	TNSRHGETTV	biotin-ado-ado-TNSRHGETTV	YES			0.86336		1	0.86336			18	5.63785																5.63785	DAPF	D	PUBL
DLG1_2	SCN4A	P35499	VRPGVKESLV	VRPGVKESLV	biotin-ado-ado-VRPGVKESLV	YES			0.776847		1	0.863163			18	5.63711																5.63711	DAPF	D	PUBL
SNX27	HPV30-E6	P36809	RHTTSTETAV	RHTTSTETAV	biotin-ttds-RHTTSTETAV	YES			0.814431	0.0586458	3	0.814431	0.0586458		13.4	5.63621								0.58		1	0.58			4	5.90222	5.63621	DAPF	SD	PUBL
DLG4_2	ZNF599	Q96NL3	THHRKIHTRV	THHRKIHTRV	biotin-ado-ado-THHRKIHTRV	YES			0.69032		1	0.8629			18	5.63611																5.63611	DAPF	D	PUBL
MAGI1_2	CYSLTR2	Q9NS75	SVWLRKETRV	SVWLRKETRV	biotin-ttds-SVWLRKETRV	YES			0.802534		1	0.909559			27	5.63396								0.78		1	0.78			6.7	6.00831	5.63396	DAPF	SD	PUBL
NHERF3_1	PTH1R	Q03431	LLQEEWETVM	LLQEEWETVM	biotin-ado-ado-LLQEEWETVM	YES			0.818844		1	0.861941			18	5.63248																5.63248	DAPF	D	PUBL
GRIP1_7	CSPG4	Q6UVK1	PALKNGQYWV	PALKNGQYWV	biotin-ado-ado-PALKNGQYWV	YES			0.861868		1	0.861868			18	5.63221																5.63221	DAPF	D	PUBL
RADIL	MMP24	Q9Y5R2	YYKRPVQEWV	YYKRPVQEWV	biotin-ado-ado-YYKRPVQEWV	YES			0.861653		1	0.861653			18	5.6314																5.6314	DAPF	D	PUBL
ARHGEF12	ASIC3	Q9UHC3	HRTCYLVTQL	HRTCYLVTQL	biotin-ttds-HRTCYLVTQL	YES			0.841		1	0.926045			33	5.63086								0.46		1	0.46			11.5	4.95031	5.63086	DAPF	SD	PUBL
SNX27	ABCA1	O95477	QDEKVKESYV	QDEKVKESYV	Biotin-Ahx-QDEKVKESYV	YES			0.78357	0.04396	2	0.86192	0.04835		18	5.6324																5.63	DAPF	D	PUBL
DLG1_2	HPV30-E6	P36809	RHTTSTETAV	RHTTSTETAV	biotin-ttds-RHTTSTETAV	YES			0.723144		1	0.812302			13.4	5.62976								0.47		1	0.47			4	5.62938	5.62976	DAPF	SD	PUBL
MAST2	FCHSD2	O94868	KIEDVEITLV	KIEDVEITLV	biotin-ado-ado-KIEDVEITLV	YES			0.860884		1	0.860884			18	5.62851																5.62851	DAPF	D	PUBL
DLG4_2	FAM110D	Q8TAY7	ARGPPRESEV	ARGPPRESEV	biotin-ado-ado-ARGPPRESEV	YES			0.688263		1	0.860328			18	5.62643																5.62643	DAPF	D	PUBL
PDZD7_3	MAP4	P27816	LDSQIQETSI	LDSQIQETSI	biotin-ttds-LDSQIQETSI	YES			0.684845		1	0.860194			18	5.62593																5.62593	DAPF	D	PUBL
SHANK1	SLCO1A2	P46721	LKDDELKTKL	LKDDELKTKL	biotin-ado-ado-LKDDELKTKL	YES			0.859815		1	0.859815			18	5.62452																5.62452	DAPF	D	PUBL
MAST2	PTPN18	Q99952	RDPPAEWTRV	RDPPAEWTRV	biotin-ado-ado-RDPPAEWTRV	YES			0.859384		1	0.859384			18	5.62292																5.62292	DAPF	D	PUBL
HTRA1	NECTIN3	Q9NQS3	SVISRREWYV	SVISRREWYV	biotin-ado-ado-SVISRREWYV	YES			0.687075		1	0.858844			18	5.62092																5.62092	DAPF	D	PUBL
MAST2	PDGFRB	P09619	PRAEAEDSFL	PRAEAEDSFL	biotin-ado-ado-PRAEAEDSFL	YES			0.858815		1	0.858815			18	5.62081																5.62081	DAPF	D	PUBL
SNX27	SLC5A12	Q1EHB4	NNMAFETTHF	NNMAFETTHF	biotin-ado-ado-NNMAFETTHF	YES			0.858726		1	0.858726			18	5.62048																5.62048	DAPF	D	PUBL
MAST2	ASNSD1	Q9NWL6	NLSIEKETKL	NLSIEKETKL	biotin-ado-ado-NLSIEKETKL	YES			0.858313		1	0.858313			18	5.61895																5.61895	DAPF	D	PUBL
MAST2	GNG4	P50150	REKKFFCTIL	REKKFFCTIL	biotin-ado-ado-REKKFFCTIL	YES			0.857912		1	0.857912			18	5.61747																5.61747	DAPF	D	PUBL
MAST2	TRPC5	Q9UL62	GQEEQVTTRL	GQEEQVTTRL	biotin-ado-ado-GQEEQVTTRL	YES			0.857873		1	0.857873			18	5.61733																5.61733	DAPF	D	PUBL
GRIP2_7	NECTIN1	Q15223	SFISKKEWYV	SFISKKEWYV	biotin-ado-ado-SFISKKEWYV	YES			0.857854		1	0.857854			18	5.61726																5.61726	DAPF	D	PUBL
MAST2	ADAM22	Q9P0K1	QSARLWETSI	QSARLWETSI	biotin-ado-ado-QSARLWETSI	YES			0.857726		1	0.857726			18	5.61679																5.61679	DAPF	D	PUBL
MAST2	RSBN1	Q5VWQ0	NLQEHSTTSV	NLQEHSTTSV	biotin-ado-ado-NLQEHSTTSV	YES			0.857221		1	0.857221			18	5.61494																5.61494	DAPF	D	PUBL
SHANK1	TRPC5	Q9UL62	GQEEQVTTRL	GQEEQVTTRL	biotin-ado-ado-GQEEQVTTRL	YES			0.85664		1	0.85664			18	5.61281																5.61281	DAPF	D	PUBL
MAST2	SLC1A7	O00341	IQISELETNV	IQISELETNV	biotin-ado-ado-IQISELETNV	YES			0.856638		1	0.856638			18	5.6128																5.6128	DAPF	D	PUBL
MAST2	PLXNB1	O43157	AAVENKVTDL	AAVENKVTDL	biotin-ado-ado-AAVENKVTDL	YES			0.856493		1	0.856493			18	5.61227																5.61227	DAPF	D	PUBL
HTRA1	TRAF7	Q6Q0C0	VDSTVKVWTC	VDSTVKVWTC	biotin-ado-ado-VDSTVKVWTC	YES			0.685043		1	0.856303			18	5.61158																5.61158	DAPF	D	PUBL
DLG3_2	ARHGEF16	Q5VV41	MERLRVETDV	MERLRVETDV	biotin-ttds-MERLRVETDV	YES			0.682929		1	0.846806			17	5.60859																5.60859	DAPF	D	PUBL
DLG1_2	DUSP10	Q9Y6W6	PKLMGVETVV	PKLMGVETVV	biotin-ado-ado-PKLMGVETVV	YES			0.769513		1	0.855015			18	5.60689																5.60689	DAPF	D	PUBL
PDZD7_3	ARHGAP6	O43182	NPDALPETLV	NPDALPETLV	biotin-ttds-NPDALPETLV	YES			0.686319		1	0.862045			18.9	5.60681																5.60681	DAPF	D	PUBL
MAST2	NCBP2L	A6PVI3	RGGFGRQTQI	RGGFGRQTQI	biotin-ado-ado-RGGFGRQTQI	YES			0.854487		1	0.854487			18	5.60498																5.60498	DAPF	D	PUBL
SNTG1	GAS2L2	Q8NHY3	PLPPEEESWV	PLPPEEESWV	biotin-ado-ado-PLPPEEESWV	YES			0.811711		1	0.854433			18	5.60479																5.60479	DAPF	D	PUBL
MAGI3_2	ADGRA2	Q96PE1	TGLWKSETTV	TGLWKSETTV	biotin-ado-ado-TGLWKSETTV	YES			0.811569		1	0.854284			18	5.60425																5.60425	DAPF	D	PUBL
SNX27	ABCA7	Q8IZY2	DDPSTAETVL	DDPSTAETVL	biotin-ado-ado-DDPSTAETVL	YES			0.854255		1	0.854255			18	5.60415																5.60415	DAPF	D	PUBL
SCRIB_3	SLCO1C1	Q9NYB5	NYWPGKETQL	NYWPGKETQL	biotin-ttds-NYWPGKETQL	YES			0.690941	0.0146	2	0.767712	0.0162223		11.3	5.60382								0.32		1	0.32			5.5	5.05053	5.60382	DAPF	SD	PUBL
MAST2	GRASP	Q7Z6J2	RSLEEEESQL	RSLEEEESQL	biotin-ttds-RSLEEEESQL	YES			0.853917		1	0.853917			18	5.60293								0.54		1	0.54			10	5.17109	5.60293	DAPF	SD	PUBL
MAST2	YAP1	P46937	LDKESFLTWL	LDKESFLTWL	biotin-ado-ado-LDKESFLTWL	YES			0.853892		1	0.853892			18	5.60284																5.60284	DAPF	D	PUBL
MAST2	KCNA6	P17658	YAEKRMLTEV	YAEKRMLTEV	biotin-ado-ado-YAEKRMLTEV	YES			0.853799		1	0.853799			18	5.60251																5.60251	DAPF	D	PUBL
LNX2_2	MARCHF9	Q86YJ5	REVVMRVTTV	REVVMRVTTV	biotin-ado-ado-REVVMRVTTV	YES			0.853706		1	0.853706			18	5.60217																5.60217	DAPF	D	PUBL
LNX2_2	FCHSD2	O94868	KIEDVEITLV	KIEDVEITLV	biotin-ado-ado-KIEDVEITLV	YES			0.85341		1	0.85341			18	5.60111																5.60111	DAPF	D	PUBL
DLG3_2	FRMPD4	Q14CM0	RLPKIKETTV	RLPKIKETTV	biotin-ttds-RLPKIKETTV	YES			0.708212	0.0230406	2	0.878155	0.0285694		21.6	5.60039																5.60039	DAPF	D	PUBL
DLG4_2	FRMPD4	Q14CM0	RLPKIKETTV	RLPKIKETTV	biotin-ttds-RLPKIKETTV	YES			0.681441	0.00467611	2	0.87786	0.00602397		21.6	5.59916								0.68		1	0.68			6.6	5.7335	5.59916	DAPF	SD	PUBL
MAST2	PLEKHG7	Q6ZR37	FTLPAESSEI	FTLPAESSEI	biotin-ado-ado-FTLPAESSEI	YES			0.852662		1	0.852662			18	5.59842																5.59842	DAPF	D	PUBL
GORASP2	JAM2	P57087	DFKHTKSFII	DFKHTKSFII	biotin-ado-ado-DFKHTKSFII	YES			0.852522		1	0.852522			18	5.59793																5.59793	DAPF	D	PUBL
SNX27	TGFA	P01135	TACCHSETVV	TACCHSETVV	biotin-ado-ado-TACCHSETVV	YES			0.852373		1	0.852373			18	5.59739																5.59739	DAPF	D	PUBL
PARD3_3	TECPR2	O15040	EDLEDEWEVI	EDLEDEWEVI	biotin-ado-ado-EDLEDEWEVI	YES			0.85212		1	0.85212			18	5.59649																5.59649	DAPF	D	PUBL
SCRIB_3	ABCC4	O15439	STLTIFETAL	STLTIFETAL	biotin-ttds-STLTIFETAL	YES			0.765859	0.027599	2	0.850955	0.0306656		18	5.59235								0.5		1	0.5			10	5.09812	5.59235	DAPF	SD	PUBL
SNTB1	ATP2B4	P23634	SSLQSLETSV	SSLQSLETSV	biotin-ttds-SSLQSLETSV	YES			0.708528		1	0.850891			18	5.59212								0.32		1	0.32			7	4.92437	5.59212	DAPF	SD	PUBL
TJP2_1	WWTR1	Q9GZV5	NKSEPFLTWL	NKSEPFLTWL	biotin-ado-ado-NKSEPFLTWL	YES			0.807686		1	0.850195			18	5.58966																5.58966	DAPF	D	PUBL
SNX27	KIDINS220	Q9ULH0	GFGEERESIL	GFGEERESIL	biotin-ado-ado-GFGEERESIL	YES			0.8501		1	0.8501			18	5.58933																5.58933	DAPF	D	PUBL
MAST2	MARCHF9	Q86YJ5	REVVMRVTTV	REVVMRVTTV	biotin-ado-ado-REVVMRVTTV	YES			0.849655		1	0.849655			18	5.58776																5.58776	DAPF	D	PUBL
HTRA3	GAS2L2	Q8NHY3	PLPPEEESWV	PLPPEEESWV	biotin-ado-ado-PLPPEEESWV	YES			0.849036		1	0.849036			18	5.58559																5.58559	DAPF	D	PUBL
GIPC1	HBV-HBc	P03193	RRSQSRESQC	RRSQSRESQC	biotin-(PEG)3-RRRRSQSRESQC	YES											0.848499	0.0139896	2		18	5.5837	LYSC									5.5837	LYSC	C	PUBL
SNX27	GAS2L2	Q8NHY3	PLPPEEESWV	PLPPEEESWV	biotin-ado-ado-PLPPEEESWV	YES			0.848218		1	0.848218			18	5.58272																5.58272	DAPF	D	PUBL
ARHGEF12	RPS6KA3	P51812	GIKKITSTAL	GIKKITSTAL	biotin-ado-ado-GIKKITSTAL	YES			0.635774		1	0.847699			18	5.58091																5.58091	DAPF	D	PUBL
PDZD7_3	PDZRN3	Q9UPQ7	YNSFLSVTTV	YNSFLSVTTV	Biotin-Ahx-YNSFLSVTTV	YES			0.70513		1	0.84616			18	5.5756																5.58	DAPF	D	PUBL
LAP2	CTNND2	Q9UQB3	HYPASPDSWV	HYPASPDSWV	biotin-ado-ado-HYPASPDSWV	YES			0.846825		1	0.846825			18	5.57788																5.57788	DAPF	D	PUBL
HTRA1	YAP1	P46937	LDKESFLTWL	LDKESFLTWL	biotin-ado-ado-LDKESFLTWL	YES			0.67737		1	0.846712			18	5.57748																5.57748	DAPF	D	PUBL
SNX27	OTULIN	Q96BN8	PVRVCEETSL	PVRVCEETSL	biotin-ttds-PVRVCEETSL	YES			0.846497		1	0.846497			18	5.57674																5.57674	DAPF	D	PUBL
NHERF3_1	PLCB2	Q00722	AKADAQESRL	AKADAQESRL	biotin-ado-ado-AKADAQESRL	YES			0.803716		1	0.846017			18	5.57508																5.57508	DAPF	D	PUBL
SNTB1	ADRA1D	P25100	DYSNLRETDI	DYSNLRETDI	biotin-ado-ado-DYSNLRETDI	YES			0.761376		1	0.845974			18	5.57493																5.57493	DAPF	D	PUBL
GORASP2	GJD4	Q96KN9	HLRARKSEWV	HLRARKSEWV	biotin-ado-ado-HLRARKSEWV	YES			0.845089		1	0.845089			18	5.57188																5.57188	DAPF	D	PUBL
RADIL	WWTR1	Q9GZV5	NKSEPFLTWL	NKSEPFLTWL	biotin-ado-ado-NKSEPFLTWL	YES			0.845059		1	0.845059			18	5.57178																5.57178	DAPF	D	PUBL
DLG1_2	EVI5	O60447	RRRESYSTTV	RRRESYSTTV	biotin-ado-ado-RRRESYSTTV	YES			0.760511		1	0.845012			18	5.57162																5.57162	DAPF	D	PUBL
MAST2	CD46	P15529	THREVKFTSL	THREVKFTSL	biotin-ado-ado-THREVKFTSL	YES			0.844178		1	0.844178			18	5.56876																5.56876	DAPF	D	PUBL
DLG1_3	CYSLTR2	Q9NS75	SVWLRKETRV	SVWLRKETRV	biotin-ttds-SVWLRKETRV	YES			0.75144		1	0.896528			27	5.56827								0.76		1	0.76			6.7	5.93453	5.56827	DAPF	SD	PUBL
PDZD2_2	GJC1	P36383	SGDGKTSVWI	SGDGKTSVWI	biotin-ado-ado-SGDGKTSVWI	YES			0.843915		1	0.843915			18	5.56786																5.56786	DAPF	D	PUBL
MAGI3_5	SLC15A5	A6NIM6	SSIDLWETAL	SSIDLWETAL	biotin-ttds-SSIDLWETAL	YES																		0.41		1	0.41			3.5	5.56722	5.56722	SAPF	S	PUBL
PDZD7_3	CACNA1D	Q01668	ADEMICITTL	ADEMICITTL	biotin-ado-ado-ADEMICITTL	YES			0.801407		1	0.843587			18	5.56674																5.56674	DAPF	D	PUBL
MAST2	SLC15A2	Q16348	IKLETKKTKL	IKLETKKTKL	biotin-ado-ado-IKLETKKTKL	YES			0.842237		1	0.842237			18	5.56215																5.56215	DAPF	D	PUBL
DLG3_2	HTLV1-TAX1	P03409	SEKHFRETEV	SEKHFRETEV	biotin-ttds-SEKHFRETEV	YES			0.65382	0.00290517	2	0.810712	0.0036023		15	5.56144	0.829	0.171	2		19	5.4901	LYSC			1						5.56144	DAPF	CD	PUBL
MAST2	SLC5A12	Q1EHB4	NNMAFETTHF	NNMAFETTHF	biotin-ado-ado-NNMAFETTHF	YES			0.841572		1	0.841572			18	5.55991																5.55991	DAPF	D	PUBL
NHERF3_1	MAPK12	P53778	GARVSKETPL	GARVSKETPL	biotin-ttds-GARVSKETPL	YES			0.790022		1	0.841178			18	5.55858																5.55858	DAPF	D	PUBL
MAST2	VANGL1	Q8TAA9	VLRLQSETSV	VLRLQSETSV	biotin-ttds-VLRLQSETSV	YES			0.84113		1	0.84113			18	5.55842																5.55842	DAPF	D	PUBL
DLG1_2	HPV59-E6	Q81964	QRQARSETLV	QRQARSETLV	biotin-ttds-QRQARSETLV	YES			0.70504	0.00718406	2	0.791965	0.00806979		13.7	5.55805								0.48		1	0.48			7	5.24915	5.55805	DAPF	SD	PUBL
PDZD2_2	HTR2C	P28335	SVVSERISSV	SVVSERISSV	biotin-ado-ado-SVVSERISSV	YES			0.840922		1	0.840922			18	5.55771																5.55771	DAPF	D	PUBL
MAGI3_2	HPV18-E6	P06463	RLQRRRETQV	RLQRRRETQV	biotin-ttds-RLQRRRETQV	YES			0.840698	0.00085878	2	0.934109	0.0009542		43	5.55758	0.874		1		13.3	5.84974	LYSC			1						5.55758	DAPF	CD	PUBL
SYNJ2BP	ABCC4	O15439	STLTIFETAL	STLTIFETAL	biotin-ttds-STLTIFETAL	YES			0.702375	0.0257375	3	0.840575	0.0308017		18	5.55655								0.61		1	0.61			10	5.3219	5.55655	DAPF	SD	PUBL
SCRIB_1	MAP4	P27816	LDSQIQETSI	LDSQIQETSI	biotin-ttds-LDSQIQETSI	YES			0.798472		1	0.840497			18	5.55628																5.55628	DAPF	D	PUBL
LNX2_2	TTC24	A2A3L6	PMESGICTIV	PMESGICTIV	biotin-ado-ado-PMESGICTIV	YES			0.840437		1	0.840437			18	5.55608																5.55608	DAPF	D	PUBL
SNX27	CFTR	P13569	TEEEVQDTRL	TEEEVQDTRL	biotin-ttds-TEEEVQDTRL	YES			0.840382		1	0.840382			18	5.5559																5.5559	DAPF	D	PUBL
MAST2	LRRC4B	Q9NT99	SKENVQETQI	SKENVQETQI	biotin-ado-ado-SKENVQETQI	YES			0.84038		1	0.84038			18	5.55589																5.55589	DAPF	D	PUBL
PDZD7_3	SLC15A5	A6NIM6	SSIDLWETAL	SSIDLWETAL	biotin-ttds-SSIDLWETAL	YES			0.591363	0.00910458	2	0.742776	0.0114357		11	5.55589								0.48		1	0.48			3.5	5.75252	5.55589	DAPF	SD	PUBL
SNX27	LRRC4B	Q9NT99	SKENVQETQI	SKENVQETQI	biotin-ado-ado-SKENVQETQI	YES			0.840113		1	0.840113			18	5.555																5.555	DAPF	D	PUBL
SNX27	TMEM151B	Q8IW70	RHGSCVETSL	RHGSCVETSL	biotin-ado-ado-RHGSCVETSL	YES			0.840078		1	0.840078			18	5.55488																5.55488	DAPF	D	PUBL
DLG1_2	RASSF6	Q6ZTQ3	KLVIKTETTV	KLVIKTETTV	biotin-ttds-KLVIKTETTV	YES			0.765932		1	0.860365			20.7	5.55268								0.48		1	0.48			9	5.10749	5.55268	DAPF	SD	PUBL
DLG4_2	PBK	Q96KB5	HIVEALETDV	HIVEALETDV	biotin-ttds-HIVEALETDV	YES			0.585269		1	0.753968			11.6	5.55267								0.38		1	0.38			5.5	5.18411	5.55267	DAPF	SD	PUBL
MAGI3_2	NECTIN1	Q15223	SFISKKEWYV	SFISKKEWYV	biotin-ado-ado-SFISKKEWYV	YES			0.797435		1	0.839405			18	5.55263																5.55263	DAPF	D	PUBL
GORASP2	DCAF7	P61962	YNNCLEILRV	YNNCLEILRV	biotin-ado-ado-YNNCLEILRV	YES			0.838446		1	0.838446			18	5.54943																5.54943	DAPF	D	PUBL
SNTG1	ADRA1D	P25100	DYSNLRETDI	DYSNLRETDI	biotin-ado-ado-DYSNLRETDI	YES			0.795453		1	0.837319			18	5.5457																5.5457	DAPF	D	PUBL
SNTB2	SLC15A5	A6NIM6	SSIDLWETAL	SSIDLWETAL	biotin-ttds-SSIDLWETAL	YES																		0.4		1	0.4			3.5	5.54438	5.54438	SAPF	S	PUBL
MAGI1_2	HPV82-E6	Q9IR59	PPRQRSETQV	PPRQRSETQV	biotin-ttds-PPRQRSETQV	YES			0.787852	0.00689978	2	0.892919	0.00781992		27.4	5.54401								0.46		1	0.46			10	5.02147	5.54401	DAPF	SD	PUBL
PDZD2_2	SDK2	Q58EX2	APIAGFSSFV	APIAGFSSFV	biotin-ado-ado-APIAGFSSFV	YES			0.836672		1	0.836672			18	5.54356																5.54356	DAPF	D	PUBL
SCRIB_3	ATP2B1	P20020	SPLHSLETSL	SPLHSLETSL	biotin-ttds-SPLHSLETSL	YES			0.75297		1	0.836633			18	5.54343																5.54343	DAPF	D	PUBL
SHANK3	ABCC4	O15439	STLTIFETAL	STLTIFETAL	biotin-ttds-STLTIFETAL	YES																		0.71		1	0.71			10	5.54332	5.54332	SAPF	S	PUBL
SCRIB_1	SLC4A7	Q9Y6M7	KKYVDAETSL	KKYVDAETSL	biotin-ttds-KKYVDAETSL	YES			0.793952		1	0.835739			18	5.54049																5.54049	DAPF	D	PUBL
SNX27	SHKBP1	Q8TBC3	PKMKLNETSF	PKMKLNETSF	Biotin-Ahx-PKMKLNETSF	YES			0.7595	0.04492	2	0.83545	0.04941		18	5.5395																5.54	DAPF	D	PUBL
PDZD2_2	PKN2	Q16513	RDFDYIADWC	RDFDYIADWC	biotin-ado-ado-RDFDYIADWC	YES			0.835393		1	0.835393			18	5.53935																5.53935	DAPF	D	PUBL
DLG1_2	DACT1	Q9NYF0	SGSLKLMTTV	SGSLKLMTTV	biotin-ado-ado-SGSLKLMTTV	YES			0.751625		1	0.835139			18	5.53852																5.53852	DAPF	D	PUBL
HTRA3	PKP4	Q99569	QYPGSPDSWV	QYPGSPDSWV	biotin-ado-ado-QYPGSPDSWV	YES			0.835091		1	0.835091			18	5.53837																5.53837	DAPF	D	PUBL
SHANK1	DLGAP4	Q9Y2H0	IYVPEAQTRL	IYVPEAQTRL	biotin-ttds-IYVPEAQTRL	YES			0.83503		1	0.83503			18	5.53817																5.53817	DAPF	D	PUBL
MAGI1_2	HPV31-E6	P17386	WRRPRTETQV	SRRPRTETQV	biotin-ttds-SRRPRTETQV	YES			0.73676	0.00132997	2	0.835014	0.00150733		18	5.53811																5.53811	DAPF	D	PUBL
GORASP2	MARCHF4	Q9P2E8	RELVMRVTTV	RELVMRVTTV	biotin-ado-ado-RELVMRVTTV	YES			0.83475		1	0.83475			18	5.53725																5.53725	DAPF	D	PUBL
DLG2_2	EVI5	O60447	RRRESYSTTV	RRRESYSTTV	biotin-ado-ado-RRRESYSTTV	YES			0.709449		1	0.834646			18	5.53691																5.53691	DAPF	D	PUBL
SNTG1	TRPV3	Q8NET8	EVEEFPETSV	EVEEFPETSV	biotin-ado-ado-EVEEFPETSV	YES			0.792201		1	0.833896			18	5.53447																5.53447	DAPF	D	PUBL
SCRIB_1	VANGL1	Q8TAA9	VLRLQSETSV	VLRLQSETSV	biotin-ttds-VLRLQSETSV	YES			0.792012		1	0.833697			18	5.53382																5.53382	DAPF	D	PUBL
DLG3_2	RASSF6	Q6ZTQ3	KLVIKTETTV	KLVIKTETTV	biotin-ttds-KLVIKTETTV	YES			0.689708		1	0.855211			20.7	5.53382								0.45		1	0.45			9	5.06276	5.53382	DAPF	SD	PUBL
SHANK1	ARHGAP17	Q68EM7	IDNDTESTAL	IDNDTESTAL	biotin-ttds-IDNDTESTAL	YES			0.83369		1	0.83369			18	5.5338																5.5338	DAPF	D	PUBL
GORASP2	MARCHF9	Q86YJ5	REVVMRVTTV	REVVMRVTTV	biotin-ado-ado-REVVMRVTTV	YES			0.83345		1	0.83345			18	5.53302																5.53302	DAPF	D	PUBL
TX1BP3	APC	P25054	HSGSYLVTSV	HSGSYLVTSV	Biotin-Ahx-HSGSYLVTSV	YES			0.75784		1	0.83362			18	5.5336																5.53	DAPF	D	PUBL
SYNJ2BP	LNX2	Q8N448	TVICWPGSLV	TVICWPGSLV	Biotin-Ahx-TVICWPGSLV	YES			0.69457	0.02217	2	0.83348	0.0266		18	5.5331																5.53	DAPF	D	PUBL
MAST2	PRKD2	Q9BZL6	QGLAERISVL	QGLAERISVL	biotin-ado-ado-QGLAERISVL	YES			0.832124		1	0.832124			18	5.52873																5.52873	DAPF	D	PUBL
DLG1_2	ZNF599	Q96NL3	THHRKIHTRV	THHRKIHTRV	biotin-ado-ado-THHRKIHTRV	YES			0.748355		1	0.831505			18	5.52673																5.52673	DAPF	D	PUBL
TJP1_2	SARS-CoV2-E	P0DTC4	NSSRVPDLLV	NSSRVPDLLV	biotin-NLNSSRVPDLLV	YES			0.692245		1	0.830694			18	5.52413	0.87	0	2		20	5.60757	LYSC									5.52413	DAPF	CD	PUBL
DLG1_2	IQSEC2	Q5JU85	AKPSRISTVV	AKPSRISTVV	biotin-ado-ado-AKPSRISTVV	YES			0.74762		1	0.830688			18	5.52411																5.52411	DAPF	D	PUBL
MAST2	KCNA5	P22460	CLDTSRETDL	CLDTSRETDL	biotin-ttds-CLDTSRETDL	YES			0.830513		1	0.830513			18	5.52354								0.48		1	0.48			10	5.05303	5.52354	DAPF	SD	PUBL
NHERF3_1	CRHR1	P34998	FHSIKQSTAV	FHSIKQSTAV	biotin-ado-ado-FHSIKQSTAV	YES			0.788523		1	0.830024			18	5.52198																5.52198	DAPF	D	PUBL
MAST2	ACTN2	P35609	SSALYGESDL	SSALYGESDL	biotin-ado-ado-SSALYGESDL	YES			0.829729		1	0.829729			18	5.52104																5.52104	DAPF	D	PUBL
MAST2	ACOT8	O14734	VKPQVSESKL	VKPQVSESKL	biotin-ado-ado-VKPQVSESKL	YES			0.829478		1	0.829478			18	5.52024																5.52024	DAPF	D	PUBL
SNX27	APC	P25054	HSGSYLVTSV	HSGSYLVTSV	Biotin-Ahx-HSGSYLVTSV	YES			0.75328	0.04585	2	0.82861	0.05044		18	5.5175																5.52	DAPF	D	PUBL
DLG3_2	MARCHF3	Q86UD3	VKRNSKETVV	VKRNSKETVV	biotin-ado-ado-VKRNSKETVV	YES			0.78782		1	0.829284			18	5.51962																5.51962	DAPF	D	PUBL
MAGI2_2	EXOC4	Q96A65	ATKDKKITTV	ATKDKKITTV	biotin-ado-ado-ATKDKKITTV	YES			0.746324		1	0.829249			18	5.51951																5.51951	DAPF	D	PUBL
NHERF2_2	TBC1D10A	Q9BXI6	TSQESEDTYL	TSQESEDTYL	biotin-ado-ado-TSQESEDTYL	YES			0.829125		1	0.829125			18	5.51911																5.51911	DAPF	D	PUBL
MAGI3_2	SCN4A	P35499	VRPGVKESLV	VRPGVKESLV	biotin-ado-ado-VRPGVKESLV	YES			0.787457		1	0.828903			18	5.5184																5.5184	DAPF	D	PUBL
MAST2	LRRC4	Q9HBW1	TKDKVQETQI	TKDKVQETQI	biotin-ado-ado-TKDKVQETQI	YES			0.828511		1	0.828511			18	5.51716																5.51716	DAPF	D	PUBL
SHANK3	ASIC3	Q9UHC3	HRTCYLVTQL	HRTCYLVTQL	biotin-ttds-HRTCYLVTQL	YES																		0.74		1	0.74			11.5	5.51642	5.51642	SAPF	S	PUBL
SNX27	SSTR5	P35346	ANGLMQTSKL	ANGLMQTSKL	biotin-ado-ado-ANGLMQTSKL	YES			0.82789		1	0.82789			18	5.51519																5.51519	DAPF	D	PUBL
MAST2	BANF1	O75531	CLREWCDAFL	CLREWCDAFL	biotin-ado-ado-CLREWCDAFL	YES			0.827864		1	0.827864			18	5.51511																5.51511	DAPF	D	PUBL
MAST2	SLC1A3	P43003	EKPIDSETKM	EKPIDSETKM	biotin-ado-ado-EKPIDSETKM	YES			0.827802		1	0.827802			18	5.51491																5.51491	DAPF	D	PUBL
SNX27	CACNA1D	Q01668	ADEMICITTL	ADEMICITTL	biotin-ado-ado-ADEMICITTL	YES			0.827325		1	0.827325			18	5.51341																5.51341	DAPF	D	PUBL
SNTA1	SLCO1C1	Q9NYB5	NYWPGKETQL	NYWPGKETQL	biotin-ttds-NYWPGKETQL	YES			0.636239	0.0181176	3	0.73131	0.0208248		11.3	5.51188								0.43		1	0.43			5.5	5.30426	5.51188	DAPF	SD	PUBL
PDZD7_3	LRRC4	Q9HBW1	TKDKVQETQI	TKDKVQETQI	biotin-ado-ado-TKDKVQETQI	YES			0.785297		1	0.826628			18	5.51121																5.51121	DAPF	D	PUBL
SNTB1	KCNA5	P22460	CLDTSRETDL	CLDTSRETDL	biotin-ttds-CLDTSRETDL	YES			0.688286		1	0.826582			18	5.51106								0.43		1	0.43			10	4.95031	5.51106	DAPF	SD	PUBL
MAGI1_2	RASL11B	Q9BPW5	SAKVRTVTSV	SAKVRTVTSV	biotin-ado-ado-SAKVRTVTSV	YES			0.743771		1	0.826412			18	5.51053																5.51053	DAPF	D	PUBL
DLG4_2	HTLV1-TAX1	P03409	SEKHFRETEV	SEKHFRETEV	biotin-ttds-SEKHFRETEV	YES			0.615594	0.0230567	2	0.793034	0.0297027		15	5.51049	0.885	0.008	2		19	5.69704	LYSC			1						5.51049	DAPF	CD	PUBL
HTRA3	ARVCF	O00192	AKPQPVDSWV	AKPQPVDSWV	Biotin-Ahx-AKPQPVDSWV	YES			0.82675		1	0.82675			18	5.5116																5.51	DAPF	D	PUBL
LAP2	CNKSR2	Q8WXI2	HTHSYIETHV	HTHSYIETHV	Biotin-Ahx-HTHSYIETHV	YES			0.75239	0.01709	2	0.82763	0.0188		18	5.5144																5.51	DAPF	D	PUBL
DLG1_2	GRIN2C	Q14957	RRISSLESEV	RRISSLESEV	biotin-ado-ado-RRISSLESEV	YES			0.74345		1	0.826056			18	5.50941																5.50941	DAPF	D	PUBL
SNX27	TANC1	Q9C0D5	PKRSFIESNV	PKRSFIESNV	biotin-ado-ado-PKRSFIESNV	YES			0.825975		1	0.825975			18	5.50915																5.50915	DAPF	D	PUBL
MAST2	SH2D3C	Q8N5H7	LEPAVRSSEL	LEPAVRSSEL	biotin-ado-ado-LEPAVRSSEL	YES			0.825479		1	0.825479			18	5.5076																5.5076	DAPF	D	PUBL
DLG4_2	HPV35-E6	P27228	WKPTRRETEV	SKPTRRETEV	biotin-ttds-SKPTRRETEV	YES			0.644461	0.00821454	2	0.830222	0.0105823		18.55	5.50664	0.893		1		39.7	5.36362	LYSC			1						5.50664	DAPF	CD	PUBL
NHERF3_1	SLC26A3	P40879	VYEVPVETKF	VYEVPVETKF	biotin-ado-ado-VYEVPVETKF	YES			0.783871		1	0.825127			18	5.5065																5.5065	DAPF	D	PUBL
RADIL	YAP1	P46937	LDKESFLTWL	LDKESFLTWL	biotin-ado-ado-LDKESFLTWL	YES			0.824657		1	0.824657			18	5.50503																5.50503	DAPF	D	PUBL
DLG1_2	ARHGEF16	Q5VV41	MERLRVETDV	MERLRVETDV	biotin-ttds-MERLRVETDV	YES			0.725215		1	0.814628			17	5.50488								0.52		1	0.52			10	5.13326	5.50488	DAPF	SD	PUBL
MAST2	TRPV3	Q8NET8	EVEEFPETSV	EVEEFPETSV	biotin-ado-ado-EVEEFPETSV	YES			0.824161		1	0.824161			18	5.50348																5.50348	DAPF	D	PUBL
MAST2	KIRREL2	Q6UWL6	PSHPRLQTHV	PSHPRLQTHV	biotin-ado-ado-PSHPRLQTHV	YES			0.82409		1	0.82409			18	5.50326																5.50326	DAPF	D	PUBL
HTRA1	FCHSD2	O94868	KIEDVEITLV	KIEDVEITLV	biotin-ado-ado-KIEDVEITLV	YES			0.658969		1	0.823711			18	5.50208																5.50208	DAPF	D	PUBL
HTRA3	YAP1	P46937	LDKESFLTWL	LDKESFLTWL	biotin-ado-ado-LDKESFLTWL	YES			0.823566		1	0.823566			18	5.50163																5.50163	DAPF	D	PUBL
SNTB1	CYSLTR2	Q9NS75	SVWLRKETRV	SVWLRKETRV	biotin-ttds-SVWLRKETRV	YES			0.734119		1	0.881625			27	5.50145								0.46		1	0.46			6.7	5.23619	5.50145	DAPF	SD	PUBL
SCRIB_1	ARHGEF7	Q14155	NDPAWDETNL	NDPAWDETNL	biotin-ttds-NDPAWDETNL	YES			0.782064	0.00264694	2	0.823225	0.00278625		18	5.50057																5.50057	DAPF	D	PUBL
SNX27	LRRC4	Q9HBW1	TKDKVQETQI	TKDKVQETQI	biotin-ado-ado-TKDKVQETQI	YES			0.823049		1	0.823049			18	5.50002																5.50002	DAPF	D	PUBL
PDZD2_2	RAPGEF6	Q8TEU7	ADENEQVSAV	ADENEQVSAV	Biotin-Ahx-ADENEQVSAV	YES			0.82432		1	0.82432			18	5.504																5.5	DAPF	D	PUBL
SCRIB_1	TMEM151B	Q8IW70	RHGSCVETSL	RHGSCVETSL	biotin-ado-ado-RHGSCVETSL	YES			0.823038		1	0.823038			18	5.49999																5.49999	DAPF	D	PUBL
GRASP	FCHSD2	O94868	KIEDVEITLV	KIEDVEITLV	biotin-ado-ado-KIEDVEITLV	YES			0.822455		1	0.822455			18	5.49819																5.49819	DAPF	D	PUBL
SNX27	FZD1	Q9UP38	TNSKQGETTV	TNSKQGETTV	biotin-ado-ado-TNSKQGETTV	YES			0.822169		1	0.822169			18	5.4973																5.4973	DAPF	D	PUBL
ARHGEF12	PLXNB1	O43157	AAVENKVTDL	AAVENKVTDL	biotin-ado-ado-AAVENKVTDL	YES			0.616544		1	0.822059			18	5.49696																5.49696	DAPF	D	PUBL
Inadl_8	MARCHF4	Q9P2E8	RELVMRVTTV	RELVMRVTTV	biotin-ado-ado-RELVMRVTTV	YES			0.780737		1	0.821829			18	5.49625																5.49625	DAPF	D	PUBL
LAP2	PKP4	Q99569	QYPGSPDSWV	QYPGSPDSWV	biotin-ado-ado-QYPGSPDSWV	YES			0.821572		1	0.821572			18	5.49546																5.49546	DAPF	D	PUBL
DLG2_2	FRMPD4	Q14CM0	RLPKIKETTV	RLPKIKETTV	biotin-ttds-RLPKIKETTV	YES			0.850543	0.0525697	2	0.850543	0.0525697		21.6	5.49516								0.39		1	0.39			6.6	5.10569	5.49516	DAPF	SD	PUBL
HTRA1	NRXN3	Q9HDB5	QKNKDREYYV	QKNKDREYYV	biotin-ado-ado-QKNKDREYYV	YES			0.656982		1	0.821228			18	5.4944																5.4944	DAPF	D	PUBL
MAGI3_2	MCM7	P33993	NASRTRITFV	NASRTRITFV	biotin-ado-ado-NASRTRITFV	YES			0.779995		1	0.821048			18	5.49385																5.49385	DAPF	D	PUBL
DLG3_2	HPV35-E6	P27228	WKPTRRETEV	SKPTRRETEV	biotin-ttds-SKPTRRETEV	YES			0.665725	0.0066593	2	0.825474	0.00825727		18.55	5.49163	0.958		1		39.7	5.80341	LYSC			1						5.49163	DAPF	CD	PUBL
MAGI2_2	KIRREL1	Q96J84	RFQQRMQTHV	RFQQRMQTHV	biotin-ado-ado-RFQQRMQTHV	YES			0.737892		1	0.81988			18	5.49027																5.49027	DAPF	D	PUBL
PDZD2_2	PLEKHA1	Q9HB21	DDASLPVSDV	DDASLPVSDV	biotin-ado-ado-DDASLPVSDV	YES			0.819142		1	0.819142			18	5.48801																5.48801	DAPF	D	PUBL
NHERF3_1	HPV33-E6	P06427	WRSRRRETAL	SRSRRRETAL	biotin-ttds-SRSRRRETAL	YES			0.787136	0.0081257	2	0.838104	0.00865185		20.2	5.48753								0.65		1	0.65			7	5.62486	5.48753	DAPF	SD	PUBL
DLG1_2	FAM110D	Q8TAY7	ARGPPRESEV	ARGPPRESEV	biotin-ado-ado-ARGPPRESEV	YES			0.736202		1	0.818002			18	5.48454																5.48454	DAPF	D	PUBL
SNX27	MARCHF4	Q9P2E8	RELVMRVTTV	RELVMRVTTV	biotin-ado-ado-RELVMRVTTV	YES			0.817978		1	0.817978			18	5.48447																5.48447	DAPF	D	PUBL
DLG4_1	MARCHF3	Q86UD3	VKRNSKETVV	VKRNSKETVV	biotin-ado-ado-VKRNSKETVV	YES			0.695115		1	0.817783			18	5.48388																5.48388	DAPF	D	PUBL
SNX27	RSBN1	Q5VWQ0	NLQEHSTTSV	NLQEHSTTSV	biotin-ado-ado-NLQEHSTTSV	YES			0.817617		1	0.817617			18	5.48338																5.48338	DAPF	D	PUBL
HTRA1	GNG4	P50150	REKKFFCTIL	REKKFFCTIL	biotin-ado-ado-REKKFFCTIL	YES			0.653483		1	0.816854			18	5.48107																5.48107	DAPF	D	PUBL
MAGI2_6	ARVCF	O00192	AKPQPVDSWV	AKPQPVDSWV	Biotin-Ahx-AKPQPVDSWV	YES			0.7434		1	0.81774			18	5.4838																5.48	DAPF	D	PUBL
MAST2	SLC26A3	P40879	VYEVPVETKF	VYEVPVETKF	biotin-ado-ado-VYEVPVETKF	YES			0.816461		1	0.816461			18	5.47988																5.47988	DAPF	D	PUBL
DLG4_2	RASSF6	Q6ZTQ3	KLVIKTETTV	KLVIKTETTV	biotin-ttds-KLVIKTETTV	YES			0.651644		1	0.839475			20.7	5.47936								0.66		1	0.66			9	5.47658	5.47936	DAPF	SD	PUBL
SNX27	SLC2A7	Q6PXP3	TASPAKETSF	TASPAKETSF	biotin-ado-ado-TASPAKETSF	YES			0.816205		1	0.816205			18	5.47911																5.47911	DAPF	D	PUBL
DLG1_2	ADGRA3	Q8IWK6	TGLWKHETTV	TGLWKHETTV	biotin-ado-ado-TGLWKHETTV	YES			0.734559		1	0.816177			18	5.47903																5.47903	DAPF	D	PUBL
SNX27	ATP2B1	P20020	SPLHSLETSL	SPLHSLETSL	biotin-ttds-SPLHSLETSL	YES			0.816107		1	0.816107			18	5.47882																5.47882	DAPF	D	PUBL
MAGI3_2	ADGRA3	Q8IWK6	TGLWKHETTV	TGLWKHETTV	biotin-ado-ado-TGLWKHETTV	YES			0.775229		1	0.816031			18	5.47859																5.47859	DAPF	D	PUBL
MAST2	TRAF2	Q12933	IKAIVDLTGL	IKAIVDLTGL	biotin-ado-ado-IKAIVDLTGL	YES			0.815485		1	0.815485			18	5.47694																5.47694	DAPF	D	PUBL
DLG1_1	MARCHF3	Q86UD3	VKRNSKETVV	VKRNSKETVV	biotin-ado-ado-VKRNSKETVV	YES			0.692935		1	0.815218			18	5.47614																5.47614	DAPF	D	PUBL
MAST2	DGKI	O75912	IGHEDLETAV	IGHEDLETAV	biotin-ado-ado-IGHEDLETAV	YES			0.814673		1	0.814673			18	5.47451																5.47451	DAPF	D	PUBL
SNX27	TRPC5	Q9UL62	GQEEQVTTRL	GQEEQVTTRL	biotin-ado-ado-GQEEQVTTRL	YES			0.81449		1	0.81449			18	5.47396																5.47396	DAPF	D	PUBL
MAST2	ADGRA3	Q8IWK6	TGLWKHETTV	TGLWKHETTV	biotin-ado-ado-TGLWKHETTV	YES			0.81436		1	0.81436			18	5.47357																5.47357	DAPF	D	PUBL
PDLIM1	PALLS	Q8WX93	NTALVESEDL	NTALVESEDL	biotin-ado-ado-NTALVESEDL	YES			0.813876		1	0.813876			18	5.47213																5.47213	DAPF	D	PUBL
GRIP2_7	NECTIN3	Q9NQS3	SVISRREWYV	SVISRREWYV	biotin-ado-ado-SVISRREWYV	YES			0.813687		1	0.813687			18	5.47156																5.47156	DAPF	D	PUBL
PDZD7_3	ASIC3	Q9UHC3	HRTCYLVTQL	HRTCYLVTQL	biotin-ttds-HRTCYLVTQL	YES			0.714031		1	0.896853			33	5.47073								0.72		1	0.72			11.5	5.48241	5.47073	DAPF	SD	PUBL
MAST2	SLC34A1	Q06495	LPAHHNATRL	LPAHHNATRL	biotin-ado-ado-LPAHHNATRL	YES			0.813267		1	0.813267			18	5.47031																5.47031	DAPF	D	PUBL
MAST2	SLC23A1	Q9UHI7	TETASVCTKV	TETASVCTKV	biotin-ado-ado-TETASVCTKV	YES			0.813243		1	0.813243			18	5.47024																5.47024	DAPF	D	PUBL
TX1BP3	CNKSR2	Q8WXI2	HTHSYIETHV	HTHSYIETHV	Biotin-Ahx-HTHSYIETHV	YES			0.73813		1	0.81194			18	5.4664																5.47	DAPF	D	PUBL
NHERF3_1	FRMPD1	Q5SYB0	TQKFRASTAL	TQKFRASTAL	Biotin-Ahx-TQKFRASTAL	YES			0.73862		1	0.81248			18	5.468																5.47	DAPF	D	PUBL
NHERF3_1	KCNT2	Q6UVM3	GQDSREETQL	GQDSREETQL	biotin-ttds-GQDSREETQL	YES			0.706393		1	0.752134			13.3	5.4696																5.4696	DAPF	D	PUBL
MAGI2_5	PTPRZ1	P23471	NIAESLESLV	NIAESLESLV	biotin-ado-ado-NIAESLESLV	YES			0.812989		1	0.812989			18	5.46948																5.46948	DAPF	D	PUBL
TX1BP3	SLCO1C1	Q9NYB5	NYWPGKETQL	NYWPGKETQL	biotin-ttds-NYWPGKETQL	YES			0.642089	0.0262355	3	0.713433	0.0291506		11.3	5.46946								0.45		1	0.45			5.5	5.34514	5.46946	DAPF	SD	PUBL
MAGI2_5	FCHSD2	O94868	KIEDVEITLV	KIEDVEITLV	biotin-ado-ado-KIEDVEITLV	YES			0.812835		1	0.812835			18	5.46903																5.46903	DAPF	D	PUBL
NHERF3_1	ATP2A2	P16615	YLEPVLSSEL	YLEPVLSSEL	biotin-ado-ado-YLEPVLSSEL	YES			0.771686		1	0.812301			18	5.46744																5.46744	DAPF	D	PUBL
SYNJ2BP	FRMPD4	Q14CM0	RLPKIKETTV	RLPKIKETTV	biotin-ttds-RLPKIKETTV	YES			0.703961	0.0157022	3	0.842473	0.0187917		21.6	5.46741								0.64		1	0.64			6.6	5.65022	5.46741	DAPF	SD	PUBL
DLG4_2	DUSP10	Q9Y6W6	PKLMGVETVV	PKLMGVETVV	biotin-ado-ado-PKLMGVETVV	YES			0.649214		1	0.811517			18	5.46512																5.46512	DAPF	D	PUBL
PDZD7_3	FCHSD2	O94868	KIEDVEITLV	KIEDVEITLV	biotin-ado-ado-KIEDVEITLV	YES			0.770771		1	0.811337			18	5.46459																5.46459	DAPF	D	PUBL
MPP7	CNTNAP2	Q9UHC6	IDESKKEWLI	IDESKKEWLI	biotin-ado-ado-IDESKKEWLI	YES			0.811302		1	0.811302			18	5.46448																5.46448	DAPF	D	PUBL
Inadl_8	MARCHF9	Q86YJ5	REVVMRVTTV	REVVMRVTTV	biotin-ado-ado-REVVMRVTTV	YES			0.770711		1	0.811274			18	5.4644																5.4644	DAPF	D	PUBL
SNX27	MARCHF9	Q86YJ5	REVVMRVTTV	REVVMRVTTV	biotin-ado-ado-REVVMRVTTV	YES			0.810664		1	0.810664			18	5.4626																5.4626	DAPF	D	PUBL
DLG4_2	HPV18-E6	P06463	RLQRRRETQV	RLQRRRETQV	biotin-ttds-RLQRRRETQV	YES			0.713518	0.00233984	2	0.919184	0.00301429		43	5.46126	0.68	0.036	2		13.3	5.30287	LYSC			1						5.46126	DAPF	CD	PUBL
PDZRN3_1	ABCC4	O15439	STLTIFETAL	STLTIFETAL	biotin-ttds-STLTIFETAL	YES			0.762208	0.0529417	2	0.809183	0.0562045		18	5.45825								0.54		1	0.54			10	5.1788	5.45825	DAPF	SD	PUBL
MAST2	XKR7	Q5GH72	QELLEYETTV	QELLEYETTV	biotin-ado-ado-QELLEYETTV	YES			0.80902		1	0.80902			18	5.45777																5.45777	DAPF	D	PUBL
DLG3_2	HPV18-E6	P06463	RLQRRRETQV	RLQRRRETQV	biotin-ttds-RLQRRRETQV	YES			0.740808	0.00168352	2	0.918573	0.0020875		43	5.45767	0.673	0.1	2		13.3	5.28783	LYSC			1						5.45767	DAPF	CD	PUBL
HTRA3	CSPG4	Q6UVK1	PALKNGQYWV	PALKNGQYWV	biotin-ado-ado-PALKNGQYWV	YES			0.808888		1	0.808888			18	5.45738																5.45738	DAPF	D	PUBL
Inadl_3	CNTNAP2	Q9UHC6	IDESKKEWLI	IDESKKEWLI	biotin-ado-ado-IDESKKEWLI	YES			0.808132		1	0.808132			18	5.45517																5.45517	DAPF	D	PUBL
Inadl_10	YAP1	P46937	LDKESFLTWL	LDKESFLTWL	biotin-ado-ado-LDKESFLTWL	YES			0.807579		1	0.807579			18	5.45356																5.45356	DAPF	D	PUBL
SYNJ2BP	SLC15A5	A6NIM6	SSIDLWETAL	SSIDLWETAL	biotin-ttds-SSIDLWETAL	YES			0.584616	0.0314929	3	0.699646	0.0376895		11	5.45336								0.48		1	0.48			3.5	5.76665	5.45336	DAPF	SD	PUBL
NHERF2_2	SLC22A11	Q9NSA0	EAVTVESTSL	EAVTVESTSL	biotin-ado-ado-EAVTVESTSL	YES			0.807336		1	0.807336			18	5.45286																5.45286	DAPF	D	PUBL
SNX27	SEMA4C	Q9C0C4	PDSNPEESSV	PDSNPEESSV	biotin-ado-ado-PDSNPEESSV	YES			0.80722		1	0.80722			18	5.45252																5.45252	DAPF	D	PUBL
DLG4_2	HPV59-E6	Q81964	QRQARSETLV	QRQARSETLV	biotin-ttds-QRQARSETLV	YES			0.583364	0.00584707	2	0.751514	0.00753243		13.7	5.4515								0.55		1	0.55			7	5.39678	5.4515	DAPF	SD	PUBL
MAST2	RAMP3	O60896	WRSKRTDTLL	WRSKRTDTLL	biotin-ado-ado-WRSKRTDTLL	YES			0.806357		1	0.806357			18	5.45001																5.45001	DAPF	D	PUBL
NHERF3_4	SLC22A12	Q96S37	GNSVLKSTQF	GNSVLKSTQF	biotin-ado-ado-GNSVLKSTQF	YES			0.806179		1	0.806179			18	5.44949																5.44949	DAPF	D	PUBL
MAST1	SLC15A5	A6NIM6	SSIDLWETAL	SSIDLWETAL	biotin-ttds-SSIDLWETAL	YES			0.348816	0.0170367	2	0.697632	0.0340734		11	5.44878								0.5		1	0.5			3.5	5.82516	5.44878	DAPF	SD	PUBL
MAST2	SLC17A1	Q14916	WAKEKQHTRL	WAKEKQHTRL	biotin-ado-ado-WAKEKQHTRL	YES			0.805651		1	0.805651			18	5.44797																5.44797	DAPF	D	PUBL
PDZD2_2	CSPG4	Q6UVK1	PALKNGQYWV	PALKNGQYWV	biotin-ado-ado-PALKNGQYWV	YES			0.805323		1	0.805323			18	5.44702																5.44702	DAPF	D	PUBL
DLG4_2	HPV30-E6	P36809	RHTTSTETAV	RHTTSTETAV	biotin-ttds-RHTTSTETAV	YES			0.577608		1	0.744099			13.4	5.44554								0.6		1	0.6			4	5.97022	5.44554	DAPF	SD	PUBL
DLG4_2	ARHGEF16	Q5VV41	MERLRVETDV	MERLRVETDV	biotin-ttds-MERLRVETDV	YES			0.616067		1	0.793643			17	5.44433								0.51		1	0.51			10	5.12254	5.44433	DAPF	SD	PUBL
PDZD7_3	GNG4	P50150	REKKFFCTIL	REKKFFCTIL	biotin-ado-ado-REKKFFCTIL	YES			0.763981		1	0.804191			18	5.44376																5.44376	DAPF	D	PUBL
SYNJ2BP	KARS1	Q15046	LESTTVGTSV	LESTTVGTSV	biotin-ado-ado-LESTTVGTSV	YES			0.763926		1	0.804133			18	5.44359																5.44359	DAPF	D	PUBL
DLG1_2	MARCHF9	Q86YJ5	REVVMRVTTV	REVVMRVTTV	biotin-ado-ado-REVVMRVTTV	YES			0.723575		1	0.803973			18	5.44313																5.44313	DAPF	D	PUBL
DLG3_3	HPV18-E6	P06463	RLQRRRETQV	RLQRRRETQV	biotin-ttds-RLQRRRETQV	YES			0.722532	0.00524156	2	0.915441	0.006641		43	5.43966	0.851	0.072	2		13.3	5.76128	LYSC			1						5.43966	DAPF	CD	PUBL
SCRIB_1	OTULIN	Q96BN8	PVRVCEETSL	PVRVCEETSL	biotin-ttds-PVRVCEETSL	YES			0.76261		1	0.802747			18	5.43962																5.43962	DAPF	D	PUBL
DLG3_2	EVI5	O60447	RRRESYSTTV	RRRESYSTTV	biotin-ado-ado-RRRESYSTTV	YES			0.762165		1	0.802279			18	5.43828																5.43828	DAPF	D	PUBL
MAST2	CES2	O00748	EEPEERHTEL	EEPEERHTEL	biotin-ado-ado-EEPEERHTEL	YES			0.802097		1	0.802097			18	5.43776																5.43776	DAPF	D	PUBL
DLG1_2	GRIN2A	Q12879	KKMPSIESDV	KKMPSIESDV	biotin-ado-ado-KKMPSIESDV	YES			0.721869		1	0.802076			18	5.4377																5.4377	DAPF	D	PUBL
MAGI2_2	NCF1	P14598	STKRKLASAV	STKRKLASAV	biotin-ado-ado-STKRKLASAV	YES			0.721814		1	0.802016			18	5.43753																5.43753	DAPF	D	PUBL
NHERF3_1	MYPN	Q86TC9	SRSVVESDEL	SRSVVESDEL	biotin-ado-ado-SRSVVESDEL	YES			0.76123		1	0.801295			18	5.43547																5.43547	DAPF	D	PUBL
GORASP2	MMP24	Q9Y5R2	YYKRPVQEWV	YYKRPVQEWV	biotin-ado-ado-YYKRPVQEWV	YES			0.80125		1	0.80125			18	5.43534																5.43534	DAPF	D	PUBL
Inadl_5	NECTIN3	Q9NQS3	SVISRREWYV	SVISRREWYV	biotin-ado-ado-SVISRREWYV	YES			0.800052		1	0.800052			18	5.43195																5.43195	DAPF	D	PUBL
DLG3_2	NET1	Q7Z628	SGGKRKETLV	SGGKRKETLV	biotin-ttds-SGGKRKETLV	YES			0.644374	0.00276289	2	0.798999	0.00342587		17.9	5.43191	0.93		1		35	5.62812	LYSC			1						5.43191	DAPF	CD	PUBL
SNTG1	HTLV1-TAX1	P03409	SEKHFRETEV	SEKHFRETEV	biotin-ttds-SEKHFRETEV	YES			0.636165		1	0.763398			15	5.43149	0.746	0.056	2		19	5.26335	LYSC			1						5.43149	DAPF	CD	PUBL
DLG1_2	PRR16	Q569H4	ILRKSTTTTV	ILRKSTTTTV	biotin-ado-ado-ILRKSTTTTV	YES			0.719668		1	0.799631			18	5.43076																5.43076	DAPF	D	PUBL
SNTG1	DGKI	O75912	IGHEDLETAV	IGHEDLETAV	biotin-ado-ado-IGHEDLETAV	YES			0.759565		1	0.799542			18	5.4305																5.4305	DAPF	D	PUBL
DLG1_2	ATP2B4	P23634	SSLQSLETSV	SSLQSLETSV	biotin-ttds-SSLQSLETSV	YES			0.711675		1	0.799419			18	5.43015																5.43015	DAPF	D	PUBL
SNX27	ADGRA1	Q86SQ6	TGPWKNETTV	TGPWKNETTV	biotin-ado-ado-TGPWKNETTV	YES			0.799183		1	0.799183			18	5.42949																5.42949	DAPF	D	PUBL
HTRA3	WWTR1	Q9GZV5	NKSEPFLTWL	NKSEPFLTWL	biotin-ado-ado-NKSEPFLTWL	YES			0.799049		1	0.799049			18	5.42911																5.42911	DAPF	D	PUBL
SNX27	SLC1A4	P43007	PELESKESVL	PELESKESVL	biotin-ado-ado-PELESKESVL	YES			0.798905		1	0.798905			18	5.4287																5.4287	DAPF	D	PUBL
LNX2_2	MCM7	P33993	NASRTRITFV	NASRTRITFV	biotin-ado-ado-NASRTRITFV	YES			0.798531		1	0.798531			18	5.42765																5.42765	DAPF	D	PUBL
Inadl_6	GAS2L2	Q8NHY3	PLPPEEESWV	PLPPEEESWV	biotin-ado-ado-PLPPEEESWV	YES			0.798194		1	0.798194			18	5.4267																5.4267	DAPF	D	PUBL
SNX27	KCNJ9	Q92806	LPPPESESKV	LPPPESESKV	biotin-ado-ado-LPPPESESKV	YES			0.798122		1	0.798122			18	5.4265																5.4265	DAPF	D	PUBL
DFNB31_1	LRRC4	Q9HBW1	TKDKVQETQI	TKDKVQETQI	biotin-ado-ado-TKDKVQETQI	YES			0.797606		1	0.797606			18	5.42505																5.42505	DAPF	D	PUBL
NHERF3_1	GNG4	P50150	REKKFFCTIL	REKKFFCTIL	biotin-ado-ado-REKKFFCTIL	YES			0.757713		1	0.797593			18	5.42501																5.42501	DAPF	D	PUBL
DLG1_2	KCNA4	P22459	SNAKAVETDV	SNAKAVETDV	biotin-ttds-SNAKAVETDV	YES			0.709984		1	0.797519			18	5.4248																5.4248	DAPF	D	PUBL
MAGI3_2	HPV67-E6	A4U7F2	WRPQRTQTQV	SRPQRTQTQV	biotin-ttds-SRPQRTQTQV	YES			0.749001		1	0.832223			22	5.42434								0.01		1	0.01			10	0	5.42434	DAPF	SD	PUBL
LNX2_2	GJC1	P36383	SGDGKTSVWI	SGDGKTSVWI	biotin-ado-ado-SGDGKTSVWI	YES			0.797153		1	0.797153			18	5.42378																5.42378	DAPF	D	PUBL
SCRIB_1	CFTR	P13569	TEEEVQDTRL	TEEEVQDTRL	biotin-ttds-TEEEVQDTRL	YES			0.757101		1	0.796948			18	5.4232																5.4232	DAPF	D	PUBL
MAGI3_2	IQSEC2	Q5JU85	AKPSRISTVV	AKPSRISTVV	biotin-ado-ado-AKPSRISTVV	YES			0.756989		1	0.796831			18	5.42288																5.42288	DAPF	D	PUBL
LNX2_2	TRAF7	Q6Q0C0	VDSTVKVWTC	VDSTVKVWTC	biotin-ado-ado-VDSTVKVWTC	YES			0.796664		1	0.796664			18	5.42241																5.42241	DAPF	D	PUBL
NHERF3_1	TMIGD1	Q6UXZ0	DKDPHSETAL	DKDPHSETAL	biotin-ttds-DKDPHSETAL	YES			0.749079		1	0.797583			18.1	5.42206																5.42206	DAPF	D	PUBL
MAST2	SEMA4F	O95754	PLATCDETSI	PLATCDETSI	biotin-ado-ado-PLATCDETSI	YES			0.796424		1	0.796424			18	5.42174																5.42174	DAPF	D	PUBL
SNTB1	SLCO1C1	Q9NYB5	NYWPGKETQL	NYWPGKETQL	biotin-ttds-NYWPGKETQL	YES			0.575584	0.0319869	3	0.691236	0.038414		11.3	5.41879								0.44		1	0.44			5.5	5.31372	5.41879	DAPF	SD	PUBL
MAGI2_2	ZSCAN30	Q86W11	MQHQRTHTRV	MQHQRTHTRV	biotin-ado-ado-MQHQRTHTRV	YES			0.715527		1	0.79503			18	5.41785																5.41785	DAPF	D	PUBL
MAGI2_2	SAPCD1	Q5SSQ6	TKGPRGPTRV	TKGPRGPTRV	biotin-ado-ado-TKGPRGPTRV	YES			0.715525		1	0.795028			18	5.41784																5.41784	DAPF	D	PUBL
PTPN3	SLCO1C1	Q9NYB5	NYWPGKETQL	NYWPGKETQL	biotin-ttds-NYWPGKETQL	YES			0.690421	0.0201688	3	0.690421	0.0201688		11.3	5.41697								0.49		1	0.49			5.5	5.42975	5.41697	DAPF	SD	PUBL
SNX27	PTPRG	P23470	DPAESMESLV	DPAESMESLV	biotin-ado-ado-DPAESMESLV	YES			0.794218		1	0.794218			18	5.41559																5.41559	DAPF	D	PUBL
PDZRN4_1	ABCC4	O15439	STLTIFETAL	STLTIFETAL	biotin-ttds-STLTIFETAL	YES			0.794102	0.0131875	3	0.794102	0.0131875		18	5.41527								0.41		1	0.41			10	4.91773	5.41527	DAPF	SD	PUBL
DLG4_2	ADGRA3	Q8IWK6	TGLWKHETTV	TGLWKHETTV	biotin-ado-ado-TGLWKHETTV	YES			0.634895		1	0.793618			18	5.41393																5.41393	DAPF	D	PUBL
DFNB31_1	ADAM22	Q9P0K1	QSARLWETSI	QSARLWETSI	biotin-ado-ado-QSARLWETSI	YES			0.793562		1	0.793562			18	5.41377																5.41377	DAPF	D	PUBL
MAGI1_2	KIRREL1	Q96J84	RFQQRMQTHV	RFQQRMQTHV	biotin-ado-ado-RFQQRMQTHV	YES			0.714204		1	0.793561			18	5.41377																5.41377	DAPF	D	PUBL
DLG3_2	HPV31-E6	P17386	WRRPRTETQV	SRRPRTETQV	biotin-ttds-SRRPRTETQV	YES			0.639887	0.0168771	2	0.793436	0.020927		18	5.41342																5.41342	DAPF	D	PUBL
SNTG1	SLC15A5	A6NIM6	SSIDLWETAL	SSIDLWETAL	biotin-ttds-SSIDLWETAL	YES			0.567957		1	0.681549			11	5.41275								0.55		1	0.55			3.5	5.97088	5.41275	DAPF	SD	PUBL
SYNJ2BP	RRBP1	Q9P2E9	GSSSKEGTSV	GSSSKEGTSV	biotin-ado-ado-GSSSKEGTSV	YES			0.75338		1	0.793032			18	5.41231																5.41231	DAPF	D	PUBL
MAST2	AKAP10	O43572	DQPLEKSTKL	DQPLEKSTKL	biotin-ado-ado-DQPLEKSTKL	YES			0.792874		1	0.792874			18	5.41187																5.41187	DAPF	D	PUBL
PDZD7_3	AGMAT	Q9BSE5	LCALPKVTTV	LCALPKVTTV	biotin-ttds-LCALPKVTTV	YES			0.631247		1	0.792873			18	5.41187																5.41187	DAPF	D	PUBL
GRASP	CACNA1D	Q01668	ADEMICITTL	ADEMICITTL	biotin-ado-ado-ADEMICITTL	YES			0.792588		1	0.792588			18	5.41108																5.41108	DAPF	D	PUBL
MAGI3_2	SAPCD1	Q5SSQ6	TKGPRGPTRV	TKGPRGPTRV	biotin-ado-ado-TKGPRGPTRV	YES			0.752786		1	0.792406			18	5.41058																5.41058	DAPF	D	PUBL
SNX27	SLC22A11	Q9NSA0	EAVTVESTSL	EAVTVESTSL	biotin-ado-ado-EAVTVESTSL	YES			0.792392		1	0.792392			18	5.41054																5.41054	DAPF	D	PUBL
DLG1_2	MARCHF4	Q9P2E8	RELVMRVTTV	RELVMRVTTV	biotin-ado-ado-RELVMRVTTV	YES			0.713056		1	0.792284			18	5.41025																5.41025	DAPF	D	PUBL
SNX27	ADGRA3	Q8IWK6	TGLWKHETTV	TGLWKHETTV	biotin-ado-ado-TGLWKHETTV	YES			0.792254		1	0.792254			18	5.41016																5.41016	DAPF	D	PUBL
SNX27	NLGN2	Q8NFZ4	LPHPHSTTRV	LPHPHSTTRV	biotin-ado-ado-LPHPHSTTRV	YES			0.792169		1	0.792169			18	5.40993																5.40993	DAPF	D	PUBL
MAGI1_5	HPV59-E6	Q81964	QRQARSETLV	QRQARSETLV	biotin-ttds-QRQARSETLV	YES																		0.55		1	0.55			7	5.40876	5.40876	SAPF	S	PUBL
SYNJ2BP	VANGL1	Q8TAA9	VLRLQSETSV	VLRLQSETSV	biotin-ttds-VLRLQSETSV	YES			0.661556	0.00548838	2	0.791724	0.00656828		18	5.4087																5.4087	DAPF	D	PUBL
SNTA1	CYSLTR2	Q9NS75	SVWLRKETRV	SVWLRKETRV	biotin-ttds-SVWLRKETRV	YES			0.746337		1	0.857859			27	5.40836								0.55		1	0.55			6.7	5.44211	5.40836	DAPF	SD	PUBL
NHERF2_2	SLC15A5	A6NIM6	SSIDLWETAL	SSIDLWETAL	biotin-ttds-SSIDLWETAL	YES			0.67948		1	0.67948			11	5.40818								0.35		1	0.35			3.5	5.42205	5.40818	DAPF	SD	PUBL
MAST2	TBC1D10A	Q9BXI6	TSQESEDTYL	TSQESEDTYL	biotin-ado-ado-TSQESEDTYL	YES			0.791213		1	0.791213			18	5.4073																5.4073	DAPF	D	PUBL
SNX27	ADAM22	Q9P0K1	QSARLWETSI	QSARLWETSI	biotin-ado-ado-QSARLWETSI	YES			0.791095		1	0.791095			18	5.40697																5.40697	DAPF	D	PUBL
SYNJ2BP	HPV31-E6	P17386	WRRPRTETQV	SRRPRTETQV	biotin-ttds-SRRPRTETQV	YES			0.661029	0.0119842	4	0.791094	0.0143422		18	5.40697																5.40697	DAPF	D	PUBL
SYNJ2BP	GUCY1A2	P33402	GTMFLRETSL	GTMFLRETSL	biotin-ado-ado-GTMFLRETSL	YES			0.751162		1	0.790696			18	5.40588																5.40588	DAPF	D	PUBL
DLG3_2	HPV30-E6	P36809	RHTTSTETAV	RHTTSTETAV	biotin-ttds-RHTTSTETAV	YES			0.586615		1	0.72738			13.4	5.40541								0.43		1	0.43			4	5.51228	5.40541	DAPF	SD	PUBL
SNX27	DLGAP4	Q9Y2H0	IYVPEAQTRL	IYVPEAQTRL	biotin-ttds-IYVPEAQTRL	YES			0.790473		1	0.790473			18	5.40527																5.40527	DAPF	D	PUBL
SNTB1	SLC15A5	A6NIM6	SSIDLWETAL	SSIDLWETAL	biotin-ttds-SSIDLWETAL	YES			0.564595	0.00983162	2	0.678038	0.0118071		11	5.40501								0.39		1	0.39			3.5	5.51579	5.40501	DAPF	SD	PUBL
SNTB1	KIDINS220	Q9ULH0	GFGEERESIL	GFGEERESIL	biotin-ado-ado-GFGEERESIL	YES			0.711295		1	0.790328			18	5.40487																5.40487	DAPF	D	PUBL
SHANK1	YAP1	P46937	LDKESFLTWL	LDKESFLTWL	biotin-ado-ado-LDKESFLTWL	YES			0.790318		1	0.790318			18	5.40484																5.40484	DAPF	D	PUBL
SNTG1	DGKZ	Q13574	IQREDQETAV	IQREDQETAV	biotin-ttds-IQREDQETAV	YES			0.607228		1	0.728674			13.5	5.40434								0.6		1	0.6			6	5.61647	5.40434	DAPF	SD	PUBL
NHERF3_1	SLCO1C1	Q9NYB5	NYWPGKETQL	NYWPGKETQL	biotin-ttds-NYWPGKETQL	YES			0.642727	0.0374627	3	0.684345	0.0398885		11.3	5.40346								0.76		1	0.76			5.5	6.10108	5.40346	DAPF	SD	PUBL
PDZD2_2	SCN5A	Q14524	SPDRDRESIV	SPDRDRESIV	biotin-ado-ado-SPDRDRESIV	YES			0.789677		1	0.789677			18	5.40309																5.40309	DAPF	D	PUBL
SNX27	ADGRA2	Q96PE1	TGLWKSETTV	TGLWKSETTV	biotin-ado-ado-TGLWKSETTV	YES			0.789525		1	0.789525			18	5.40268																5.40268	DAPF	D	PUBL
MAGI2_6	PKP4	Q99569	QYPGSPDSWV	QYPGSPDSWV	biotin-ado-ado-QYPGSPDSWV	YES			0.789449		1	0.789449			18	5.40247																5.40247	DAPF	D	PUBL
PTPN3	SLC15A5	A6NIM6	SSIDLWETAL	SSIDLWETAL	biotin-ttds-SSIDLWETAL	YES			0.676773	0.0219848	3	0.676773	0.0219848		11	5.40223								0.49		1	0.49			3.5	5.78267	5.40223	DAPF	SD	PUBL
MAST2	SLC22A9	Q8IVM8	EDPRVEVTQF	EDPRVEVTQF	biotin-ado-ado-EDPRVEVTQF	YES			0.789356		1	0.789356			18	5.40221																5.40221	DAPF	D	PUBL
DLG2_2	ADGRA3	Q8IWK6	TGLWKHETTV	TGLWKHETTV	biotin-ado-ado-TGLWKHETTV	YES			0.670858		1	0.789244			18	5.40191																5.40191	DAPF	D	PUBL
MAST2	HCN2	Q9UL51	SARSRLSSNL	SARSRLSSNL	biotin-ado-ado-SARSRLSSNL	YES			0.789103		1	0.789103			18	5.40152																5.40152	DAPF	D	PUBL
TX1BP3	CRIPT	Q9P021	DTKNYKQTSV	DTKNYKQTSV	biotin-ado-ado-DTKNYKQTSV	YES			0.788937		1	0.788937			18	5.40107																5.40107	DAPF	D	PUBL
DLG2_3	CYSLTR2	Q9NS75	SVWLRKETRV	SVWLRKETRV	biotin-ttds-SVWLRKETRV	YES			0.855716		1	0.855716			27	5.40062								0.31		1	0.31			6.7	4.91428	5.40062	DAPF	SD	PUBL
Inadl_2	CNTNAP4	Q9C0A0	VNENQKEYFF	VNENQKEYFF	Biotin-Ahx-VNENQKEYFF	YES			0.78943		1	0.78943			18	5.4024																5.4	DAPF	D	PUBL
MAGI3_2	HPV49-L2	P36762	RRRKRKRTYL	RRRKRKRTYL	Biotin-Ahx-RRRKRKRTYL	YES			0.71684		1	0.78852			18	5.3999																5.4	DAPF	D	PUBL
LNX2_2	JAG1	P78504	QSLNRMEYIV	QSLNRMEYIV	biotin-ado-ado-QSLNRMEYIV	YES			0.788505		1	0.788505			18	5.3999																5.3999	DAPF	D	PUBL
SNX27	ITK	Q08881	QLAEIAESGL	QLAEIAESGL	biotin-ado-ado-QLAEIAESGL	YES			0.788273		1	0.788273			18	5.39926																5.39926	DAPF	D	PUBL
SYNJ2BP	SLCO1C1	Q9NYB5	NYWPGKETQL	NYWPGKETQL	biotin-ttds-NYWPGKETQL	YES			0.569345	0.034313	3	0.68137	0.0410645		11.3	5.39689								0.41		1	0.41			5.5	5.25956	5.39689	DAPF	SD	PUBL
NHERF3_4	RPS6KA3	P51812	GIKKITSTAL	GIKKITSTAL	biotin-ado-ado-GIKKITSTAL	YES			0.78719		1	0.78719			18	5.39632																5.39632	DAPF	D	PUBL
MAST2	BCR	P11274	RQSILFSTEV	RQSILFSTEV	biotin-ado-ado-RQSILFSTEV	YES			0.786783		1	0.786783			18	5.39522																5.39522	DAPF	D	PUBL
NHERF3_1	UNC93A	Q86WB7	AEDEEIQTKM	AEDEEIQTKM	biotin-ado-ado-AEDEEIQTKM	YES			0.747362		1	0.786696			18	5.39499																5.39499	DAPF	D	PUBL
DLG4_3	CRIPT	Q9P021	DTKNYKQTSV	DTKNYKQTSV	biotin-ado-ado-DTKNYKQTSV	YES			0.668327		1	0.786267			18	5.39383																5.39383	DAPF	D	PUBL
SHANK1	SLC34A1	Q06495	LPAHHNATRL	LPAHHNATRL	biotin-ado-ado-LPAHHNATRL	YES			0.785851		1	0.785851			18	5.3927																5.3927	DAPF	D	PUBL
NHERF2_2	PODXL	O00592	DLDEEEDTHL	DLDEEEDTHL	biotin-ttds-DLDEEEDTHL	YES			0.785296		1	0.785296			18	5.39121																5.39121	DAPF	D	PUBL
SNTB1	GUCY1A2	P33402	GTMFLRETSL	GTMFLRETSL	biotin-ado-ado-GTMFLRETSL	YES			0.706385		1	0.784873			18	5.39007																5.39007	DAPF	D	PUBL
SNX27	TMEM225B	P0DP42	ETQVTAETVI	ETQVTAETVI	biotin-ado-ado-ETQVTAETVI	YES			0.78461		1	0.78461			18	5.38936																5.38936	DAPF	D	PUBL
SNX27	SLC22A9	Q8IVM8	EDPRVEVTQF	EDPRVEVTQF	biotin-ado-ado-EDPRVEVTQF	YES			0.784271		1	0.784271			18	5.38845																5.38845	DAPF	D	PUBL
SNTG1	SLCO1C1	Q9NYB5	NYWPGKETQL	NYWPGKETQL	biotin-ttds-NYWPGKETQL	YES			0.564364		1	0.677236			11.3	5.38781								0.51		1	0.51			5.5	5.48035	5.38781	DAPF	SD	PUBL
MAST2	FAT3	Q8TDW7	FVETQHQTQV	FVETQHQTQV	biotin-ttds-FVETQHQTQV	YES			0.783929		1	0.783929			18	5.38754																5.38754	DAPF	D	PUBL
PDZD7_3	LRRC4B	Q9NT99	SKENVQETQI	SKENVQETQI	biotin-ado-ado-SKENVQETQI	YES			0.744718		1	0.783914			18	5.3875																5.3875	DAPF	D	PUBL
LNX2_2	FAM167B	Q9BTA0	NISARRFTLC	NISARRFTLC	biotin-ado-ado-NISARRFTLC	YES			0.783669		1	0.783669			18	5.38684																5.38684	DAPF	D	PUBL
NHERF2_2	CFTR	P13569	TEEEVQDTRL	TEEEVQDTRL	biotin-ttds-TEEEVQDTRL	YES			0.783577		1	0.783577			18	5.38659																5.38659	DAPF	D	PUBL
MAGI3_2	HPV35-E6	P27228	WKPTRRETEV	SKPTRRETEV	biotin-ttds-SKPTRRETEV	YES			0.710248	0.0157838	2	0.789164	0.0175376		18.55	5.38589	0.876		1		39.7	5.29042	LYSC			1						5.38589	DAPF	CD	PUBL
MAGI3_2	HPV33-E6	P06427	WRSRRRETAL	SRSRRRETAL	biotin-ttds-SRSRRRETAL	YES			0.724511	0.0083818	2	0.805012	0.00931311		20.2	5.38586								0.68		1	0.68			7	5.70005	5.38586	DAPF	SD	PUBL
NHERF3_1	KCNJ1	P48048	EVNETDDTKM	EVNETDDTKM	biotin-ado-ado-EVNETDDTKM	YES			0.743999		1	0.783157			18	5.38547																5.38547	DAPF	D	PUBL
SNX27	WNV-NS5	Q9Q6P4	DTTLVEDTVL	DTTLVEDTVL	biotin-(PEG)3-RYEDTTLVEDTVL	YES			0.782812		1	0.782812			18	5.38455	0.691704	0.081057	4		18	5.16816	LYSC									5.38455	DAPF	CD	PUBL
HTRA1	FAM71C	Q8NEG0	STYCDYTIEI	STYCDYTIEI	biotin-ado-ado-STYCDYTIEI	YES			0.626138		1	0.782673			18	5.38418																5.38418	DAPF	D	PUBL
DLG2_2	ZNF599	Q96NL3	THHRKIHTRV	THHRKIHTRV	biotin-ado-ado-THHRKIHTRV	YES			0.664923		1	0.782263			18	5.38308																5.38308	DAPF	D	PUBL
NHERF3_1	TMEM151B	Q8IW70	RHGSCVETSL	RHGSCVETSL	biotin-ado-ado-RHGSCVETSL	YES			0.742703		1	0.781793			18	5.38183																5.38183	DAPF	D	PUBL
GORASP2	MCM7	P33993	NASRTRITFV	NASRTRITFV	biotin-ado-ado-NASRTRITFV	YES			0.781737		1	0.781737			18	5.38168																5.38168	DAPF	D	PUBL
SYNJ2BP	GRIN2C	Q14957	RRISSLESEV	RRISSLESEV	biotin-ado-ado-RRISSLESEV	YES			0.74259		1	0.781674			18	5.38151																5.38151	DAPF	D	PUBL
RADIL	TTC24	A2A3L6	PMESGICTIV	PMESGICTIV	biotin-ado-ado-PMESGICTIV	YES			0.781268		1	0.781268			18	5.38043																5.38043	DAPF	D	PUBL
SNX27	TMEM215	Q68D42	QGRWDHETIV	QGRWDHETIV	Biotin-Ahx-QGRWDHETIV	YES			0.71045	0.02674	2	0.7815	0.02941		18	5.381																5.38	DAPF	D	PUBL
SHANK1	SLC15A5	A6NIM6	SSIDLWETAL	SSIDLWETAL	biotin-ttds-SSIDLWETAL	YES			0.666102		1	0.666102			11	5.37899								0.6		1	0.6			3.5	6.11825	5.37899	DAPF	SD	PUBL
MAST2	UNC93A	Q86WB7	AEDEEIQTKM	AEDEEIQTKM	biotin-ado-ado-AEDEEIQTKM	YES			0.780675		1	0.780675			18	5.37886																5.37886	DAPF	D	PUBL
SYNJ2BP	CYSLTR2	Q9NS75	SVWLRKETRV	SVWLRKETRV	biotin-ttds-SVWLRKETRV	YES			0.709709		1	0.849352			27	5.37816								0.48		1	0.48			6.7	5.29223	5.37816	DAPF	SD	PUBL
NHERF3_1	SLC4A7	Q9Y6M7	KKYVDAETSL	KKYVDAETSL	biotin-ttds-KKYVDAETSL	YES			0.732935	0.00312788	2	0.780394	0.00333042		18	5.37811																5.37811	DAPF	D	PUBL
SNTB1	SLC16A7	O60669	SVTSERETNI	SVTSERETNI	biotin-ado-ado-SVTSERETNI	YES			0.702284		1	0.780315			18	5.3779																5.3779	DAPF	D	PUBL
DLG4_2	CYSLTR2	Q9NS75	SVWLRKETRV	SVWLRKETRV	biotin-ttds-SVWLRKETRV	YES			0.659204	0.00045155	2	0.849214	0.00058171		27	5.37769								0.64		1	0.64			6.7	5.64211	5.37769	DAPF	SD	PUBL
ARHGEF12	ATP2A2	P16615	YLEPVLSSEL	YLEPVLSSEL	biotin-ado-ado-YLEPVLSSEL	YES			0.58448		1	0.779306			18	5.37523																5.37523	DAPF	D	PUBL
MAGI2_2	ADGRA2	Q96PE1	TGLWKSETTV	TGLWKSETTV	biotin-ado-ado-TGLWKSETTV	YES			0.701234		1	0.779149			18	5.37482																5.37482	DAPF	D	PUBL
SNTB1	MARCHF9	Q86YJ5	REVVMRVTTV	REVVMRVTTV	biotin-ado-ado-REVVMRVTTV	YES			0.701095		1	0.778994			18	5.37441																5.37441	DAPF	D	PUBL
GIPC1	PBK	Q96KB5	HIVEALETDV	HIVEALETDV	biotin-ttds-HIVEALETDV	YES																		0.46		1	0.46			5.5	5.37423	5.37423	SAPF	S	PUBL
MAGI2_6	CTNND2	Q9UQB3	HYPASPDSWV	HYPASPDSWV	biotin-ado-ado-HYPASPDSWV	YES			0.778683		1	0.778683			18	5.37359																5.37359	DAPF	D	PUBL
SYNJ2BP	ATRNL1	Q5VV63	HLSTRQGTCV	HLSTRQGTCV	biotin-ado-ado-HLSTRQGTCV	YES			0.739607		1	0.778534			18	5.3732																5.3732	DAPF	D	PUBL
DFNB31_3	YAP1	P46937	LDKESFLTWL	LDKESFLTWL	biotin-ado-ado-LDKESFLTWL	YES			0.778138		1	0.778138			18	5.37215																5.37215	DAPF	D	PUBL
SNTB1	PLEKHA2	Q9HB19	DDENIRTSDV	DDENIRTSDV	biotin-ado-ado-DDENIRTSDV	YES			0.699962		1	0.777735			18	5.37109																5.37109	DAPF	D	PUBL
MAGI3_2	KIRREL1	Q96J84	RFQQRMQTHV	RFQQRMQTHV	biotin-ado-ado-RFQQRMQTHV	YES			0.738424		1	0.777288			18	5.36992																5.36992	DAPF	D	PUBL
SNTA1	MARCHF3	Q86UD3	VKRNSKETVV	VKRNSKETVV	biotin-ado-ado-VKRNSKETVV	YES			0.699322		1	0.777025			18	5.36923																5.36923	DAPF	D	PUBL
NHERF3_1	SLC9A3	P48764	PAALPESTHM	PAALPESTHM	biotin-ado-ado-PAALPESTHM	YES			0.738055		1	0.7769			18	5.3689																5.3689	DAPF	D	PUBL
SCRIB_3	GUCY1A2	P33402	GTMFLRETSL	GTMFLRETSL	biotin-ado-ado-GTMFLRETSL	YES			0.660327		1	0.776855			18	5.36878																5.36878	DAPF	D	PUBL
SNTB1	SLC1A7	O00341	IQISELETNV	IQISELETNV	biotin-ado-ado-IQISELETNV	YES			0.699082		1	0.776758			18	5.36853																5.36853	DAPF	D	PUBL
HTRA1	JAG1	P78504	QSLNRMEYIV	QSLNRMEYIV	biotin-ado-ado-QSLNRMEYIV	YES			0.621177		1	0.776471			18	5.36778																5.36778	DAPF	D	PUBL
DLG1_2	SLCO1C1	Q9NYB5	NYWPGKETQL	NYWPGKETQL	biotin-ttds-NYWPGKETQL	YES			0.594696	0.00888051	2	0.668017	0.0099754		11.3	5.36777								0.21		1	0.21			5.5	4.75371	5.36777	DAPF	SD	PUBL
MAGI3_2	ZSCAN30	Q86W11	MQHQRTHTRV	MQHQRTHTRV	biotin-ado-ado-MQHQRTHTRV	YES			0.7376		1	0.776421			18	5.36765																5.36765	DAPF	D	PUBL
ARHGEF12	CD46	P15529	THREVKFTSL	THREVKFTSL	biotin-ado-ado-THREVKFTSL	YES			0.582312		1	0.776415			18	5.36763																5.36763	DAPF	D	PUBL
PDZD2_2	PTPRZ1	P23471	NIAESLESLV	NIAESLESLV	biotin-ado-ado-NIAESLESLV	YES			0.775989		1	0.775989			18	5.36651																5.36651	DAPF	D	PUBL
SNTA1	DGKZ	Q13574	IQREDQETAV	IQREDQETAV	biotin-ttds-IQREDQETAV	YES			0.619477	0.0175752	3	0.712043	0.0202014		13.5	5.36575								0.43		1	0.43			6	5.2514	5.36575	DAPF	SD	PUBL
DLG2_2	HPV31-E6	P17386	WRRPRTETQV	SRRPRTETQV	biotin-ttds-SRRPRTETQV	YES			0.775607	0.00361859	2	0.775607	0.00361859		18	5.36552																5.36552	DAPF	D	PUBL
NHERF1_1	ABCC4	O15439	STLTIFETAL	STLTIFETAL	biotin-ttds-STLTIFETAL	YES																		0.63		1	0.63			10	5.3631	5.3631	SAPF	S	PUBL
SCRIB_3	TMEM151B	Q8IW70	RHGSCVETSL	RHGSCVETSL	biotin-ado-ado-RHGSCVETSL	YES			0.658123		1	0.774262			18	5.36201																5.36201	DAPF	D	PUBL
SCRIB_1	ATP2B1	P20020	SPLHSLETSL	SPLHSLETSL	biotin-ttds-SPLHSLETSL	YES			0.735232		1	0.773928			18	5.36114																5.36114	DAPF	D	PUBL
GRASP	SLC22A11	Q9NSA0	EAVTVESTSL	EAVTVESTSL	biotin-ado-ado-EAVTVESTSL	YES			0.773722		1	0.773722			18	5.36061																5.36061	DAPF	D	PUBL
MAST2	FRMPD1	Q5SYB0	TQKFRASTAL	TQKFRASTAL	Biotin-Ahx-TQKFRASTAL	YES			0.77315	0.00554	2	0.77315	0.00554		18	5.3591																5.36	DAPF	D	PUBL
RHPN1	TJP3	O95049	GYDWGPATDL	GYDWGPATDL	Biotin-Ahx-GYDWGPATDL	YES			0.77397		1	0.77397			18	5.3612																5.36	DAPF	D	PUBL
SNTB2	FRMPD4	Q14CM0	RLPKIKETTV	RLPKIKETTV	biotin-ttds-RLPKIKETTV	YES																		0.51		1	0.51			6.6	5.35977	5.35977	SAPF	S	PUBL
DLG4_2	HPV31-E6	P17386	WRRPRTETQV	SRRPRTETQV	biotin-ttds-SRRPRTETQV	YES			0.600129	0.00264259	2	0.773111	0.00340429		18	5.35902																5.35902	DAPF	D	PUBL
NHERF3_4	GNG4	P50150	REKKFFCTIL	REKKFFCTIL	biotin-ado-ado-REKKFFCTIL	YES			0.773076		1	0.773076			18	5.35893																5.35893	DAPF	D	PUBL
DLG2_3	HTLV1-TAX1	P03409	SEKHFRETEV	SEKHFRETEV	biotin-ttds-SEKHFRETEV	YES			0.733539	0.0234337	2	0.733539	0.0234337		15	5.35823	0.761		1		19	5.30006	LYSC			1						5.35823	DAPF	CD	PUBL
DLG2_2	DUSP10	Q9Y6W6	PKLMGVETVV	PKLMGVETVV	biotin-ado-ado-PKLMGVETVV	YES			0.656691		1	0.772578			18	5.35764																5.35764	DAPF	D	PUBL
MAST2	DACT1	Q9NYF0	SGSLKLMTTV	SGSLKLMTTV	biotin-ado-ado-SGSLKLMTTV	YES			0.772549		1	0.772549			18	5.35757																5.35757	DAPF	D	PUBL
MAGI3_2	HPV30-E6	P36809	RHTTSTETAV	RHTTSTETAV	biotin-ttds-RHTTSTETAV	YES			0.635803		1	0.706448			13.4	5.35715								0.55		1	0.55			4	5.84298	5.35715	DAPF	SD	PUBL
MAST2	SEMA4C	Q9C0C4	PDSNPEESSV	PDSNPEESSV	biotin-ado-ado-PDSNPEESSV	YES			0.772014		1	0.772014			18	5.35618																5.35618	DAPF	D	PUBL
SHANK1	SLC22A9	Q8IVM8	EDPRVEVTQF	EDPRVEVTQF	biotin-ado-ado-EDPRVEVTQF	YES			0.771928		1	0.771928			18	5.35596																5.35596	DAPF	D	PUBL
SYNJ2BP	HPV30-E6	P36809	RHTTSTETAV	RHTTSTETAV	biotin-ttds-RHTTSTETAV	YES			0.589634		1	0.705652			13.4	5.35535								0.51		1	0.51			4	5.73296	5.35535	DAPF	SD	PUBL
MAST2	CRIPT	Q9P021	DTKNYKQTSV	DTKNYKQTSV	biotin-ado-ado-DTKNYKQTSV	YES			0.771377		1	0.771377			18	5.35454																5.35454	DAPF	D	PUBL
MAGI2_6	PBK	Q96KB5	HIVEALETDV	HIVEALETDV	biotin-ttds-HIVEALETDV	YES			0.557095		1	0.668514			11.6	5.35399								0.53		1	0.53			5.5	5.51603	5.35399	DAPF	SD	PUBL
PARD3_3	TRPV6	Q9H1D0	EDGESWEYQI	EDGESWEYQI	biotin-ado-ado-EDGESWEYQI	YES			0.771052		1	0.771052			18	5.3537																5.3537	DAPF	D	PUBL
MAGIX	SLCO1C1	Q9NYB5	NYWPGKETQL	NYWPGKETQL	biotin-ttds-NYWPGKETQL	YES																		0.45		1	0.45			5.5	5.35245	5.35245	SAPF	S	PUBL
MAST2	PRKCA	P17252	FVHPILQSAV	FVHPILQSAV	biotin-ado-ado-FVHPILQSAV	YES			0.770334		1	0.770334			18	5.35185																5.35185	DAPF	D	PUBL
MAST2	SLC9A3	P48764	PAALPESTHM	PAALPESTHM	biotin-ado-ado-PAALPESTHM	YES			0.770239		1	0.770239			18	5.35161																5.35161	DAPF	D	PUBL
SYNJ2BP	FAM110D	Q8TAY7	ARGPPRESEV	ARGPPRESEV	biotin-ado-ado-ARGPPRESEV	YES			0.731652		1	0.77016			18	5.35141																5.35141	DAPF	D	PUBL
PDZD7_3	ABCA1	O95477	QDEKVKESYV	QDEKVKESYV	Biotin-Ahx-QDEKVKESYV	YES			0.64116		1	0.76939			18	5.3494																5.35	DAPF	D	PUBL
PDZD2_2	SEMA4C	Q9C0C4	PDSNPEESSV	PDSNPEESSV	biotin-ado-ado-PDSNPEESSV	YES			0.769114		1	0.769114			18	5.34872																5.34872	DAPF	D	PUBL
FRMPD4	SLC15A5	A6NIM6	SSIDLWETAL	SSIDLWETAL	biotin-ttds-SSIDLWETAL	YES			0.521541	0.0270827	3	0.651926	0.0338534		11	5.34865								0.38		1	0.38			3.5	5.50432	5.34865	DAPF	SD	PUBL
MAGI3_2	NCF1	P14598	STKRKLASAV	STKRKLASAV	biotin-ado-ado-STKRKLASAV	YES			0.730625		1	0.769078			18	5.34863																5.34863	DAPF	D	PUBL
MAGIX	HPV30-E6	P36809	RHTTSTETAV	RHTTSTETAV	biotin-ttds-RHTTSTETAV	YES																		0.36		1	0.36			4	5.34852	5.34852	SAPF	S	PUBL
MAGI2_2	NECTIN3	Q9NQS3	SVISRREWYV	SVISRREWYV	biotin-ado-ado-SVISRREWYV	YES			0.691277		1	0.768085			18	5.34609																5.34609	DAPF	D	PUBL
DLG2_2	AGMAT	Q9BSE5	LCALPKVTTV	LCALPKVTTV	biotin-ttds-LCALPKVTTV	YES			0.768003		1	0.768003			18	5.34588																5.34588	DAPF	D	PUBL
MAST2	ARHGEF26	Q96DR7	GRLLGLETNV	GRLLGLETNV	biotin-ttds-GRLLGLETNV	YES			0.767964		1	0.767964			18	5.34578																5.34578	DAPF	D	PUBL
MAST2	CRHR1	P34998	FHSIKQSTAV	FHSIKQSTAV	biotin-ado-ado-FHSIKQSTAV	YES			0.767718		1	0.767718			18	5.34515																5.34515	DAPF	D	PUBL
SNX27	ACOT8	O14734	VKPQVSESKL	VKPQVSESKL	biotin-ado-ado-VKPQVSESKL	YES			0.766701		1	0.766701			18	5.34256																5.34256	DAPF	D	PUBL
DLG3_3	CYSLTR2	Q9NS75	SVWLRKETRV	SVWLRKETRV	biotin-ttds-SVWLRKETRV	YES			0.661868	0.107265	2	0.838581	0.135904		27	5.34184								0.3		1	0.3			6.7	4.89325	5.34184	DAPF	SD	PUBL
DLG3_3	HTLV1-TAX1	P03409	SEKHFRETEV	SEKHFRETEV	biotin-ttds-SEKHFRETEV	YES			0.573156	0.0193401	2	0.726184	0.0245037		15	5.34097	0.675	0.082	2		19	5.10523	LYSC			1						5.34097	DAPF	CD	PUBL
NHERF3_1	LNX1	Q8TBB1	TIVSWPGTFL	TIVSWPGTFL	Biotin-Ahx-TIVSWPGTFL	YES			0.69648		1	0.76613			18	5.3411																5.34	DAPF	D	PUBL
SNTA1	KCNA5	P22460	CLDTSRETDL	CLDTSRETDL	biotin-ttds-CLDTSRETDL	YES			0.666127		1	0.765664			18	5.33992								0.41		1	0.41			10	4.91739	5.33992	DAPF	SD	PUBL
DFNB31_3	WWTR1	Q9GZV5	NKSEPFLTWL	NKSEPFLTWL	biotin-ado-ado-NKSEPFLTWL	YES			0.765311		1	0.765311			18	5.33903																5.33903	DAPF	D	PUBL
TJP2_1	MCM7	P33993	NASRTRITFV	NASRTRITFV	biotin-ado-ado-NASRTRITFV	YES			0.726966		1	0.765227			18	5.33882																5.33882	DAPF	D	PUBL
ARHGEF11	GNG4	P50150	REKKFFCTIL	REKKFFCTIL	biotin-ado-ado-REKKFFCTIL	YES			0.458638		1	0.764396			18	5.33671																5.33671	DAPF	D	PUBL
MAST2	SSTR5	P35346	ANGLMQTSKL	ANGLMQTSKL	biotin-ado-ado-ANGLMQTSKL	YES			0.764168		1	0.764168			18	5.33614																5.33614	DAPF	D	PUBL
NHERF3_1	CLDN8	P56748	PSVYSRSQYV	PSVYSRSQYV	biotin-ado-ado-PSVYSRSQYV	YES			0.725565		1	0.763752			18	5.33509																5.33509	DAPF	D	PUBL
SNX27	SLC26A3	P40879	VYEVPVETKF	VYEVPVETKF	biotin-ado-ado-VYEVPVETKF	YES			0.763703		1	0.763703			18	5.33496																5.33496	DAPF	D	PUBL
DLG1_2	ADGRA1	Q86SQ6	TGPWKNETTV	TGPWKNETTV	biotin-ado-ado-TGPWKNETTV	YES			0.687261		1	0.763624			18	5.33477																5.33477	DAPF	D	PUBL
SHANK1	AKAP10	O43572	DQPLEKSTKL	DQPLEKSTKL	biotin-ado-ado-DQPLEKSTKL	YES			0.763094		1	0.763094			18	5.33343																5.33343	DAPF	D	PUBL
GRIP2_7	GYPC	P04921	GDSSRKEYFI	GDSSRKEYFI	biotin-ado-ado-GDSSRKEYFI	YES			0.763065		1	0.763065			18	5.33336																5.33336	DAPF	D	PUBL
NHERF3_4	TRPC5	Q9UL62	GQEEQVTTRL	GQEEQVTTRL	biotin-ado-ado-GQEEQVTTRL	YES			0.763028		1	0.763028			18	5.33326																5.33326	DAPF	D	PUBL
DLG3_2	IQSEC2	Q5JU85	AKPSRISTVV	AKPSRISTVV	biotin-ado-ado-AKPSRISTVV	YES			0.72421		1	0.762326			18	5.3315																5.3315	DAPF	D	PUBL
SNX27	CRIPT	Q9P021	DTKNYKQTSV	DTKNYKQTSV	biotin-ado-ado-DTKNYKQTSV	YES			0.762181		1	0.762181			18	5.33113																5.33113	DAPF	D	PUBL
MAGI2_2	HPV49-L2	P36762	RRRKRKRTYL	RRRKRKRTYL	Biotin-Ahx-RRRKRKRTYL	YES			0.63623	0.01432	2	0.76347	0.01718		18	5.3344																5.33	DAPF	D	PUBL
NHERF3_1	SH2D3C	Q8N5H7	LEPAVRSSEL	LEPAVRSSEL	biotin-ado-ado-LEPAVRSSEL	YES			0.72322		1	0.761284			18	5.32888																5.32888	DAPF	D	PUBL
ARHGEF11	WWTR1	Q9GZV5	NKSEPFLTWL	NKSEPFLTWL	biotin-ado-ado-NKSEPFLTWL	YES			0.456685		1	0.761142			18	5.32853																5.32853	DAPF	D	PUBL
SCRIB_1	GNG4	P50150	REKKFFCTIL	REKKFFCTIL	biotin-ado-ado-REKKFFCTIL	YES			0.760814		1	0.760814			18	5.32771																5.32771	DAPF	D	PUBL
Inadl_3	TRPV6	Q9H1D0	EDGESWEYQI	EDGESWEYQI	biotin-ado-ado-EDGESWEYQI	YES			0.760428		1	0.760428			18	5.32674																5.32674	DAPF	D	PUBL
SNTG1	ARHGAP6	O43182	NPDALPETLV	NPDALPETLV	biotin-ttds-NPDALPETLV	YES			0.641752		1	0.770103			18.9	5.32582																5.32582	DAPF	D	PUBL
NHERF3_1	ACOT8	O14734	VKPQVSESKL	VKPQVSESKL	biotin-ado-ado-VKPQVSESKL	YES			0.721802		1	0.759791			18	5.32515																5.32515	DAPF	D	PUBL
DLG4_2	GRIN2C	Q14957	RRISSLESEV	RRISSLESEV	biotin-ado-ado-RRISSLESEV	YES			0.607827		1	0.759783			18	5.32513																5.32513	DAPF	D	PUBL
MAST2	KIDINS220	Q9ULH0	GFGEERESIL	GFGEERESIL	biotin-ado-ado-GFGEERESIL	YES			0.758893		1	0.758893			18	5.32291																5.32291	DAPF	D	PUBL
DFNB31_1	LRRC4B	Q9NT99	SKENVQETQI	SKENVQETQI	biotin-ado-ado-SKENVQETQI	YES			0.75888		1	0.75888			18	5.32288																5.32288	DAPF	D	PUBL
MAST1	SLC4A7	Q9Y6M7	KKYVDAETSL	KKYVDAETSL	biotin-ttds-KKYVDAETSL	YES			0.379286		1	0.758572			18	5.32211																5.32211	DAPF	D	PUBL
GRID2IP_2	SLC22A11	Q9NSA0	EAVTVESTSL	EAVTVESTSL	biotin-ado-ado-EAVTVESTSL	YES			0.758362		1	0.758362			18	5.32159																5.32159	DAPF	D	PUBL
DLG3_2	CYSLTR2	Q9NS75	SVWLRKETRV	SVWLRKETRV	biotin-ttds-SVWLRKETRV	YES			0.671079	1.414e-05	2	0.832113	1.753e-05		27	5.32094								0.49		1	0.49			6.7	5.30935	5.32094	DAPF	SD	PUBL
HTRA1	NRXN3_rs746444206	Q9Y4C0	QKNKDKEYYV	QKNKDKEYYV	biotin-ado-ado-QKNKDKEYYV	YES			0.60631		1	0.757887			18	5.32041																5.32041	DAPF	D	PUBL
SCRIB_3	ADAM22	Q9P0K1	QSARLWETSI	QSARLWETSI	biotin-ado-ado-QSARLWETSI	YES			0.644143		1	0.757816			18	5.32023																5.32023	DAPF	D	PUBL
MAGI2_5	DLL1	O00548	KDECVIATEV	KDECVIATEV	Biotin-Ahx-KDECVIATEV	YES			0.75655		1	0.75655			18	5.3171																5.32	DAPF	D	PUBL
SNX27	RAPGEF2	Q9Y4G8	EDEDEQVSAV	EDEDEQVSAV	Biotin-Ahx-EDEDEQVSAV	YES			0.68747	0.01684	2	0.75622	0.01853		18	5.3163																5.32	DAPF	D	PUBL
NHERF2_2	USH1C	Q9Y6N9	KEYDDELTFF	KEYDDELTFF	Biotin-Ahx-KEYDDELTFF	YES			0.75761		1	0.75761			18	5.3197																5.32	DAPF	D	PUBL
SNTA1	ERBB4	Q15303	PPYRHRNTVV	PPYRHRNTVV	biotin-ado-ado-PPYRHRNTVV	YES			0.68161		1	0.757344			18	5.31906																5.31906	DAPF	D	PUBL
PDZD2_2	CCRL2	O00421	REEPDHSTEV	REEPDHSTEV	biotin-ado-ado-REEPDHSTEV	YES			0.757326		1	0.757326			18	5.31902																5.31902	DAPF	D	PUBL
GRASP	PTEN_Ac	P60484	EDQHTQITKV	EDQHTQITKV	biotin-ttds-DEDQHTQITKacV	YES			0.707775		1	0.745026			17	5.31893	0.757		1		29	5.07898	LYSC			1						5.31893	DAPF	CD	PUBL
PARD3_3	CNTNAP4	Q9C0A0	VNENQKEYFF	VNENQKEYFF	Biotin-Ahx-VNENQKEYFF	YES			0.757281		1	0.757281			18	5.31891																5.31891	DAPF	D	PUBL
SCRIB_2	PBK	Q96KB5	HIVEALETDV	HIVEALETDV	biotin-ttds-HIVEALETDV	YES			0.521581		1	0.651976			11.6	5.31876								0.25		1	0.25			5.5	4.86492	5.31876	DAPF	SD	PUBL
DLG2_1	FRMPD4	Q14CM0	RLPKIKETTV	RLPKIKETTV	biotin-ttds-RLPKIKETTV	YES																		0.49		1	0.49			6.6	5.31865	5.31865	SAPF	S	PUBL
MAGI2_5	PTPRG	P23470	DPAESMESLV	DPAESMESLV	biotin-ado-ado-DPAESMESLV	YES			0.756465		1	0.756465			18	5.31689																5.31689	DAPF	D	PUBL
MAGI3_2	DUSP10	Q9Y6W6	PKLMGVETVV	PKLMGVETVV	biotin-ado-ado-PKLMGVETVV	YES			0.718609		1	0.756431			18	5.3168																5.3168	DAPF	D	PUBL
MAGI3_2	ZNF599	Q96NL3	THHRKIHTRV	THHRKIHTRV	biotin-ado-ado-THHRKIHTRV	YES			0.718448		1	0.756261			18	5.31638																5.31638	DAPF	D	PUBL
ARHGEF11	YAP1	P46937	LDKESFLTWL	LDKESFLTWL	biotin-ado-ado-LDKESFLTWL	YES			0.453432		1	0.755721			18	5.31505																5.31505	DAPF	D	PUBL
MAST2	ADGRA1	Q86SQ6	TGPWKNETTV	TGPWKNETTV	biotin-ado-ado-TGPWKNETTV	YES			0.755154		1	0.755154			18	5.31365																5.31365	DAPF	D	PUBL
GRASP	YAP1	P46937	LDKESFLTWL	LDKESFLTWL	biotin-ado-ado-LDKESFLTWL	YES			0.755048		1	0.755048			18	5.31339																5.31339	DAPF	D	PUBL
DLG2_3	HPV35-E6	P27228	WKPTRRETEV	SKPTRRETEV	biotin-ttds-SKPTRRETEV	YES			0.761262	0.0318307	2	0.761262	0.0318307		18.55	5.31314																5.31314	DAPF	D	PUBL
MAST2	PODXL	O00592	DLDEEEDTHL	DLDEEEDTHL	biotin-ttds-DLDEEEDTHL	YES			0.754795		1	0.754795			18	5.31276																5.31276	DAPF	D	PUBL
DLG4_2	IQSEC2	Q5JU85	AKPSRISTVV	AKPSRISTVV	biotin-ado-ado-AKPSRISTVV	YES			0.603766		1	0.754708			18	5.31255																5.31255	DAPF	D	PUBL
MAGI2_2	CD226	Q15762	TFSRRPKTRV	TFSRRPKTRV	biotin-ado-ado-TFSRRPKTRV	YES			0.67907		1	0.754522			18	5.31209																5.31209	DAPF	D	PUBL
GRASP	SLC1A1	P43005	TISFTQTSQF	TISFTQTSQF	biotin-ado-ado-TISFTQTSQF	YES			0.754521		1	0.754521			18	5.31209																5.31209	DAPF	D	PUBL
MAGI2_2	MCM7	P33993	NASRTRITFV	NASRTRITFV	biotin-ado-ado-NASRTRITFV	YES			0.678598		1	0.753998			18	5.3108																5.3108	DAPF	D	PUBL
TX1BP3	GUCY1A2	P33402	GTMFLRETSL	GTMFLRETSL	biotin-ado-ado-GTMFLRETSL	YES			0.753826		1	0.753826			18	5.31038																5.31038	DAPF	D	PUBL
FRMPD2_2	ABCA1	O95477	QDEKVKESYV	QDEKVKESYV	Biotin-Ahx-QDEKVKESYV	YES			0.68628		1	0.7549			18	5.313																5.31	DAPF	D	PUBL
SCRIB_2	CNKSR2	Q8WXI2	HTHSYIETHV	HTHSYIETHV	Biotin-Ahx-HTHSYIETHV	YES			0.581		1	0.7553			18	5.314																5.31	DAPF	D	PUBL
MAGI3_2	HPV16-E6	P03126	SSRTRRETQL	SSRTRRETQL	biotin-ttds-SSRTRRETQL	YES			0.677992	0.0156293	2	0.753324	0.0173659		18	5.30915	0.902	0.069	7		15	5.90738	LYSC			1						5.30915	DAPF	CD	PUBL
MAGI3_2	EXOC4	Q96A65	ATKDKKITTV	ATKDKKITTV	biotin-ado-ado-ATKDKKITTV	YES			0.715492		1	0.75315			18	5.30872																5.30872	DAPF	D	PUBL
SNTG1	MAP4	P27816	LDSQIQETSI	LDSQIQETSI	biotin-ttds-LDSQIQETSI	YES			0.627565		1	0.753078			18	5.30855																5.30855	DAPF	D	PUBL
DLG3_2	AGMAT	Q9BSE5	LCALPKVTTV	LCALPKVTTV	biotin-ttds-LCALPKVTTV	YES			0.607097		1	0.752776			18	5.30781																5.30781	DAPF	D	PUBL
DLG1_2	PTPRZ1	P23471	NIAESLESLV	NIAESLESLV	biotin-ado-ado-NIAESLESLV	YES			0.676726		1	0.751917			18	5.3057																5.3057	DAPF	D	PUBL
SYNJ2BP	PRKCA	P17252	FVHPILQSAV	FVHPILQSAV	biotin-ado-ado-FVHPILQSAV	YES			0.714164		1	0.751752			18	5.3053																5.3053	DAPF	D	PUBL
SYNJ2BP	DGKZ	Q13574	IQREDQETAV	IQREDQETAV	biotin-ttds-IQREDQETAV	YES			0.572239	0.040349	3	0.684833	0.0482881		13.5	5.30521								0.35		1	0.35			6	5.06397	5.30521	DAPF	SD	PUBL
HTRA1	CNTNAP2	Q9UHC6	IDESKKEWLI	IDESKKEWLI	biotin-ado-ado-IDESKKEWLI	YES			0.601307		1	0.751634			18	5.30501																5.30501	DAPF	D	PUBL
DLG2_2	FAM110D	Q8TAY7	ARGPPRESEV	ARGPPRESEV	biotin-ado-ado-ARGPPRESEV	YES			0.638861		1	0.751601			18	5.30493																5.30493	DAPF	D	PUBL
LNX1_2	TRAF7	Q6Q0C0	VDSTVKVWTC	VDSTVKVWTC	biotin-ado-ado-VDSTVKVWTC	YES			0.751167		1	0.751167			18	5.30387																5.30387	DAPF	D	PUBL
SCRIB_3	HPV33-E6	P06427	WRSRRRETAL	SRSRRRETAL	biotin-ttds-SRSRRRETAL	YES			0.696383	0.0277966	2	0.773759	0.0319676		20.2	5.30091								0.48		1	0.48			7	5.25952	5.30091	DAPF	SD	PUBL
MPP1	FRMPD4	Q14CM0	RLPKIKETTV	RLPKIKETTV	biotin-ttds-RLPKIKETTV	YES																		0.48		1	0.48			6.6	5.30061	5.30061	SAPF	S	PUBL
SCRIB_1	DLGAP4	Q9Y2H0	IYVPEAQTRL	IYVPEAQTRL	biotin-ttds-IYVPEAQTRL	YES			0.712138		1	0.749619			18	5.3001																5.3001	DAPF	D	PUBL
MAST2	USH1C	Q9Y6N9	KEYDDELTFF	KEYDDELTFF	Biotin-Ahx-KEYDDELTFF	YES			0.74908	0.01598	2	0.74908	0.01598		18	5.2988																5.3	DAPF	D	PUBL
MAST2	RASL11B	Q9BPW5	SAKVRTVTSV	SAKVRTVTSV	biotin-ado-ado-SAKVRTVTSV	YES			0.749523		1	0.749523			18	5.29987																5.29987	DAPF	D	PUBL
MAST2	CCRL2	O00421	REEPDHSTEV	REEPDHSTEV	biotin-ado-ado-REEPDHSTEV	YES			0.749136		1	0.749136			18	5.29893																5.29893	DAPF	D	PUBL
SNTG2	FRMPD4	Q14CM0	RLPKIKETTV	RLPKIKETTV	biotin-ttds-RLPKIKETTV	YES			0.668109	0.0380784	3	0.786011	0.0447981		21.6	5.2989								0.49		1	0.49			6.6	5.32483	5.2989	DAPF	SD	PUBL
PDZD2_2	CACNA1A	O00555	PYSESDDDWC	PYSESDDDWC	biotin-ado-ado-PYSESDDDWC	YES			0.748991		1	0.748991			18	5.29858																5.29858	DAPF	D	PUBL
FRMPD4	TBC1D10A	Q9BXI6	TSQESEDTYL	TSQESEDTYL	biotin-ado-ado-TSQESEDTYL	YES			0.748862		1	0.748862			18	5.29827																5.29827	DAPF	D	PUBL
SYNJ2BP	HPV33-E6	P06427	WRSRRRETAL	SRSRRRETAL	biotin-ttds-SRSRRRETAL	YES			0.645632	0.0379099	2	0.772667	0.0453691		20.2	5.2981								0.58		1	0.58			7	5.46634	5.2981	DAPF	SD	PUBL
DLG1_3	FRMPD4	Q14CM0	RLPKIKETTV	RLPKIKETTV	biotin-ttds-RLPKIKETTV	YES			0.657929	0.0144974	2	0.784962	0.0172965		21.6	5.2961								0.63		1	0.63			6.6	5.62141	5.2961	DAPF	SD	PUBL
MAST1	OTULIN	Q96BN8	PVRVCEETSL	PVRVCEETSL	biotin-ttds-PVRVCEETSL	YES			0.373934		1	0.747868			18	5.29586																5.29586	DAPF	D	PUBL
DLG1_2	RNF146	Q9NTX7	PDGQCTVTEV	PDGQCTVTEV	biotin-ado-ado-PDGQCTVTEV	YES			0.672894		1	0.74766			18	5.29536																5.29536	DAPF	D	PUBL
DLG2_3	CRIPT	Q9P021	DTKNYKQTSV	DTKNYKQTSV	biotin-ado-ado-DTKNYKQTSV	YES			0.746984		1	0.746984			18	5.29372																5.29372	DAPF	D	PUBL
SNTB1	DGKZ	Q13574	IQREDQETAV	IQREDQETAV	biotin-ttds-IQREDQETAV	YES			0.565591	0.0408546	3	0.679235	0.0490635		13.5	5.29309								0.43		1	0.43			6	5.24306	5.29309	DAPF	SD	PUBL
PARD3_3	AMOTL1	Q8IY63	PDGEMMEVLI	PDGEMMEVLI	biotin-ado-ado-PDGEMMEVLI	YES			0.74668		1	0.74668			18	5.29299																5.29299	DAPF	D	PUBL
TX1BP3	GNG4	P50150	REKKFFCTIL	REKKFFCTIL	biotin-ado-ado-REKKFFCTIL	YES			0.746388		1	0.746388			18	5.29228																5.29228	DAPF	D	PUBL
LIN7C	FRMPD4	Q14CM0	RLPKIKETTV	RLPKIKETTV	biotin-ttds-RLPKIKETTV	YES			0.475209	0.0537926	3	0.783281	0.0886656		21.6	5.29163								0.36		1	0.36			6.6	5.03308	5.29163	DAPF	SD	PUBL
SNX27	SLC1A5	Q15758	TVASEKESVM	TVASEKESVM	biotin-ttds-TVASEKESVM	YES			0.74606		1	0.74606			18	5.2915																5.2915	DAPF	D	PUBL
MAST2	MARCHF4	Q9P2E8	RELVMRVTTV	RELVMRVTTV	biotin-ado-ado-RELVMRVTTV	YES			0.745973		1	0.745973			18	5.29129																5.29129	DAPF	D	PUBL
DLG4_2	GRIN2A	Q12879	KKMPSIESDV	KKMPSIESDV	biotin-ado-ado-KKMPSIESDV	YES			0.596677		1	0.745846			18	5.29098																5.29098	DAPF	D	PUBL
NHERF3_1	BPIFA2	Q96DR5	QHKTQLQTLI	QHKTQLQTLI	biotin-ado-ado-QHKTQLQTLI	YES			0.708299		1	0.745578			18	5.29034																5.29034	DAPF	D	PUBL
SHANK1	WWTR1	Q9GZV5	NKSEPFLTWL	NKSEPFLTWL	biotin-ado-ado-NKSEPFLTWL	YES			0.74552		1	0.74552			18	5.2902																5.2902	DAPF	D	PUBL
MAST2	CNKSR2	Q8WXI2	HTHSYIETHV	HTHSYIETHV	Biotin-Ahx-HTHSYIETHV	YES			0.74569	0.01404	2	0.74569	0.01404		18	5.2906																5.29	DAPF	D	PUBL
HTRA1	TECPR2	O15040	EDLEDEWEVI	EDLEDEWEVI	biotin-ado-ado-EDLEDEWEVI	YES			0.59593		1	0.744912			18	5.28874																5.28874	DAPF	D	PUBL
MAGI3_2	ADGRA1	Q86SQ6	TGPWKNETTV	TGPWKNETTV	biotin-ado-ado-TGPWKNETTV	YES			0.707609		1	0.744852			18	5.28859																5.28859	DAPF	D	PUBL
NHERF3_1	MCC	P23508	SRPHTNETSL	SRPHTNETSL	biotin-ado-ado-SRPHTNETSL	YES			0.707416		1	0.744648			18	5.2881																5.2881	DAPF	D	PUBL
GORASP1	CSPG4	Q6UVK1	PALKNGQYWV	PALKNGQYWV	biotin-ado-ado-PALKNGQYWV	YES			0.744647		1	0.744647			18	5.2881																5.2881	DAPF	D	PUBL
MAST1	CYSLTR2	Q9NS75	SVWLRKETRV	SVWLRKETRV	biotin-ttds-SVWLRKETRV	YES			0.41052		1	0.82104			27	5.28657								0.35		1	0.35			6.7	5.01794	5.28657	DAPF	SD	PUBL
SNTB1	PBK	Q96KB5	HIVEALETDV	HIVEALETDV	biotin-ttds-HIVEALETDV	YES			0.529911		1	0.636385			11.6	5.28622								0.31		1	0.31			5.5	5.03304	5.28622	DAPF	SD	PUBL
DLG4_2	AGMAT	Q9BSE5	LCALPKVTTV	LCALPKVTTV	biotin-ttds-LCALPKVTTV	YES			0.577331		1	0.743742			18	5.28593																5.28593	DAPF	D	PUBL
DLG3_2	EXOC4	Q96A65	ATKDKKITTV	ATKDKKITTV	biotin-ado-ado-ATKDKKITTV	YES			0.705625		1	0.742763			18	5.28359																5.28359	DAPF	D	PUBL
GRASP	WWTR1	Q9GZV5	NKSEPFLTWL	NKSEPFLTWL	biotin-ado-ado-NKSEPFLTWL	YES			0.742482		1	0.742482			18	5.28292																5.28292	DAPF	D	PUBL
PDZD7_3	MARCHF4	Q9P2E8	RELVMRVTTV	RELVMRVTTV	biotin-ado-ado-RELVMRVTTV	YES			0.705346		1	0.74247			18	5.28289																5.28289	DAPF	D	PUBL
MAST2	RNF146	Q9NTX7	PDGQCTVTEV	PDGQCTVTEV	biotin-ado-ado-PDGQCTVTEV	YES			0.742418		1	0.742418			18	5.28277																5.28277	DAPF	D	PUBL
DLG1_2	MCM7	P33993	NASRTRITFV	NASRTRITFV	biotin-ado-ado-NASRTRITFV	YES			0.667473		1	0.741637			18	5.2809																5.2809	DAPF	D	PUBL
SYNJ2BP	BCR	P11274	RQSILFSTEV	RQSILFSTEV	biotin-ado-ado-RQSILFSTEV	YES			0.704371		1	0.741443			18	5.28044																5.28044	DAPF	D	PUBL
SHANK1	CACNA1D	Q01668	ADEMICITTL	ADEMICITTL	biotin-ado-ado-ADEMICITTL	YES			0.741276		1	0.741276			18	5.28004																5.28004	DAPF	D	PUBL
RADIL	RGS12	O14924	KTSAHHATFV	KTSAHHATFV	Biotin-Ahx-KTSAHHATFV	YES			0.74155		1	0.74155			18	5.2807																5.28	DAPF	D	PUBL
SNTA1	TMEM215	Q68D42	QGRWDHETIV	QGRWDHETIV	Biotin-Ahx-QGRWDHETIV	YES			0.56883		1	0.73948			18	5.2758																5.28	DAPF	D	PUBL
SYNJ2BP	TANC1	Q9C0D5	PKRSFIESNV	PKRSFIESNV	biotin-ado-ado-PKRSFIESNV	YES			0.70411		1	0.741168			18	5.27979																5.27979	DAPF	D	PUBL
SNTG2	SLCO1C1	Q9NYB5	NYWPGKETQL	NYWPGKETQL	biotin-ttds-NYWPGKETQL	YES			0.532005	0.0280917	3	0.625889	0.0330491		11.3	5.27919								0.37		1	0.37			5.5	5.16393	5.27919	DAPF	SD	PUBL
DLG4_2	MARCHF4	Q9P2E8	RELVMRVTTV	RELVMRVTTV	biotin-ado-ado-RELVMRVTTV	YES			0.592568		1	0.74071			18	5.2787																5.2787	DAPF	D	PUBL
LNX2_2	CSPG4	Q6UVK1	PALKNGQYWV	PALKNGQYWV	biotin-ado-ado-PALKNGQYWV	YES			0.740584		1	0.740584			18	5.2784																5.2784	DAPF	D	PUBL
PARD3_3	CNTNAP2	Q9UHC6	IDESKKEWLI	IDESKKEWLI	biotin-ado-ado-IDESKKEWLI	YES			0.740568		1	0.740568			18	5.27836																5.27836	DAPF	D	PUBL
PARD3_3	RNF130	Q86XS8	SLNANEVEWF	SLNANEVEWF	biotin-ado-ado-SLNANEVEWF	YES			0.740318		1	0.740318			18	5.27777																5.27777	DAPF	D	PUBL
DLG2_2	PBK	Q96KB5	HIVEALETDV	HIVEALETDV	biotin-ttds-HIVEALETDV	YES			0.632288		1	0.632288			11.6	5.27776								0.26		1	0.26			5.5	4.90116	5.27776	DAPF	SD	PUBL
SNTA1	PBK	Q96KB5	HIVEALETDV	HIVEALETDV	biotin-ttds-HIVEALETDV	YES			0.550083		1	0.632279			11.6	5.27774								0.22		1	0.22			5.5	4.79631	5.27774	DAPF	SD	PUBL
MAST2	OTULIN	Q96BN8	PVRVCEETSL	PVRVCEETSL	biotin-ttds-PVRVCEETSL	YES			0.740229		1	0.740229			18	5.27755																5.27755	DAPF	D	PUBL
SNX27	SCN4A	P35499	VRPGVKESLV	VRPGVKESLV	biotin-ado-ado-VRPGVKESLV	YES			0.740043		1	0.740043			18	5.27711																5.27711	DAPF	D	PUBL
MAGI2_2	DACT1	Q9NYF0	SGSLKLMTTV	SGSLKLMTTV	biotin-ado-ado-SGSLKLMTTV	YES			0.666019		1	0.740021			18	5.27706																5.27706	DAPF	D	PUBL
MAST2	ITK	Q08881	QLAEIAESGL	QLAEIAESGL	biotin-ado-ado-QLAEIAESGL	YES			0.739922		1	0.739922			18	5.27683																5.27683	DAPF	D	PUBL
GRASP	SLC15A5	A6NIM6	SSIDLWETAL	SSIDLWETAL	biotin-ttds-SSIDLWETAL	YES			0.586361	0.0120685	2	0.617222	0.0127036		11	5.27649								0.39		1	0.39			3.5	5.50695	5.27649	DAPF	SD	PUBL
MAST2	SLCO1A2	P46721	LKDDELKTKL	LKDDELKTKL	biotin-ado-ado-LKDDELKTKL	YES			0.73966		1	0.73966			18	5.2762																5.2762	DAPF	D	PUBL
MAST1	ABCC4	O15439	STLTIFETAL	STLTIFETAL	biotin-ttds-STLTIFETAL	YES			0.3698	0.122717	2	0.7396	0.245434		18	5.27606								0.58		1	0.58			10	5.24953	5.27606	DAPF	SD	PUBL
SNX27	MARCHF3	Q86UD3	VKRNSKETVV	VKRNSKETVV	biotin-ado-ado-VKRNSKETVV	YES			0.739317		1	0.739317			18	5.27539																5.27539	DAPF	D	PUBL
MAGI3_2	FAM110B	Q8TC76	ARESQKVSHV	ARESQKVSHV	biotin-ado-ado-ARESQKVSHV	YES			0.702332		1	0.739297			18	5.27534																5.27534	DAPF	D	PUBL
DLG2_2	HPV35-E6	P27228	WKPTRRETEV	SKPTRRETEV	biotin-ttds-SKPTRRETEV	YES			0.745586	0.0105079	2	0.745586	0.0105079		18.55	5.27473	0.798		1		39.7	5.03426	LYSC			1						5.27473	DAPF	CD	PUBL
SCRIB_3	ADRA1D	P25100	DYSNLRETDI	DYSNLRETDI	biotin-ado-ado-DYSNLRETDI	YES			0.628101		1	0.738942			18	5.2745																5.2745	DAPF	D	PUBL
SNTG2	GUCY1A2	P33402	GTMFLRETSL	GTMFLRETSL	biotin-ado-ado-GTMFLRETSL	YES			0.664654		1	0.738504			18	5.27347																5.27347	DAPF	D	PUBL
NHERF2_2	WWTR1	Q9GZV5	NKSEPFLTWL	NKSEPFLTWL	biotin-ado-ado-NKSEPFLTWL	YES			0.738289		1	0.738289			18	5.27296																5.27296	DAPF	D	PUBL
SNTA1	FAM110D	Q8TAY7	ARGPPRESEV	ARGPPRESEV	biotin-ado-ado-ARGPPRESEV	YES			0.664433		1	0.738259			18	5.27289																5.27289	DAPF	D	PUBL
PDZD2_2	SLC45A4	Q5BKX6	QGPVETESVV	QGPVETESVV	biotin-ado-ado-QGPVETESVV	YES			0.737627		1	0.737627			18	5.2714																5.2714	DAPF	D	PUBL
SNX27	KCNT2	Q6UVM3	GQDSREETQL	GQDSREETQL	biotin-ttds-GQDSREETQL	YES			0.665175	0.0356699	3	0.665175	0.0356699		13.3	5.2712																5.2712	DAPF	D	PUBL
MAGI3_2	TGFA	P01135	TACCHSETVV	TACCHSETVV	biotin-ado-ado-TACCHSETVV	YES			0.700564		1	0.737436			18	5.27094																5.27094	DAPF	D	PUBL
LNX2_2	MARCHF4	Q9P2E8	RELVMRVTTV	RELVMRVTTV	biotin-ado-ado-RELVMRVTTV	YES			0.737371		1	0.737371			18	5.27079																5.27079	DAPF	D	PUBL
SNX27	TBC1D10A	Q9BXI6	TSQESEDTYL	TSQESEDTYL	biotin-ado-ado-TSQESEDTYL	YES			0.73717		1	0.73717			18	5.27032																5.27032	DAPF	D	PUBL
DLG4_2	MARCHF9	Q86YJ5	REVVMRVTTV	REVVMRVTTV	biotin-ado-ado-REVVMRVTTV	YES			0.589659		1	0.737074			18	5.27009																5.27009	DAPF	D	PUBL
MAST2	STK16	O75716	PAPGQHTTQI	PAPGQHTTQI	biotin-ado-ado-PAPGQHTTQI	YES			0.736949		1	0.736949			18	5.2698																5.2698	DAPF	D	PUBL
MAST2	FOXI1	Q12951	VLYPREGTEV	VLYPREGTEV	biotin-ado-ado-VLYPREGTEV	YES			0.736615		1	0.736615			18	5.26901																5.26901	DAPF	D	PUBL
SNX27	SLC16A1	P53985	GGPKEEESPV	GGPKEEESPV	biotin-ttds-GGPKEEESPV	YES			0.736407		1	0.736407			18	5.26852																5.26852	DAPF	D	PUBL
DLG3_2	GRIN2C	Q14957	RRISSLESEV	RRISSLESEV	biotin-ado-ado-RRISSLESEV	YES			0.699513		1	0.736329			18	5.26834																5.26834	DAPF	D	PUBL
NHERF3_1	GRASP	Q7Z6J2	RSLEEEESQL	RSLEEEESQL	biotin-ttds-RSLEEEESQL	YES			0.691399		1	0.736168			18	5.26796								0.51		1	0.51			10	5.11851	5.26796	DAPF	SD	PUBL
PDZRN4_1	TMEM151B	Q8IW70	RHGSCVETSL	RHGSCVETSL	biotin-ado-ado-RHGSCVETSL	YES			0.662406		1	0.736006			18	5.26758																5.26758	DAPF	D	PUBL
PDZD7_3	ABCC4	O15439	STLTIFETAL	STLTIFETAL	biotin-ttds-STLTIFETAL	YES			0.585635	0.0567204	2	0.735581	0.0712432		18	5.26658								0.31		1	0.31			10	4.71847	5.26658	DAPF	SD	PUBL
RADIL	NECTIN3	Q9NQS3	SVISRREWYV	SVISRREWYV	biotin-ado-ado-SVISRREWYV	YES			0.735539		1	0.735539			18	5.26648																5.26648	DAPF	D	PUBL
MAGI3_2	FRMPD4	Q14CM0	RLPKIKETTV	RLPKIKETTV	biotin-ttds-RLPKIKETTV	YES			0.696111	0.00077877	2	0.773456	0.0008653		21.6	5.26597								0.69		1	0.69			6.6	5.76263	5.26597	DAPF	SD	PUBL
NHERF3_1	KCNT1	Q5JUK3	NPETRDETQL	NPETRDETQL	biotin-ado-ado-NPETRDETQL	YES			0.698396		1	0.735153			18	5.26558																5.26558	DAPF	D	PUBL
SNTA1	MARCHF9	Q86YJ5	REVVMRVTTV	REVVMRVTTV	biotin-ado-ado-REVVMRVTTV	YES			0.66161		1	0.735122			18	5.2655																5.2655	DAPF	D	PUBL
LAP2	TANC1	Q9C0D5	PKRSFIESNV	PKRSFIESNV	biotin-ado-ado-PKRSFIESNV	YES			0.734948		1	0.734948			18	5.2651																5.2651	DAPF	D	PUBL
DLG1_2	ADGRA2	Q96PE1	TGLWKSETTV	TGLWKSETTV	biotin-ado-ado-TGLWKSETTV	YES			0.661413		1	0.734903			18	5.26499																5.26499	DAPF	D	PUBL
MAST1	SLCO1C1	Q9NYB5	NYWPGKETQL	NYWPGKETQL	biotin-ttds-NYWPGKETQL	YES			0.30946	0.16081	2	0.618919	0.32162		11.3	5.26494								0.48		1	0.48			5.5	5.40857	5.26494	DAPF	SD	PUBL
MPP1	HPV67-E6	A4U7F2	WRPQRTQTQV	SRPQRTQTQV	biotin-ttds-SRPQRTQTQV	YES																		0.58		1	0.58			10	5.26417	5.26417	SAPF	S	PUBL
DLG1_1	HPV18-E6	P06463	RLQRRRETQV	RLQRRRETQV	biotin-ttds-RLQRRRETQV	YES			0.739264	0.0448323	2	0.878804	0.0532947		43	5.26397	0.632	0.035	2		13.3	5.20257	LYSC			1						5.26397	DAPF	CD	PUBL
SNX27	SCN5A	Q14524	SPDRDRESIV	SPDRDRESIV	biotin-ado-ado-SPDRDRESIV	YES			0.734194		1	0.734194			18	5.26333																5.26333	DAPF	D	PUBL
SNX27	SEMA4F	O95754	PLATCDETSI	PLATCDETSI	biotin-ado-ado-PLATCDETSI	YES			0.734097		1	0.734097			18	5.2631																5.2631	DAPF	D	PUBL
SCRIB_1	MCC	P23508	SRPHTNETSL	SRPHTNETSL	biotin-ado-ado-SRPHTNETSL	YES			0.733753		1	0.733753			18	5.2623																5.2623	DAPF	D	PUBL
DLG3_2	ZNF599	Q96NL3	THHRKIHTRV	THHRKIHTRV	biotin-ado-ado-THHRKIHTRV	YES			0.696859		1	0.733535			18	5.26179																5.26179	DAPF	D	PUBL
PDZD7_3	MCM7	P33993	NASRTRITFV	NASRTRITFV	biotin-ado-ado-NASRTRITFV	YES			0.696602		1	0.733266			18	5.26116																5.26116	DAPF	D	PUBL
SNTG1	SLC1A7	O00341	IQISELETNV	IQISELETNV	biotin-ado-ado-IQISELETNV	YES			0.696448		1	0.733103			18	5.26078																5.26078	DAPF	D	PUBL
MAST1	ATP2B4	P23634	SSLQSLETSV	SSLQSLETSV	biotin-ttds-SSLQSLETSV	YES			0.366548		1	0.733097			18	5.26076								0.36		1	0.36			7	4.99992	5.26076	DAPF	SD	PUBL
SNTA1	KIDINS220	Q9ULH0	GFGEERESIL	GFGEERESIL	biotin-ado-ado-GFGEERESIL	YES			0.659429		1	0.732699			18	5.25983																5.25983	DAPF	D	PUBL
MAGI2_2	MARCHF3	Q86UD3	VKRNSKETVV	VKRNSKETVV	biotin-ado-ado-VKRNSKETVV	YES			0.658611		1	0.73179			18	5.25772																5.25772	DAPF	D	PUBL
DLG1_3	CRIPT	Q9P021	DTKNYKQTSV	DTKNYKQTSV	biotin-ado-ado-DTKNYKQTSV	YES			0.490281		1	0.731763			18	5.25765																5.25765	DAPF	D	PUBL
LDB3	MYOZ2	Q9NPC6	DTTVPESEDL	DTTVPESEDL	biotin-ado-ado-DTTVPESEDL	YES			0.731723		1	0.731723			18	5.25756																5.25756	DAPF	D	PUBL
PTPN3	HTLV1-TAX1	P03409	SEKHFRETEV	SEKHFRETEV	biotin-ttds-SEKHFRETEV	YES			0.688746	0.00090536	2	0.688746	0.00090536		15	5.25699	0.368	0.032	2		19	4.5214	LYSC			1						5.25699	DAPF	CD	PUBL
DLG2_1	CYSLTR2	Q9NS75	SVWLRKETRV	SVWLRKETRV	biotin-ttds-SVWLRKETRV	YES																		0.47		1	0.47			6.7	5.2562	5.2562	SAPF	S	PUBL
DLG2_2	NET1	Q7Z628	SGGKRKETLV	SGGKRKETLV	biotin-ttds-SGGKRKETLV	YES			0.729868	0.0709096	2	0.729868	0.0709096		17.9	5.25614	0.697		1		35	4.85377	LYSC			1						5.25614	DAPF	CD	PUBL
FRMPD4	YAP1	P46937	LDKESFLTWL	LDKESFLTWL	biotin-ado-ado-LDKESFLTWL	YES			0.730333		1	0.730333			18	5.25433																5.25433	DAPF	D	PUBL
NHERF3_1	DLGAP4	Q9Y2H0	IYVPEAQTRL	IYVPEAQTRL	biotin-ttds-IYVPEAQTRL	YES			0.68559	0.026702	2	0.729983	0.028431		18	5.25352																5.25352	DAPF	D	PUBL
MAGI1_3	HPV59-E6	Q81964	QRQARSETLV	QRQARSETLV	biotin-ttds-QRQARSETLV	YES																		0.48		1	0.48			7	5.25239	5.25239	SAPF	S	PUBL
DLG3_2	ADGRA3	Q8IWK6	TGLWKHETTV	TGLWKHETTV	biotin-ado-ado-TGLWKHETTV	YES			0.692755		1	0.729215			18	5.25174																5.25174	DAPF	D	PUBL
DLG4_2	ABCA1	O95477	QDEKVKESYV	QDEKVKESYV	Biotin-Ahx-QDEKVKESYV	YES			0.60541		1	0.7265			18	5.2455																5.25	DAPF	D	PUBL
SHANK1	USH1C	Q9Y6N9	KEYDDELTFF	KEYDDELTFF	Biotin-Ahx-KEYDDELTFF	YES			0.72847		1	0.72847			18	5.25																5.25	DAPF	D	PUBL
DLG4_1	EXOC4	Q96A65	ATKDKKITTV	ATKDKKITTV	biotin-ado-ado-ATKDKKITTV	YES			0.618855		1	0.728065			18	5.24908																5.24908	DAPF	D	PUBL
PDZD2_2	DGKI	O75912	IGHEDLETAV	IGHEDLETAV	biotin-ado-ado-IGHEDLETAV	YES			0.727803		1	0.727803			18	5.24848																5.24848	DAPF	D	PUBL
NHERF3_1	ARHGAP17	Q68EM7	IDNDTESTAL	IDNDTESTAL	biotin-ttds-IDNDTESTAL	YES			0.683391		1	0.727642			18	5.2481																5.2481	DAPF	D	PUBL
DLG3_2	GRIN2A	Q12879	KKMPSIESDV	KKMPSIESDV	biotin-ado-ado-KKMPSIESDV	YES			0.69124		1	0.727621			18	5.24806																5.24806	DAPF	D	PUBL
RADIL	GNG4	P50150	REKKFFCTIL	REKKFFCTIL	biotin-ado-ado-REKKFFCTIL	YES			0.727255		1	0.727255			18	5.24721																5.24721	DAPF	D	PUBL
SYNJ2BP	DGKI	O75912	IGHEDLETAV	IGHEDLETAV	biotin-ado-ado-IGHEDLETAV	YES			0.690614		1	0.726962			18	5.24654																5.24654	DAPF	D	PUBL
DLG1_2	ERBB4	Q15303	PPYRHRNTVV	PPYRHRNTVV	biotin-ado-ado-PPYRHRNTVV	YES			0.654041		1	0.726712			18	5.24596																5.24596	DAPF	D	PUBL
SNX27	SLCO1C1	Q9NYB5	NYWPGKETQL	NYWPGKETQL	biotin-ttds-NYWPGKETQL	YES			0.609076	0.0753285	4	0.609076	0.0753285		11.3	5.24496								0.42		1	0.42			5.5	5.26788	5.24496	DAPF	SD	PUBL
LAP2	MERS-E	K9N5R3	KPPLPPDEWV	KPPLPPDEWV	biotin-DSKPPLPPDEWV	YES			0.617184	0.00483149	2	0.726098	0.00568411		18	5.24455	0.72	0.07	2		20	5.18044	LYSC									5.24455	DAPF	CD	PUBL
ARHGEF11	SLC15A5	A6NIM6	SSIDLWETAL	SSIDLWETAL	biotin-ttds-SSIDLWETAL	YES			0.480859	0.0803727	2	0.601074	0.100466		11	5.24375								0.11		1	0.11			3.5	4.62518	5.24375	DAPF	SD	PUBL
DLG2_2	CYSLTR2	Q9NS75	SVWLRKETRV	SVWLRKETRV	biotin-ttds-SVWLRKETRV	YES			0.806428		1	0.806428			27	5.24361								0.29		1	0.29			6.7	4.86228	5.24361	DAPF	SD	PUBL
LNX2_2	EXOC4	Q96A65	ATKDKKITTV	ATKDKKITTV	biotin-ado-ado-ATKDKKITTV	YES			0.72558		1	0.72558			18	5.24336																5.24336	DAPF	D	PUBL
MAGI3_2	TANC1	Q9C0D5	PKRSFIESNV	PKRSFIESNV	biotin-ado-ado-PKRSFIESNV	YES			0.689029		1	0.725294			18	5.2427																5.2427	DAPF	D	PUBL
NHERF3_1	SLC34A1	Q06495	LPAHHNATRL	LPAHHNATRL	biotin-ado-ado-LPAHHNATRL	YES			0.688929		1	0.725188			18	5.24246																5.24246	DAPF	D	PUBL
DLG2_2	RASSF6	Q6ZTQ3	KLVIKTETTV	KLVIKTETTV	biotin-ttds-KLVIKTETTV	YES			0.75511		1	0.75511			20.7	5.24157								0.35		1	0.35			9	4.84484	5.24157	DAPF	SD	PUBL
DLG1_1	MARCHF9	Q86YJ5	REVVMRVTTV	REVVMRVTTV	biotin-ado-ado-REVVMRVTTV	YES			0.616052		1	0.724767			18	5.24149																5.24149	DAPF	D	PUBL
TX1BP3	SLC15A5	A6NIM6	SSIDLWETAL	SSIDLWETAL	biotin-ttds-SSIDLWETAL	YES			0.539763	0.0356654	3	0.599737	0.0396282		11	5.24106								0.32		1	0.32			3.5	5.33336	5.24106	DAPF	SD	PUBL
RADIL	PDLIM4_iso2	P50479	VYPNAKVELV	VYPNAKVELV	biotin-ado-ado-VYPNAKVELV	YES			0.724535		1	0.724535			18	5.24096																5.24096	DAPF	D	PUBL
SNTG2	KLHDC7A	Q5VTJ3	PTPDLPQTRV	PTPDLPQTRV	biotin-ado-ado-PTPDLPQTRV	YES			0.652061		1	0.724513			18	5.24091																5.24091	DAPF	D	PUBL
IL16_1	GAS2L2	Q8NHY3	PLPPEEESWV	PLPPEEESWV	biotin-ado-ado-PLPPEEESWV	YES			0.724496		1	0.724496			18	5.24087																5.24087	DAPF	D	PUBL
NHERF3_1	ATP2B1	P20020	SPLHSLETSL	SPLHSLETSL	biotin-ttds-SPLHSLETSL	YES			0.680285	0.00483046	2	0.724335	0.00514324		18	5.2405																5.2405	DAPF	D	PUBL
RHPN2	SARS-Cov2-N	P0DTC9	SMSSADSTQA	SMSSADSTQA	Biotin-(PEG)3-QQSMSSADSTQA	YES											0.75	0	2		20	5.24027	LYSC									5.24027	LYSC	C	PUBL
TX1BP3	FAM110D	Q8TAY7	ARGPPRESEV	ARGPPRESEV	biotin-ado-ado-ARGPPRESEV	YES			0.72421		1	0.72421			18	5.24022																5.24022	DAPF	D	PUBL
SNTG1	ABCA1	O95477	QDEKVKESYV	QDEKVKESYV	Biotin-Ahx-QDEKVKESYV	YES			0.72587		1	0.72587			18	5.244																5.24	DAPF	D	PUBL
MAGI2_6	TJP3	O95049	GYDWGPATDL	GYDWGPATDL	Biotin-Ahx-GYDWGPATDL	YES			0.65797		1	0.72377			18	5.2392																5.24	DAPF	D	PUBL
HTRA1	NECTIN1	Q15223	SFISKKEWYV	SFISKKEWYV	biotin-ado-ado-SFISKKEWYV	YES			0.579118		1	0.723898			18	5.2395																5.2395	DAPF	D	PUBL
MAGI3_2	CD226	Q15762	TFSRRPKTRV	TFSRRPKTRV	biotin-ado-ado-TFSRRPKTRV	YES			0.686587		1	0.722723			18	5.23682																5.23682	DAPF	D	PUBL
DLG2_2	DACT1	Q9NYF0	SGSLKLMTTV	SGSLKLMTTV	biotin-ado-ado-SGSLKLMTTV	YES			0.614259		1	0.722658			18	5.23667																5.23667	DAPF	D	PUBL
PDZRN4_1	ATP2B1	P20020	SPLHSLETSL	SPLHSLETSL	biotin-ttds-SPLHSLETSL	YES			0.722582	0.00122527	2	0.722582	0.00122527		18	5.2365																5.2365	DAPF	D	PUBL
SHANK3	GRASP	Q7Z6J2	RSLEEEESQL	RSLEEEESQL	biotin-ttds-RSLEEEESQL	YES																		0.57		1	0.57			10	5.23649	5.23649	SAPF	S	PUBL
PDZD7_3	MARCHF9	Q86YJ5	REVVMRVTTV	REVVMRVTTV	biotin-ado-ado-REVVMRVTTV	YES			0.686226		1	0.722343			18	5.23595																5.23595	DAPF	D	PUBL
NHERF2_2	ARHGAP17	Q68EM7	IDNDTESTAL	IDNDTESTAL	biotin-ttds-IDNDTESTAL	YES			0.722262		1	0.722262			18	5.23577																5.23577	DAPF	D	PUBL
DLG3_2	MARCHF9	Q86YJ5	REVVMRVTTV	REVVMRVTTV	biotin-ado-ado-REVVMRVTTV	YES			0.685752		1	0.721844			18	5.23482																5.23482	DAPF	D	PUBL
MAST2	HPV31-E6	P17386	WRRPRTETQV	SRRPRTETQV	biotin-ttds-SRRPRTETQV	YES			0.721544	0.0139807	2	0.721544	0.0139807		18	5.23413																5.23413	DAPF	D	PUBL
NHERF3_1	SLC1A3	P43003	EKPIDSETKM	EKPIDSETKM	biotin-ado-ado-EKPIDSETKM	YES			0.68528		1	0.721347			18	5.23368																5.23368	DAPF	D	PUBL
PDZD7_3	TMEM225B	P0DP42	ETQVTAETVI	ETQVTAETVI	biotin-ado-ado-ETQVTAETVI	YES			0.685272		1	0.721339			18	5.23366																5.23366	DAPF	D	PUBL
DLG3_2	KCNA4	P22459	SNAKAVETDV	SNAKAVETDV	biotin-ttds-SNAKAVETDV	YES			0.581484		1	0.721017			18	5.23293																5.23293	DAPF	D	PUBL
SYNJ2BP	FOXI1	Q12951	VLYPREGTEV	VLYPREGTEV	biotin-ado-ado-VLYPREGTEV	YES			0.684371		1	0.72039			18	5.23151																5.23151	DAPF	D	PUBL
SNTG1	FAM110D	Q8TAY7	ARGPPRESEV	ARGPPRESEV	biotin-ado-ado-ARGPPRESEV	YES			0.68425		1	0.720263			18	5.23122																5.23122	DAPF	D	PUBL
MAST2	ADGRA2	Q96PE1	TGLWKSETTV	TGLWKSETTV	biotin-ado-ado-TGLWKSETTV	YES			0.720236		1	0.720236			18	5.23116																5.23116	DAPF	D	PUBL
PDZD2_2	GAB3	Q8WWW8	EWTDERQSKV	EWTDERQSKV	biotin-ado-ado-EWTDERQSKV	YES			0.720163		1	0.720163			18	5.23099																5.23099	DAPF	D	PUBL
DLG2_2	SCN4A	P35499	VRPGVKESLV	VRPGVKESLV	biotin-ado-ado-VRPGVKESLV	YES			0.612023		1	0.720027			18	5.23069																5.23069	DAPF	D	PUBL
PDZD7_3	TTC24	A2A3L6	PMESGICTIV	PMESGICTIV	biotin-ado-ado-PMESGICTIV	YES			0.683927		1	0.719924			18	5.23045																5.23045	DAPF	D	PUBL
SCRIB_3	KCNA5	P22460	CLDTSRETDL	CLDTSRETDL	biotin-ttds-CLDTSRETDL	YES			0.647545		1	0.719494			18	5.22948								0.47		1	0.47			10	5.03424	5.22948	DAPF	SD	PUBL
SNX27	DUSP10	Q9Y6W6	PKLMGVETVV	PKLMGVETVV	biotin-ado-ado-PKLMGVETVV	YES			0.719049		1	0.719049			18	5.22847																5.22847	DAPF	D	PUBL
SCRIB_1	ADAM22	Q9P0K1	QSARLWETSI	QSARLWETSI	biotin-ado-ado-QSARLWETSI	YES			0.718766		1	0.718766			18	5.22783																5.22783	DAPF	D	PUBL
MAGI2_2	IQSEC2	Q5JU85	AKPSRISTVV	AKPSRISTVV	biotin-ado-ado-AKPSRISTVV	YES			0.646765		1	0.718628			18	5.22751																5.22751	DAPF	D	PUBL
PDLIM1	MYOZ3	Q8TDC0	VRNLPESEEL	VRNLPESEEL	biotin-ado-ado-VRNLPESEEL	YES			0.718604		1	0.718604			18	5.22746																5.22746	DAPF	D	PUBL
DLG2_3	HPV33-E6	P06427	WRSRRRETAL	SRSRRRETAL	biotin-ttds-SRSRRRETAL	YES			0.744087	0.0464855	2	0.744087	0.0464855		20.2	5.22741								0.42		1	0.42			7	5.12737	5.22741	DAPF	SD	PUBL
PDZRN4_1	OTULIN	Q96BN8	PVRVCEETSL	PVRVCEETSL	biotin-ttds-PVRVCEETSL	YES			0.718499		1	0.718499			18	5.22722																5.22722	DAPF	D	PUBL
MAST2	TTC24	A2A3L6	PMESGICTIV	PMESGICTIV	biotin-ado-ado-PMESGICTIV	YES			0.718071		1	0.718071			18	5.22625																5.22625	DAPF	D	PUBL
SNTB1	TRPV3	Q8NET8	EVEEFPETSV	EVEEFPETSV	biotin-ado-ado-EVEEFPETSV	YES			0.646206		1	0.718006			18	5.22611																5.22611	DAPF	D	PUBL
NHERF1_1	ASIC3	Q9UHC3	HRTCYLVTQL	HRTCYLVTQL	biotin-ttds-HRTCYLVTQL	YES																		0.6		1	0.6			11.5	5.22561	5.22561	SAPF	S	PUBL
PTPN3	KIDINS220	Q9ULH0	GFGEERESIL	GFGEERESIL	biotin-ado-ado-GFGEERESIL	YES			0.717398		1	0.717398			18	5.22473																5.22473	DAPF	D	PUBL
PTPN3	SLC2A7	Q6PXP3	TASPAKETSF	TASPAKETSF	biotin-ado-ado-TASPAKETSF	YES			0.717368		1	0.717368			18	5.22467																5.22467	DAPF	D	PUBL
MAGI1_2	HPV67-E6	A4U7F2	WRPQRTQTQV	SRPQRTQTQV	biotin-ttds-SRPQRTQTQV	YES			0.671081		1	0.760576			22	5.22419								0.28		1	0.28			10	4.65146	5.22419	DAPF	SD	PUBL
ARHGEF12	SLC15A5	A6NIM6	SSIDLWETAL	SSIDLWETAL	biotin-ttds-SSIDLWETAL	YES			0.536778	0.00963151	2	0.591059	0.0106055		11	5.22367								0.24		1	0.24			3.5	5.08756	5.22367	DAPF	SD	PUBL
FRMPD2_2	DGKI	O75912	IGHEDLETAV	IGHEDLETAV	biotin-ado-ado-IGHEDLETAV	YES			0.609229		1	0.71674			18	5.22325																5.22325	DAPF	D	PUBL
MAGI3_2	RASSF6	Q6ZTQ3	KLVIKTETTV	KLVIKTETTV	biotin-ttds-KLVIKTETTV	YES			0.672552		1	0.74728			20.7	5.2226								0.18		1	0.18			9	4.42211	5.2226	DAPF	SD	PUBL
MAGI2_2	ADGRA3	Q8IWK6	TGLWKHETTV	TGLWKHETTV	biotin-ado-ado-TGLWKHETTV	YES			0.644658		1	0.716287			18	5.22223																5.22223	DAPF	D	PUBL
GRASP	PLEKHH2	Q8IVE3	SRPTKGPTLL	SRPTKGPTLL	biotin-ado-ado-SRPTKGPTLL	YES			0.716268		1	0.716268			18	5.22219																5.22219	DAPF	D	PUBL
PDZRN4_1	MCC	P23508	SRPHTNETSL	SRPHTNETSL	biotin-ado-ado-SRPHTNETSL	YES			0.644554		1	0.716171			18	5.22197																5.22197	DAPF	D	PUBL
SNTA1	TRPV3	Q8NET8	EVEEFPETSV	EVEEFPETSV	biotin-ado-ado-EVEEFPETSV	YES			0.644119		1	0.715688			18	5.22088																5.22088	DAPF	D	PUBL
DLG4_2	DACT1	Q9NYF0	SGSLKLMTTV	SGSLKLMTTV	biotin-ado-ado-SGSLKLMTTV	YES			0.572518		1	0.715648			18	5.22079																5.22079	DAPF	D	PUBL
MAGI2_2	FZD4	Q9ULV1	KPGKGSETVV	KPGKGSETVV	biotin-ado-ado-KPGKGSETVV	YES			0.644034		1	0.715594			18	5.22067																5.22067	DAPF	D	PUBL
PDZD7_3	DACT1	Q9NYF0	SGSLKLMTTV	SGSLKLMTTV	biotin-ado-ado-SGSLKLMTTV	YES			0.679752		1	0.715528			18	5.22052																5.22052	DAPF	D	PUBL
SYNJ2BP	ABCA1	O95477	QDEKVKESYV	QDEKVKESYV	Biotin-Ahx-QDEKVKESYV	YES			0.59528	0.01923	2	0.71434	0.02308		18	5.2179																5.22	DAPF	D	PUBL
SNTB1	ABCA1	O95477	QDEKVKESYV	QDEKVKESYV	Biotin-Ahx-QDEKVKESYV	YES			0.64968		1	0.71464			18	5.2185																5.22	DAPF	D	PUBL
MAGI2_4	LNX2	Q8N448	TVICWPGSLV	TVICWPGSLV	Biotin-Ahx-TVICWPGSLV	YES			0.59717		1	0.71661			18	5.2229																5.22	DAPF	D	PUBL
PDZD7_3	PLEKHA1	Q9HB21	DDASLPVSDV	DDASLPVSDV	biotin-ado-ado-DDASLPVSDV	YES			0.679481		1	0.715244			18	5.21988																5.21988	DAPF	D	PUBL
LNX2_2	JAM1	Q9Y624	EFKQTSSFLV	EFKQTSSFLV	biotin-ado-ado-EFKQTSSFLV	YES			0.715114		1	0.715114			18	5.21959																5.21959	DAPF	D	PUBL
SNX27	KCNT1	Q5JUK3	NPETRDETQL	NPETRDETQL	biotin-ado-ado-NPETRDETQL	YES			0.714639		1	0.714639			18	5.21852																5.21852	DAPF	D	PUBL
DLG4_2	ADGRA2	Q96PE1	TGLWKSETTV	TGLWKSETTV	biotin-ado-ado-TGLWKSETTV	YES			0.571644		1	0.714555			18	5.21834																5.21834	DAPF	D	PUBL
MAST2	ADRA1D	P25100	DYSNLRETDI	DYSNLRETDI	biotin-ado-ado-DYSNLRETDI	YES			0.714517		1	0.714517			18	5.21825																5.21825	DAPF	D	PUBL
DLG4_1	HTLV1-TAX1	P03409	SEKHFRETEV	SEKHFRETEV	biotin-ttds-SEKHFRETEV	YES			0.561634	0.00234174	2	0.670473	0.00279554		15	5.21795	0.747	0.043	2		19	5.26575	LYSC			1						5.21795	DAPF	CD	PUBL
HTRA1	DCAF7	P61962	YNNCLEILRV	YNNCLEILRV	biotin-ado-ado-YNNCLEILRV	YES			0.571327		1	0.714159			18	5.21745																5.21745	DAPF	D	PUBL
DLG1_3	HTLV1-TAX1	P03409	SEKHFRETEV	SEKHFRETEV	biotin-ttds-SEKHFRETEV	YES			0.561394	0.0330775	2	0.669787	0.0394641		15	5.2165	0.741	0.013	2		19	5.25142	LYSC			1						5.2165	DAPF	CD	PUBL
MAGI1_5	HTLV1-TAX1	P03409	SEKHFRETEV	SEKHFRETEV	biotin-ttds-SEKHFRETEV	YES											0.726	0.051	2		19	5.21647	LYSC			1						5.21647	LYSC	C	PUBL
ARHGEF12	KCNA7	Q96RP8	PPGKHLVTEV	PPGKHLVTEV	biotin-ado-ado-PPGKHLVTEV	YES			0.535277		1	0.713703			18	5.21643																5.21643	DAPF	D	PUBL
DLG3_2	MARCHF4	Q9P2E8	RELVMRVTTV	RELVMRVTTV	biotin-ado-ado-RELVMRVTTV	YES			0.67773		1	0.7134			18	5.21575																5.21575	DAPF	D	PUBL
SNTB1	ASNSD1	Q9NWL6	NLSIEKETKL	NLSIEKETKL	biotin-ado-ado-NLSIEKETKL	YES			0.641924		1	0.713249			18	5.21541																5.21541	DAPF	D	PUBL
SNTG2	MAP4	P27816	LDSQIQETSI	LDSQIQETSI	biotin-ttds-LDSQIQETSI	YES			0.606146	0.0974212	2	0.713113	0.114613		18	5.21511																5.21511	DAPF	D	PUBL
SYNJ2BP	CRHR1	P34998	FHSIKQSTAV	FHSIKQSTAV	biotin-ado-ado-FHSIKQSTAV	YES			0.677269		1	0.712915			18	5.21466																5.21466	DAPF	D	PUBL
DLG2_2	HTLV1-TAX1	P03409	SEKHFRETEV	SEKHFRETEV	biotin-ttds-SEKHFRETEV	YES			0.668352	0.0438204	2	0.668352	0.0438204		15	5.21349	0.716	0.018	2		19	5.1938	LYSC			1						5.21349	DAPF	CD	PUBL
MAST2	KCNA7	Q96RP8	PPGKHLVTEV	PPGKHLVTEV	biotin-ado-ado-PPGKHLVTEV	YES			0.712335		1	0.712335			18	5.21337																5.21337	DAPF	D	PUBL
PDZD7_3	PRKD2	Q9BZL6	QGLAERISVL	QGLAERISVL	biotin-ado-ado-QGLAERISVL	YES			0.676536		1	0.712143			18	5.21294																5.21294	DAPF	D	PUBL
PTPN3	ASNSD1	Q9NWL6	NLSIEKETKL	NLSIEKETKL	biotin-ado-ado-NLSIEKETKL	YES			0.712106		1	0.712106			18	5.21285																5.21285	DAPF	D	PUBL
NHERF2_2	OTULIN	Q96BN8	PVRVCEETSL	PVRVCEETSL	biotin-ttds-PVRVCEETSL	YES			0.712099	0.00122067	2	0.712099	0.00122067		18	5.21284																5.21284	DAPF	D	PUBL
MAST2	SLC1A4	P43007	PELESKESVL	PELESKESVL	biotin-ado-ado-PELESKESVL	YES			0.71204		1	0.71204			18	5.21271																5.21271	DAPF	D	PUBL
PARD3B_1	DFNB31	Q9P202	FLVTEFNVML	FLVTEFNVML	biotin-ado-ado-FLVTEFNVML	YES			0.711988		1	0.711988			18	5.21259																5.21259	DAPF	D	PUBL
MAGI2_6	PLEKHA2	Q9HB19	DDENIRTSDV	DDENIRTSDV	biotin-ado-ado-DDENIRTSDV	YES			0.711968		1	0.711968			18	5.21255																5.21255	DAPF	D	PUBL
DLG1_2	RASL11B	Q9BPW5	SAKVRTVTSV	SAKVRTVTSV	biotin-ado-ado-SAKVRTVTSV	YES			0.640473		1	0.711637			18	5.21181																5.21181	DAPF	D	PUBL
GORASP2	JAM3	Q9BX67	DFRHKSSFVI	DFRHKSSFVI	biotin-ado-ado-DFRHKSSFVI	YES			0.71158		1	0.71158			18	5.21168																5.21168	DAPF	D	PUBL
SNX27	PLCB2	Q00722	AKADAQESRL	AKADAQESRL	biotin-ado-ado-AKADAQESRL	YES			0.71155		1	0.71155			18	5.21161																5.21161	DAPF	D	PUBL
MAST2	FAT1	Q14517	PLDSQQHTEV	PLDSQQHTEV	biotin-ado-ado-PLDSQQHTEV	YES			0.711529		1	0.711529			18	5.21157																5.21157	DAPF	D	PUBL
PDZD7_3	IQSEC2	Q5JU85	AKPSRISTVV	AKPSRISTVV	biotin-ado-ado-AKPSRISTVV	YES			0.67586		1	0.711432			18	5.21135																5.21135	DAPF	D	PUBL
LIN7C	SLC15A5	A6NIM6	SSIDLWETAL	SSIDLWETAL	biotin-ttds-SSIDLWETAL	YES			0.35477	0.0391582	3	0.584763	0.064544		11	5.21112								0.06		1	0.06			3.5	0	5.21112	DAPF	SD	PUBL
DLG3_3	FRMPD4	Q14CM0	RLPKIKETTV	RLPKIKETTV	biotin-ttds-RLPKIKETTV	YES			0.593019	0.00841851	2	0.75135	0.0106662		21.6	5.21087								0.27		1	0.27			6.6	4.83253	5.21087	DAPF	SD	PUBL
SHANK1	GNG4	P50150	REKKFFCTIL	REKKFFCTIL	biotin-ado-ado-REKKFFCTIL	YES			0.710963		1	0.710963			18	5.2103																5.2103	DAPF	D	PUBL
DLG4_1	ADGRA3	Q8IWK6	TGLWKHETTV	TGLWKHETTV	biotin-ado-ado-TGLWKHETTV	YES			0.604309		1	0.710951			18	5.21028																5.21028	DAPF	D	PUBL
NHERF3_1	LRRC4	Q9HBW1	TKDKVQETQI	TKDKVQETQI	biotin-ado-ado-TKDKVQETQI	YES			0.675305		1	0.710847			18	5.21005																5.21005	DAPF	D	PUBL
DLG1_2	APC	P25054	HSGSYLVTSV	HSGSYLVTSV	Biotin-Ahx-HSGSYLVTSV	YES			0.59385		1	0.71262			18	5.214																5.21	DAPF	D	PUBL
RHPN1	CNKSR2	Q8WXI2	HTHSYIETHV	HTHSYIETHV	Biotin-Ahx-HTHSYIETHV	YES			0.71173		1	0.71173			18	5.212																5.21	DAPF	D	PUBL
DLG2_2	ARHGEF16	Q5VV41	MERLRVETDV	MERLRVETDV	biotin-ttds-MERLRVETDV	YES			0.697125		1	0.697125			17	5.20941								0.35		1	0.35			10	4.8053	5.20941	DAPF	SD	PUBL
MAST2	ZSCAN30	Q86W11	MQHQRTHTRV	MQHQRTHTRV	biotin-ado-ado-MQHQRTHTRV	YES			0.710103		1	0.710103			18	5.20839																5.20839	DAPF	D	PUBL
SHANK1	UNC93A	Q86WB7	AEDEEIQTKM	AEDEEIQTKM	biotin-ado-ado-AEDEEIQTKM	YES			0.710101		1	0.710101			18	5.20839																5.20839	DAPF	D	PUBL
LNX2_2	AGMAT	Q9BSE5	LCALPKVTTV	LCALPKVTTV	biotin-ttds-LCALPKVTTV	YES			0.645321	0.0137175	2	0.709853	0.0150892		18	5.20783																5.20783	DAPF	D	PUBL
DLG2_2	IQSEC2	Q5JU85	AKPSRISTVV	AKPSRISTVV	biotin-ado-ado-AKPSRISTVV	YES			0.603286		1	0.709748			18	5.2076																5.2076	DAPF	D	PUBL
DLG4_1	NET1	Q7Z628	SGGKRKETLV	SGGKRKETLV	biotin-ttds-SGGKRKETLV	YES			0.593356	0.00488422	2	0.708341	0.00583072		17.9	5.20735	0.777		1		35	5.03843	LYSC			1						5.20735	DAPF	CD	PUBL
MAGI3_2	DACT1	Q9NYF0	SGSLKLMTTV	SGSLKLMTTV	biotin-ado-ado-SGSLKLMTTV	YES			0.674039		1	0.709514			18	5.20708																5.20708	DAPF	D	PUBL
DLG2_3	NET1	Q7Z628	SGGKRKETLV	SGGKRKETLV	biotin-ttds-SGGKRKETLV	YES			0.707982	0.0354145	2	0.707982	0.0354145		17.9	5.20655																5.20655	DAPF	D	PUBL
ARHGEF12	ABCC4	O15439	STLTIFETAL	STLTIFETAL	biotin-ttds-STLTIFETAL	YES			0.644135	0.00173507	2	0.709272	0.00191053		18	5.20654								0.39		1	0.39			10	4.88658	5.20654	DAPF	SD	PUBL
SCRIB_3	ARHGEF16	Q5VV41	MERLRVETDV	MERLRVETDV	biotin-ttds-MERLRVETDV	YES			0.626135		1	0.695705			17	5.20632								0.34		1	0.34			10	4.78395	5.20632	DAPF	SD	PUBL
LNX2_2	DUSP10	Q9Y6W6	PKLMGVETVV	PKLMGVETVV	biotin-ado-ado-PKLMGVETVV	YES			0.708914		1	0.708914			18	5.20575																5.20575	DAPF	D	PUBL
LNX2_2	TGFA	P01135	TACCHSETVV	TACCHSETVV	biotin-ado-ado-TACCHSETVV	YES			0.708853		1	0.708853			18	5.20561																5.20561	DAPF	D	PUBL
MAST2	SLC2A7	Q6PXP3	TASPAKETSF	TASPAKETSF	biotin-ado-ado-TASPAKETSF	YES			0.708742		1	0.708742			18	5.20537																5.20537	DAPF	D	PUBL
MPDZ_7	SLCO1C1	Q9NYB5	NYWPGKETQL	NYWPGKETQL	biotin-ttds-NYWPGKETQL	YES																		0.39		1	0.39			5.5	5.20499	5.20499	SAPF	S	PUBL
LNX2_2	EVI5	O60447	RRRESYSTTV	RRRESYSTTV	biotin-ado-ado-RRRESYSTTV	YES			0.708435		1	0.708435			18	5.20469																5.20469	DAPF	D	PUBL
PDZRN3_1	TMEM151B	Q8IW70	RHGSCVETSL	RHGSCVETSL	biotin-ado-ado-RHGSCVETSL	YES			0.602028		1	0.708269			18	5.20432																5.20432	DAPF	D	PUBL
SYNJ2BP	ADAM22	Q9P0K1	QSARLWETSI	QSARLWETSI	biotin-ado-ado-QSARLWETSI	YES			0.672702		1	0.708107			18	5.20396																5.20396	DAPF	D	PUBL
DLG1_2	TTC24	A2A3L6	PMESGICTIV	PMESGICTIV	biotin-ado-ado-PMESGICTIV	YES			0.637284		1	0.708093			18	5.20393																5.20393	DAPF	D	PUBL
MAST2	TANC1	Q9C0D5	PKRSFIESNV	PKRSFIESNV	biotin-ado-ado-PKRSFIESNV	YES			0.708068		1	0.708068			18	5.20387																5.20387	DAPF	D	PUBL
MAGI2_2	PRR16	Q569H4	ILRKSTTTTV	ILRKSTTTTV	biotin-ado-ado-ILRKSTTTTV	YES			0.63722		1	0.708023			18	5.20377																5.20377	DAPF	D	PUBL
SCRIB_1	TANC1	Q9C0D5	PKRSFIESNV	PKRSFIESNV	biotin-ado-ado-PKRSFIESNV	YES			0.707784		1	0.707784			18	5.20324																5.20324	DAPF	D	PUBL
SCRIB_1	SLC1A5	Q15758	TVASEKESVM	TVASEKESVM	biotin-ttds-TVASEKESVM	YES			0.672126		1	0.707501			18	5.20262																5.20262	DAPF	D	PUBL
DLG4_2	PRR16	Q569H4	ILRKSTTTTV	ILRKSTTTTV	biotin-ado-ado-ILRKSTTTTV	YES			0.565956		1	0.707445			18	5.20249																5.20249	DAPF	D	PUBL
MAST2	KLHDC7A	Q5VTJ3	PTPDLPQTRV	PTPDLPQTRV	biotin-ado-ado-PTPDLPQTRV	YES			0.707388		1	0.707388			18	5.20237																5.20237	DAPF	D	PUBL
ARHGEF11	KCNA7	Q96RP8	PPGKHLVTEV	PPGKHLVTEV	biotin-ado-ado-PPGKHLVTEV	YES			0.424321		1	0.707202			18	5.20196																5.20196	DAPF	D	PUBL
DLG3_2	DUSP10	Q9Y6W6	PKLMGVETVV	PKLMGVETVV	biotin-ado-ado-PKLMGVETVV	YES			0.671828		1	0.707187			18	5.20192																5.20192	DAPF	D	PUBL
DLG2_2	MARCHF9	Q86YJ5	REVVMRVTTV	REVVMRVTTV	biotin-ado-ado-REVVMRVTTV	YES			0.600926		1	0.706972			18	5.20145																5.20145	DAPF	D	PUBL
MAST1	GNG4	P50150	REKKFFCTIL	REKKFFCTIL	biotin-ado-ado-REKKFFCTIL	YES			0.353316		1	0.706633			18	5.2007																5.2007	DAPF	D	PUBL
MAST2	C3AR1	Q16581	VISERNSTTV	VISERNSTTV	biotin-ado-ado-VISERNSTTV	YES			0.706508		1	0.706508			18	5.20042																5.20042	DAPF	D	PUBL
SYNJ2BP	TRPV3	Q8NET8	EVEEFPETSV	EVEEFPETSV	biotin-ado-ado-EVEEFPETSV	YES			0.671035		1	0.706352			18	5.20008																5.20008	DAPF	D	PUBL
SYNJ2BP	RTKN	Q9BST9	QPRTWLQSPV	QPRTWLQSPV	Biotin-Ahx-QPRTWLQSPV	YES			0.58754	0.01449	2	0.70505	0.01739		18	5.1972																5.2	DAPF	D	PUBL
DLG3_2	ATP2B4	P23634	SSLQSLETSV	SSLQSLETSV	biotin-ttds-SSLQSLETSV	YES			0.569576		1	0.706252			18	5.19986								0.38		1	0.38			7	5.04373	5.19986	DAPF	SD	PUBL
MAGI2_2	SCN4A	P35499	VRPGVKESLV	VRPGVKESLV	biotin-ado-ado-VRPGVKESLV	YES			0.635478		1	0.706087			18	5.19949																5.19949	DAPF	D	PUBL
DLG2_2	MARCHF4	Q9P2E8	RELVMRVTTV	RELVMRVTTV	biotin-ado-ado-RELVMRVTTV	YES			0.599828		1	0.70568			18	5.1986																5.1986	DAPF	D	PUBL
LDB3	MYOT	Q9UBF9	QSGLYESEEL	QSGLYESEEL	biotin-ado-ado-QSGLYESEEL	YES			0.705116		1	0.705116			18	5.19735																5.19735	DAPF	D	PUBL
SNTG2	SLC15A5	A6NIM6	SSIDLWETAL	SSIDLWETAL	biotin-ttds-SSIDLWETAL	YES			0.490909	0.0499293	3	0.57754	0.0587404		11	5.19678								0.33		1	0.33			3.5	5.36602	5.19678	DAPF	SD	PUBL
PDZD7_3	KCNA7	Q96RP8	PPGKHLVTEV	PPGKHLVTEV	biotin-ado-ado-PPGKHLVTEV	YES			0.669212		1	0.704434			18	5.19585																5.19585	DAPF	D	PUBL
LNX2_2	MARCHF3	Q86UD3	VKRNSKETVV	VKRNSKETVV	biotin-ado-ado-VKRNSKETVV	YES			0.70416		1	0.70416			18	5.19525																5.19525	DAPF	D	PUBL
SYNJ2BP	ADGRA3	Q8IWK6	TGLWKHETTV	TGLWKHETTV	biotin-ado-ado-TGLWKHETTV	YES			0.66871		1	0.703906			18	5.19469																5.19469	DAPF	D	PUBL
DLG1_1	HTLV1-TAX1	P03409	SEKHFRETEV	SEKHFRETEV	biotin-ttds-SEKHFRETEV	YES			0.55423	0.0319531	2	0.658844	0.0379845		15	5.19365	0.673	0.141	2		19	5.10107	LYSC			1						5.19365	DAPF	CD	PUBL
MAST2	NLGN2	Q8NFZ4	LPHPHSTTRV	LPHPHSTTRV	biotin-ado-ado-LPHPHSTTRV	YES			0.703416		1	0.703416			18	5.19361																5.19361	DAPF	D	PUBL
DLG2_2	HPV18-E6	P06463	RLQRRRETQV	RLQRRRETQV	biotin-ttds-RLQRRRETQV	YES			0.860598	0.0256212	2	0.860598	0.0256212		43	5.1933	0.593	0.046	2		13.3	5.12492	LYSC			1						5.1933	DAPF	CD	PUBL
DLG2_2	HPV30-E6	P36809	RHTTSTETAV	RHTTSTETAV	biotin-ttds-RHTTSTETAV	YES			0.629334		1	0.629334			13.4	5.19316								0.17		1	0.17			4	4.79258	5.19316	DAPF	SD	PUBL
LDB3	MYOZ3	Q8TDC0	VRNLPESEEL	VRNLPESEEL	biotin-ado-ado-VRNLPESEEL	YES			0.703116		1	0.703116			18	5.19295																5.19295	DAPF	D	PUBL
DLG4_2	KCNA4	P22459	SNAKAVETDV	SNAKAVETDV	biotin-ttds-SNAKAVETDV	YES			0.545573		1	0.70283			18	5.19232																5.19232	DAPF	D	PUBL
SNX27	RNF146	Q9NTX7	PDGQCTVTEV	PDGQCTVTEV	biotin-ado-ado-PDGQCTVTEV	YES			0.702785		1	0.702785			18	5.19223																5.19223	DAPF	D	PUBL
DLG1_1	MARCHF4	Q9P2E8	RELVMRVTTV	RELVMRVTTV	biotin-ado-ado-RELVMRVTTV	YES			0.597066		1	0.702431			18	5.19145																5.19145	DAPF	D	PUBL
LNX2_2	TRIM29	Q14134	KSGKQTMLVV	KSGKQTMLVV	biotin-ado-ado-KSGKQTMLVV	YES			0.702289		1	0.702289			18	5.19114																5.19114	DAPF	D	PUBL
SNTA1	SLC15A5	A6NIM6	SSIDLWETAL	SSIDLWETAL	biotin-ttds-SSIDLWETAL	YES			0.499627	0.0704208	2	0.574284	0.0809435		11	5.19034								0.3		1	0.3			3.5	5.2751	5.19034	DAPF	SD	PUBL
SCRIB_1	LRRC4	Q9HBW1	TKDKVQETQI	TKDKVQETQI	biotin-ado-ado-TKDKVQETQI	YES			0.701849		1	0.701849			18	5.19018																5.19018	DAPF	D	PUBL
NHERF2_2	PLCB2	Q00722	AKADAQESRL	AKADAQESRL	biotin-ado-ado-AKADAQESRL	YES			0.70175		1	0.70175			18	5.18996																5.18996	DAPF	D	PUBL
PDZD7_3	DUSP10	Q9Y6W6	PKLMGVETVV	PKLMGVETVV	biotin-ado-ado-PKLMGVETVV	YES			0.666341		1	0.701412			18	5.18922																5.18922	DAPF	D	PUBL
SNTB1	MARCHF3	Q86UD3	VKRNSKETVV	VKRNSKETVV	biotin-ado-ado-VKRNSKETVV	YES			0.631024		1	0.701138			18	5.18862																5.18862	DAPF	D	PUBL
TJP2_1	YAP1	P46937	LDKESFLTWL	LDKESFLTWL	biotin-ado-ado-LDKESFLTWL	YES			0.665856		1	0.700901			18	5.1881																5.1881	DAPF	D	PUBL
NHERF2_2	YAP1	P46937	LDKESFLTWL	LDKESFLTWL	biotin-ado-ado-LDKESFLTWL	YES			0.700871		1	0.700871			18	5.18804																5.18804	DAPF	D	PUBL
ARHGEF11	BCR	P11274	RQSILFSTEV	RQSILFSTEV	biotin-ado-ado-RQSILFSTEV	YES			0.420356		1	0.700593			18	5.18743																5.18743	DAPF	D	PUBL
MAGI3_2	CACNG4	Q9UBN1	SMLNRRTTPV	SMLNRRTTPV	biotin-ado-ado-SMLNRRTTPV	YES			0.665561	0.0494692	2	0.70059	0.0520728		18	5.18742																5.18742	DAPF	D	PUBL
MAGI3_2	NLGN4X	Q8N0W4	LPHGHSTTRV	LPHGHSTTRV	biotin-ado-ado-LPHGHSTTRV	YES			0.665257		1	0.700271			18	5.18672																5.18672	DAPF	D	PUBL
DLG3_2	FAM110D	Q8TAY7	ARGPPRESEV	ARGPPRESEV	biotin-ado-ado-ARGPPRESEV	YES			0.664982		1	0.699981			18	5.18609																5.18609	DAPF	D	PUBL
SNX27	SCN8A	Q9UQD0	RQKEVRESKC	RQKEVRESKC	biotin-ado-ado-RQKEVRESKC	YES			0.699759		1	0.699759			18	5.18561																5.18561	DAPF	D	PUBL
DLG3_2	KCNA7	Q96RP8	PPGKHLVTEV	PPGKHLVTEV	biotin-ado-ado-PPGKHLVTEV	YES			0.664616		1	0.699596			18	5.18525																5.18525	DAPF	D	PUBL
MPDZ_5	NECTIN3	Q9NQS3	SVISRREWYV	SVISRREWYV	biotin-ado-ado-SVISRREWYV	YES			0.699564		1	0.699564			18	5.18518																5.18518	DAPF	D	PUBL
DLG3_3	HPV35-E6	P27228	WKPTRRETEV	SKPTRRETEV	biotin-ttds-SKPTRRETEV	YES			0.557196	0.00099949	2	0.705962	0.00126634		18.55	5.18376	0.729		1		39.7	4.8641	LYSC			1						5.18376	DAPF	CD	PUBL
SNTA1	DGKI	O75912	IGHEDLETAV	IGHEDLETAV	biotin-ado-ado-IGHEDLETAV	YES			0.628987		1	0.698874			18	5.18368																5.18368	DAPF	D	PUBL
SCRIB_3	PBK	Q96KB5	HIVEALETDV	HIVEALETDV	biotin-ttds-HIVEALETDV	YES			0.526988		1	0.585542			11.6	5.18357								0.39		1	0.39			5.5	5.20607	5.18357	DAPF	SD	PUBL
MPP7	GYPC	P04921	GDSSRKEYFI	GDSSRKEYFI	biotin-ado-ado-GDSSRKEYFI	YES			0.698539		1	0.698539			18	5.18295																5.18295	DAPF	D	PUBL
SCRIB_1	SLC16A1	P53985	GGPKEEESPV	GGPKEEESPV	biotin-ttds-GGPKEEESPV	YES			0.66343		1	0.698347			18	5.18253																5.18253	DAPF	D	PUBL
GRID2IP_2	SLC22A3	O75751	KKTPVSRSHL	KKTPVSRSHL	biotin-ado-ado-KKTPVSRSHL	YES			0.697434		1	0.697434			18	5.18055																5.18055	DAPF	D	PUBL
GOPC	GNG4	P50150	REKKFFCTIL	REKKFFCTIL	biotin-ado-ado-REKKFFCTIL	YES			0.662274		1	0.69713			18	5.17989																5.17989	DAPF	D	PUBL
GORASP2	AGMAT	Q9BSE5	LCALPKVTTV	LCALPKVTTV	biotin-ttds-LCALPKVTTV	YES			0.557523		1	0.696904			18	5.1794																5.1794	DAPF	D	PUBL
PARD3B_1	BANF1	O75531	CLREWCDAFL	CLREWCDAFL	biotin-ado-ado-CLREWCDAFL	YES			0.696647		1	0.696647			18	5.17884																5.17884	DAPF	D	PUBL
DLG1_2	ARHGEF26	Q96DR7	GRLLGLETNV	GRLLGLETNV	biotin-ttds-GRLLGLETNV	YES			0.620091		1	0.696543			18	5.17861																5.17861	DAPF	D	PUBL
NHERF3_1	CD46	P15529	THREVKFTSL	THREVKFTSL	biotin-ado-ado-THREVKFTSL	YES			0.661705		1	0.696531			18	5.17859																5.17859	DAPF	D	PUBL
DLG4_2	ATP2B4	P23634	SSLQSLETSV	SSLQSLETSV	biotin-ttds-SSLQSLETSV	YES			0.540625		1	0.696456			18	5.17842								0.52		1	0.52			7	5.34798	5.17842	DAPF	SD	PUBL
MAST2	KCNA4	P22459	SNAKAVETDV	SNAKAVETDV	biotin-ttds-SNAKAVETDV	YES			0.696419		1	0.696419			18	5.17834																5.17834	DAPF	D	PUBL
SNX27	NLGN4X	Q8N0W4	LPHGHSTTRV	LPHGHSTTRV	biotin-ado-ado-LPHGHSTTRV	YES			0.696389		1	0.696389			18	5.17828																5.17828	DAPF	D	PUBL
MAGI1_6	SLC15A5	A6NIM6	SSIDLWETAL	SSIDLWETAL	biotin-ttds-SSIDLWETAL	YES																		0.27		1	0.27			3.5	5.17814	5.17814	SAPF	S	PUBL
TJP1_2	SARS-CoV-E	P59637	SSEGVPDLLV	SSEGVPDLLV	Biotin-(PEG)3-NLNSSEGVPDLLV	YES											0.72	0.01	2		20	5.17667	LYSC									5.17667	LYSC	C	PUBL
MAGI3_2	EVI5	O60447	RRRESYSTTV	RRRESYSTTV	biotin-ado-ado-RRRESYSTTV	YES			0.66069		1	0.695463			18	5.17627																5.17627	DAPF	D	PUBL
SNX27	SLC1A3	P43003	EKPIDSETKM	EKPIDSETKM	biotin-ado-ado-EKPIDSETKM	YES			0.695132		1	0.695132			18	5.17556																5.17556	DAPF	D	PUBL
RADIL	CSPG4	Q6UVK1	PALKNGQYWV	PALKNGQYWV	biotin-ado-ado-PALKNGQYWV	YES			0.69477		1	0.69477			18	5.17477																5.17477	DAPF	D	PUBL
PDZD2_2	FAM110B	Q8TC76	ARESQKVSHV	ARESQKVSHV	biotin-ado-ado-ARESQKVSHV	YES			0.694456		1	0.694456			18	5.1741																5.1741	DAPF	D	PUBL
RADIL	SDK2	Q58EX2	APIAGFSSFV	APIAGFSSFV	biotin-ado-ado-APIAGFSSFV	YES			0.694271		1	0.694271			18	5.17369																5.17369	DAPF	D	PUBL
MAGI2_2	ADGRA1	Q86SQ6	TGPWKNETTV	TGPWKNETTV	biotin-ado-ado-TGPWKNETTV	YES			0.624667		1	0.694075			18	5.17327																5.17327	DAPF	D	PUBL
Inadl_3	JAG1	P78504	QSLNRMEYIV	QSLNRMEYIV	biotin-ado-ado-QSLNRMEYIV	YES			0.693719		1	0.693719			18	5.1725																5.1725	DAPF	D	PUBL
SCRIB_3	MAP4	P27816	LDSQIQETSI	LDSQIQETSI	biotin-ttds-LDSQIQETSI	YES			0.624193		1	0.693547			18	5.17213																5.17213	DAPF	D	PUBL
NHERF2_2	KCNT2	Q6UVM3	GQDSREETQL	GQDSREETQL	biotin-ttds-GQDSREETQL	YES			0.616655		1	0.616655			13.3	5.17169																5.17169	DAPF	D	PUBL
MAGI2_5	BCR	P11274	RQSILFSTEV	RQSILFSTEV	biotin-ado-ado-RQSILFSTEV	YES			0.693341		1	0.693341			18	5.17169																5.17169	DAPF	D	PUBL
DLG3_2	HPV59-E6	Q81964	QRQARSETLV	QRQARSETLV	biotin-ttds-QRQARSETLV	YES			0.503665	0.00533558	2	0.624526	0.00661592		13.7	5.17168								0.34		1	0.34			7	4.95016	5.17168	DAPF	SD	PUBL
MAGI3_2	LRP4	O75096	ERKLSSESQV	ERKLSSESQV	biotin-ttds-ERKLSSESQV	YES			0.623893		1	0.693215			18	5.17142																5.17142	DAPF	D	PUBL
PDZD2_2	SCN4A	P35499	VRPGVKESLV	VRPGVKESLV	biotin-ado-ado-VRPGVKESLV	YES			0.693094		1	0.693094			18	5.17115																5.17115	DAPF	D	PUBL
SNTB1	FRMPD4	Q14CM0	RLPKIKETTV	RLPKIKETTV	biotin-ttds-RLPKIKETTV	YES			0.611393	0.0655455	3	0.73424	0.0787155		21.6	5.17037								0.53		1	0.53			6.6	5.40286	5.17037	DAPF	SD	PUBL
MAST2	DLL1	O00548	KDECVIATEV	KDECVIATEV	Biotin-Ahx-KDECVIATEV	YES			0.69259	0.02185	2	0.69259	0.02185		18	5.1701																5.17	DAPF	D	PUBL
MPP1	HPV30-E6	P36809	RHTTSTETAV	RHTTSTETAV	biotin-ttds-RHTTSTETAV	YES																		0.29		1	0.29			4	5.16984	5.16984	SAPF	S	PUBL
SYNJ2BP	KCNJ12	Q14500	QRPYRRESEI	QRPYRRESEI	biotin-ttds-QRPYRRESEI	YES			0.57853		1	0.692362			18	5.16958																5.16958	DAPF	D	PUBL
DLG2_2	PRR16	Q569H4	ILRKSTTTTV	ILRKSTTTTV	biotin-ado-ado-ILRKSTTTTV	YES			0.58838		1	0.692212			18	5.16925																5.16925	DAPF	D	PUBL
NHERF3_1	TRPC5	Q9UL62	GQEEQVTTRL	GQEEQVTTRL	biotin-ado-ado-GQEEQVTTRL	YES			0.657598		1	0.692208			18	5.16925																5.16925	DAPF	D	PUBL
PDZD2_2	XKR7	Q5GH72	QELLEYETTV	QELLEYETTV	biotin-ado-ado-QELLEYETTV	YES			0.691887		1	0.691887			18	5.16856																5.16856	DAPF	D	PUBL
SNX27	PLCB1	Q9NQ66	IPGKEFDTPL	IPGKEFDTPL	biotin-ado-ado-IPGKEFDTPL	YES			0.691868		1	0.691868			18	5.16851																5.16851	DAPF	D	PUBL
PARD3B_1	VAC14	Q08AM6	GDHLDRRVVL	GDHLDRRVVL	biotin-ado-ado-GDHLDRRVVL	YES			0.691663		1	0.691663			18	5.16807																5.16807	DAPF	D	PUBL
SNTB1	DUSP10	Q9Y6W6	PKLMGVETVV	PKLMGVETVV	biotin-ado-ado-PKLMGVETVV	YES			0.622217		1	0.691352			18	5.16741																5.16741	DAPF	D	PUBL
DLG1_2	FZD2	Q14332	TNSRHGETTV	TNSRHGETTV	biotin-ado-ado-TNSRHGETTV	YES			0.622158		1	0.691287			18	5.16727																5.16727	DAPF	D	PUBL
RADIL	CLDN8	P56748	PSVYSRSQYV	PSVYSRSQYV	biotin-ado-ado-PSVYSRSQYV	YES			0.691031		1	0.691031			18	5.16672																5.16672	DAPF	D	PUBL
ARHGEF12	SLC22A11	Q9NSA0	EAVTVESTSL	EAVTVESTSL	biotin-ado-ado-EAVTVESTSL	YES			0.518094		1	0.690792			18	5.1662																5.1662	DAPF	D	PUBL
MAST2	DUSP10	Q9Y6W6	PKLMGVETVV	PKLMGVETVV	biotin-ado-ado-PKLMGVETVV	YES			0.6903		1	0.6903			18	5.16515																5.16515	DAPF	D	PUBL
PDZD7_3	ADAM22	Q9P0K1	QSARLWETSI	QSARLWETSI	biotin-ado-ado-QSARLWETSI	YES			0.655296		1	0.689786			18	5.16404																5.16404	DAPF	D	PUBL
DLG1_2	DGKZ	Q13574	IQREDQETAV	IQREDQETAV	biotin-ttds-IQREDQETAV	YES			0.548921	0.0133419	2	0.616599	0.0149869		13.5	5.16363								0.38		1	0.38			6	5.13829	5.16363	DAPF	SD	PUBL
GORASP2	EFNB1	P52799	QSPANIYYKV	QSPANIYYKV	biotin-ado-ado-QSPANIYYKV	YES			0.689371		1	0.689371			18	5.16315																5.16315	DAPF	D	PUBL
DLG3_3	CRIPT	Q9P021	DTKNYKQTSV	DTKNYKQTSV	biotin-ado-ado-DTKNYKQTSV	YES			0.585773		1	0.689145			18	5.16267																5.16267	DAPF	D	PUBL
SNX27	SORCS3	Q9UPU3	TKEIPNCTSV	TKEIPNCTSV	biotin-ado-ado-TKEIPNCTSV	YES			0.68895		1	0.68895			18	5.16225																5.16225	DAPF	D	PUBL
MAGI3_2	ATRNL1	Q5VV63	HLSTRQGTCV	HLSTRQGTCV	biotin-ado-ado-HLSTRQGTCV	YES			0.654492		1	0.688939			18	5.16223																5.16223	DAPF	D	PUBL
MAST2	SLC16A3	O15427	EVVHTPETSV	EVVHTPETSV	biotin-ttds-EVVHTPETSV	YES			0.688573		1	0.688573			18	5.16145																5.16145	DAPF	D	PUBL
PDZD2_2	PTPRG	P23470	DPAESMESLV	DPAESMESLV	biotin-ado-ado-DPAESMESLV	YES			0.688499		1	0.688499			18	5.16129																5.16129	DAPF	D	PUBL
LDB3	PALLS	Q8WX93	NTALVESEDL	NTALVESEDL	biotin-ado-ado-NTALVESEDL	YES			0.688124		1	0.688124			18	5.16049																5.16049	DAPF	D	PUBL
DLG4_1	DUSP10	Q9Y6W6	PKLMGVETVV	PKLMGVETVV	biotin-ado-ado-PKLMGVETVV	YES			0.584902		1	0.68812			18	5.16048																5.16048	DAPF	D	PUBL
PDZD2_2	GOLT1A	Q6ZVE7	RRLQGTSSMV	RRLQGTSSMV	biotin-ado-ado-RRLQGTSSMV	YES			0.687979		1	0.687979			18	5.16018																5.16018	DAPF	D	PUBL
SNX27	GHRHR	Q02643	SAAKVLTSMC	SAAKVLTSMC	biotin-ado-ado-SAAKVLTSMC	YES			0.687949		1	0.687949			18	5.16011																5.16011	DAPF	D	PUBL
RHPN1	APC	P25054	HSGSYLVTSV	HSGSYLVTSV	Biotin-Ahx-HSGSYLVTSV	YES			0.68969		1	0.68969			18	5.1638																5.16	DAPF	D	PUBL
SCRIB_2	ARVCF	O00192	AKPQPVDSWV	AKPQPVDSWV	Biotin-Ahx-AKPQPVDSWV	YES			0.52937		1	0.68818			18	5.1606																5.16	DAPF	D	PUBL
DLG2_2	ADGRA2	Q96PE1	TGLWKSETTV	TGLWKSETTV	biotin-ado-ado-TGLWKSETTV	YES			0.584586		1	0.687748			18	5.15968																5.15968	DAPF	D	PUBL
SNTB2	DGKZ	Q13574	IQREDQETAV	IQREDQETAV	biotin-ttds-IQREDQETAV	YES																		0.39		1	0.39			6	5.1593	5.1593	SAPF	S	PUBL
DLG1_1	HPV31-E6	P17386	WRRPRTETQV	SRRPRTETQV	biotin-ttds-SRRPRTETQV	YES			0.578245	0.00649871	2	0.687393	0.00772538		18	5.15892																5.15892	DAPF	D	PUBL
ARHGEF11	PTEN_Ac	P60484	EDQHTQITKV	EDQHTQITKV	biotin-ttds-DEDQHTQITKacV	YES			0.53844		1	0.67305			17	5.15799	0.428		1		29	4.43808	LYSC			1						5.15799	DAPF	CD	PUBL
Inadl_5	GYPC	P04921	GDSSRKEYFI	GDSSRKEYFI	biotin-ado-ado-GDSSRKEYFI	YES			0.686818		1	0.686818			18	5.1577																5.1577	DAPF	D	PUBL
LNX1_1	SDK2	Q58EX2	APIAGFSSFV	APIAGFSSFV	biotin-ado-ado-APIAGFSSFV	YES			0.446385		1	0.686746			18	5.15754																5.15754	DAPF	D	PUBL
MAGI3_2	MARCHF9	Q86YJ5	REVVMRVTTV	REVVMRVTTV	biotin-ado-ado-REVVMRVTTV	YES			0.652273		1	0.686603			18	5.15724																5.15724	DAPF	D	PUBL
FRMPD2_2	TRPV3	Q8NET8	EVEEFPETSV	EVEEFPETSV	biotin-ado-ado-EVEEFPETSV	YES			0.583394		1	0.686346			18	5.15669																5.15669	DAPF	D	PUBL
MAGI3_2	CACNG2	Q9Y698	NTANRRTTPV	NTANRRTTPV	biotin-ado-ado-NTANRRTTPV	YES			0.651975		1	0.68629			18	5.15657																5.15657	DAPF	D	PUBL
DLG2_1	HTLV1-TAX1	P03409	SEKHFRETEV	SEKHFRETEV	biotin-ttds-SEKHFRETEV	YES											0.699	0.04	2		19	5.15629	LYSC			1						5.15629	LYSC	C	PUBL
NHERF3_1	RAMP3	O60896	WRSKRTDTLL	WRSKRTDTLL	biotin-ado-ado-WRSKRTDTLL	YES			0.651785		1	0.686089			18	5.15614																5.15614	DAPF	D	PUBL
SHANK1	RPS6KA3	P51812	GIKKITSTAL	GIKKITSTAL	biotin-ado-ado-GIKKITSTAL	YES			0.686083		1	0.686083			18	5.15613																5.15613	DAPF	D	PUBL
HTRA1	JAM1	Q9Y624	EFKQTSSFLV	EFKQTSSFLV	biotin-ado-ado-EFKQTSSFLV	YES			0.54835		1	0.685437			18	5.15476																5.15476	DAPF	D	PUBL
MAGI3_2	PRR16	Q569H4	ILRKSTTTTV	ILRKSTTTTV	biotin-ado-ado-ILRKSTTTTV	YES			0.650577		1	0.684818			18	5.15344																5.15344	DAPF	D	PUBL
LNX2_2	PTPN18	Q99952	RDPPAEWTRV	RDPPAEWTRV	biotin-ado-ado-RDPPAEWTRV	YES			0.684597		1	0.684597			18	5.15297																5.15297	DAPF	D	PUBL
MAST2	DFNB31	Q9P202	FLVTEFNVML	FLVTEFNVML	biotin-ado-ado-FLVTEFNVML	YES			0.684586		1	0.684586			18	5.15294																5.15294	DAPF	D	PUBL
MAST1	PBK	Q96KB5	HIVEALETDV	HIVEALETDV	biotin-ttds-HIVEALETDV	YES			0.284752		1	0.569503			11.6	5.15202								0.4		1	0.4			5.5	5.22385	5.15202	DAPF	SD	PUBL
DLG2_3	FRMPD4	Q14CM0	RLPKIKETTV	RLPKIKETTV	biotin-ttds-RLPKIKETTV	YES			0.725783	0.0456113	2	0.725783	0.0456113		21.6	5.15094								0.25		1	0.25			6.6	4.77478	5.15094	DAPF	SD	PUBL
MAST2	GRM5	P41594	RDYTQSSSSL	RDYTQSSSSL	biotin-ado-ado-RDYTQSSSSL	YES			0.683639		1	0.683639			18	5.15094																5.15094	DAPF	D	PUBL
TX1BP3	CTNND2	Q9UQB3	HYPASPDSWV	HYPASPDSWV	biotin-ado-ado-HYPASPDSWV	YES			0.683591		1	0.683591			18	5.15083																5.15083	DAPF	D	PUBL
PDZRN3_1	ATP2B4	P23634	SSLQSLETSV	SSLQSLETSV	biotin-ttds-SSLQSLETSV	YES			0.643881		1	0.683564			18	5.15077								0.29		1	0.29			7	4.8386	5.15077	DAPF	SD	PUBL
SNX27	SLC16A3	O15427	EVVHTPETSV	EVVHTPETSV	biotin-ttds-EVVHTPETSV	YES			0.683509		1	0.683509			18	5.15066																5.15066	DAPF	D	PUBL
PDZD2_2	GJD2	Q9UKL4	RTQSSDSAYV	RTQSSDSAYV	biotin-ado-ado-RTQSSDSAYV	YES			0.683238		1	0.683238			18	5.15008																5.15008	DAPF	D	PUBL
SNX27	ARVCF	O00192	AKPQPVDSWV	AKPQPVDSWV	Biotin-Ahx-AKPQPVDSWV	YES			0.62239	0.00776	2	0.68463	0.00854		18	5.153																5.15	DAPF	D	PUBL
NHERF3_1	SSTR5	P35346	ANGLMQTSKL	ANGLMQTSKL	biotin-ado-ado-ANGLMQTSKL	YES			0.649021		1	0.68318			18	5.14996																5.14996	DAPF	D	PUBL
MAGI2_6	CTNNB1	P35222	NQLAWFDTDL	NQLAWFDTDL	biotin-ttds-NQLAWFDTDL	YES			0.569279	0.00762124	2	0.683135	0.00914548		18	5.14987																5.14987	DAPF	D	PUBL
SNX27	PODXL	O00592	DLDEEEDTHL	DLDEEEDTHL	biotin-ttds-DLDEEEDTHL	YES			0.682951		1	0.682951			18	5.14948																5.14948	DAPF	D	PUBL
MAST2	PALLS	Q8WX93	NTALVESEDL	NTALVESEDL	biotin-ado-ado-NTALVESEDL	YES			0.682825		1	0.682825			18	5.14921																5.14921	DAPF	D	PUBL
MAGI2_2	EVI5	O60447	RRRESYSTTV	RRRESYSTTV	biotin-ado-ado-RRRESYSTTV	YES			0.614541		1	0.682823			18	5.1492																5.1492	DAPF	D	PUBL
SCRIB_2	GUCY1A2	P33402	GTMFLRETSL	GTMFLRETSL	biotin-ado-ado-GTMFLRETSL	YES			0.682438		1	0.682438			18	5.14839																5.14839	DAPF	D	PUBL
DVL2	PBK	Q96KB5	HIVEALETDV	HIVEALETDV	biotin-ttds-HIVEALETDV	YES																		0.36		1	0.36			5.5	5.14809	5.14809	SAPF	S	PUBL
LNX2_2	NECTIN3	Q9NQS3	SVISRREWYV	SVISRREWYV	biotin-ado-ado-SVISRREWYV	YES			0.682044		1	0.682044			18	5.14755																5.14755	DAPF	D	PUBL
SNX27	HTR2A	P28223	DGVNEKVSCV	DGVNEKVSCV	biotin-ado-ado-DGVNEKVSCV	YES			0.682008		1	0.682008			18	5.14748																5.14748	DAPF	D	PUBL
FRMPD4	WWTR1	Q9GZV5	NKSEPFLTWL	NKSEPFLTWL	biotin-ado-ado-NKSEPFLTWL	YES			0.681869		1	0.681869			18	5.14718																5.14718	DAPF	D	PUBL
SNX27	PRR16	Q569H4	ILRKSTTTTV	ILRKSTTTTV	biotin-ado-ado-ILRKSTTTTV	YES			0.681764		1	0.681764			18	5.14696																5.14696	DAPF	D	PUBL
PDZD7_3	BPIFA2	Q96DR5	QHKTQLQTLI	QHKTQLQTLI	biotin-ado-ado-QHKTQLQTLI	YES			0.647663		1	0.681751			18	5.14693																5.14693	DAPF	D	PUBL
PARD3_3	FAM71C	Q8NEG0	STYCDYTIEI	STYCDYTIEI	biotin-ado-ado-STYCDYTIEI	YES			0.681383		1	0.681383			18	5.14616																5.14616	DAPF	D	PUBL
SCRIB_3	SLC2A7	Q6PXP3	TASPAKETSF	TASPAKETSF	biotin-ado-ado-TASPAKETSF	YES			0.577961		1	0.679954			18	5.14314																5.14314	DAPF	D	PUBL
DLG1_1	CYSLTR2	Q9NS75	SVWLRKETRV	SVWLRKETRV	biotin-ttds-SVWLRKETRV	YES			0.64655		1	0.76859			27	5.14245								0.39		1	0.39			6.7	5.10357	5.14245	DAPF	SD	PUBL
MAST1	KCNT2	Q6UVM3	GQDSREETQL	GQDSREETQL	biotin-ttds-GQDSREETQL	YES			0.300887		1	0.601774			13.3	5.14216																5.14216	DAPF	D	PUBL
MAGI2_2	MARCHF9	Q86YJ5	REVVMRVTTV	REVVMRVTTV	biotin-ado-ado-REVVMRVTTV	YES			0.611499		1	0.679443			18	5.14206																5.14206	DAPF	D	PUBL
SCRIB_3	WWTR1	Q9GZV5	NKSEPFLTWL	NKSEPFLTWL	biotin-ado-ado-NKSEPFLTWL	YES			0.577289		1	0.679164			18	5.14147																5.14147	DAPF	D	PUBL
SNTG1	XKR7	Q5GH72	QELLEYETTV	QELLEYETTV	biotin-ado-ado-QELLEYETTV	YES			0.644951		1	0.678895			18	5.14091																5.14091	DAPF	D	PUBL
DLG1_2	XKR7	Q5GH72	QELLEYETTV	QELLEYETTV	biotin-ado-ado-QELLEYETTV	YES			0.610817		1	0.678686			18	5.14047																5.14047	DAPF	D	PUBL
PTPN4	FRMPD4	Q14CM0	RLPKIKETTV	RLPKIKETTV	biotin-ttds-RLPKIKETTV	YES																		0.41		1	0.41			6.6	5.14046	5.14046	SAPF	S	PUBL
HTRA1	GAS2L2	Q8NHY3	PLPPEEESWV	PLPPEEESWV	biotin-ado-ado-PLPPEEESWV	YES			0.542931		1	0.678663			18	5.14042																5.14042	DAPF	D	PUBL
MAGI3_2	ABCA1	O95477	QDEKVKESYV	QDEKVKESYV	Biotin-Ahx-QDEKVKESYV	YES			0.61682		1	0.6785			18	5.1401																5.14	DAPF	D	PUBL
NHERF3_1	CNKSR2	Q8WXI2	HTHSYIETHV	HTHSYIETHV	Biotin-Ahx-HTHSYIETHV	YES			0.61659		1	0.67825			18	5.1395																5.14	DAPF	D	PUBL
SCRIB_2	SLC15A5	A6NIM6	SSIDLWETAL	SSIDLWETAL	biotin-ttds-SSIDLWETAL	YES			0.438903	0.0177384	3	0.548629	0.022173		11	5.13999								0.16		1	0.16			3.5	4.8071	5.13999	DAPF	SD	PUBL
SHANK1	OTULIN	Q96BN8	PVRVCEETSL	PVRVCEETSL	biotin-ttds-PVRVCEETSL	YES			0.678458	0.00671683	2	0.678458	0.00671683		18	5.13999																5.13999	DAPF	D	PUBL
MAST2	CIT	O14578	VNKVWDQSSV	VNKVWDQSSV	biotin-ttds-VNKVWDQSSV	YES			0.677806		1	0.677806			18	5.13861																5.13861	DAPF	D	PUBL
SNTB2	CYSLTR2	Q9NS75	SVWLRKETRV	SVWLRKETRV	biotin-ttds-SVWLRKETRV	YES																		0.41		1	0.41			6.7	5.1384	5.1384	SAPF	S	PUBL
LNX2_2	IGSF5	Q9NSI5	PEKVSNTTVV	PEKVSNTTVV	biotin-ado-ado-PEKVSNTTVV	YES			0.677495		1	0.677495			18	5.13796																5.13796	DAPF	D	PUBL
DLG1_2	HPV33-E6	P06427	WRSRRRETAL	SRSRRRETAL	biotin-ttds-SRSRRRETAL	YES			0.627457	0.0338978	2	0.704817	0.0380771		20.2	5.13792								0.58		1	0.58			7	5.47832	5.13792	DAPF	SD	PUBL
RADIL	DCAF7	P61962	YNNCLEILRV	YNNCLEILRV	biotin-ado-ado-YNNCLEILRV	YES			0.677204		1	0.677204			18	5.13735																5.13735	DAPF	D	PUBL
NHERF3_1	DGKZ	Q13574	IQREDQETAV	IQREDQETAV	biotin-ttds-IQREDQETAV	YES			0.566636	0.0290932	3	0.603327	0.0309771		13.5	5.13732								0.73		1	0.73			6	5.94782	5.13732	DAPF	SD	PUBL
Inadl_8	HTR2C	P28335	SVVSERISSV	SVVSERISSV	biotin-ado-ado-SVVSERISSV	YES			0.643044		1	0.676888			18	5.13669																5.13669	DAPF	D	PUBL
RHPN1	SLCO1C1	Q9NYB5	NYWPGKETQL	NYWPGKETQL	biotin-ttds-NYWPGKETQL	YES			0.554343		1	0.554343			11.3	5.13657								0.47		1	0.47			5.5	5.39639	5.13657	DAPF	SD	PUBL
GORASP2	JAG1	P78504	QSLNRMEYIV	QSLNRMEYIV	biotin-ado-ado-QSLNRMEYIV	YES			0.676826		1	0.676826			18	5.13656																5.13656	DAPF	D	PUBL
NHERF2_2	PTH1R	Q03431	LLQEEWETVM	LLQEEWETVM	biotin-ado-ado-LLQEEWETVM	YES			0.676764		1	0.676764			18	5.13643																5.13643	DAPF	D	PUBL
NHERF1_1	WNV-NS5	Q9Q6P4	DTTLVEDTVL	DTTLVEDTVL	biotin-(PEG)3-RYEDTTLVEDTVL	YES											0.676501	0.0748408	5		18	5.13588	LYSC									5.13588	LYSC	C	PUBL
SYNJ2BP	CCRL2	O00421	REEPDHSTEV	REEPDHSTEV	biotin-ado-ado-REEPDHSTEV	YES			0.642668		1	0.676493			18	5.13586																5.13586	DAPF	D	PUBL
MAGI3_2	VANGL1	Q8TAA9	VLRLQSETSV	VLRLQSETSV	biotin-ttds-VLRLQSETSV	YES			0.608587		1	0.676207			18	5.13526																5.13526	DAPF	D	PUBL
MAGI1_5	ASIC3	Q9UHC3	HRTCYLVTQL	HRTCYLVTQL	biotin-ttds-HRTCYLVTQL	YES																		0.56		1	0.56			11.5	5.13499	5.13499	SAPF	S	PUBL
PTPN3	HPV30-E6	P36809	RHTTSTETAV	RHTTSTETAV	biotin-ttds-RHTTSTETAV	YES			0.599991		1	0.599991			13.4	5.13468								0.52		1	0.52			4	5.74597	5.13468	DAPF	SD	PUBL
MPP1	RASSF6	Q6ZTQ3	KLVIKTETTV	KLVIKTETTV	biotin-ttds-KLVIKTETTV	YES																		0.49		1	0.49			9	5.13346	5.13346	SAPF	S	PUBL
SNTB2	SLCO1C1	Q9NYB5	NYWPGKETQL	NYWPGKETQL	biotin-ttds-NYWPGKETQL	YES																		0.36		1	0.36			5.5	5.13337	5.13337	SAPF	S	PUBL
HTRA3	TRAF7	Q6Q0C0	VDSTVKVWTC	VDSTVKVWTC	biotin-ado-ado-VDSTVKVWTC	YES			0.675206		1	0.675206			18	5.13316																5.13316	DAPF	D	PUBL
MAST2	OR8G1	Q15617	KKMLQRRTLL	KKMLQRRTLL	biotin-ado-ado-KKMLQRRTLL	YES			0.674963		1	0.674963			18	5.13265																5.13265	DAPF	D	PUBL
SCRIB_3	MCC	P23508	SRPHTNETSL	SRPHTNETSL	biotin-ado-ado-SRPHTNETSL	YES			0.573612		1	0.674837			18	5.13239																5.13239	DAPF	D	PUBL
SYNJ2BP	ADGRA1	Q86SQ6	TGPWKNETTV	TGPWKNETTV	biotin-ado-ado-TGPWKNETTV	YES			0.641004		1	0.674741			18	5.13219																5.13219	DAPF	D	PUBL
DLG1_2	HPV51-E6	P26554	RTRQRNETQV	RTRQRNETQV	biotin-ttds-RTRQRNETQV	YES			0.637575		1	0.716183			21.5	5.13165								0.54		1	0.54			7.7	5.33606	5.13165	DAPF	SD	PUBL
DFNB31_1	SEMA4F	O95754	PLATCDETSI	PLATCDETSI	biotin-ado-ado-PLATCDETSI	YES			0.674284		1	0.674284			18	5.13123																5.13123	DAPF	D	PUBL
MAST2	ACE2	Q9BYF1	QNTDDVQTSF	QNTDDVQTSF	Biotin-Ahx-QNTDDVQTSF	YES			0.67475	0.02097	2	0.67475	0.02097		18	5.1322																5.13	DAPF	D	PUBL
TX1BP3	GRIN2A	Q12879	KKMPSIESDV	KKMPSIESDV	biotin-ado-ado-KKMPSIESDV	YES			0.673683		1	0.673683			18	5.12998																5.12998	DAPF	D	PUBL
MAGI3_2	ADRB1	P08588	RPGFASESKV	RPGFASESKV	biotin-ado-ado-RPGFASESKV	YES			0.639457		1	0.673112			18	5.12878																5.12878	DAPF	D	PUBL
GRASP	PRKCA	P17252	FVHPILQSAV	FVHPILQSAV	biotin-ado-ado-FVHPILQSAV	YES			0.67304		1	0.67304			18	5.12863																5.12863	DAPF	D	PUBL
SNTB1	MCM7	P33993	NASRTRITFV	NASRTRITFV	biotin-ado-ado-NASRTRITFV	YES			0.604949		1	0.672165			18	5.12681																5.12681	DAPF	D	PUBL
GORASP2	EVI5	O60447	RRRESYSTTV	RRRESYSTTV	biotin-ado-ado-RRRESYSTTV	YES			0.672021		1	0.672021			18	5.12651																5.12651	DAPF	D	PUBL
SNTA1	DUSP10	Q9Y6W6	PKLMGVETVV	PKLMGVETVV	biotin-ado-ado-PKLMGVETVV	YES			0.604608		1	0.671787			18	5.12602																5.12602	DAPF	D	PUBL
SNX27	GNG4	P50150	REKKFFCTIL	REKKFFCTIL	biotin-ado-ado-REKKFFCTIL	YES			0.671592		1	0.671592			18	5.12561																5.12561	DAPF	D	PUBL
DLG2_1	HPV33-E6	P06427	WRSRRRETAL	SRSRRRETAL	biotin-ttds-SRSRRRETAL	YES																		0.42		1	0.42			7	5.12552	5.12552	SAPF	S	PUBL
MAST2	CXCR1	P25024	SSSVNVSSNL	SSSVNVSSNL	biotin-ado-ado-SSSVNVSSNL	YES			0.671489		1	0.671489			18	5.1254																5.1254	DAPF	D	PUBL
DLG4_1	ARHGEF16	Q5VV41	MERLRVETDV	MERLRVETDV	biotin-ttds-MERLRVETDV	YES			0.550451		1	0.657123			17	5.12501								0.49		1	0.49			10	5.07406	5.12501	DAPF	SD	PUBL
PTPN3	DGKZ	Q13574	IQREDQETAV	IQREDQETAV	biotin-ttds-IQREDQETAV	YES			0.597065	0.144859	3	0.597065	0.144859		13.5	5.125								0.52		1	0.52			6	5.44586	5.125	DAPF	SD	PUBL
SYNJ2BP	CRIPT	Q9P021	DTKNYKQTSV	DTKNYKQTSV	biotin-ado-ado-DTKNYKQTSV	YES			0.637345		1	0.670889			18	5.12415																5.12415	DAPF	D	PUBL
MAGI3_2	NLGN2	Q8NFZ4	LPHPHSTTRV	LPHPHSTTRV	biotin-ado-ado-LPHPHSTTRV	YES			0.637302		1	0.670845			18	5.12406																5.12406	DAPF	D	PUBL
DLG1_1	FRMPD4	Q14CM0	RLPKIKETTV	RLPKIKETTV	biotin-ttds-RLPKIKETTV	YES			0.600352	0.0375082	2	0.713672	0.0445882		21.6	5.12374								0.49		1	0.49			6.6	5.31421	5.12374	DAPF	SD	PUBL
MAST2	GAS2L2	Q8NHY3	PLPPEEESWV	PLPPEEESWV	biotin-ado-ado-PLPPEEESWV	YES			0.670676		1	0.670676			18	5.12371																5.12371	DAPF	D	PUBL
LNX2_2	EPHB3	P54753	QMNQTLPVQV	QMNQTLPVQV	biotin-ado-ado-QMNQTLPVQV	YES			0.670672		1	0.670672			18	5.1237																5.1237	DAPF	D	PUBL
DLG1_2	FZD4	Q9ULV1	KPGKGSETVV	KPGKGSETVV	biotin-ado-ado-KPGKGSETVV	YES			0.603437		1	0.670486			18	5.12331																5.12331	DAPF	D	PUBL
PDZD2_2	PLEKHG7	Q6ZR37	FTLPAESSEI	FTLPAESSEI	biotin-ado-ado-FTLPAESSEI	YES			0.670356		1	0.670356			18	5.12304																5.12304	DAPF	D	PUBL
TJP1_2	KCNV1	Q6PIU1	RSSGGDDFWF	RSSGGDDFWF	biotin-ado-ado-RSSGGDDFWF	YES			0.536109		1	0.670136			18	5.12259																5.12259	DAPF	D	PUBL
SNTB1	FAM110D	Q8TAY7	ARGPPRESEV	ARGPPRESEV	biotin-ado-ado-ARGPPRESEV	YES			0.602442		1	0.66938			18	5.12101																5.12101	DAPF	D	PUBL
DLG1_2	ZSCAN30	Q86W11	MQHQRTHTRV	MQHQRTHTRV	biotin-ado-ado-MQHQRTHTRV	YES			0.60243		1	0.669367			18	5.12099																5.12099	DAPF	D	PUBL
DLG3_2	DACT1	Q9NYF0	SGSLKLMTTV	SGSLKLMTTV	biotin-ado-ado-SGSLKLMTTV	YES			0.635726		1	0.669185			18	5.12061																5.12061	DAPF	D	PUBL
MAST2	FAM71C	Q8NEG0	STYCDYTIEI	STYCDYTIEI	biotin-ado-ado-STYCDYTIEI	YES			0.668894		1	0.668894			18	5.12001																5.12001	DAPF	D	PUBL
NHERF3_1	ABCA1	O95477	QDEKVKESYV	QDEKVKESYV	Biotin-Ahx-QDEKVKESYV	YES			0.60949		1	0.67044			18	5.1232																5.12	DAPF	D	PUBL
PDZD2_2	MUC3B	Q9H195	KRPEMTSSSV	KRPEMTSSSV	biotin-ado-ado-KRPEMTSSSV	YES			0.668887		1	0.668887			18	5.11999																5.11999	DAPF	D	PUBL
MAGI2_2	MARCHF4	Q9P2E8	RELVMRVTTV	RELVMRVTTV	biotin-ado-ado-RELVMRVTTV	YES			0.601958		1	0.668843			18	5.1199																5.1199	DAPF	D	PUBL
PTPN3	ATP2B4	P23634	SSLQSLETSV	SSLQSLETSV	biotin-ttds-SSLQSLETSV	YES			0.66882		1	0.66882			18	5.11985								0.53		1	0.53			7	5.36264	5.11985	DAPF	SD	PUBL
MAGI1_2	FAM167B	Q9BTA0	NISARRFTLC	NISARRFTLC	biotin-ado-ado-NISARRFTLC	YES			0.601502		1	0.668336			18	5.11885																5.11885	DAPF	D	PUBL
NHERF3_1	PLCB1	Q9NQ66	IPGKEFDTPL	IPGKEFDTPL	biotin-ado-ado-IPGKEFDTPL	YES			0.634843		1	0.668256			18	5.11868																5.11868	DAPF	D	PUBL
SYNJ2BP	CACNG4	Q9UBN1	SMLNRRTTPV	SMLNRRTTPV	biotin-ado-ado-SMLNRRTTPV	YES			0.634137	0.0485906	2	0.667513	0.051148		18	5.11714																5.11714	DAPF	D	PUBL
DLG4_2	MCM7	P33993	NASRTRITFV	NASRTRITFV	biotin-ado-ado-NASRTRITFV	YES			0.533979		1	0.667474			18	5.11706																5.11706	DAPF	D	PUBL
MAST2	TMEM225B	P0DP42	ETQVTAETVI	ETQVTAETVI	biotin-ado-ado-ETQVTAETVI	YES			0.667459		1	0.667459			18	5.11703																5.11703	DAPF	D	PUBL
DLG1_3	MARCHF4	Q9P2E8	RELVMRVTTV	RELVMRVTTV	biotin-ado-ado-RELVMRVTTV	YES			0.447197		1	0.667458			18	5.11703																5.11703	DAPF	D	PUBL
DLG1_1	ADGRA3	Q8IWK6	TGLWKHETTV	TGLWKHETTV	biotin-ado-ado-TGLWKHETTV	YES			0.567166		1	0.667254			18	5.11661																5.11661	DAPF	D	PUBL
MAST1	TMEM151B	Q8IW70	RHGSCVETSL	RHGSCVETSL	biotin-ado-ado-RHGSCVETSL	YES			0.333495		1	0.666991			18	5.11606																5.11606	DAPF	D	PUBL
MAST2	NLGN4X	Q8N0W4	LPHGHSTTRV	LPHGHSTTRV	biotin-ado-ado-LPHGHSTTRV	YES			0.666976		1	0.666976			18	5.11603																5.11603	DAPF	D	PUBL
PDZD7_3	WWTR1	Q9GZV5	NKSEPFLTWL	NKSEPFLTWL	biotin-ado-ado-NKSEPFLTWL	YES			0.633539		1	0.666884			18	5.11584																5.11584	DAPF	D	PUBL
SNX27	YAP1	P46937	LDKESFLTWL	LDKESFLTWL	biotin-ado-ado-LDKESFLTWL	YES			0.666013		1	0.666013			18	5.11404																5.11404	DAPF	D	PUBL
MAST2	IQSEC2	Q5JU85	AKPSRISTVV	AKPSRISTVV	biotin-ado-ado-AKPSRISTVV	YES			0.665867		1	0.665867			18	5.11374																5.11374	DAPF	D	PUBL
SCRIB_2	HPV30-E6	P36809	RHTTSTETAV	RHTTSTETAV	biotin-ttds-RHTTSTETAV	YES			0.471177		1	0.588971			13.4	5.11309								0.1		1	0.1			4	4.49386	5.11309	DAPF	SD	PUBL
HTRA2	PKN2	Q16513	RDFDYIADWC	RDFDYIADWC	biotin-ado-ado-RDFDYIADWC	YES			0.665335		1	0.665335			18	5.11264																5.11264	DAPF	D	PUBL
LNX2_2	PRLHR	P49683	GQNMTVSVVI	GQNMTVSVVI	biotin-ado-ado-GQNMTVSVVI	YES			0.665197		1	0.665197			18	5.11236																5.11236	DAPF	D	PUBL
SCRIB_3	ATP2B4	P23634	SSLQSLETSV	SSLQSLETSV	biotin-ttds-SSLQSLETSV	YES			0.598571		1	0.665078			18	5.11211								0.32		1	0.32			7	4.92436	5.11211	DAPF	SD	PUBL
MPP7	NECTIN1	Q15223	SFISKKEWYV	SFISKKEWYV	biotin-ado-ado-SFISKKEWYV	YES			0.664892		1	0.664892			18	5.11173																5.11173	DAPF	D	PUBL
SNX27	CIT	O14578	VNKVWDQSSV	VNKVWDQSSV	biotin-ttds-VNKVWDQSSV	YES			0.664679		1	0.664679			18	5.11129																5.11129	DAPF	D	PUBL
DLG4_2	KCNA7	Q96RP8	PPGKHLVTEV	PPGKHLVTEV	biotin-ado-ado-PPGKHLVTEV	YES			0.53172		1	0.66465			18	5.11123																5.11123	DAPF	D	PUBL
DLG4_1	PBK	Q96KB5	HIVEALETDV	HIVEALETDV	biotin-ttds-HIVEALETDV	YES			0.459393		1	0.548419			11.6	5.11096								0.21		1	0.21			5.5	4.75549	5.11096	DAPF	SD	PUBL
Inadl_5	GJD4	Q96KN9	HLRARKSEWV	HLRARKSEWV	biotin-ado-ado-HLRARKSEWV	YES			0.664353		1	0.664353			18	5.11062																5.11062	DAPF	D	PUBL
SNTA1	PLEKHA2	Q9HB19	DDENIRTSDV	DDENIRTSDV	biotin-ado-ado-DDENIRTSDV	YES			0.597807		1	0.66423			18	5.11036																5.11036	DAPF	D	PUBL
MAGI3_2	FZD2	Q14332	TNSRHGETTV	TNSRHGETTV	biotin-ado-ado-TNSRHGETTV	YES			0.630999		1	0.664209			18	5.11032																5.11032	DAPF	D	PUBL
PTPN3	PBK	Q96KB5	HIVEALETDV	HIVEALETDV	biotin-ttds-HIVEALETDV	YES			0.547984		1	0.547984			11.6	5.11011								0.42		1	0.42			5.5	5.27654	5.11011	DAPF	SD	PUBL
SNTB1	MARCHF4	Q9P2E8	RELVMRVTTV	RELVMRVTTV	biotin-ado-ado-RELVMRVTTV	YES			0.597659		1	0.664066			18	5.11003																5.11003	DAPF	D	PUBL
DLG2_2	APC	P25054	HSGSYLVTSV	HSGSYLVTSV	Biotin-Ahx-HSGSYLVTSV	YES			0.60291		1	0.6632			18	5.1082																5.11	DAPF	D	PUBL
MAST2	APC	P25054	HSGSYLVTSV	HSGSYLVTSV	Biotin-Ahx-HSGSYLVTSV	YES			0.66337	0.00367	2	0.66337	0.00367		18	5.1086																5.11	DAPF	D	PUBL
PDZD7_3	APC	P25054	HSGSYLVTSV	HSGSYLVTSV	Biotin-Ahx-HSGSYLVTSV	YES			0.55403		1	0.66483			18	5.1116																5.11	DAPF	D	PUBL
SCRIB_3	CNKSR2	Q8WXI2	HTHSYIETHV	HTHSYIETHV	Biotin-Ahx-HTHSYIETHV	YES			0.55506		1	0.66607			18	5.1142																5.11	DAPF	D	PUBL
GRID2IP_2	HPV49-L2	P36762	RRRKRKRTYL	RRRKRKRTYL	Biotin-Ahx-RRRKRKRTYL	YES			0.60447		1	0.66491			18	5.1118																5.11	DAPF	D	PUBL
PTPN3	ABCC4	O15439	STLTIFETAL	STLTIFETAL	biotin-ttds-STLTIFETAL	YES			0.663965	0.0272219	3	0.663965	0.0272219		18	5.10982								0.6		1	0.6			10	5.29638	5.10982	DAPF	SD	PUBL
GORASP1	YAP1	P46937	LDKESFLTWL	LDKESFLTWL	biotin-ado-ado-LDKESFLTWL	YES			0.663506		1	0.663506			18	5.10887																5.10887	DAPF	D	PUBL
PDZD2_2	CLDN10	P78369	SKQFDKNAYV	SKQFDKNAYV	biotin-ado-ado-SKQFDKNAYV	YES			0.66344		1	0.66344			18	5.10874																5.10874	DAPF	D	PUBL
MAGI1_5	ABCC4	O15439	STLTIFETAL	STLTIFETAL	biotin-ttds-STLTIFETAL	YES																		0.51		1	0.51			10	5.10835	5.10835	SAPF	S	PUBL
FRMPD2_2	MCM7	P33993	NASRTRITFV	NASRTRITFV	biotin-ado-ado-NASRTRITFV	YES			0.563646		1	0.663113			18	5.10806																5.10806	DAPF	D	PUBL
TX1BP3	ABCC4	O15439	STLTIFETAL	STLTIFETAL	biotin-ttds-STLTIFETAL	YES			0.596783	0.0429941	3	0.663092	0.0477712		18	5.10802								0.43		1	0.43			10	4.95674	5.10802	DAPF	SD	PUBL
DLG2_1	HPV18-E6	P06463	RLQRRRETQV	RLQRRRETQV	biotin-ttds-RLQRRRETQV	YES											0.584	0.022	2		13.3	5.10735	LYSC			1						5.10735	LYSC	C	PUBL
DLG1_2	DGKI	O75912	IGHEDLETAV	IGHEDLETAV	biotin-ado-ado-IGHEDLETAV	YES			0.596181		1	0.662423			18	5.10665																5.10665	DAPF	D	PUBL
DLG2_2	GRIN2C	Q14957	RRISSLESEV	RRISSLESEV	biotin-ado-ado-RRISSLESEV	YES			0.563003		1	0.662356			18	5.10651																5.10651	DAPF	D	PUBL
GRIP1_7	NECTIN3	Q9NQS3	SVISRREWYV	SVISRREWYV	biotin-ado-ado-SVISRREWYV	YES			0.662247		1	0.662247			18	5.10628																5.10628	DAPF	D	PUBL
SNTG1	GRIN2C	Q14957	RRISSLESEV	RRISSLESEV	biotin-ado-ado-RRISSLESEV	YES			0.629129		1	0.662241			18	5.10627																5.10627	DAPF	D	PUBL
DLG4_1	HPV59-E6	Q81964	QRQARSETLV	QRQARSETLV	biotin-ttds-QRQARSETLV	YES			0.495282	0.00084911	2	0.591262	0.00101366		13.7	5.10592								0.2		1	0.2			7	4.59141	5.10592	DAPF	SD	PUBL
PDLIM1	MYPN	Q86TC9	SRSVVESDEL	SRSVVESDEL	biotin-ado-ado-SRSVVESDEL	YES			0.661913		1	0.661913			18	5.1056																5.1056	DAPF	D	PUBL
DLG4_1	HPV18-E6	P06463	RLQRRRETQV	RLQRRRETQV	biotin-ttds-RLQRRRETQV	YES			0.699304	0.00167754	2	0.834821	0.00200263		43	5.10528	0.633	0.068	2		13.3	5.2046	LYSC			1						5.10528	DAPF	CD	PUBL
DLG1_2	KCNA7	Q96RP8	PPGKHLVTEV	PPGKHLVTEV	biotin-ado-ado-PPGKHLVTEV	YES			0.595369		1	0.661521			18	5.10479																5.10479	DAPF	D	PUBL
MAGI1_2	DACT1	Q9NYF0	SGSLKLMTTV	SGSLKLMTTV	biotin-ado-ado-SGSLKLMTTV	YES			0.595364		1	0.661516			18	5.10478																5.10478	DAPF	D	PUBL
SNTA1	MARCHF4	Q9P2E8	RELVMRVTTV	RELVMRVTTV	biotin-ado-ado-RELVMRVTTV	YES			0.595176		1	0.661306			18	5.10435																5.10435	DAPF	D	PUBL
TIAM2	NECTIN3	Q9NQS3	SVISRREWYV	SVISRREWYV	biotin-ado-ado-SVISRREWYV	YES			0.661236		1	0.661236			18	5.10421																5.10421	DAPF	D	PUBL
SHANK1	GRASP	Q7Z6J2	RSLEEEESQL	RSLEEEESQL	biotin-ttds-RSLEEEESQL	YES			0.661099		1	0.661099			18	5.10393								0.6		1	0.6			10	5.28657	5.10393	DAPF	SD	PUBL
PDZD2_3	SLC15A5	A6NIM6	SSIDLWETAL	SSIDLWETAL	biotin-ttds-SSIDLWETAL	YES																		0.24		1	0.24			3.5	5.10384	5.10384	SAPF	S	PUBL
SYNJ2BP	TMEM151B	Q8IW70	RHGSCVETSL	RHGSCVETSL	biotin-ado-ado-RHGSCVETSL	YES			0.627847		1	0.660892			18	5.1035																5.1035	DAPF	D	PUBL
DLG2_2	ADGRA1	Q86SQ6	TGPWKNETTV	TGPWKNETTV	biotin-ado-ado-TGPWKNETTV	YES			0.56163		1	0.660742			18	5.10319																5.10319	DAPF	D	PUBL
GORASP2	NECTIN3	Q9NQS3	SVISRREWYV	SVISRREWYV	biotin-ado-ado-SVISRREWYV	YES			0.66012		1	0.66012			18	5.10192																5.10192	DAPF	D	PUBL
DLG2_3	HPV16-E6	P03126	SSRTRRETQL	SSRTRRETQL	biotin-ttds-SSRTRRETQL	YES			0.660014	0.0249828	2	0.660014	0.0249828		18	5.1017	0.228	0.278	5		15	4.32147	LYSC			1						5.1017	DAPF	CD	PUBL
GIPC1	HPV51-E6	P26554	RTRQRNETQV	RTRQRNETQV	biotin-ttds-RTRQRNETQV	YES																		0.43		1	0.43			7.7	5.10169	5.10169	SAPF	S	PUBL
PDZRN3_1	CYSLTR2	Q9NS75	SVWLRKETRV	SVWLRKETRV	biotin-ttds-SVWLRKETRV	YES			0.708338		1	0.751993			27	5.10168								0.32		1	0.32			6.7	4.92723	5.10168	DAPF	SD	PUBL
SNTB1	HPV30-E6	P36809	RHTTSTETAV	RHTTSTETAV	biotin-ttds-RHTTSTETAV	YES			0.485548		1	0.583109			13.4	5.10167								0.28		1	0.28			4	5.12677	5.10167	DAPF	SD	PUBL
PDLIM1	MYOZ2	Q9NPC6	DTTVPESEDL	DTTVPESEDL	biotin-ado-ado-DTTVPESEDL	YES			0.659883		1	0.659883			18	5.10143																5.10143	DAPF	D	PUBL
HTRA1	CSPG4	Q6UVK1	PALKNGQYWV	PALKNGQYWV	biotin-ado-ado-PALKNGQYWV	YES			0.527859		1	0.659824			18	5.10131																5.10131	DAPF	D	PUBL
MAST2	TGFA	P01135	TACCHSETVV	TACCHSETVV	biotin-ado-ado-TACCHSETVV	YES			0.659799		1	0.659799			18	5.10126																5.10126	DAPF	D	PUBL
SNTG2	LRRC4	Q9HBW1	TKDKVQETQI	TKDKVQETQI	biotin-ado-ado-TKDKVQETQI	YES			0.593797		1	0.659775			18	5.10121																5.10121	DAPF	D	PUBL
RHPN1	LRRC4B	Q9NT99	SKENVQETQI	SKENVQETQI	biotin-ado-ado-SKENVQETQI	YES			0.659526		1	0.659526			18	5.1007																5.1007	DAPF	D	PUBL
GRASP	GNG4	P50150	REKKFFCTIL	REKKFFCTIL	biotin-ado-ado-REKKFFCTIL	YES			0.659204		1	0.659204			18	5.10004																5.10004	DAPF	D	PUBL
DLG1_2	CNKSR2	Q8WXI2	HTHSYIETHV	HTHSYIETHV	Biotin-Ahx-HTHSYIETHV	YES			0.54751		1	0.65701			18	5.0956																5.1	DAPF	D	PUBL
DLG3_2	HPV51-E6	P26554	RTRQRNETQV	RTRQRNETQV	biotin-ttds-RTRQRNETQV	YES			0.565936		1	0.701738			21.5	5.0999								0.45		1	0.45			7.7	5.13652	5.0999	DAPF	SD	PUBL
NHERF3_1	YAP1	P46937	LDKESFLTWL	LDKESFLTWL	biotin-ado-ado-LDKESFLTWL	YES			0.626146		1	0.659101			18	5.09983																5.09983	DAPF	D	PUBL
PDZD2_2	MUC3A	Q02505	KRPEMTSSSV	KRPEMTSSSV	biotin-ado-ado-KRPEMTSSSV	YES			0.659068		1	0.659068			18	5.09977																5.09977	DAPF	D	PUBL
PARD3B_1	GRIA2	P42262	NVYGIESVKI	NVYGIESVKI	biotin-ado-ado-NVYGIESVKI	YES			0.658703		1	0.658703			18	5.09902																5.09902	DAPF	D	PUBL
NHERF2_2	PLCB1	Q9NQ66	IPGKEFDTPL	IPGKEFDTPL	biotin-ado-ado-IPGKEFDTPL	YES			0.658692		1	0.658692			18	5.099																5.099	DAPF	D	PUBL
SYNJ2BP	TJP2	Q9UDY2	QSARYRDTEL	QSARYRDTEL	biotin-ttds-QSARYRDTEL	YES			0.550303		1	0.658581			18	5.09877								0.42		1	0.42			10	4.94913	5.09877	DAPF	SD	PUBL
DLG4_3	HPV31-E6	P17386	WRRPRTETQV	SRRPRTETQV	biotin-ttds-SRRPRTETQV	YES			0.572618	0.0128577	4	0.658542	0.0147871		18	5.09869																5.09869	DAPF	D	PUBL
PDZD2_2	DGKZ	Q13574	IQREDQETAV	IQREDQETAV	biotin-ttds-IQREDQETAV	YES			0.583261		1	0.583261			13.5	5.09806								0.48		1	0.48			6	5.36348	5.09806	DAPF	SD	PUBL
PDZD2_2	PRKCA	P17252	FVHPILQSAV	FVHPILQSAV	biotin-ado-ado-FVHPILQSAV	YES			0.658208		1	0.658208			18	5.09801																5.09801	DAPF	D	PUBL
SHANK1	ABCC4	O15439	STLTIFETAL	STLTIFETAL	biotin-ttds-STLTIFETAL	YES			0.657766		1	0.657766			18	5.0971								0.63		1	0.63			10	5.35234	5.0971	DAPF	SD	PUBL
SCRIB_3	ACTN2	P35609	SSALYGESDL	SSALYGESDL	biotin-ado-ado-SSALYGESDL	YES			0.558984		1	0.657628			18	5.09682																5.09682	DAPF	D	PUBL
MAGI3_2	KIRREL2	Q6UWL6	PSHPRLQTHV	PSHPRLQTHV	biotin-ado-ado-PSHPRLQTHV	YES			0.624476		1	0.657344			18	5.09624																5.09624	DAPF	D	PUBL
DLG2_3	HPV31-E6	P17386	WRRPRTETQV	SRRPRTETQV	biotin-ttds-SRRPRTETQV	YES			0.65692	0.00014296	2	0.65692	0.00014296		18	5.09538																5.09538	DAPF	D	PUBL
DLG3_3	HPV31-E6	P17386	WRRPRTETQV	SRRPRTETQV	biotin-ttds-SRRPRTETQV	YES			0.518446	0.00520941	2	0.656866	0.00660028		18	5.09527																5.09527	DAPF	D	PUBL
SCRIB_3	SLC4A7	Q9Y6M7	KKYVDAETSL	KKYVDAETSL	biotin-ttds-KKYVDAETSL	YES			0.590751		1	0.656389			18	5.0943																5.0943	DAPF	D	PUBL
MAGI1_3	CYSLTR2	Q9NS75	SVWLRKETRV	SVWLRKETRV	biotin-ttds-SVWLRKETRV	YES																		0.39		1	0.39			6.7	5.09413	5.09413	SAPF	S	PUBL
SNTG1	GUCY1A2	P33402	GTMFLRETSL	GTMFLRETSL	biotin-ado-ado-GTMFLRETSL	YES			0.623485		1	0.6563			18	5.09411																5.09411	DAPF	D	PUBL
SNTG1	PLEKHA1	Q9HB21	DDASLPVSDV	DDASLPVSDV	biotin-ado-ado-DDASLPVSDV	YES			0.623027		1	0.655818			18	5.09313																5.09313	DAPF	D	PUBL
DLG1_3	GUCY1A2	P33402	GTMFLRETSL	GTMFLRETSL	biotin-ado-ado-GTMFLRETSL	YES			0.439378		1	0.655788			18	5.09307																5.09307	DAPF	D	PUBL
LNX2_2	IQSEC2	Q5JU85	AKPSRISTVV	AKPSRISTVV	biotin-ado-ado-AKPSRISTVV	YES			0.655751		1	0.655751			18	5.093																5.093	DAPF	D	PUBL
GRID2IP_2	OR8G1	Q15617	KKMLQRRTLL	KKMLQRRTLL	biotin-ado-ado-KKMLQRRTLL	YES			0.655631		1	0.655631			18	5.09275																5.09275	DAPF	D	PUBL
ARHGEF11	RNF146	Q9NTX7	PDGQCTVTEV	PDGQCTVTEV	biotin-ado-ado-PDGQCTVTEV	YES			0.393312		1	0.655521			18	5.09253																5.09253	DAPF	D	PUBL
PDZRN3_1	ATP2B1	P20020	SPLHSLETSL	SPLHSLETSL	biotin-ttds-SPLHSLETSL	YES			0.617262		1	0.655304			18	5.09209																5.09209	DAPF	D	PUBL
LNX1_1	GNG4	P50150	REKKFFCTIL	REKKFFCTIL	biotin-ado-ado-REKKFFCTIL	YES			0.425818		1	0.655104			18	5.09168																5.09168	DAPF	D	PUBL
SYNJ2BP	SEMA4C	Q9C0C4	PDSNPEESSV	PDSNPEESSV	biotin-ado-ado-PDSNPEESSV	YES			0.622182		1	0.654928			18	5.09132																5.09132	DAPF	D	PUBL
ARHGEF12	BCR	P11274	RQSILFSTEV	RQSILFSTEV	biotin-ado-ado-RQSILFSTEV	YES			0.491066		1	0.654754			18	5.09097																5.09097	DAPF	D	PUBL
DLG4_1	HPV35-E6	P27228	WKPTRRETEV	SKPTRRETEV	biotin-ttds-SKPTRRETEV	YES			0.554665	0.00163574	2	0.662153	0.00195272		18.55	5.0908	0.762		1		39.7	4.94128	LYSC			1						5.0908	DAPF	CD	PUBL
PARD3_3	USH1C	Q9Y6N9	KEYDDELTFF	KEYDDELTFF	Biotin-Ahx-KEYDDELTFF	YES			0.654315		1	0.654315			18	5.09007																5.09007	DAPF	D	PUBL
DLG4_2	PTPRZ1	P23471	NIAESLESLV	NIAESLESLV	biotin-ado-ado-NIAESLESLV	YES			0.523436		1	0.654295			18	5.09003																5.09003	DAPF	D	PUBL
DLG1_2	ABCA1	O95477	QDEKVKESYV	QDEKVKESYV	Biotin-Ahx-QDEKVKESYV	YES			0.54666		1	0.65599			18	5.0935																5.09	DAPF	D	PUBL
SYNJ2BP	SCN4A	P35499	VRPGVKESLV	VRPGVKESLV	biotin-ado-ado-VRPGVKESLV	YES			0.621367		1	0.654071			18	5.08958																5.08958	DAPF	D	PUBL
SNX27	PTPRZ1	P23471	NIAESLESLV	NIAESLESLV	biotin-ado-ado-NIAESLESLV	YES			0.653978		1	0.653978			18	5.08939																5.08939	DAPF	D	PUBL
TX1BP3	PRKCA	P17252	FVHPILQSAV	FVHPILQSAV	biotin-ado-ado-FVHPILQSAV	YES			0.653696		1	0.653696			18	5.08882																5.08882	DAPF	D	PUBL
PDZD7_3	RNF146	Q9NTX7	PDGQCTVTEV	PDGQCTVTEV	biotin-ado-ado-PDGQCTVTEV	YES			0.620397		1	0.65305			18	5.0875																5.0875	DAPF	D	PUBL
SNTG2	CYSLTR2	Q9NS75	SVWLRKETRV	SVWLRKETRV	biotin-ttds-SVWLRKETRV	YES			0.634046		1	0.745936			27	5.08725								0.5		1	0.5			6.7	5.32953	5.08725	DAPF	SD	PUBL
TIAM2	NECTIN1	Q15223	SFISKKEWYV	SFISKKEWYV	biotin-ado-ado-SFISKKEWYV	YES			0.652697		1	0.652697			18	5.08679																5.08679	DAPF	D	PUBL
DLG1_2	FZD1	Q9UP38	TNSKQGETTV	TNSKQGETTV	biotin-ado-ado-TNSKQGETTV	YES			0.587184		1	0.652426			18	5.08624																5.08624	DAPF	D	PUBL
SNTA1	SLC16A7	O60669	SVTSERETNI	SVTSERETNI	biotin-ado-ado-SVTSERETNI	YES			0.587171		1	0.652412			18	5.08621																5.08621	DAPF	D	PUBL
MAGI2_6	PLEKHA1	Q9HB21	DDASLPVSDV	DDASLPVSDV	biotin-ado-ado-DDASLPVSDV	YES			0.65216		1	0.65216			18	5.0857																5.0857	DAPF	D	PUBL
PDLIM1	MYOT	Q9UBF9	QSGLYESEEL	QSGLYESEEL	biotin-ado-ado-QSGLYESEEL	YES			0.652107		1	0.652107			18	5.08559																5.08559	DAPF	D	PUBL
DLG1_1	NET1	Q7Z628	SGGKRKETLV	SGGKRKETLV	biotin-ttds-SGGKRKETLV	YES			0.547291	0.0942112	2	0.650596	0.111994		17.9	5.08536	0.796		1		35	5.08864	LYSC			1						5.08536	DAPF	CD	PUBL
SNX27	AKAP10	O43572	DQPLEKSTKL	DQPLEKSTKL	biotin-ado-ado-DQPLEKSTKL	YES			0.651715		1	0.651715			18	5.0848																5.0848	DAPF	D	PUBL
SYNJ2BP	FZD7	O75084	SHSSKGETAV	SHSSKGETAV	biotin-ttds-SHSSKGETAV	YES			0.580429		1	0.694635			21.5	5.0846								-0.05		1	-0.05			6	0	5.0846	DAPF	SD	PUBL
SYNJ2BP	CACNG2	Q9Y698	NTANRRTTPV	NTANRRTTPV	biotin-ado-ado-NTANRRTTPV	YES			0.618812		1	0.651382			18	5.08412																5.08412	DAPF	D	PUBL
SNTB1	DGKI	O75912	IGHEDLETAV	IGHEDLETAV	biotin-ado-ado-IGHEDLETAV	YES			0.585867		1	0.650963			18	5.08327																5.08327	DAPF	D	PUBL
NHERF3_1	TAGAP	Q8N103	QFQYAKESYI	QFQYAKESYI	biotin-ttds-QFQYAKESYI	YES			0.610914	0.0172522	2	0.650472	0.0183693		18	5.08228																5.08228	DAPF	D	PUBL
MAST2	PRKACA	P17612	EKCGKEFSEF	EKCGKEFSEF	biotin-ado-ado-EKCGKEFSEF	YES			0.65044		1	0.65044			18	5.08222																5.08222	DAPF	D	PUBL
DLG4_2	ADGRA1	Q86SQ6	TGPWKNETTV	TGPWKNETTV	biotin-ado-ado-TGPWKNETTV	YES			0.520147		1	0.650184			18	5.0817																5.0817	DAPF	D	PUBL
LNX2_2	RNF146	Q9NTX7	PDGQCTVTEV	PDGQCTVTEV	biotin-ado-ado-PDGQCTVTEV	YES			0.650092		1	0.650092			18	5.08151																5.08151	DAPF	D	PUBL
MAST1	GUCY1A2	P33402	GTMFLRETSL	GTMFLRETSL	biotin-ado-ado-GTMFLRETSL	YES			0.325035		1	0.650071			18	5.08147																5.08147	DAPF	D	PUBL
PDZD2_2	NECTIN3	Q9NQS3	SVISRREWYV	SVISRREWYV	biotin-ado-ado-SVISRREWYV	YES			0.650004		1	0.650004			18	5.08133																5.08133	DAPF	D	PUBL
TX1BP3	ADGRA3	Q8IWK6	TGLWKHETTV	TGLWKHETTV	biotin-ado-ado-TGLWKHETTV	YES			0.649745		1	0.649745			18	5.08081																5.08081	DAPF	D	PUBL
DLG4_2	RASL11B	Q9BPW5	SAKVRTVTSV	SAKVRTVTSV	biotin-ado-ado-SAKVRTVTSV	YES			0.519784		1	0.64973			18	5.08078																5.08078	DAPF	D	PUBL
SNTB1	LRRC4	Q9HBW1	TKDKVQETQI	TKDKVQETQI	biotin-ado-ado-TKDKVQETQI	YES			0.584532		1	0.64948			18	5.08027																5.08027	DAPF	D	PUBL
NHERF3_1	SDK2	Q58EX2	APIAGFSSFV	APIAGFSSFV	biotin-ado-ado-APIAGFSSFV	YES			0.616984		1	0.649457			18	5.08023																5.08023	DAPF	D	PUBL
MAST2	CNTNAP4	Q9C0A0	VNENQKEYFF	VNENQKEYFF	Biotin-Ahx-VNENQKEYFF	YES			0.65114	0.00797	2	0.65114	0.00797		18	5.0836																5.08	DAPF	D	PUBL
SYNJ2BP	TANC2	Q9HCD6	PKRPFVESNV	PKRPFVESNV	biotin-ttds-PKRPFVESNV	YES			0.542315	0.0232605	2	0.649021	0.0278373		18	5.07935																5.07935	DAPF	D	PUBL
SYNJ2BP	ADGRA2	Q96PE1	TGLWKSETTV	TGLWKSETTV	biotin-ado-ado-TGLWKSETTV	YES			0.616516		1	0.648964			18	5.07923																5.07923	DAPF	D	PUBL
DLG2_2	ATP2B4	P23634	SSLQSLETSV	SSLQSLETSV	biotin-ttds-SSLQSLETSV	YES			0.648939		1	0.648939			18	5.07918								0.16		1	0.16			7	4.47952	5.07918	DAPF	SD	PUBL
MAGI1_2	NCF1	P14598	STKRKLASAV	STKRKLASAV	biotin-ado-ado-STKRKLASAV	YES			0.584041		1	0.648934			18	5.07917																5.07917	DAPF	D	PUBL
TX1BP3	ASIC3	Q9UHC3	HRTCYLVTQL	HRTCYLVTQL	biotin-ttds-HRTCYLVTQL	YES			0.703683		1	0.78187			33	5.07915								0.53		1	0.53			11.5	5.08801	5.07915	DAPF	SD	PUBL
SCRIB_1	SLC16A3	O15427	EVVHTPETSV	EVVHTPETSV	biotin-ttds-EVVHTPETSV	YES			0.615774		1	0.648183			18	5.07766																5.07766	DAPF	D	PUBL
SCRIB_3	ARHGEF7	Q14155	NDPAWDETNL	NDPAWDETNL	biotin-ttds-NDPAWDETNL	YES			0.583205	0.0438715	2	0.648006	0.0487461		18	5.0773																5.0773	DAPF	D	PUBL
Inadl_3	AMOTL1	Q8IY63	PDGEMMEVLI	PDGEMMEVLI	biotin-ado-ado-PDGEMMEVLI	YES			0.64788		1	0.64788			18	5.07705																5.07705	DAPF	D	PUBL
SCRIB_1	PODXL	O00592	DLDEEEDTHL	DLDEEEDTHL	biotin-ttds-DLDEEEDTHL	YES			0.615272		1	0.647654			18	5.07659																5.07659	DAPF	D	PUBL
IL16_1	SCN5A	Q14524	SPDRDRESIV	SPDRDRESIV	biotin-ado-ado-SPDRDRESIV	YES			0.647577		1	0.647577			18	5.07643																5.07643	DAPF	D	PUBL
MAGI2_6	SLC15A5	A6NIM6	SSIDLWETAL	SSIDLWETAL	biotin-ttds-SSIDLWETAL	YES			0.429707		1	0.515649			11	5.07598								0.42		1	0.42			3.5	5.59651	5.07598	DAPF	SD	PUBL
SNTG1	ATP2B4	P23634	SSLQSLETSV	SSLQSLETSV	biotin-ttds-SSLQSLETSV	YES			0.539434		1	0.647321			18	5.07592								0.46		1	0.46			7	5.22413	5.07592	DAPF	SD	PUBL
DLG3_3	CACNG8	Q8WXS5	NTLNRKTTPV	NTLNRKTTPV	biotin-ado-ado-NTLNRKTTPV	YES			0.550069		1	0.647139			18	5.07555																5.07555	DAPF	D	PUBL
SYNJ2BP	FZD2	Q14332	TNSRHGETTV	TNSRHGETTV	biotin-ado-ado-TNSRHGETTV	YES			0.614683		1	0.647035			18	5.07534																5.07534	DAPF	D	PUBL
SCRIB_3	MAPK12	P53778	GARVSKETPL	GARVSKETPL	biotin-ttds-GARVSKETPL	YES			0.582154		1	0.646838			18	5.07494																5.07494	DAPF	D	PUBL
NHERF2_2	GRASP	Q7Z6J2	RSLEEEESQL	RSLEEEESQL	biotin-ttds-RSLEEEESQL	YES			0.646624		1	0.646624			18	5.07451								0.49		1	0.49			10	5.07296	5.07451	DAPF	SD	PUBL
SNTB1	LRRC4B	Q9NT99	SKENVQETQI	SKENVQETQI	biotin-ado-ado-SKENVQETQI	YES			0.581612		1	0.646235			18	5.07373																5.07373	DAPF	D	PUBL
PTPN3	CRIPT	Q9P021	DTKNYKQTSV	DTKNYKQTSV	biotin-ado-ado-DTKNYKQTSV	YES			0.646191		1	0.646191			18	5.07364																5.07364	DAPF	D	PUBL
SCRIB_3	KCNT2	Q6UVM3	GQDSREETQL	GQDSREETQL	biotin-ttds-GQDSREETQL	YES			0.509756		1	0.566395			13.3	5.07328																5.07328	DAPF	D	PUBL
TX1BP3	HPV33-E6	P06427	WRSRRRETAL	SRSRRRETAL	biotin-ttds-SRSRRRETAL	YES			0.606836	0.0223298	2	0.674262	0.0248109		20.2	5.07285								0.47		1	0.47			7	5.23716	5.07285	DAPF	SD	PUBL
PTPN3	CTNND2	Q9UQB3	HYPASPDSWV	HYPASPDSWV	biotin-ado-ado-HYPASPDSWV	YES			0.645747		1	0.645747			18	5.07275																5.07275	DAPF	D	PUBL
SYNJ2BP	CTNND2	Q9UQB3	HYPASPDSWV	HYPASPDSWV	biotin-ado-ado-HYPASPDSWV	YES			0.612973		1	0.645235			18	5.07172																5.07172	DAPF	D	PUBL
ARHGEF12	TMEM151B	Q8IW70	RHGSCVETSL	RHGSCVETSL	biotin-ado-ado-RHGSCVETSL	YES			0.483739		1	0.644985			18	5.07122																5.07122	DAPF	D	PUBL
HTRA1	TTC24	A2A3L6	PMESGICTIV	PMESGICTIV	biotin-ado-ado-PMESGICTIV	YES			0.515953		1	0.644941			18	5.07113																5.07113	DAPF	D	PUBL
MAST2	KCNA1	Q09470	VNKSKLLTDV	VNKSKLLTDV	biotin-ado-ado-VNKSKLLTDV	YES			0.6448		1	0.6448			18	5.07084																5.07084	DAPF	D	PUBL
NHERF3_1	LRRC4B	Q9NT99	SKENVQETQI	SKENVQETQI	biotin-ado-ado-SKENVQETQI	YES			0.612342		1	0.644571			18	5.07038																5.07038	DAPF	D	PUBL
HTRA1	APBA1	Q02410	LTAQEQPVYI	LTAQEQPVYI	biotin-ado-ado-LTAQEQPVYI	YES			0.515568		1	0.64446			18	5.07016																5.07016	DAPF	D	PUBL
DLG3_2	ADGRA2	Q96PE1	TGLWKSETTV	TGLWKSETTV	biotin-ado-ado-TGLWKSETTV	YES			0.61217		1	0.64439			18	5.07002																5.07002	DAPF	D	PUBL
DLG3_2	APC	P25054	HSGSYLVTSV	HSGSYLVTSV	Biotin-Ahx-HSGSYLVTSV	YES			0.53747		1	0.64497			18	5.0712																5.07	DAPF	D	PUBL
PDZD2_2	LNX2	Q8N448	TVICWPGSLV	TVICWPGSLV	Biotin-Ahx-TVICWPGSLV	YES			0.64365		1	0.64365			18	5.0685																5.07	DAPF	D	PUBL
SNX27	RAPGEF6	Q8TEU7	ADENEQVSAV	ADENEQVSAV	Biotin-Ahx-ADENEQVSAV	YES			0.58757	0.01327	2	0.64633	0.01459		18	5.0739																5.07	DAPF	D	PUBL
LNX2_2	TMEM215	Q68D42	QGRWDHETIV	QGRWDHETIV	Biotin-Ahx-QGRWDHETIV	YES			0.64398		1	0.64398			18	5.0692																5.07	DAPF	D	PUBL
DLG3_3	HPV33-E6	P06427	WRSRRRETAL	SRSRRRETAL	biotin-ttds-SRSRRRETAL	YES			0.53082	0.0385017	2	0.672544	0.0487813		20.2	5.06928								0.23		1	0.23			7	4.68279	5.06928	DAPF	SD	PUBL
DLG4_2	RNF146	Q9NTX7	PDGQCTVTEV	PDGQCTVTEV	biotin-ado-ado-PDGQCTVTEV	YES			0.515182		1	0.643977			18	5.06919																5.06919	DAPF	D	PUBL
GORASP1	JAM2	P57087	DFKHTKSFII	DFKHTKSFII	biotin-ado-ado-DFKHTKSFII	YES			0.643851		1	0.643851			18	5.06894																5.06894	DAPF	D	PUBL
DLG3_2	PRR16	Q569H4	ILRKSTTTTV	ILRKSTTTTV	biotin-ado-ado-ILRKSTTTTV	YES			0.611596		1	0.643785			18	5.06881																5.06881	DAPF	D	PUBL
PDZRN3_1	FAM110D	Q8TAY7	ARGPPRESEV	ARGPPRESEV	biotin-ado-ado-ARGPPRESEV	YES			0.547154		1	0.64371			18	5.06866																5.06866	DAPF	D	PUBL
SHANK1	CFTR	P13569	TEEEVQDTRL	TEEEVQDTRL	biotin-ttds-TEEEVQDTRL	YES			0.643601		1	0.643601			18	5.06844																5.06844	DAPF	D	PUBL
MAST2	GRIN2C	Q14957	RRISSLESEV	RRISSLESEV	biotin-ado-ado-RRISSLESEV	YES			0.643412		1	0.643412			18	5.06806																5.06806	DAPF	D	PUBL
GRID2IP_2	GNG4	P50150	REKKFFCTIL	REKKFFCTIL	biotin-ado-ado-REKKFFCTIL	YES			0.643154		1	0.643154			18	5.06754																5.06754	DAPF	D	PUBL
DLG1_2	CRIPT	Q9P021	DTKNYKQTSV	DTKNYKQTSV	biotin-ado-ado-DTKNYKQTSV	YES			0.578768		1	0.643076			18	5.06739																5.06739	DAPF	D	PUBL
MAST1	SLC22A11	Q9NSA0	EAVTVESTSL	EAVTVESTSL	biotin-ado-ado-EAVTVESTSL	YES			0.32153		1	0.64306			18	5.06735																5.06735	DAPF	D	PUBL
GORASP1	GNG4	P50150	REKKFFCTIL	REKKFFCTIL	biotin-ado-ado-REKKFFCTIL	YES			0.643025		1	0.643025			18	5.06728																5.06728	DAPF	D	PUBL
NHERF2_2	ABCC4	O15439	STLTIFETAL	STLTIFETAL	biotin-ttds-STLTIFETAL	YES			0.642988		1	0.642988			18	5.06721								0.52		1	0.52			10	5.12683	5.06721	DAPF	SD	PUBL
SNTB1	XKR7	Q5GH72	QELLEYETTV	QELLEYETTV	biotin-ado-ado-QELLEYETTV	YES			0.578357		1	0.642619			18	5.06647																5.06647	DAPF	D	PUBL
MAST1	SLC26A3	P40879	VYEVPVETKF	VYEVPVETKF	biotin-ado-ado-VYEVPVETKF	YES			0.321179		1	0.642358			18	5.06595																5.06595	DAPF	D	PUBL
SNX27	MUC3B	Q9H195	KRPEMTSSSV	KRPEMTSSSV	biotin-ado-ado-KRPEMTSSSV	YES			0.642247		1	0.642247			18	5.06572																5.06572	DAPF	D	PUBL
DLG1_1	ZNF599	Q96NL3	THHRKIHTRV	THHRKIHTRV	biotin-ado-ado-THHRKIHTRV	YES			0.545861		1	0.642189			18	5.06561																5.06561	DAPF	D	PUBL
LNX2_2	GAS2L2	Q8NHY3	PLPPEEESWV	PLPPEEESWV	biotin-ado-ado-PLPPEEESWV	YES			0.642006		1	0.642006			18	5.06524																5.06524	DAPF	D	PUBL
MAGI3_2	MARCHF4	Q9P2E8	RELVMRVTTV	RELVMRVTTV	biotin-ado-ado-RELVMRVTTV	YES			0.609892		1	0.641992			18	5.06521																5.06521	DAPF	D	PUBL
SNX27	HTR2C	P28335	SVVSERISSV	SVVSERISSV	biotin-ado-ado-SVVSERISSV	YES			0.641687		1	0.641687			18	5.0646																5.0646	DAPF	D	PUBL
LDB3	MYPN	Q86TC9	SRSVVESDEL	SRSVVESDEL	biotin-ado-ado-SRSVVESDEL	YES			0.641063		1	0.641063			18	5.06336																5.06336	DAPF	D	PUBL
MAST1	CACNA1D	Q01668	ADEMICITTL	ADEMICITTL	biotin-ado-ado-ADEMICITTL	YES			0.320374		1	0.640749			18	5.06273																5.06273	DAPF	D	PUBL
DLG2_3	HPV18-E6	P06463	RLQRRRETQV	RLQRRRETQV	biotin-ttds-RLQRRRETQV	YES			0.821064	0.0230314	2	0.821064	0.0230314		43	5.06272	0.229		1		13.3	4.37992	LYSC			1						5.06272	DAPF	CD	PUBL
SCRIB_3	RPS6KA3	P51812	GIKKITSTAL	GIKKITSTAL	biotin-ado-ado-GIKKITSTAL	YES			0.544453		1	0.640533			18	5.0623																5.0623	DAPF	D	PUBL
DLG2_1	HPV51-E6	P26554	RTRQRNETQV	RTRQRNETQV	biotin-ttds-RTRQRNETQV	YES																		0.41		1	0.41			7.7	5.06224	5.06224	SAPF	S	PUBL
ARHGEF12	PRKD2	Q9BZL6	QGLAERISVL	QGLAERISVL	biotin-ado-ado-QGLAERISVL	YES			0.480301		1	0.640401			18	5.06203																5.06203	DAPF	D	PUBL
DLG1_2	HPV16-E6	P03126	SSRTRRETQL	SSRTRRETQL	biotin-ttds-SSRTRRETQL	YES			0.569554	0.0255878	2	0.639775	0.0287426		18	5.06078	0.525	0.168	6		15	4.93288	LYSC			1						5.06078	DAPF	CD	PUBL
GRIP1_7	NECTIN1	Q15223	SFISKKEWYV	SFISKKEWYV	biotin-ado-ado-SFISKKEWYV	YES			0.639573		1	0.639573			18	5.06038																5.06038	DAPF	D	PUBL
SNX27	CTNND2	Q9UQB3	HYPASPDSWV	HYPASPDSWV	biotin-ado-ado-HYPASPDSWV	YES			0.639508		1	0.639508			18	5.06025																5.06025	DAPF	D	PUBL
PTPN3	HPV16-E6	P03126	SSRTRRETQL	SSRTRRETQL	biotin-ttds-SSRTRRETQL	YES			0.639497	0.00519177	2	0.639497	0.00519177		18	5.06022	0.46	0.1	8		15	4.81111	LYSC			1						5.06022	DAPF	CD	PUBL
SNTG2	ABCA1	O95477	QDEKVKESYV	QDEKVKESYV	Biotin-Ahx-QDEKVKESYV	YES			0.51288		1	0.64109			18	5.0634																5.06	DAPF	D	PUBL
GRASP	APC	P25054	HSGSYLVTSV	HSGSYLVTSV	Biotin-Ahx-HSGSYLVTSV	YES			0.6396		1	0.6396			18	5.0604																5.06	DAPF	D	PUBL
DLG1_1	DUSP10	Q9Y6W6	PKLMGVETVV	PKLMGVETVV	biotin-ado-ado-PKLMGVETVV	YES			0.543445		1	0.639347			18	5.05993																5.05993	DAPF	D	PUBL
MPP7	TRPV6	Q9H1D0	EDGESWEYQI	EDGESWEYQI	biotin-ado-ado-EDGESWEYQI	YES			0.639308		1	0.639308			18	5.05985																5.05985	DAPF	D	PUBL
MAGI1_5	DGKZ	Q13574	IQREDQETAV	IQREDQETAV	biotin-ttds-IQREDQETAV	YES																		0.35		1	0.35			6	5.05973	5.05973	SAPF	S	PUBL
SNX27	SLC1A1	P43005	TISFTQTSQF	TISFTQTSQF	biotin-ado-ado-TISFTQTSQF	YES			0.63889		1	0.63889			18	5.05901																5.05901	DAPF	D	PUBL
MAST2	PLEKHH2	Q8IVE3	SRPTKGPTLL	SRPTKGPTLL	biotin-ado-ado-SRPTKGPTLL	YES			0.638775		1	0.638775			18	5.05879																5.05879	DAPF	D	PUBL
DLG3_2	HPV67-E6	A4U7F2	WRPQRTQTQV	SRPQRTQTQV	biotin-ttds-SRPQRTQTQV	YES			0.55451		1	0.687571			22	5.05814								0.35		1	0.35			10	4.79156	5.05814	DAPF	SD	PUBL
DLG4_1	MARCHF9	Q86YJ5	REVVMRVTTV	REVVMRVTTV	biotin-ado-ado-REVVMRVTTV	YES			0.542681		1	0.638449			18	5.05813																5.05813	DAPF	D	PUBL
DLG5_2	HTLV1-TAX1	P03409	SEKHFRETEV	SEKHFRETEV	biotin-ttds-SEKHFRETEV	YES											0.652		1		19	5.05804	LYSC			1						5.05804	LYSC	C	PUBL
SNX27	ADAM17	P78536	NRVDSKETEC	NRVDSKETEC	biotin-ado-ado-NRVDSKETEC	YES			0.637703		1	0.637703			18	5.05665																5.05665	DAPF	D	PUBL
NHERF3_1	KIDINS220	Q9ULH0	GFGEERESIL	GFGEERESIL	biotin-ado-ado-GFGEERESIL	YES			0.60581		1	0.637695			18	5.05663																5.05663	DAPF	D	PUBL
MAST2	SLC2A3	P11169	EPAKETTTNV	EPAKETTTNV	biotin-ado-ado-EPAKETTTNV	YES			0.637685		1	0.637685			18	5.05661																5.05661	DAPF	D	PUBL
DLG3_1	EVI5	O60447	RRRESYSTTV	RRRESYSTTV	biotin-ado-ado-RRRESYSTTV	YES			0.605146		1	0.636996			18	5.05524																5.05524	DAPF	D	PUBL
MAST1	RPS6KA3	P51812	GIKKITSTAL	GIKKITSTAL	biotin-ado-ado-GIKKITSTAL	YES			0.318496		1	0.636992			18	5.05523																5.05523	DAPF	D	PUBL
TX1BP3	KIF17	Q9P2E2	SKSNFGSEPL	SKSNFGSEPL	biotin-ado-ado-SKSNFGSEPL	YES			0.636775		1	0.636775			18	5.0548																5.0548	DAPF	D	PUBL
SNTG2	ADRA1D	P25100	DYSNLRETDI	DYSNLRETDI	biotin-ado-ado-DYSNLRETDI	YES			0.572942		1	0.636603			18	5.05446																5.05446	DAPF	D	PUBL
SCRIB_3	TANC1	Q9C0D5	PKRSFIESNV	PKRSFIESNV	biotin-ado-ado-PKRSFIESNV	YES			0.540844		1	0.636288			18	5.05383																5.05383	DAPF	D	PUBL
SNTB1	SCN4A	P35499	VRPGVKESLV	VRPGVKESLV	biotin-ado-ado-VRPGVKESLV	YES			0.572506		1	0.636118			18	5.05349																5.05349	DAPF	D	PUBL
MAST2	FZD2	Q14332	TNSRHGETTV	TNSRHGETTV	biotin-ado-ado-TNSRHGETTV	YES			0.636058		1	0.636058			18	5.05337																5.05337	DAPF	D	PUBL
HTRA1	RNF146	Q9NTX7	PDGQCTVTEV	PDGQCTVTEV	biotin-ado-ado-PDGQCTVTEV	YES			0.508816		1	0.63602			18	5.0533																5.0533	DAPF	D	PUBL
RHPN1	CACNA1D	Q01668	ADEMICITTL	ADEMICITTL	biotin-ado-ado-ADEMICITTL	YES			0.636008		1	0.636008			18	5.05327																5.05327	DAPF	D	PUBL
GORASP2	GNG4	P50150	REKKFFCTIL	REKKFFCTIL	biotin-ado-ado-REKKFFCTIL	YES			0.635643		1	0.635643			18	5.05255																5.05255	DAPF	D	PUBL
PTPN3	LRRC4	Q9HBW1	TKDKVQETQI	TKDKVQETQI	biotin-ado-ado-TKDKVQETQI	YES			0.635541		1	0.635541			18	5.05235																5.05235	DAPF	D	PUBL
LNX2_2	C3AR1	Q16581	VISERNSTTV	VISERNSTTV	biotin-ado-ado-VISERNSTTV	YES			0.635465		1	0.635465			18	5.05219																5.05219	DAPF	D	PUBL
LNX2_2	NECTIN1	Q15223	SFISKKEWYV	SFISKKEWYV	biotin-ado-ado-SFISKKEWYV	YES			0.635445		1	0.635445			18	5.05216																5.05216	DAPF	D	PUBL
NHERF3_1	WWTR1	Q9GZV5	NKSEPFLTWL	NKSEPFLTWL	biotin-ado-ado-NKSEPFLTWL	YES			0.603596		1	0.635365			18	5.052																5.052	DAPF	D	PUBL
NHERF2_2	PDGFRB	P09619	PRAEAEDSFL	PRAEAEDSFL	biotin-ado-ado-PRAEAEDSFL	YES			0.635362		1	0.635362			18	5.05199																5.05199	DAPF	D	PUBL
Inadl_8	MCM7	P33993	NASRTRITFV	NASRTRITFV	biotin-ado-ado-NASRTRITFV	YES			0.603581		1	0.635349			18	5.05196																5.05196	DAPF	D	PUBL
DLG1_1	HPV59-E6	Q81964	QRQARSETLV	QRQARSETLV	biotin-ttds-QRQARSETLV	YES			0.473669	2.865e-05	2	0.563077	3.406e-05		13.7	5.05144								0.15		1	0.15			7	4.45865	5.05144	DAPF	SD	PUBL
SHANK1	PTPN18	Q99952	RDPPAEWTRV	RDPPAEWTRV	biotin-ado-ado-RDPPAEWTRV	YES			0.634895		1	0.634895			18	5.05106																5.05106	DAPF	D	PUBL
HTRA1	AMOTL1	Q8IY63	PDGEMMEVLI	PDGEMMEVLI	biotin-ado-ado-PDGEMMEVLI	YES			0.50783		1	0.634787			18	5.05085																5.05085	DAPF	D	PUBL
MAST2	PRR16	Q569H4	ILRKSTTTTV	ILRKSTTTTV	biotin-ado-ado-ILRKSTTTTV	YES			0.634569		1	0.634569			18	5.05041																5.05041	DAPF	D	PUBL
DLG1_1	EXOC4	Q96A65	ATKDKKITTV	ATKDKKITTV	biotin-ado-ado-ATKDKKITTV	YES			0.539351		1	0.634531			18	5.05034																5.05034	DAPF	D	PUBL
GRASP	OR8G1	Q15617	KKMLQRRTLL	KKMLQRRTLL	biotin-ado-ado-KKMLQRRTLL	YES			0.634472		1	0.634472			18	5.05022																5.05022	DAPF	D	PUBL
SNTA1	ARHGAP6	O43182	NPDALPETLV	NPDALPETLV	biotin-ttds-NPDALPETLV	YES			0.562717		1	0.646801			18.9	5.05022																5.05022	DAPF	D	PUBL
PTPN3	SLC1A4	P43007	PELESKESVL	PELESKESVL	biotin-ado-ado-PELESKESVL	YES			0.634323		1	0.634323			18	5.04993																5.04993	DAPF	D	PUBL
ARHGEF12	REELD1	A0A1B0GV85	PSVGSKKTVL	PSVGSKKTVL	biotin-ado-ado-PSVGSKKTVL	YES			0.475701		1	0.634268			18	5.04982																5.04982	DAPF	D	PUBL
SNTB1	HPV33-E6	P06427	WRSRRRETAL	SRSRRRETAL	biotin-ttds-SRSRRRETAL	YES			0.552104	0.0535346	2	0.663038	0.0642913		20.2	5.04973								0.29		1	0.29			7	4.85209	5.04973	DAPF	SD	PUBL
PDZD7_3	SCN4A	P35499	VRPGVKESLV	VRPGVKESLV	biotin-ado-ado-VRPGVKESLV	YES			0.60241		1	0.634116			18	5.04952																5.04952	DAPF	D	PUBL
MAGI1_2	CRHR1	P34998	FHSIKQSTAV	FHSIKQSTAV	biotin-ado-ado-FHSIKQSTAV	YES			0.570598		1	0.633998			18	5.04928																5.04928	DAPF	D	PUBL
SCRIB_3	DGKZ	Q13574	IQREDQETAV	IQREDQETAV	biotin-ttds-IQREDQETAV	YES			0.501951	0.0326112	2	0.557724	0.0362346		13.5	5.04884								0.25		1	0.25			6	4.81179	5.04884	DAPF	SD	PUBL
DLG4_1	FRMPD4	Q14CM0	RLPKIKETTV	RLPKIKETTV	biotin-ttds-RLPKIKETTV	YES			0.568554	0.0129277	2	0.678733	0.0154329		21.6	5.04871								0.3		1	0.3			6.6	4.90064	5.04871	DAPF	SD	PUBL
SNTB1	ABCC4	O15439	STLTIFETAL	STLTIFETAL	biotin-ttds-STLTIFETAL	YES			0.527368	0.0684104	3	0.633332	0.082156		18	5.04796								0.39		1	0.39			10	4.88074	5.04796	DAPF	SD	PUBL
DLG1_2	CACNG8	Q8WXS5	NTLNRKTTPV	NTLNRKTTPV	biotin-ado-ado-NTLNRKTTPV	YES			0.569998		1	0.633331			18	5.04796																5.04796	DAPF	D	PUBL
MAGI2_6	ACTN2	P35609	SSALYGESDL	SSALYGESDL	biotin-ado-ado-SSALYGESDL	YES			0.633267		1	0.633267			18	5.04783																5.04783	DAPF	D	PUBL
MAST2	REELD1	A0A1B0GV85	PSVGSKKTVL	PSVGSKKTVL	biotin-ado-ado-PSVGSKKTVL	YES			0.632651		1	0.632651			18	5.04661																5.04661	DAPF	D	PUBL
MAST2	SMCHD1	A6NHR9	QNRIITKTDV	QNRIITKTDV	biotin-ado-ado-QNRIITKTDV	YES			0.632471		1	0.632471			18	5.04625																5.04625	DAPF	D	PUBL
MAGI3_2	CACNG8	Q8WXS5	NTLNRKTTPV	NTLNRKTTPV	biotin-ado-ado-NTLNRKTTPV	YES			0.600664		1	0.632278			18	5.04587																5.04587	DAPF	D	PUBL
SNTG2	TRPV3	Q8NET8	EVEEFPETSV	EVEEFPETSV	biotin-ado-ado-EVEEFPETSV	YES			0.568932		1	0.632147			18	5.04561																5.04561	DAPF	D	PUBL
DLG3_3	NET1	Q7Z628	SGGKRKETLV	SGGKRKETLV	biotin-ttds-SGGKRKETLV	YES			0.497573	0.00828805	2	0.630421	0.0105009		17.9	5.04501	0.651		1		35	4.76026	LYSC			1						5.04501	DAPF	CD	PUBL
DLG2_2	GRIN2A	Q12879	KKMPSIESDV	KKMPSIESDV	biotin-ado-ado-KKMPSIESDV	YES			0.536606		1	0.631301			18	5.04394																5.04394	DAPF	D	PUBL
PTPN3	GUCY1A2	P33402	GTMFLRETSL	GTMFLRETSL	biotin-ado-ado-GTMFLRETSL	YES			0.630827		1	0.630827			18	5.043																5.043	DAPF	D	PUBL
SCRIB_1	CIT	O14578	VNKVWDQSSV	VNKVWDQSSV	biotin-ttds-VNKVWDQSSV	YES			0.59881		1	0.630326			18	5.04201																5.04201	DAPF	D	PUBL
PTPN3	SLC4A7	Q9Y6M7	KKYVDAETSL	KKYVDAETSL	biotin-ttds-KKYVDAETSL	YES			0.629845	0.0401537	2	0.629845	0.0401537		18	5.04106																5.04106	DAPF	D	PUBL
PTPN3	ABCA1	O95477	QDEKVKESYV	QDEKVKESYV	Biotin-Ahx-QDEKVKESYV	YES			0.63036		1	0.63036			18	5.0421																5.04	DAPF	D	PUBL
SCRIB_1	APC	P25054	HSGSYLVTSV	HSGSYLVTSV	Biotin-Ahx-HSGSYLVTSV	YES			0.52312	0.00874	2	0.62774	0.01048		18	5.0369																5.04	DAPF	D	PUBL
SYNJ2BP	ARVCF	O00192	AKPQPVDSWV	AKPQPVDSWV	Biotin-Ahx-AKPQPVDSWV	YES			0.52582	0.00322	2	0.63099	0.00387		18	5.0433																5.04	DAPF	D	PUBL
DLG3_2	CNKSR2	Q8WXI2	HTHSYIETHV	HTHSYIETHV	Biotin-Ahx-HTHSYIETHV	YES			0.52617		1	0.6314			18	5.0441																5.04	DAPF	D	PUBL
GRIP2_6	CNTNAP4	Q9C0A0	VNENQKEYFF	VNENQKEYFF	Biotin-Ahx-VNENQKEYFF	YES			0.6282		1	0.6282			18	5.0378																5.04	DAPF	D	PUBL
PDZD2_2	RGS12	O14924	KTSAHHATFV	KTSAHHATFV	Biotin-Ahx-KTSAHHATFV	YES			0.63096		1	0.63096			18	5.0433																5.04	DAPF	D	PUBL
PDZD7_3	TGFA	P01135	TACCHSETVV	TACCHSETVV	biotin-ado-ado-TACCHSETVV	YES			0.597734		1	0.629193			18	5.03978																5.03978	DAPF	D	PUBL
PDZD2_2	CLDN9	O95484	ASGLDKRDYV	ASGLDKRDYV	biotin-ado-ado-ASGLDKRDYV	YES			0.629188		1	0.629188			18	5.03977																5.03977	DAPF	D	PUBL
LNX2_2	FZD10	Q9ULW2	EIPAQSPTCV	EIPAQSPTCV	biotin-ado-ado-EIPAQSPTCV	YES			0.629146		1	0.629146			18	5.03968																5.03968	DAPF	D	PUBL
PDZD7_3	KLHDC7A	Q5VTJ3	PTPDLPQTRV	PTPDLPQTRV	biotin-ado-ado-PTPDLPQTRV	YES			0.597465		1	0.628911			18	5.03922																5.03922	DAPF	D	PUBL
SNTA1	TGFA	P01135	TACCHSETVV	TACCHSETVV	biotin-ado-ado-TACCHSETVV	YES			0.565715		1	0.628572			18	5.03855																5.03855	DAPF	D	PUBL
TX1BP3	ARHGEF16	Q5VV41	MERLRVETDV	MERLRVETDV	biotin-ttds-MERLRVETDV	YES			0.552243		1	0.613603			17	5.03812								0.35		1	0.35			10	4.80475	5.03812	DAPF	SD	PUBL
PDZD2_2	CES2	O00748	EEPEERHTEL	EEPEERHTEL	biotin-ado-ado-EEPEERHTEL	YES			0.628161		1	0.628161			18	5.03774																5.03774	DAPF	D	PUBL
NHERF2_2	SLC26A3	P40879	VYEVPVETKF	VYEVPVETKF	biotin-ado-ado-VYEVPVETKF	YES			0.628159		1	0.628159			18	5.03773																5.03773	DAPF	D	PUBL
LNX2_2	HPV59-E6	Q81964	QRQARSETLV	QRQARSETLV	biotin-ttds-QRQARSETLV	YES			0.505157		1	0.555673			13.7	5.03728								0.22		1	0.22			7	4.67726	5.03728	DAPF	SD	PUBL
PDZD2_2	TAGAP	Q8N103	QFQYAKESYI	QFQYAKESYI	biotin-ttds-QFQYAKESYI	YES			0.627579		1	0.627579			18	5.03659																5.03659	DAPF	D	PUBL
DLG4_1	RASSF6	Q6ZTQ3	KLVIKTETTV	KLVIKTETTV	biotin-ttds-KLVIKTETTV	YES			0.554985		1	0.662535			20.7	5.03651								0.23		1	0.23			9	4.57931	5.03651	DAPF	SD	PUBL
DLG4_2	TANC1	Q9C0D5	PKRSFIESNV	PKRSFIESNV	biotin-ado-ado-PKRSFIESNV	YES			0.501966		1	0.627457			18	5.03635																5.03635	DAPF	D	PUBL
LAP2	PBK	Q96KB5	HIVEALETDV	HIVEALETDV	biotin-ttds-HIVEALETDV	YES			0.433106	0.00360385	2	0.509536	0.00423983		11.6	5.03603								-0.08		1	-0.08			5.5	0	5.03603	DAPF	SD	PUBL
GRASP	BCR	P11274	RQSILFSTEV	RQSILFSTEV	biotin-ado-ado-RQSILFSTEV	YES			0.626874		1	0.626874			18	5.0352																5.0352	DAPF	D	PUBL
LNX2_2	PTEN_Ac	P60484	EDQHTQITKV	EDQHTQITKV	biotin-ttds-DEDQHTQITKacV	YES			0.556052		1	0.611657			17	5.03433	0.68		1		29	4.90773	LYSC			1						5.03433	DAPF	CD	PUBL
LNX2_4	SLC15A5	A6NIM6	SSIDLWETAL	SSIDLWETAL	biotin-ttds-SSIDLWETAL	YES																		0.22		1	0.22			3.5	5.03403	5.03403	SAPF	S	PUBL
RADIL	FCHSD2	O94868	KIEDVEITLV	KIEDVEITLV	biotin-ado-ado-KIEDVEITLV	YES			0.62594		1	0.62594			18	5.03336																5.03336	DAPF	D	PUBL
LNX2_2	EPHA7	Q15375	LHLHGTGIQV	LHLHGTGIQV	biotin-ado-ado-LHLHGTGIQV	YES			0.62584		1	0.62584			18	5.03317																5.03317	DAPF	D	PUBL
MAGI3_2	FAM110D	Q8TAY7	ARGPPRESEV	ARGPPRESEV	biotin-ado-ado-ARGPPRESEV	YES			0.594057		1	0.625323			18	5.03215																5.03215	DAPF	D	PUBL
MAGI2_2	CRHR1	P34998	FHSIKQSTAV	FHSIKQSTAV	biotin-ado-ado-FHSIKQSTAV	YES			0.562719		1	0.625244			18	5.032																5.032	DAPF	D	PUBL
DLG1_2	LRRC4	Q9HBW1	TKDKVQETQI	TKDKVQETQI	biotin-ado-ado-TKDKVQETQI	YES			0.562631		1	0.625146			18	5.0318																5.0318	DAPF	D	PUBL
FRMPD2_2	SLC1A7	O00341	IQISELETNV	IQISELETNV	biotin-ado-ado-IQISELETNV	YES			0.531323		1	0.625086			18	5.03169																5.03169	DAPF	D	PUBL
NHERF3_1	KIRREL1	Q96J84	RFQQRMQTHV	RFQQRMQTHV	biotin-ado-ado-RFQQRMQTHV	YES			0.593316		1	0.624543			18	5.03062																5.03062	DAPF	D	PUBL
DLG4_1	MARCHF4	Q9P2E8	RELVMRVTTV	RELVMRVTTV	biotin-ado-ado-RELVMRVTTV	YES			0.530838		1	0.624515			18	5.03057																5.03057	DAPF	D	PUBL
MAST2	ZNF599	Q96NL3	THHRKIHTRV	THHRKIHTRV	biotin-ado-ado-THHRKIHTRV	YES			0.624433		1	0.624433			18	5.0304																5.0304	DAPF	D	PUBL
FRMPD2_1	EPHA7	Q15375	LHLHGTGIQV	LHLHGTGIQV	biotin-ado-ado-LHLHGTGIQV	YES			0.561965		1	0.624406			18	5.03035																5.03035	DAPF	D	PUBL
DFNB31_1	MAP4	P27816	LDSQIQETSI	LDSQIQETSI	biotin-ttds-LDSQIQETSI	YES			0.62431		1	0.62431			18	5.03016																5.03016	DAPF	D	PUBL
Inadl_3	NECTIN3	Q9NQS3	SVISRREWYV	SVISRREWYV	biotin-ado-ado-SVISRREWYV	YES			0.624299		1	0.624299			18	5.03014																5.03014	DAPF	D	PUBL
DLG1_2	PTPRG	P23470	DPAESMESLV	DPAESMESLV	biotin-ado-ado-DPAESMESLV	YES			0.561867		1	0.624297			18	5.03014																5.03014	DAPF	D	PUBL
FRMPD2_2	RAPGEF2	Q9Y4G8	EDEDEQVSAV	EDEDEQVSAV	Biotin-Ahx-EDEDEQVSAV	YES			0.56905		1	0.62596			18	5.0334																5.03	DAPF	D	PUBL
GRASP	SHROOM3	Q8TF72	GIFPTLTSPL	GIFPTLTSPL	Biotin-Ahx-GIFPTLTSPL	YES			0.62234		1	0.62234			18	5.0263																5.03	DAPF	D	PUBL
LNX2_2	AMOTL1	Q8IY63	PDGEMMEVLI	PDGEMMEVLI	biotin-ado-ado-PDGEMMEVLI	YES			0.624027		1	0.624027			18	5.02961																5.02961	DAPF	D	PUBL
ARHGEF12	CES2	O00748	EEPEERHTEL	EEPEERHTEL	biotin-ado-ado-EEPEERHTEL	YES			0.46792		1	0.623893			18	5.02934																5.02934	DAPF	D	PUBL
PDZD7_3	PLCB4	Q15147	EMDRRPATVV	EMDRRPATVV	biotin-ttds-EMDRRPATVV	YES			0.496706		1	0.623884			18	5.02932																5.02932	DAPF	D	PUBL
MAGI2_2	CACNG4	Q9UBN1	SMLNRRTTPV	SMLNRRTTPV	biotin-ado-ado-SMLNRRTTPV	YES			0.561311	0.0200158	2	0.623679	0.0222398		18	5.02892																5.02892	DAPF	D	PUBL
NHERF3_1	SLC5A12	Q1EHB4	NNMAFETTHF	NNMAFETTHF	biotin-ado-ado-NNMAFETTHF	YES			0.592488		1	0.623672			18	5.02891																5.02891	DAPF	D	PUBL
LIN7C	CYSLTR2	Q9NS75	SVWLRKETRV	SVWLRKETRV	biotin-ttds-SVWLRKETRV	YES			0.437111	0.00512337	2	0.720485	0.00844479		27	5.02888								0.2		1	0.2			6.7	4.64107	5.02888	DAPF	SD	PUBL
GORASP2	GJC1	P36383	SGDGKTSVWI	SGDGKTSVWI	biotin-ado-ado-SGDGKTSVWI	YES			0.623612		1	0.623612			18	5.02879																5.02879	DAPF	D	PUBL
ARHGEF11	KCNA6	P17658	YAEKRMLTEV	YAEKRMLTEV	biotin-ado-ado-YAEKRMLTEV	YES			0.37408		1	0.623467			18	5.02851																5.02851	DAPF	D	PUBL
PARD3B_1	JAM3	Q9BX67	DFRHKSSFVI	DFRHKSSFVI	biotin-ado-ado-DFRHKSSFVI	YES			0.623337		1	0.623337			18	5.02825																5.02825	DAPF	D	PUBL
LNX2_2	EPHB6	O15197	HLRQQGSVEV	HLRQQGSVEV	biotin-ado-ado-HLRQQGSVEV	YES			0.62333		1	0.62333			18	5.02824																5.02824	DAPF	D	PUBL
PDZD7_3	KIDINS220	Q9ULH0	GFGEERESIL	GFGEERESIL	biotin-ado-ado-GFGEERESIL	YES			0.591921		1	0.623075			18	5.02774																5.02774	DAPF	D	PUBL
GORASP2	DUSP10	Q9Y6W6	PKLMGVETVV	PKLMGVETVV	biotin-ado-ado-PKLMGVETVV	YES			0.622365		1	0.622365			18	5.02635																5.02635	DAPF	D	PUBL
GOPC	MARCHF4	Q9P2E8	RELVMRVTTV	RELVMRVTTV	biotin-ado-ado-RELVMRVTTV	YES			0.591206		1	0.622322			18	5.02626																5.02626	DAPF	D	PUBL
MAGI2_5	SCN4A	P35499	VRPGVKESLV	VRPGVKESLV	biotin-ado-ado-VRPGVKESLV	YES			0.622144		1	0.622144			18	5.02591																5.02591	DAPF	D	PUBL
HTRA1	CLDN8	P56748	PSVYSRSQYV	PSVYSRSQYV	biotin-ado-ado-PSVYSRSQYV	YES			0.497711		1	0.622138			18	5.0259																5.0259	DAPF	D	PUBL
TX1BP3	PBK	Q96KB5	HIVEALETDV	HIVEALETDV	biotin-ttds-HIVEALETDV	YES			0.453752		1	0.504169			11.6	5.02573								0.2		1	0.2			5.5	4.71526	5.02573	DAPF	SD	PUBL
DLG4_1	HPV31-E6	P17386	WRRPRTETQV	SRRPRTETQV	biotin-ttds-SRRPRTETQV	YES			0.520725	0.00526751	2	0.621635	0.00628829		18	5.02492																5.02492	DAPF	D	PUBL
SYNJ2BP	MUC3A	Q02505	KRPEMTSSSV	KRPEMTSSSV	biotin-ado-ado-KRPEMTSSSV	YES			0.590088		1	0.621145			18	5.02396																5.02396	DAPF	D	PUBL
RHPN1	TMEM151B	Q8IW70	RHGSCVETSL	RHGSCVETSL	biotin-ado-ado-RHGSCVETSL	YES			0.621059		1	0.621059			18	5.02379																5.02379	DAPF	D	PUBL
APBA1_2	MMP24	Q9Y5R2	YYKRPVQEWV	YYKRPVQEWV	biotin-ado-ado-YYKRPVQEWV	YES			0.558926		1	0.621029			18	5.02373																5.02373	DAPF	D	PUBL
PTPN4	HPV33-E6	P06427	WRSRRRETAL	SRSRRRETAL	biotin-ttds-SRSRRRETAL	YES																		0.37		1	0.37			7	5.02336	5.02336	SAPF	S	PUBL
SCRIB_3	HPV30-E6	P36809	RHTTSTETAV	RHTTSTETAV	biotin-ttds-RHTTSTETAV	YES			0.488115		1	0.54235			13.4	5.02334								0.25		1	0.25			4	5.05887	5.02334	DAPF	SD	PUBL
DFNB31_1	ADRA1D	P25100	DYSNLRETDI	DYSNLRETDI	biotin-ado-ado-DYSNLRETDI	YES			0.620769		1	0.620769			18	5.02322																5.02322	DAPF	D	PUBL
SNX27	WWTR1	Q9GZV5	NKSEPFLTWL	NKSEPFLTWL	biotin-ado-ado-NKSEPFLTWL	YES			0.620744		1	0.620744			18	5.02317																5.02317	DAPF	D	PUBL
APBA1_2	GAS2L2	Q8NHY3	PLPPEEESWV	PLPPEEESWV	biotin-ado-ado-PLPPEEESWV	YES			0.558582		1	0.620646			18	5.02298																5.02298	DAPF	D	PUBL
RADIL	CTNND2	Q9UQB3	HYPASPDSWV	HYPASPDSWV	biotin-ado-ado-HYPASPDSWV	YES			0.62061		1	0.62061			18	5.02291																5.02291	DAPF	D	PUBL
PTPN3	DGKI	O75912	IGHEDLETAV	IGHEDLETAV	biotin-ado-ado-IGHEDLETAV	YES			0.620385		1	0.620385			18	5.02247																5.02247	DAPF	D	PUBL
DLG1_3	SLCO1C1	Q9NYB5	NYWPGKETQL	NYWPGKETQL	biotin-ttds-NYWPGKETQL	YES			0.414902		1	0.495011			11.3	5.02192								0.31		1	0.31			5.5	5.02272	5.02192	DAPF	SD	PUBL
SCRIB_3	YAP1	P46937	LDKESFLTWL	LDKESFLTWL	biotin-ado-ado-LDKESFLTWL	YES			0.526945		1	0.619936			18	5.02159																5.02159	DAPF	D	PUBL
MAGI2_5	HPV59-E6	Q81964	QRQARSETLV	QRQARSETLV	biotin-ttds-QRQARSETLV	YES			0.546782		1	0.546782			13.7	5.02032								0.42		1	0.42			7	5.13841	5.02032	DAPF	SD	PUBL
ARHGEF12	APC	P25054	HSGSYLVTSV	HSGSYLVTSV	Biotin-Ahx-HSGSYLVTSV	YES			0.47566		1	0.61836			18	5.0185																5.02	DAPF	D	PUBL
SYNJ2BP	CNKSR2	Q8WXI2	HTHSYIETHV	HTHSYIETHV	Biotin-Ahx-HTHSYIETHV	YES			0.51775	0.02627	2	0.6213	0.03152		18	5.0243																5.02	DAPF	D	PUBL
MPP7	CNTNAP4	Q9C0A0	VNENQKEYFF	VNENQKEYFF	Biotin-Ahx-VNENQKEYFF	YES			0.61918		1	0.61918			18	5.0201																5.02	DAPF	D	PUBL
DLG4_1	DACT1	Q9NYF0	SGSLKLMTTV	SGSLKLMTTV	biotin-ado-ado-SGSLKLMTTV	YES			0.526157		1	0.619008			18	5.01978																5.01978	DAPF	D	PUBL
DLG1_1	HPV35-E6	P27228	WKPTRRETEV	SKPTRRETEV	biotin-ttds-SKPTRRETEV	YES			0.527215	0.0128527	2	0.62673	0.0152788		18.55	5.01977	0.738		1		39.7	4.88452	LYSC			1						5.01977	DAPF	CD	PUBL
DLG1_2	HPV82-E6	Q9IR59	PPRQRSETQV	PPRQRSETQV	biotin-ttds-PPRQRSETQV	YES			0.640468	0.122228	2	0.719432	0.137297		27.4	5.01939								0.35		1	0.35			10	4.78935	5.01939	DAPF	SD	PUBL
GRASP	SLC22A9	Q8IVM8	EDPRVEVTQF	EDPRVEVTQF	biotin-ado-ado-EDPRVEVTQF	YES			0.618752		1	0.618752			18	5.01928																5.01928	DAPF	D	PUBL
SNTG1	FRMPD4	Q14CM0	RLPKIKETTV	RLPKIKETTV	biotin-ttds-RLPKIKETTV	YES			0.553343		1	0.664012			21.6	5.01838								0.53		1	0.53			6.6	5.39993	5.01838	DAPF	SD	PUBL
NHERF2_2	AKAP10	O43572	DQPLEKSTKL	DQPLEKSTKL	biotin-ado-ado-DQPLEKSTKL	YES			0.618103		1	0.618103			18	5.01801																5.01801	DAPF	D	PUBL
PTPN3	TMIGD1	Q6UXZ0	DKDPHSETAL	DKDPHSETAL	biotin-ttds-DKDPHSETAL	YES			0.619479		1	0.619479			18.1	5.01791																5.01791	DAPF	D	PUBL
MAGI3_2	GOLT1A	Q6ZVE7	RRLQGTSSMV	RRLQGTSSMV	biotin-ado-ado-RRLQGTSSMV	YES			0.587074		1	0.617973			18	5.01776																5.01776	DAPF	D	PUBL
NHERF3_1	GRM5	P41594	RDYTQSSSSL	RDYTQSSSSL	biotin-ado-ado-RDYTQSSSSL	YES			0.586718		1	0.617598			18	5.01702																5.01702	DAPF	D	PUBL
DLG1_3	HPV18-E6	P06463	RLQRRRETQV	RLQRRRETQV	biotin-ttds-RLQRRRETQV	YES			0.674868	0.0534714	2	0.805171	0.0637957		43	5.01658	0.609	0.032	2		13.3	5.15645	LYSC			1						5.01658	DAPF	CD	PUBL
SCRIB_3	TRPV3	Q8NET8	EVEEFPETSV	EVEEFPETSV	biotin-ado-ado-EVEEFPETSV	YES			0.524619		1	0.617199			18	5.01625																5.01625	DAPF	D	PUBL
MAGI1_5	HPV30-E6	P36809	RHTTSTETAV	RHTTSTETAV	biotin-ttds-RHTTSTETAV	YES																		0.24		1	0.24			4	5.01568	5.01568	SAPF	S	PUBL
PDZD2_2	NECTIN1	Q15223	SFISKKEWYV	SFISKKEWYV	biotin-ado-ado-SFISKKEWYV	YES			0.616816		1	0.616816			18	5.0155																5.0155	DAPF	D	PUBL
MAST2	KARS1	Q15046	LESTTVGTSV	LESTTVGTSV	biotin-ado-ado-LESTTVGTSV	YES			0.616652		1	0.616652			18	5.01518																5.01518	DAPF	D	PUBL
SYNJ2BP	HPV51-E6	P26554	RTRQRNETQV	RTRQRNETQV	biotin-ttds-RTRQRNETQV	YES			0.55255		1	0.661271			21.5	5.0151								0.43		1	0.43			7.7	5.09996	5.0151	DAPF	SD	PUBL
ARHGAP21	WNV-NS5	Q9Q6P4	DTTLVEDTVL	DTTLVEDTVL	biotin-(PEG)3-RYEDTTLVEDTVL	YES			0.616351		1	0.616351			18	5.01459	0.297961	0.0843724	4		18	4.40228	LYSC									5.01459	DAPF	CD	PUBL
SCRIB_2	ARHGEF16	Q5VV41	MERLRVETDV	MERLRVETDV	biotin-ttds-MERLRVETDV	YES			0.481011		1	0.601264			17	5.01418								0.2		1	0.2			10	4.41967	5.01418	DAPF	SD	PUBL
PDZD7_3	FRMPD4	Q14CM0	RLPKIKETTV	RLPKIKETTV	biotin-ttds-RLPKIKETTV	YES			0.527008	0.0232214	2	0.661944	0.0291671		21.6	5.01417								0.51		1	0.51			6.6	5.35814	5.01417	DAPF	SD	PUBL
DLG4_2	PTPRG	P23470	DPAESMESLV	DPAESMESLV	biotin-ado-ado-DPAESMESLV	YES			0.492899		1	0.616123			18	5.01415																5.01415	DAPF	D	PUBL
PTPN3	RRBP1	Q9P2E9	GSSSKEGTSV	GSSSKEGTSV	biotin-ado-ado-GSSSKEGTSV	YES			0.616071		1	0.616071			18	5.01405																5.01405	DAPF	D	PUBL
MAST2	ADRB1	P08588	RPGFASESKV	RPGFASESKV	biotin-ado-ado-RPGFASESKV	YES			0.616022		1	0.616022			18	5.01395																5.01395	DAPF	D	PUBL
DLG2_2	KCNA7	Q96RP8	PPGKHLVTEV	PPGKHLVTEV	biotin-ado-ado-PPGKHLVTEV	YES			0.523614		1	0.616016			18	5.01394																5.01394	DAPF	D	PUBL
DLG1_1	PBK	Q96KB5	HIVEALETDV	HIVEALETDV	biotin-ttds-HIVEALETDV	YES			0.418431		1	0.497412			11.6	5.01277								0.3		1	0.3			5.5	5.00074	5.01277	DAPF	SD	PUBL
SCRIB_3	TMIGD1	Q6UXZ0	DKDPHSETAL	DKDPHSETAL	biotin-ttds-DKDPHSETAL	YES			0.55507		1	0.616745			18.1	5.01257																5.01257	DAPF	D	PUBL
TX1BP3	CACNG8	Q8WXS5	NTLNRKTTPV	NTLNRKTTPV	biotin-ado-ado-NTLNRKTTPV	YES			0.615305		1	0.615305			18	5.01256																5.01256	DAPF	D	PUBL
ARHGEF11	RPS6KA3	P51812	GIKKITSTAL	GIKKITSTAL	biotin-ado-ado-GIKKITSTAL	YES			0.369175		1	0.615291			18	5.01253																5.01253	DAPF	D	PUBL
MPDZ_7	ABCC4	O15439	STLTIFETAL	STLTIFETAL	biotin-ttds-STLTIFETAL	YES																		0.46		1	0.46			10	5.01174	5.01174	SAPF	S	PUBL
SNX27	FCHSD2	O94868	KIEDVEITLV	KIEDVEITLV	biotin-ado-ado-KIEDVEITLV	YES			0.61478		1	0.61478			18	5.01154																5.01154	DAPF	D	PUBL
MAGI3_2	CRHR1	P34998	FHSIKQSTAV	FHSIKQSTAV	biotin-ado-ado-FHSIKQSTAV	YES			0.583695		1	0.614416			18	5.01083																5.01083	DAPF	D	PUBL
MAST1	DLGAP4	Q9Y2H0	IYVPEAQTRL	IYVPEAQTRL	biotin-ttds-IYVPEAQTRL	YES			0.307201		1	0.614402			18	5.0108																5.0108	DAPF	D	PUBL
DLG1_2	CACNG2	Q9Y698	NTANRRTTPV	NTANRRTTPV	biotin-ado-ado-NTANRRTTPV	YES			0.55272		1	0.614134			18	5.01028																5.01028	DAPF	D	PUBL
SYNJ2BP	MUC3B	Q9H195	KRPEMTSSSV	KRPEMTSSSV	biotin-ado-ado-KRPEMTSSSV	YES			0.583357		1	0.614059			18	5.01013																5.01013	DAPF	D	PUBL
GRASP	RCN2	Q14257	HDDYFYHDEL	HDDYFYHDEL	biotin-ado-ado-HDDYFYHDEL	YES			0.613971		1	0.613971			18	5.00996																5.00996	DAPF	D	PUBL
DLG3_2	ADGRA1	Q86SQ6	TGPWKNETTV	TGPWKNETTV	biotin-ado-ado-TGPWKNETTV	YES			0.583107		1	0.613797			18	5.00962																5.00962	DAPF	D	PUBL
PTPN3	HPV33-E6	P06427	WRSRRRETAL	SRSRRRETAL	biotin-ttds-SRSRRRETAL	YES			0.642368	0.0147646	2	0.642368	0.0147646		20.2	5.00808								0.52		1	0.52			7	5.33509	5.00808	DAPF	SD	PUBL
DLG1_3	MARCHF9	Q86YJ5	REVVMRVTTV	REVVMRVTTV	biotin-ado-ado-REVVMRVTTV	YES			0.410692		1	0.612973			18	5.00802																5.00802	DAPF	D	PUBL
MAST1	PTH1R	Q03431	LLQEEWETVM	LLQEEWETVM	biotin-ado-ado-LLQEEWETVM	YES			0.306377		1	0.612754			18	5.0076																5.0076	DAPF	D	PUBL
LNX2_2	ATRNL1	Q5VV63	HLSTRQGTCV	HLSTRQGTCV	biotin-ado-ado-HLSTRQGTCV	YES			0.612634		1	0.612634			18	5.00736																5.00736	DAPF	D	PUBL
PTPN3	OTULIN	Q96BN8	PVRVCEETSL	PVRVCEETSL	biotin-ttds-PVRVCEETSL	YES			0.612329	0.0336047	2	0.612329	0.0336047		18	5.00677																5.00677	DAPF	D	PUBL
HTRA1	BANF1	O75531	CLREWCDAFL	CLREWCDAFL	biotin-ado-ado-CLREWCDAFL	YES			0.489576		1	0.61197			18	5.00607																5.00607	DAPF	D	PUBL
DLG1_1	ARHGEF16	Q5VV41	MERLRVETDV	MERLRVETDV	biotin-ttds-MERLRVETDV	YES			0.502023		1	0.596782			17	5.00554								0.38		1	0.38			10	4.8639	5.00554	DAPF	SD	PUBL
DLG1_2	HPV67-E6	A4U7F2	WRPQRTQTQV	SRPQRTQTQV	biotin-ttds-SRPQRTQTQV	YES			0.58937		1	0.662035			22	5.00529								0.05		1	0.05			10	0	5.00529	DAPF	SD	PUBL
PDZD7_3	STK16	O75716	PAPGQHTTQI	PAPGQHTTQI	biotin-ado-ado-PAPGQHTTQI	YES			0.580699		1	0.611262			18	5.0047																5.0047	DAPF	D	PUBL
DLG1_1	ATP2B4	P23634	SSLQSLETSV	SSLQSLETSV	biotin-ttds-SSLQSLETSV	YES			0.514143		1	0.61119			18	5.00456								0.31		1	0.31			7	4.89235	5.00456	DAPF	SD	PUBL
SNTB1	ERBB4	Q15303	PPYRHRNTVV	PPYRHRNTVV	biotin-ado-ado-PPYRHRNTVV	YES			0.549874		1	0.610971			18	5.00414																5.00414	DAPF	D	PUBL
Inadl_3	FAM71C	Q8NEG0	STYCDYTIEI	STYCDYTIEI	biotin-ado-ado-STYCDYTIEI	YES			0.610849		1	0.610849			18	5.0039																5.0039	DAPF	D	PUBL
PTPN3	RPS6KA3	P51812	GIKKITSTAL	GIKKITSTAL	biotin-ado-ado-GIKKITSTAL	YES			0.610589		1	0.610589			18	5.0034																5.0034	DAPF	D	PUBL
LNX2_2	GJD4	Q96KN9	HLRARKSEWV	HLRARKSEWV	biotin-ado-ado-HLRARKSEWV	YES			0.610262		1	0.610262			18	5.00276																5.00276	DAPF	D	PUBL
TJP1_2	GJC1	P36383	SGDGKTSVWI	SGDGKTSVWI	biotin-ado-ado-SGDGKTSVWI	YES			0.488149		1	0.610187			18	5.00262																5.00262	DAPF	D	PUBL
PTPN3	TMEM151B	Q8IW70	RHGSCVETSL	RHGSCVETSL	biotin-ado-ado-RHGSCVETSL	YES			0.609989		1	0.609989			18	5.00223																5.00223	DAPF	D	PUBL
TX1BP3	GRIN2C	Q14957	RRISSLESEV	RRISSLESEV	biotin-ado-ado-RRISSLESEV	YES			0.60994		1	0.60994			18	5.00214																5.00214	DAPF	D	PUBL
ARHGEF11	CRHR1	P34998	FHSIKQSTAV	FHSIKQSTAV	biotin-ado-ado-FHSIKQSTAV	YES			0.365777		1	0.609628			18	5.00154																5.00154	DAPF	D	PUBL
MAST2	PTTG2	Q9NZH5	LPAVCYDIDI	LPAVCYDIDI	biotin-ado-ado-LPAVCYDIDI	YES			0.60954		1	0.60954			18	5.00136																5.00136	DAPF	D	PUBL
GORASP1	WWTR1	Q9GZV5	NKSEPFLTWL	NKSEPFLTWL	biotin-ado-ado-NKSEPFLTWL	YES			0.609416		1	0.609416			18	5.00112																5.00112	DAPF	D	PUBL
RHPN1	SLC15A5	A6NIM6	SSIDLWETAL	SSIDLWETAL	biotin-ttds-SSIDLWETAL	YES			0.476651		1	0.476651			11	5.00068								0.35		1	0.35			3.5	5.41366	5.00068	DAPF	SD	PUBL
NHERF2_2	PSCDBP	O60759	RAVEEEESRF	RAVEEEESRF	Biotin-Ahx-RAVEEEESRF	YES			0.61024		1	0.61024			18	5.0027																5	DAPF	D	PUBL
HTRA1	TMEM215	Q68D42	QGRWDHETIV	QGRWDHETIV	Biotin-Ahx-QGRWDHETIV	YES			0.46811	0.00069	2	0.60854	0.00089		18	4.9994																5	DAPF	D	PUBL
TJP3_3	MMP24	Q9Y5R2	YYKRPVQEWV	YYKRPVQEWV	biotin-ado-ado-YYKRPVQEWV	YES			0.608725		1	0.608725			18	4.99979																4.99979	DAPF	D	PUBL
SCRIB_3	LRRC4	Q9HBW1	TKDKVQETQI	TKDKVQETQI	biotin-ado-ado-TKDKVQETQI	YES			0.517361		1	0.608659			18	4.99966																4.99966	DAPF	D	PUBL
DLG2_2	KCNA4	P22459	SNAKAVETDV	SNAKAVETDV	biotin-ttds-SNAKAVETDV	YES			0.608581		1	0.608581			18	4.99951																4.99951	DAPF	D	PUBL
PARD3B_1	GNG4	P50150	REKKFFCTIL	REKKFFCTIL	biotin-ado-ado-REKKFFCTIL	YES			0.608128		1	0.608128			18	4.99863																4.99863	DAPF	D	PUBL
DLG3_2	SCN4A	P35499	VRPGVKESLV	VRPGVKESLV	biotin-ado-ado-VRPGVKESLV	YES			0.577421		1	0.607811			18	4.99802																4.99802	DAPF	D	PUBL
RHPN1	KCNT2	Q6UVM3	GQDSREETQL	GQDSREETQL	biotin-ttds-GQDSREETQL	YES			0.526913		1	0.526913			13.3	4.99788																4.99788	DAPF	D	PUBL
SYNJ2BP	GDA	Q9Y2T3	KQVVPFSSSV	KQVVPFSSSV	biotin-ttds-KQVVPFSSSV	YES			0.507746	0.00384865	2	0.607651	0.00460591		18	4.99771																4.99771	DAPF	D	PUBL
GORASP1	GJD4	Q96KN9	HLRARKSEWV	HLRARKSEWV	biotin-ado-ado-HLRARKSEWV	YES			0.607162		1	0.607162			18	4.99677																4.99677	DAPF	D	PUBL
PDZRN4_1	ADAM22	Q9P0K1	QSARLWETSI	QSARLWETSI	biotin-ado-ado-QSARLWETSI	YES			0.546257		1	0.606952			18	4.99636																4.99636	DAPF	D	PUBL
SNTB1	TANC1	Q9C0D5	PKRSFIESNV	PKRSFIESNV	biotin-ado-ado-PKRSFIESNV	YES			0.546202		1	0.606891			18	4.99624																4.99624	DAPF	D	PUBL
DLG2_3	RASL11B	Q9BPW5	SAKVRTVTSV	SAKVRTVTSV	biotin-ado-ado-SAKVRTVTSV	YES			0.606671		1	0.606671			18	4.99582																4.99582	DAPF	D	PUBL
SNX27	MAPK12	P53778	GARVSKETPL	GARVSKETPL	biotin-ttds-GARVSKETPL	YES			0.60663		1	0.60663			18	4.99574																4.99574	DAPF	D	PUBL
SNX27	MUC3A	Q02505	KRPEMTSSSV	KRPEMTSSSV	biotin-ado-ado-KRPEMTSSSV	YES			0.60659		1	0.60659			18	4.99566																4.99566	DAPF	D	PUBL
PARD3B_1	APBA1	Q02410	LTAQEQPVYI	LTAQEQPVYI	biotin-ado-ado-LTAQEQPVYI	YES			0.606526		1	0.606526			18	4.99554																4.99554	DAPF	D	PUBL
PDZD2_2	ATRNL1	Q5VV63	HLSTRQGTCV	HLSTRQGTCV	biotin-ado-ado-HLSTRQGTCV	YES			0.606172		1	0.606172			18	4.99485																4.99485	DAPF	D	PUBL
Inadl_2	GYPC	P04921	GDSSRKEYFI	GDSSRKEYFI	biotin-ado-ado-GDSSRKEYFI	YES			0.606046		1	0.606046			18	4.99461																4.99461	DAPF	D	PUBL
PDZRN3_1	OTULIN	Q96BN8	PVRVCEETSL	PVRVCEETSL	biotin-ttds-PVRVCEETSL	YES			0.570797		1	0.605976			18	4.99447																4.99447	DAPF	D	PUBL
PDZD2_2	TRPV3	Q8NET8	EVEEFPETSV	EVEEFPETSV	biotin-ado-ado-EVEEFPETSV	YES			0.605647		1	0.605647			18	4.99384																4.99384	DAPF	D	PUBL
PTPN3	RNF146	Q9NTX7	PDGQCTVTEV	PDGQCTVTEV	biotin-ado-ado-PDGQCTVTEV	YES			0.605219		1	0.605219			18	4.99301																4.99301	DAPF	D	PUBL
DLG4_1	ADGRA1	Q86SQ6	TGPWKNETTV	TGPWKNETTV	biotin-ado-ado-TGPWKNETTV	YES			0.513988		1	0.604692			18	4.992																4.992	DAPF	D	PUBL
MAST1	SORCS3	Q9UPU3	TKEIPNCTSV	TKEIPNCTSV	biotin-ado-ado-TKEIPNCTSV	YES			0.302341		1	0.604682			18	4.99198																4.99198	DAPF	D	PUBL
DLG4_2	HPV51-E6	P26554	RTRQRNETQV	RTRQRNETQV	biotin-ttds-RTRQRNETQV	YES			0.504285		1	0.649641			21.5	4.99166								0.25		1	0.25			7.7	4.70326	4.99166	DAPF	SD	PUBL
PDZD2_2	LPAR1	Q92633	GVHSNDHSVV	GVHSNDHSVV	biotin-ado-ado-GVHSNDHSVV	YES			0.604502		1	0.604502			18	4.99163																4.99163	DAPF	D	PUBL
MAGI3_2	HTLV1-TAX1	P03409	SEKHFRETEV	SEKHFRETEV	biotin-ttds-SEKHFRETEV	YES			0.500322	0.00614329	2	0.555913	0.00682588		15	4.99113	0.717	0.092	2		19	5.19604	LYSC			1						4.99113	DAPF	CD	PUBL
SNTB1	SCN8A	Q9UQD0	RQKEVRESKC	RQKEVRESKC	biotin-ado-ado-RQKEVRESKC	YES			0.543809		1	0.604232			18	4.99111																4.99111	DAPF	D	PUBL
LAP2	HTLV1-TAX1	P03409	SEKHFRETEV	SEKHFRETEV	biotin-ttds-SEKHFRETEV	YES			0.47207	0.0255437	4	0.555376	0.0300515		15	4.99011	0.58	0.204	2		19	4.91798	LYSC			1						4.99011	DAPF	CD	PUBL
GORASP2	EFNB3	Q15768	QSPPNIYYKV	QSPPNIYYKV	biotin-ado-ado-QSPPNIYYKV	YES			0.603609		1	0.603609			18	4.98991																4.98991	DAPF	D	PUBL
HTRA1	MCM7	P33993	NASRTRITFV	NASRTRITFV	biotin-ado-ado-NASRTRITFV	YES			0.482836		1	0.603545			18	4.98979																4.98979	DAPF	D	PUBL
Inadl_7	FZD7	O75084	SHSSKGETAV	SHSSKGETAV	biotin-ttds-SHSSKGETAV	YES																		0.32		1	0.32			6	4.98959	4.98959	SAPF	S	PUBL
SCRIB_3	GAS2L2	Q8NHY3	PLPPEEESWV	PLPPEEESWV	biotin-ado-ado-PLPPEEESWV	YES			0.512899		1	0.60341			18	4.98953																4.98953	DAPF	D	PUBL
MAST1	CAPN6	Q9Y6Q1	VISSDDLTEL	VISSDDLTEL	biotin-ado-ado-VISSDDLTEL	YES			0.301499		1	0.602999			18	4.98873																4.98873	DAPF	D	PUBL
SNX27	CACNG2	Q9Y698	NTANRRTTPV	NTANRRTTPV	biotin-ado-ado-NTANRRTTPV	YES			0.602683		1	0.602683			18	4.98813																4.98813	DAPF	D	PUBL
MAGI2_6	PLXNB1	O43157	AAVENKVTDL	AAVENKVTDL	biotin-ado-ado-AAVENKVTDL	YES			0.602565		1	0.602565			18	4.9879																4.9879	DAPF	D	PUBL
SHANK1	TBC1D10A	Q9BXI6	TSQESEDTYL	TSQESEDTYL	biotin-ado-ado-TSQESEDTYL	YES			0.60254		1	0.60254			18	4.98785																4.98785	DAPF	D	PUBL
RADIL	CLDN2	P57739	FNSYSLTGYV	FNSYSLTGYV	biotin-ado-ado-FNSYSLTGYV	YES			0.602338		1	0.602338			18	4.98746																4.98746	DAPF	D	PUBL
DLG1_2	FAT1	Q14517	PLDSQQHTEV	PLDSQQHTEV	biotin-ado-ado-PLDSQQHTEV	YES			0.541907		1	0.602119			18	4.98704																4.98704	DAPF	D	PUBL
FRMPD2_2	ARHGAP6	O43182	NPDALPETLV	NPDALPETLV	biotin-ttds-NPDALPETLV	YES			0.553276		1	0.614751			18.9	4.98703																4.98703	DAPF	D	PUBL
MAST2	MCM7	P33993	NASRTRITFV	NASRTRITFV	biotin-ado-ado-NASRTRITFV	YES			0.601939		1	0.601939			18	4.98669																4.98669	DAPF	D	PUBL
HTRA3	NECTIN3	Q9NQS3	SVISRREWYV	SVISRREWYV	biotin-ado-ado-SVISRREWYV	YES			0.601912		1	0.601912			18	4.98664																4.98664	DAPF	D	PUBL
PDZD7_3	ADGRA3	Q8IWK6	TGLWKHETTV	TGLWKHETTV	biotin-ado-ado-TGLWKHETTV	YES			0.571748		1	0.60184			18	4.9865																4.9865	DAPF	D	PUBL
PDZRN3_1	MCC	P23508	SRPHTNETSL	SRPHTNETSL	biotin-ado-ado-SRPHTNETSL	YES			0.511254		1	0.601475			18	4.9858																4.9858	DAPF	D	PUBL
MAST2	IGSF5	Q9NSI5	PEKVSNTTVV	PEKVSNTTVV	biotin-ado-ado-PEKVSNTTVV	YES			0.601436		1	0.601436			18	4.98573																4.98573	DAPF	D	PUBL
MAGI2_3	MCM7	P33993	NASRTRITFV	NASRTRITFV	biotin-ado-ado-NASRTRITFV	YES			0.571005		1	0.601058			18	4.985																4.985	DAPF	D	PUBL
PTPN3	CACNG8	Q8WXS5	NTLNRKTTPV	NTLNRKTTPV	biotin-ado-ado-NTLNRKTTPV	YES			0.601055		1	0.601055			18	4.98499																4.98499	DAPF	D	PUBL
SHROOM2	SLCO1C1	Q9NYB5	NYWPGKETQL	NYWPGKETQL	biotin-ttds-NYWPGKETQL	YES																		0.29		1	0.29			5.5	4.98397	4.98397	SAPF	S	PUBL
PARD3_3	YAP1	P46937	LDKESFLTWL	LDKESFLTWL	biotin-ado-ado-LDKESFLTWL	YES			0.60046		1	0.60046			18	4.98385																4.98385	DAPF	D	PUBL
MAGI2_2	CACNG2	Q9Y698	NTANRRTTPV	NTANRRTTPV	biotin-ado-ado-NTANRRTTPV	YES			0.540404		1	0.600449			18	4.98383																4.98383	DAPF	D	PUBL
MPDZ_12	YAP1	P46937	LDKESFLTWL	LDKESFLTWL	biotin-ado-ado-LDKESFLTWL	YES			0.600279		1	0.600279			18	4.9835																4.9835	DAPF	D	PUBL
SCRIB_3	CRIPT	Q9P021	DTKNYKQTSV	DTKNYKQTSV	biotin-ado-ado-DTKNYKQTSV	YES			0.510184		1	0.600217			18	4.98338																4.98338	DAPF	D	PUBL
PTPN3	TJP2	Q9UDY2	QSARYRDTEL	QSARYRDTEL	biotin-ttds-QSARYRDTEL	YES			0.600158		1	0.600158			18	4.98327								0.48		1	0.48			10	5.0534	4.98327	DAPF	SD	PUBL
PTPN3	ADAM17	P78536	NRVDSKETEC	NRVDSKETEC	biotin-ado-ado-NRVDSKETEC	YES			0.600004		1	0.600004			18	4.98297																4.98297	DAPF	D	PUBL
SYNJ2BP	XKR7	Q5GH72	QELLEYETTV	QELLEYETTV	biotin-ado-ado-QELLEYETTV	YES			0.569671		1	0.599654			18	4.9823																4.9823	DAPF	D	PUBL
MAGI1_3	PTEN_Ac	P60484	EDQHTQITKV	EDQHTQITKV	biotin-ttds-DEDQHTQITKacV	YES											0.715		1		29	4.98216	LYSC			1						4.98216	LYSC	C	PUBL
LNX2_2	HPV73-E6	Q82005	RCWRPSATVV	SGSRPSATVV	biotin-ttds-SGSRPSATVV	YES			0.545014		1	0.599515			18	4.98204								0.13		1	0.13			10	4.19615	4.98204	DAPF	SD	PUBL
PDZRN4_1	TRPV3	Q8NET8	EVEEFPETSV	EVEEFPETSV	biotin-ado-ado-EVEEFPETSV	YES			0.539514		1	0.59946			18	4.98193																4.98193	DAPF	D	PUBL
SYNJ2BP	GAS2L2	Q8NHY3	PLPPEEESWV	PLPPEEESWV	biotin-ado-ado-PLPPEEESWV	YES			0.56933		1	0.599294			18	4.98161																4.98161	DAPF	D	PUBL
PDZD2_2	GRIN2C	Q14957	RRISSLESEV	RRISSLESEV	biotin-ado-ado-RRISSLESEV	YES			0.59891		1	0.59891			18	4.98087																4.98087	DAPF	D	PUBL
SNTA1	SLC1A7	O00341	IQISELETNV	IQISELETNV	biotin-ado-ado-IQISELETNV	YES			0.538917		1	0.598796			18	4.98066																4.98066	DAPF	D	PUBL
DLG1_2	CACNG4	Q9UBN1	SMLNRRTTPV	SMLNRRTTPV	biotin-ado-ado-SMLNRRTTPV	YES			0.538747	0.034323	2	0.598607	0.0381367		18	4.98029																4.98029	DAPF	D	PUBL
TX1BP3	PKP4	Q99569	QYPGSPDSWV	QYPGSPDSWV	biotin-ado-ado-QYPGSPDSWV	YES			0.598513		1	0.598513			18	4.98011																4.98011	DAPF	D	PUBL
DLG4_2	APC	P25054	HSGSYLVTSV	HSGSYLVTSV	Biotin-Ahx-HSGSYLVTSV	YES			0.49736		1	0.59683			18	4.9769																4.98	DAPF	D	PUBL
DLG4_2	CNKSR2	Q8WXI2	HTHSYIETHV	HTHSYIETHV	Biotin-Ahx-HTHSYIETHV	YES			0.50083		1	0.601			18	4.9849																4.98	DAPF	D	PUBL
LIN7C	LNX2	Q8N448	TVICWPGSLV	TVICWPGSLV	Biotin-Ahx-TVICWPGSLV	YES			0.39912		1	0.59867			18	4.9804																4.98	DAPF	D	PUBL
DLG3_2	HPV82-E6	Q9IR59	PPRQRSETQV	PPRQRSETQV	biotin-ttds-PPRQRSETQV	YES			0.5656	0.0210526	2	0.701323	0.0261044		27.4	4.97987								0.43		1	0.43			10	4.96519	4.97987	DAPF	SD	PUBL
MAGI2_5	PTGIR	P43119	AEASVACSLC	AEASVACSLC	biotin-ado-ado-AEASVACSLC	YES			0.598385		1	0.598385			18	4.97987																4.97987	DAPF	D	PUBL
DLG1_2	CRHR1	P34998	FHSIKQSTAV	FHSIKQSTAV	biotin-ado-ado-FHSIKQSTAV	YES			0.538095		1	0.597884			18	4.9789																4.9789	DAPF	D	PUBL
PDZD7_3	ABCA7	Q8IZY2	DDPSTAETVL	DDPSTAETVL	biotin-ado-ado-DDPSTAETVL	YES			0.567866		1	0.597754			18	4.97866																4.97866	DAPF	D	PUBL
PARD3_3	ZNF831	Q5JPB2	DDEDRLVIEI	DDEDRLVIEI	biotin-ado-ado-DDEDRLVIEI	YES			0.597671		1	0.597671			18	4.9785																4.9785	DAPF	D	PUBL
MAGI2_4	FOXI1	Q12951	VLYPREGTEV	VLYPREGTEV	biotin-ado-ado-VLYPREGTEV	YES			0.448251		1	0.597668			18	4.97849																4.97849	DAPF	D	PUBL
DLG3_2	RNF146	Q9NTX7	PDGQCTVTEV	PDGQCTVTEV	biotin-ado-ado-PDGQCTVTEV	YES			0.567757		1	0.597639			18	4.97844																4.97844	DAPF	D	PUBL
DLG4_1	SCN4A	P35499	VRPGVKESLV	VRPGVKESLV	biotin-ado-ado-VRPGVKESLV	YES			0.507706		1	0.597301			18	4.97779																4.97779	DAPF	D	PUBL
PTPN3	GRIN2C	Q14957	RRISSLESEV	RRISSLESEV	biotin-ado-ado-RRISSLESEV	YES			0.597159		1	0.597159			18	4.97752																4.97752	DAPF	D	PUBL
SNX27	CACNG8	Q8WXS5	NTLNRKTTPV	NTLNRKTTPV	biotin-ado-ado-NTLNRKTTPV	YES			0.597091		1	0.597091			18	4.97738																4.97738	DAPF	D	PUBL
DLG4_1	ZNF599	Q96NL3	THHRKIHTRV	THHRKIHTRV	biotin-ado-ado-THHRKIHTRV	YES			0.507409		1	0.596951			18	4.97712																4.97712	DAPF	D	PUBL
LNX2_2	ADGRA2	Q96PE1	TGLWKSETTV	TGLWKSETTV	biotin-ado-ado-TGLWKSETTV	YES			0.596622		1	0.596622			18	4.97649																4.97649	DAPF	D	PUBL
LNX2_2	CLDN2	P57739	FNSYSLTGYV	FNSYSLTGYV	biotin-ado-ado-FNSYSLTGYV	YES			0.596473		1	0.596473			18	4.9762																4.9762	DAPF	D	PUBL
TJP3_3	GAS2L2	Q8NHY3	PLPPEEESWV	PLPPEEESWV	biotin-ado-ado-PLPPEEESWV	YES			0.596017		1	0.596017			18	4.97533																4.97533	DAPF	D	PUBL
SNTA1	XKR7	Q5GH72	QELLEYETTV	QELLEYETTV	biotin-ado-ado-QELLEYETTV	YES			0.536282		1	0.595868			18	4.97504																4.97504	DAPF	D	PUBL
TJP1_2	GJD4	Q96KN9	HLRARKSEWV	HLRARKSEWV	biotin-ado-ado-HLRARKSEWV	YES			0.47655		1	0.595687			18	4.9747																4.9747	DAPF	D	PUBL
MAGI2_4	ATRNL1	Q5VV63	HLSTRQGTCV	HLSTRQGTCV	biotin-ado-ado-HLSTRQGTCV	YES			0.446657		1	0.595542			18	4.97442																4.97442	DAPF	D	PUBL
DLG2_2	HPV59-E6	Q81964	QRQARSETLV	QRQARSETLV	biotin-ttds-QRQARSETLV	YES			0.522441	0.0382849	2	0.522441	0.0382849		13.7	4.97417								0.2		1	0.2			7	4.6134	4.97417	DAPF	SD	PUBL
LRRC7	CTNND2	Q9UQB3	HYPASPDSWV	HYPASPDSWV	biotin-ado-ado-HYPASPDSWV	YES			0.595307		1	0.595307			18	4.97397																4.97397	DAPF	D	PUBL
DFNB31_1	SLC15A5	A6NIM6	SSIDLWETAL	SSIDLWETAL	biotin-ttds-SSIDLWETAL	YES			0.462655	0.0151349	2	0.462655	0.0151349		11	4.97361								0.39		1	0.39			3.5	5.52839	4.97361	DAPF	SD	PUBL
SNTG2	ABCC4	O15439	STLTIFETAL	STLTIFETAL	biotin-ttds-STLTIFETAL	YES			0.505751	0.0450506	3	0.595001	0.0530007		18	4.97338								0.32		1	0.32			10	4.74268	4.97338	DAPF	SD	PUBL
PDZD2_2	SLC1A7	O00341	IQISELETNV	IQISELETNV	biotin-ado-ado-IQISELETNV	YES			0.594896		1	0.594896			18	4.97318																4.97318	DAPF	D	PUBL
SCRIB_3	RALBP1	Q15311	PSRDRKETSI	PSRDRKETSI	biotin-ttds-PSRDRKETSI	YES			0.632656		1	0.702952			28	4.9729								0.08		1	0.08			20	0	4.9729	DAPF	SD	PUBL
SCRIB_3	ASNSD1	Q9NWL6	NLSIEKETKL	NLSIEKETKL	biotin-ado-ado-NLSIEKETKL	YES			0.505099		1	0.594234			18	4.97192																4.97192	DAPF	D	PUBL
SYNJ2BP	RASSF6	Q6ZTQ3	KLVIKTETTV	KLVIKTETTV	biotin-ttds-KLVIKTETTV	YES			0.526491		1	0.630084			20.7	4.97171								0.42		1	0.42			9	4.9874	4.97171	DAPF	SD	PUBL
DLG4_2	DGKI	O75912	IGHEDLETAV	IGHEDLETAV	biotin-ado-ado-IGHEDLETAV	YES			0.475203		1	0.594004			18	4.97147																4.97147	DAPF	D	PUBL
MAST1	XKR7	Q5GH72	QELLEYETTV	QELLEYETTV	biotin-ado-ado-QELLEYETTV	YES			0.296837		1	0.593674			18	4.97085																4.97085	DAPF	D	PUBL
SNTA1	TAGAP	Q8N103	QFQYAKESYI	QFQYAKESYI	biotin-ttds-QFQYAKESYI	YES			0.51644	0.0225307	2	0.593609	0.0258973		18	4.97072																4.97072	DAPF	D	PUBL
DLG2_2	HPV51-E6	P26554	RTRQRNETQV	RTRQRNETQV	biotin-ttds-RTRQRNETQV	YES			0.639095		1	0.639095			21.5	4.97071								0.25		1	0.25			7.7	4.68393	4.97071	DAPF	SD	PUBL
MAGI2_5	SLC15A5	A6NIM6	SSIDLWETAL	SSIDLWETAL	biotin-ttds-SSIDLWETAL	YES			0.460871		1	0.460871			11	4.97016								0.33		1	0.33			3.5	5.36002	4.97016	DAPF	SD	PUBL
MAGI1_2	FRMPD1	Q5SYB0	TQKFRASTAL	TQKFRASTAL	Biotin-Ahx-TQKFRASTAL	YES			0.49592		1	0.5951			18	4.9736																4.97	DAPF	D	PUBL
DLG1_2	GRIN2B	Q13224	EKLSSIESDV	EKLSSIESDV	Biotin-Ahx-EKLSSIESDV	YES			0.49525		1	0.5943			18	4.972																4.97	DAPF	D	PUBL
PDZD7_3	TMEM215	Q68D42	QGRWDHETIV	QGRWDHETIV	Biotin-Ahx-QGRWDHETIV	YES			0.49556		1	0.59467			18	4.9727																4.97	DAPF	D	PUBL
MAST2	NF2	P35240	KSRVAFFEEL	KSRVAFFEEL	biotin-ado-ado-KSRVAFFEEL	YES			0.593115		1	0.593115			18	4.96978																4.96978	DAPF	D	PUBL
DLG1_1	AGMAT	Q9BSE5	LCALPKVTTV	LCALPKVTTV	biotin-ttds-LCALPKVTTV	YES			0.498894		1	0.593063			18	4.96968																4.96968	DAPF	D	PUBL
SCRIB_4	SLC15A5	A6NIM6	SSIDLWETAL	SSIDLWETAL	biotin-ttds-SSIDLWETAL	YES																		0.2		1	0.2			3.5	4.9694	4.9694	SAPF	S	PUBL
HTRA1	JAM2	P57087	DFKHTKSFII	DFKHTKSFII	biotin-ado-ado-DFKHTKSFII	YES			0.474196		1	0.592745			18	4.96907																4.96907	DAPF	D	PUBL
PTPN4	ABCC4	O15439	STLTIFETAL	STLTIFETAL	biotin-ttds-STLTIFETAL	YES																		0.43		1	0.43			10	4.96904	4.96904	SAPF	S	PUBL
PDZRN3_1	KCNT2	Q6UVM3	GQDSREETQL	GQDSREETQL	biotin-ttds-GQDSREETQL	YES			0.481909		1	0.51161			13.3	4.96888																4.96888	DAPF	D	PUBL
DLG4_2	ERBB4	Q15303	PPYRHRNTVV	PPYRHRNTVV	biotin-ado-ado-PPYRHRNTVV	YES			0.473864		1	0.59233			18	4.96828																4.96828	DAPF	D	PUBL
PARD3_3	KCNV1	Q6PIU1	RSSGGDDFWF	RSSGGDDFWF	biotin-ado-ado-RSSGGDDFWF	YES			0.592284		1	0.592284			18	4.96819																4.96819	DAPF	D	PUBL
SNTA1	MCM7	P33993	NASRTRITFV	NASRTRITFV	biotin-ado-ado-NASRTRITFV	YES			0.533045		1	0.592272			18	4.96817																4.96817	DAPF	D	PUBL
Inadl_2	NRXN3	Q9HDB5	QKNKDREYYV	QKNKDREYYV	biotin-ado-ado-QKNKDREYYV	YES			0.592149		1	0.592149			18	4.96793																4.96793	DAPF	D	PUBL
DLG3_2	ARHGEF26	Q96DR7	GRLLGLETNV	GRLLGLETNV	biotin-ttds-GRLLGLETNV	YES			0.477535		1	0.592125			18	4.96789																4.96789	DAPF	D	PUBL
SNX27	GRIN2C	Q14957	RRISSLESEV	RRISSLESEV	biotin-ado-ado-RRISSLESEV	YES			0.592109		1	0.592109			18	4.96786																4.96786	DAPF	D	PUBL
SNX27	ARHGAP17	Q68EM7	IDNDTESTAL	IDNDTESTAL	biotin-ttds-IDNDTESTAL	YES			0.592037		1	0.592037			18	4.96772																4.96772	DAPF	D	PUBL
MAST1	KCNT1	Q5JUK3	NPETRDETQL	NPETRDETQL	biotin-ado-ado-NPETRDETQL	YES			0.296018		1	0.592036			18	4.96772																4.96772	DAPF	D	PUBL
PTPN3	SLC16A7	O60669	SVTSERETNI	SVTSERETNI	biotin-ado-ado-SVTSERETNI	YES			0.591538		1	0.591538			18	4.96677																4.96677	DAPF	D	PUBL
IL16_1	FAM110D	Q8TAY7	ARGPPRESEV	ARGPPRESEV	biotin-ado-ado-ARGPPRESEV	YES			0.591405		1	0.591405			18	4.96651																4.96651	DAPF	D	PUBL
PDZD7_3	GUCY1A2	P33402	GTMFLRETSL	GTMFLRETSL	biotin-ado-ado-GTMFLRETSL	YES			0.561832		1	0.591402			18	4.96651																4.96651	DAPF	D	PUBL
LRRC7	PKP4	Q99569	QYPGSPDSWV	QYPGSPDSWV	biotin-ado-ado-QYPGSPDSWV	YES			0.591231		1	0.591231			18	4.96618																4.96618	DAPF	D	PUBL
PTPN3	VANGL1	Q8TAA9	VLRLQSETSV	VLRLQSETSV	biotin-ttds-VLRLQSETSV	YES			0.591214	0.0360461	2	0.591214	0.0360461		18	4.96615																4.96615	DAPF	D	PUBL
SNTG1	LRRC4	Q9HBW1	TKDKVQETQI	TKDKVQETQI	biotin-ado-ado-TKDKVQETQI	YES			0.561616		1	0.591175			18	4.96607																4.96607	DAPF	D	PUBL
PDZD2_2	SLC2A3	P11169	EPAKETTTNV	EPAKETTTNV	biotin-ado-ado-EPAKETTTNV	YES			0.591108		1	0.591108			18	4.96594																4.96594	DAPF	D	PUBL
MAST1	BCR	P11274	RQSILFSTEV	RQSILFSTEV	biotin-ado-ado-RQSILFSTEV	YES			0.29545		1	0.590901			18	4.96555																4.96555	DAPF	D	PUBL
HTRA4	ZNF831	Q5JPB2	DDEDRLVIEI	DDEDRLVIEI	biotin-ado-ado-DDEDRLVIEI	YES			0.590889		1	0.590889			18	4.96553																4.96553	DAPF	D	PUBL
ARHGEF12	AKAP10	O43572	DQPLEKSTKL	DQPLEKSTKL	biotin-ado-ado-DQPLEKSTKL	YES			0.443037		1	0.590717			18	4.9652																4.9652	DAPF	D	PUBL
GRID2IP_2	MCM7	P33993	NASRTRITFV	NASRTRITFV	biotin-ado-ado-NASRTRITFV	YES			0.590698		1	0.590698			18	4.96516																4.96516	DAPF	D	PUBL
PDZD7_3	ADRA1D	P25100	DYSNLRETDI	DYSNLRETDI	biotin-ado-ado-DYSNLRETDI	YES			0.561161		1	0.590695			18	4.96516																4.96516	DAPF	D	PUBL
MAST1	PTPN18	Q99952	RDPPAEWTRV	RDPPAEWTRV	biotin-ado-ado-RDPPAEWTRV	YES			0.295314		1	0.590628			18	4.96503																4.96503	DAPF	D	PUBL
PTPN13_4	PTEN_Ac	P60484	EDQHTQITKV	EDQHTQITKV	biotin-ttds-DEDQHTQITKacV	YES											0.707		1		29	4.96471	LYSC			1						4.96471	LYSC	C	PUBL
LRRC7	GAS2L2	Q8NHY3	PLPPEEESWV	PLPPEEESWV	biotin-ado-ado-PLPPEEESWV	YES			0.590055		1	0.590055			18	4.96394																4.96394	DAPF	D	PUBL
SHANK1	SLC22A12	Q96S37	GNSVLKSTQF	GNSVLKSTQF	biotin-ado-ado-GNSVLKSTQF	YES			0.589763		1	0.589763			18	4.96338																4.96338	DAPF	D	PUBL
MAST1	BANF1	O75531	CLREWCDAFL	CLREWCDAFL	biotin-ado-ado-CLREWCDAFL	YES			0.294682		1	0.589365			18	4.96262																4.96262	DAPF	D	PUBL
MAGI1_2	ZNF599	Q96NL3	THHRKIHTRV	THHRKIHTRV	biotin-ado-ado-THHRKIHTRV	YES			0.530265		1	0.589183			18	4.96227																4.96227	DAPF	D	PUBL
DLG1_2	TANC1	Q9C0D5	PKRSFIESNV	PKRSFIESNV	biotin-ado-ado-PKRSFIESNV	YES			0.530009		1	0.588898			18	4.96173																4.96173	DAPF	D	PUBL
MAST1	MCC	P23508	SRPHTNETSL	SRPHTNETSL	biotin-ado-ado-SRPHTNETSL	YES			0.294441		1	0.588881			18	4.9617																4.9617	DAPF	D	PUBL
DLG1_1	XKR7	Q5GH72	QELLEYETTV	QELLEYETTV	biotin-ado-ado-QELLEYETTV	YES			0.500322		1	0.588614			18	4.96119																4.96119	DAPF	D	PUBL
MAGI2_5	GRIN2C	Q14957	RRISSLESEV	RRISSLESEV	biotin-ado-ado-RRISSLESEV	YES			0.58844		1	0.58844			18	4.96086																4.96086	DAPF	D	PUBL
DLG3_2	GRIN2B	Q13224	EKLSSIESDV	EKLSSIESDV	Biotin-Ahx-EKLSSIESDV	YES			0.48836		1	0.58604			18	4.9563																4.96	DAPF	D	PUBL
HTRA4	FAM71C	Q8NEG0	STYCDYTIEI	STYCDYTIEI	biotin-ado-ado-STYCDYTIEI	YES			0.587632		1	0.587632			18	4.95932																4.95932	DAPF	D	PUBL
LNX2_2	FAM71C	Q8NEG0	STYCDYTIEI	STYCDYTIEI	biotin-ado-ado-STYCDYTIEI	YES			0.587522		1	0.587522			18	4.95911																4.95911	DAPF	D	PUBL
MAGI2_2	NECTIN1	Q15223	SFISKKEWYV	SFISKKEWYV	biotin-ado-ado-SFISKKEWYV	YES			0.528541		1	0.587267			18	4.95863																4.95863	DAPF	D	PUBL
HTRA1	PRKN	O60260	VCMGDHWFDV	VCMGDHWFDV	biotin-ado-ado-VCMGDHWFDV	YES			0.469687		1	0.587108			18	4.95832																4.95832	DAPF	D	PUBL
HTRA1	MARCHF4	Q9P2E8	RELVMRVTTV	RELVMRVTTV	biotin-ado-ado-RELVMRVTTV	YES			0.469043		1	0.586303			18	4.95679																4.95679	DAPF	D	PUBL
PTPN3	PKP4	Q99569	QYPGSPDSWV	QYPGSPDSWV	biotin-ado-ado-QYPGSPDSWV	YES			0.585859		1	0.585859			18	4.95595																4.95595	DAPF	D	PUBL
MAGI3_2	GRIN2C	Q14957	RRISSLESEV	RRISSLESEV	biotin-ado-ado-RRISSLESEV	YES			0.556403		1	0.585687			18	4.95562																4.95562	DAPF	D	PUBL
DLG4_2	HPV67-E6	A4U7F2	WRPQRTQTQV	SRPQRTQTQV	biotin-ttds-SRPQRTQTQV	YES			0.494601		1	0.637166			22	4.95559								0.46		1	0.46			10	5.00919	4.95559	DAPF	SD	PUBL
DLG4_2	DGKZ	Q13574	IQREDQETAV	IQREDQETAV	biotin-ttds-IQREDQETAV	YES			0.394641	0.0117971	2	0.508393	0.0151975		13.5	4.95515								0.25		1	0.25			6	4.83066	4.95515	DAPF	SD	PUBL
SNTG1	MARCHF4	Q9P2E8	RELVMRVTTV	RELVMRVTTV	biotin-ado-ado-RELVMRVTTV	YES			0.55605		1	0.585316			18	4.95492																4.95492	DAPF	D	PUBL
DLG2_1	RASSF6	Q6ZTQ3	KLVIKTETTV	KLVIKTETTV	biotin-ttds-KLVIKTETTV	YES																		0.4		1	0.4			9	4.95488	4.95488	SAPF	S	PUBL
PARD3B_1	AMOTL1	Q8IY63	PDGEMMEVLI	PDGEMMEVLI	biotin-ado-ado-PDGEMMEVLI	YES			0.585249		1	0.585249			18	4.95479																4.95479	DAPF	D	PUBL
SNX27	CYSLTR2	Q9NS75	SVWLRKETRV	SVWLRKETRV	biotin-ttds-SVWLRKETRV	YES			0.68598	0.0576017	5	0.68598	0.0576017		27	4.95453								0.49		1	0.49			6.7	5.31497	4.95453	DAPF	SD	PUBL
MAST2	PLCB1	Q9NQ66	IPGKEFDTPL	IPGKEFDTPL	biotin-ado-ado-IPGKEFDTPL	YES			0.585107		1	0.585107			18	4.95452																4.95452	DAPF	D	PUBL
MAST2	TBPL1	P62380	FVFESRKEIL	FVFESRKEIL	biotin-ado-ado-FVFESRKEIL	YES			0.584653		1	0.584653			18	4.95366																4.95366	DAPF	D	PUBL
MAST2	GRIN2A	Q12879	KKMPSIESDV	KKMPSIESDV	biotin-ado-ado-KKMPSIESDV	YES			0.584652		1	0.584652			18	4.95365																4.95365	DAPF	D	PUBL
SNTG2	ASNSD1	Q9NWL6	NLSIEKETKL	NLSIEKETKL	biotin-ado-ado-NLSIEKETKL	YES			0.526112		1	0.584569			18	4.9535																4.9535	DAPF	D	PUBL
NHERF3_1	GJD2	Q9UKL4	RTQSSDSAYV	RTQSSDSAYV	biotin-ado-ado-RTQSSDSAYV	YES			0.555307		1	0.584533			18	4.95343																4.95343	DAPF	D	PUBL
GRID2IP_2	CD46	P15529	THREVKFTSL	THREVKFTSL	biotin-ado-ado-THREVKFTSL	YES			0.584511		1	0.584511			18	4.95339																4.95339	DAPF	D	PUBL
PTPN3	ATP2B1	P20020	SPLHSLETSL	SPLHSLETSL	biotin-ttds-SPLHSLETSL	YES			0.584313	0.156396	2	0.584313	0.156396		18	4.95301																4.95301	DAPF	D	PUBL
SNTG2	DGKZ	Q13574	IQREDQETAV	IQREDQETAV	biotin-ttds-IQREDQETAV	YES			0.431136	0.0272559	3	0.507219	0.0320658		13.5	4.95294								0.27		1	0.27			6	4.87554	4.95294	DAPF	SD	PUBL
SNX27	KCNA7	Q96RP8	PPGKHLVTEV	PPGKHLVTEV	biotin-ado-ado-PPGKHLVTEV	YES			0.584244		1	0.584244			18	4.95288																4.95288	DAPF	D	PUBL
SNTB1	TGFA	P01135	TACCHSETVV	TACCHSETVV	biotin-ado-ado-TACCHSETVV	YES			0.525703		1	0.584114			18	4.95263																4.95263	DAPF	D	PUBL
SNX27	SLC22A12	Q96S37	GNSVLKSTQF	GNSVLKSTQF	biotin-ado-ado-GNSVLKSTQF	YES			0.584067		1	0.584067			18	4.95254																4.95254	DAPF	D	PUBL
SNTB1	KLHDC7A	Q5VTJ3	PTPDLPQTRV	PTPDLPQTRV	biotin-ado-ado-PTPDLPQTRV	YES			0.525641		1	0.584045			18	4.9525																4.9525	DAPF	D	PUBL
PDZD2_2	CLDN3	O15551	GTGYDRKDYV	GTGYDRKDYV	biotin-ado-ado-GTGYDRKDYV	YES			0.583969		1	0.583969			18	4.95236																4.95236	DAPF	D	PUBL
FRMPD4	PLCB1	Q9NQ66	IPGKEFDTPL	IPGKEFDTPL	biotin-ado-ado-IPGKEFDTPL	YES			0.583815		1	0.583815			18	4.95206																4.95206	DAPF	D	PUBL
SNX27	SLC2A3	P11169	EPAKETTTNV	EPAKETTTNV	biotin-ado-ado-EPAKETTTNV	YES			0.583798		1	0.583798			18	4.95203																4.95203	DAPF	D	PUBL
IL16_1	SLC45A4	Q5BKX6	QGPVETESVV	QGPVETESVV	biotin-ado-ado-QGPVETESVV	YES			0.58364		1	0.58364			18	4.95173																4.95173	DAPF	D	PUBL
SNTG1	TANC1	Q9C0D5	PKRSFIESNV	PKRSFIESNV	biotin-ado-ado-PKRSFIESNV	YES			0.554275		1	0.583448			18	4.95137																4.95137	DAPF	D	PUBL
DLG1_2	FAT3	Q8TDW7	FVETQHQTQV	FVETQHQTQV	biotin-ttds-FVETQHQTQV	YES			0.519325		1	0.583354			18	4.95119																4.95119	DAPF	D	PUBL
SHANK1	PODXL	O00592	DLDEEEDTHL	DLDEEEDTHL	biotin-ttds-DLDEEEDTHL	YES			0.583298		1	0.583298			18	4.95108																4.95108	DAPF	D	PUBL
MAGI2_2	NLGN4X	Q8N0W4	LPHGHSTTRV	LPHGHSTTRV	biotin-ado-ado-LPHGHSTTRV	YES			0.52467		1	0.582966			18	4.95046																4.95046	DAPF	D	PUBL
DLG4_2	TTC24	A2A3L6	PMESGICTIV	PMESGICTIV	biotin-ado-ado-PMESGICTIV	YES			0.466317		1	0.582897			18	4.95032																4.95032	DAPF	D	PUBL
SNX27	ACE2	Q9BYF1	QNTDDVQTSF	QNTDDVQTSF	Biotin-Ahx-QNTDDVQTSF	YES			0.52792	0.00702	2	0.58072	0.00772		18	4.9462																4.95	DAPF	D	PUBL
SNTB1	TMEM215	Q68D42	QGRWDHETIV	QGRWDHETIV	Biotin-Ahx-QGRWDHETIV	YES			0.52777		1	0.58055			18	4.9459																4.95	DAPF	D	PUBL
ARHGEF11	SLC22A11	Q9NSA0	EAVTVESTSL	EAVTVESTSL	biotin-ado-ado-EAVTVESTSL	YES			0.349632		1	0.582721			18	4.94999																4.94999	DAPF	D	PUBL
SYNJ2BP	MAP4	P27816	LDSQIQETSI	LDSQIQETSI	biotin-ttds-LDSQIQETSI	YES			0.486799	0.058827	2	0.582582	0.0704019		18	4.94973																4.94973	DAPF	D	PUBL
PTPN3	TRPV3	Q8NET8	EVEEFPETSV	EVEEFPETSV	biotin-ado-ado-EVEEFPETSV	YES			0.58258		1	0.58258			18	4.94972																4.94972	DAPF	D	PUBL
MAGI2_6	KCNA5	P22460	CLDTSRETDL	CLDTSRETDL	biotin-ttds-CLDTSRETDL	YES			0.485439		1	0.582527			18	4.94962								0.56		1	0.56			10	5.2222	4.94962	DAPF	SD	PUBL
MAST2	POLR1D	P0DPB6	QKASRNESTF	QKASRNESTF	biotin-ado-ado-QKASRNESTF	YES			0.582284		1	0.582284			18	4.94916																4.94916	DAPF	D	PUBL
ARHGEF12	IGF1R	P08069	ALPLPQSSTC	ALPLPQSSTC	biotin-ado-ado-ALPLPQSSTC	YES			0.436524		1	0.582032			18	4.94868																4.94868	DAPF	D	PUBL
SCRIB_1	CD46	P15529	THREVKFTSL	THREVKFTSL	biotin-ado-ado-THREVKFTSL	YES			0.581975		1	0.581975			18	4.94858																4.94858	DAPF	D	PUBL
DLG4_2	ZSCAN30	Q86W11	MQHQRTHTRV	MQHQRTHTRV	biotin-ado-ado-MQHQRTHTRV	YES			0.465465		1	0.581831			18	4.9483																4.9483	DAPF	D	PUBL
HTRA1	HTR2A	P28223	DGVNEKVSCV	DGVNEKVSCV	biotin-ado-ado-DGVNEKVSCV	YES			0.465308		1	0.581635			18	4.94793																4.94793	DAPF	D	PUBL
NHERF3_1	SLC2A7	Q6PXP3	TASPAKETSF	TASPAKETSF	biotin-ado-ado-TASPAKETSF	YES			0.55246		1	0.581537			18	4.94774																4.94774	DAPF	D	PUBL
SNTG1	ARHGEF26	Q96DR7	GRLLGLETNV	GRLLGLETNV	biotin-ttds-GRLLGLETNV	YES			0.484531	0.00388307	2	0.581437	0.00465969		18	4.94756																4.94756	DAPF	D	PUBL
DLG2_2	ERBB4	Q15303	PPYRHRNTVV	PPYRHRNTVV	biotin-ado-ado-PPYRHRNTVV	YES			0.493804		1	0.580946			18	4.94663																4.94663	DAPF	D	PUBL
[truncated: 68,480 more rows]

## Sheet: DMI map
Cluster	seq	id	NHERF3_1	SNX27	MAST2	PDZD2_2	PDZD7_3	MAGI3_2	MAGI2_2	MAGI1_2	SYNJ2BP	DLG3_2	DLG4_2	DLG1_2	DLG2_2	DLG4_1	DLG1_1	LNX2_2	HTRA1	SCRIB_3	SCRIB_1	PTPN3	MAST1	TX1BP3	SNTG2	SNTG1	SNTB1	SNTA1	RHPN1	MAGI2_6	SCRIB2	LAP2	PDZRN4_1	PDZRN3_1	DFNB31_1	SHANK1	NHERF2_2	MAGI2_5	GRASP	GRID2IP_2	GOPC	ARHGEF12	ARHGEF11	PARD3B_1	TJP2_1	HTRA3	RADIL	GORASP2	GORASP1
Viral, 4	RHTTSTETAV	HPV30-E6	4.87013	5.63621	5.52134	4.41508	4.10365	5.35715	5.0437	4.39383	5.35535	5.40541	5.44554	5.62976	5.19316	4.92276	4.92739	3.77127	3.7313	5.02334	4.76406	5.13468	4.66497	4.65257	4.6705	4.9366	5.10167	4.7175	4.08497	4.1892	5.11309	4.45795	4.52708	4.68111	4.27055	3.72514	0	4.31415	3.95913	0	4.14494	4.19658	4.35122	0	0	0	0	0	0
Viral, 7	RLQRRRETQV	HPV18-E6	4.05315	4.55357	4.78466	3.36312	3.98141	5.55758	5.15908	5.96911	5.34884	5.45767	5.46126	5.77762	5.1933	5.10528	5.26397	3.17025	0	4.84237	4.26359	4.48619	5.32572	4.665	4.03028	3.93092	5.22866	4.70064	3.63293	0	4.44491	3.61488	4.48499	4.81819	0	0	0	3.78171	0	0	3.18412	3.90576	3.66004	0	3.88816	0	3.27589	3.88671	0
Viral, 7	SKPTRRETEV	HPV35-E6	4.03712	4.66165	5.08817	3.78382	4.29845	5.38589	4.92801	5.13467	5.6853	5.49163	5.50664	5.64056	5.27473	5.0908	5.01977	0	0	4.89344	4.56064	4.92742	0	4.92686	3.95093	4.30657	4.67884	4.84747	0	3.4948	4.70165	3.6933	4.37998	4.88923	0	0	0	4.17943	0	0	0	4.05881	4.10913	0	0	0	0	3.81635	0
Viral, 7	SRRPRTETQV	HPV31-E6	4.32371	4.63868	5.23413	3.69898	3.70535	5.86588	6.38377	5.53811	5.40697	5.41342	5.35902	5.79493	5.36552	5.02492	5.15892	0	0	4.56019	4.59768	4.65667	4.41822	4.61017	4.07748	4.23025	4.15041	4.28987	3.74334	0	4.38201	3.90387	4.19209	4.08735	3.55022	0	0	3.89307	0	0	0	3.86054	3.57626	0	3.66333	0	0	3.64986	0
Viral, 7	RTRQRNETQV	HPV51-E6	4.17028	4.84875	5.27008	3.58488	3.87601	5.82574	6.66131	5.93084	5.0151	5.0999	4.99166	5.13165	4.97071	4.89663	4.77585	3.61197	0	4.1709	4.5572	4.38137	4.22568	4.12979	4.21772	3.97711	4.08575	4.22991	3.69701	0	4.39217	3.68884	4.15574	4.05842	3.47333	0	0	4.11575	0	0	3.71835	3.7323	3.68745	0	0	0	3.81962	4.64543	0
Viral, 7	PPRQRSETQV	HPV82-E6	4.02511	4.67481	5.18461	0	3.84086	5.68103	5.88607	5.54401	4.86287	4.97987	4.89636	5.01939	4.7877	4.64993	4.74506	3.72508	0	4.04504	4.12167	4.30756	4.41314	4.1412	3.99782	3.98931	4.05411	4.15041	3.71623	3.45967	4.26084	3.44642	3.82525	3.81438	0	0	0	4.00358	0	0	3.63365	3.72019	3.73729	0	3.43545	0	3.3382	4.11817	0
Viral, 7	SRPQRTQTQV	HPV67-E6	3.97582	3.98445	5.27356	3.76633	3.64528	5.42434	5.32274	5.22419	4.40479	5.05814	4.95559	5.00529	4.80937	4.57732	4.51939	3.60209	0	3.92565	0	3.94893	4.47146	4.02544	3.98184	0	0	3.93535	3.83608	0	3.39849	0	3.81977	3.7645	0	0	0	3.9431	0	0	3.57745	4.00426	4.05075	0	3.861	0	0	0	0
Viral, 7	QRQARSETLV	HPV59-E6	4.82104	4.64234	5.03149	4.36759	4.71657	6.0674	6.06532	6.04012	4.81334	5.17168	5.4515	5.55805	4.97417	5.10592	5.05144	5.03728	4.13587	3.85938	3.81522	4.4012	4.62093	4.04837	4.05183	4.17255	3.86065	3.98973	3.93703	3.74358	4.1842	0	4.0356	4.22376	0	0	0	5.02032	0	3.63544	3.91818	0	0	0	3.81434	3.6867	4.4684	4.34353	0
Viral, 9	SEKHFRETEV	HTLV1-TAX1	4.71294	5.7198	5.41566	4.44262	4.82332	4.99113	4.56735	4.45394	6.04437	5.56144	5.51049	5.74849	5.21349	5.21795	5.19365	4.14627	3.96804	5.33505	5.62523	5.25699	0	6.20175	4.11777	5.43149	6.1207	5.90298	4.0829	4.42815	5.76225	4.99011	4.90278	5.09594	3.96053	0	0	4.83839	0	3.83506	0	3.80542	4.22334	0	0	0	0	0	0
Viral, 9	SSRTRRETQL	HPV16-E6	5.62073	4.90718	5.66071	0	4.67942	5.30915	4.87371	5.90834	5.18326	4.79912	4.66473	5.06078	4.93159	4.72821	4.67123	0	0	5.28599	5.42402	5.06022	4.23458	4.87076	4.44945	3.79624	4.92056	4.74523	4.23493	3.60785	4.20824	0	5.25077	5.65713	3.52861	3.6759	4.19161	3.92664	0	3.85974	3.81882	4.91759	4.15045	0	4.1249	0	3.64957	4.02245	3.52074
Viral, 9	SRSRRRETAL	HPV33-E6	5.48753	4.90589	5.37477	0	4.65494	5.38586	5.31333	5.6659	5.2981	4.61248	4.77199	5.13792	4.57224	4.57001	4.49662	0	3.48216	5.30091	5.65813	5.00808	4.7816	5.07285	4.48205	3.6207	5.04973	4.65566	3.80794	0	4.61387	0	5.20582	5.92543	3.77176	3.50525	3.9732	0	3.4862	4.17553	3.96857	4.77733	4.24748	3.4285	4.00537	0	0	4.26197	0
Viral, 10	RRRKRKRTYL	HPV49-L2	4.86	0	4.22	3.8	4.31	5.4	5.33	5.71	0	0	0	3.82	4.58	3.62	3.49	0	3.99	3.75	3.67	3.72	4.21	3.48	3.57	0	3.58	3.69	3.51	0	0	0	3.55	3.51	3.58	4.32	3.49	0	4.37	5.11	4.3	4.68	4.01	3.72	5.6823	0	0	4.81	4.65
Viral, 15	RRSQSRESQC	HBV-HBc	4.44274	4.76019	4.25835	3.87942	0	4.64442	4.39991	4.06786	4.59184	4.55528	4.30392	4.57783	4.21794	4.31135	4.2257	0	0	4.02843	4.48155	4.69629	3.92283	4.13803	4.2143	0	4.77917	4.44271	0	0	0	0	0	3.88753	3.92398	0	0	3.88586	0	0	0	0	0	0	0	3.58172	0	0	0
Viral, 16	SGSRPSATVV	HPV73-E6	0	0	3.88345	4.10517	4.69729	4.90906	4.19378	4.15215	3.71333	4.10767	4.13835	4.30015	4.02568	3.96693	3.88684	4.98204	3.90302	0	0	0	3.73045	0	0	3.60085	0	3.54081	0	0	3.56362	0	0	0	0	0	0	3.70236	3.79959	0	3.59236	0	3.97919	0	3.76964	3.70085	4.27257	4.12593	4.19328
Viral, 17	KPPLPPDEWV	MERS-E	0	4.56068	3.65975	5.10942	0	0	0	0	3.73466	3.9599	3.59132	3.56656	0	3.62294	0	4.44176	4.33976	3.90346	4.52234	3.87431	3.90971	3.69675	3.59381	3.8719	3.79607	0	0	4.7458	3.5845	5.24455	3.49022	0	3.60557	0	0	0	0	3.52922	3.91654	3.75803	3.9142	3.50024	3.84369	5.6573	4.06335	4.56717	4.29416
Viral, 18	DTTLVEDTVL	WNV-NS5	4.42607	5.38455	5.63871	4.42249	4.54325	3.50325	0	0	3.65513	3.76106	3.70421	3.77402	0	0	3.57972	0	4.58488	3.96655	3.94524	4.36623	4.29559	0	3.99776	0	4.26891	4.14111	4.40535	3.78013	0	0	3.93792	3.60519	3.83023	4.76598	4.89321	0	3.90216	3.72451	3.71195	3.92211	3.99455	4.65762	0	0	0	0	3.77441
Viral, 23	NSSRVPDLLV	SARS-CoV2-E	0	0	0	0	0	0	0	0	0	0	0	0	0	0	0	4.45818	4.31881	0	0	0	0	0	0	0	0	0	0	0	0	0	0	0	0	0	0	0	0	0	0	0	0	0	0	3.62597	3.75662	0	3.59581
Viral, 23	SSEGVPDLLV	SARS-CoV-E	0	0	0	0	0	0	0	0	3.98571	0	0	0	0	0	0	4.24413	4.56786	0	0	0	3.78678	0	0	0	0	0	0	0	0	0	0	0	0	0	0	0	0	0	0	0	0	0	0	0	0	0	0
Viral, 23	EPTTTTSVPL	SARS-Cov2-3a	3.91806	0	0	0	0	0	0	0	0	0	0	0	0	0	0	0	0	0	0	0	0	0	0	0	0	0	0	0	0	0	0	0	0	0	0	0	3.82605	0	0	0	0	4.11702	0	0	0	0	0
Viral, 23	SRSRRRETAL	HPV33-E6_-2P	0	0	3.62302	0	3.73791	0	0	0	0	0	0	0	0	0	0	0	0	0	0	4.01911	0	0	0	0	0	0	0	0	0	0	0	0	0	0	0	0	0	0	0	0	0	0	0	0	0	0	0
Viral, 23	SSRTRRETQL	HPV16-E6_-2P	3.79472	0	3.79465	0	0	0	0	0	0	0	0	0	0	0	0	0	0	0	0	3.91832	0	3.9785	0	0	0	0	0	0	0	0	0	0	0	0	0	0	0	0	0	0	0	0	0	0	0	0	0
Viral, 23	RLQRRRETQV	HPV18-E6_-2P	0	3.61129	0	0	0	0	0	0	0	0	3.65032	0	3.48303	0	0	0	0	0	0	0	0	0	0	0	0	0	0	0	0	0	0	0	0	0	0	0	0	0	0	0	0	0	0	0	0	4.13086	0
Viral, 23	SKPTRRETEV	HPV35-E6_-2P	0	3.5852	0	0	3.61257	0	0	0	0	0	3.56178	0	3.50902	0	0	0	0	0	0	3.97772	0	4.06747	0	0	0	0	0	0	0	0	0	0	0	0	0	0	0	0	0	0	0	0	0	0	0	0	0
Viral, 23	SMSSADSTQA	SARS-Cov2-N	0	0	0	0	0	0	0	0	0	0	0	0	0	0	0	0	0	0	0	0	0	0	0	0	0	0	0	0	0	0	0	0	0	0	0	0	0	0	0	0	0	0	0	0	0	0	0
			NHERF3_1	SNX27	MAST2	PDZD2_2	PDZD7_3	MAGI3_2	MAGI2_2	MAGI1_2	SYNJ2BP	DLG3_2	DLG4_2	DLG1_2	DLG2_2	DLG4_1	DLG1_1	LNX2_2	HTRA1	SCRIB_3	SCRIB_1	PTPN3	MAST1	TX1BP3	SNTG2	SNTG1	SNTB1	SNTA1	RHPN1	MAGI2_6	SCRIB_2	LAP2	PDZRN4_1	PDZRN3_1	DFNB31_1	SHANK1	NHERF2_2	MAGI2_5	GRASP	GRID2IP_2	GOPC	ARHGEF12	ARHGEF11	PARD3B_1	TJP2_1	HTRA3	RADIL	GORASP2	GORASP1
1	ADEMICITTL	CACNA1D	4.22235	5.51341	5.75865	3.9545	5.56674	0	0	0	4.24246	4.46261	4.02429	4.06397	3.81122	0	3.90633	3.92934	5.78772	4.88184	4.89053	4.61733	5.06273	3.87181	4.47141	4.31931	4.84219	4.42401	5.05327	4.85308	3.87726	3.66317	3.72072	0	3.63039	5.28004	4.63131	4.76416	5.41108	4.93942	4.88148	6.17637	5.77277	4.8418	0	0	4.62049	4.04784	3.99704
1	REKKFFCTIL	GNG4	5.42501	5.12561	5.61747	4.05826	5.44376	4.8682	4.62824	4.92186	4.27131	4.12595	3.95465	4.30259	3.97187	4.05796	4.2273	4.05564	5.48107	4.90941	5.32771	4.46576	5.2007	5.29228	4.34966	0	4.43195	4.34781	4.47563	3.99727	0	3.79272	4.19095	4.13983	4.09539	5.2103	4.52095	4.85607	5.10004	5.06754	5.17989	5.86963	5.33671	4.99863	4.93114	3.77632	5.24721	5.05255	5.06728
1	NKSEPFLTWL	WWTR1	5.052	5.02317	5.65151	5.88664	5.11584	3.88944	3.56783	3.51122	4.5213	0	3.53998	3.58729	0	3.48907	0	4.437	4.91343	5.14147	4.62636	4.73874	4.25287	4.49222	0	0	3.79486	0	4.638	4.89686	0	4.59972	4.27136	3.76241	3.85134	5.2902	5.27296	3.93983	5.28292	4.65076	4.15984	4.94632	5.32853	4.56855	5.58966	5.42911	5.57178	4.90378	5.00112
1	LDKESFLTWL	YAP1	5.09983	5.11404	5.60284	5.87947	4.92325	4.75349	3.54578	3.49046	4.47066	0	0	0	0	0	4.00539	4.38434	5.57748	5.02159	4.46631	4.61904	4.28399	4.26208	0	0	0	0	4.69608	4.81516	0	4.19628	4.102	3.72858	3.76749	5.40484	5.18804	4.18134	5.31339	4.51822	3.8738	4.84357	5.31505	4.44253	5.1881	5.50163	5.50503	4.83563	5.10887
2	STLTIFETAL	ABCC4	6.21354	5.85347	5.91687	3.65311	5.26658	3.9961	4.12578	3.859	5.55655	4.35475	4.22906	4.56706	4.14841	4.22572	4.4592	0	0	5.59235	6.06794	5.10982	5.27606	5.10802	4.97338	4.88663	5.04796	4.75436	4.86558	4.53349	4.92195	4.57172	5.41527	5.45825	4.63303	5.0971	5.06721	4.68688	4.73612	4.35714	4.52033	5.20654	4.92529	3.94472	0	0	3.56009	3.81535	0
2	SSIDLWETAL	SLC15A5	6.24602	5.92463	5.44314	4.10617	5.55589	3.81456	4.33374	0	5.45336	4.27716	4.22215	4.39617	3.88009	4.29042	4.43273	0	4.2491	5.7108	5.7603	5.40223	5.44878	5.24106	5.19678	5.41275	5.40501	5.19034	5.00068	5.07598	5.13999	4.90265	5.57744	5.86644	4.97361	5.37899	5.40818	4.97016	5.27649	4.54358	4.85069	5.22367	5.24375	4.49177	0	0	3.77797	0	4.01874
2	SPLHSLETSL	ATP2B1	5.2405	5.47882	5.88073	0	4.62636	3.69111	3.85967	3.78464	4.914	4.34509	4.14506	4.67452	4.17788	4.06282	4.12034	0	3.7465	5.54343	5.36114	4.95301	4.92189	4.45476	4.66406	4.36189	4.68677	4.50167	4.75417	4.23616	4.26568	3.80022	5.2365	5.09209	4.21801	4.70631	4.87455	4.31336	4.21885	4.17477	4.13463	4.88128	4.27365	4.01823	3.48907	0	0	0	3.61456
2	RHGSCVETSL	TMEM151B	5.38183	5.55488	5.63845	3.56164	4.45967	4.05626	3.66362	3.75864	5.1035	4.53031	4.58583	4.88324	4.31513	3.97872	4.23304	0	3.85682	5.36201	5.49999	5.00223	5.11606	4.80251	4.79775	4.44556	4.88296	4.82087	5.02379	4.16071	4.43135	3.93575	5.26758	5.20432	4.61318	4.6409	4.75305	4.21537	4.20924	4.3563	4.41065	5.07122	4.40623	3.95361	0	0	0	0	0
2	PVRVCEETSL	OTULIN	5.9156	5.57674	5.27755	3.54246	4.41136	3.70696	4.09305	4.01191	4.73918	4.34504	4.19854	4.56217	3.87253	4.10786	4.35134	0	4.03733	5.63985	5.43962	5.00677	5.29586	4.37129	4.63337	4.28364	4.61203	4.53008	4.93011	4.06362	4.70152	4.17555	5.22722	4.99447	4.42189	5.13999	5.21284	4.1321	4.71207	4.7452	4.43963	4.79667	4.63335	4.09395	0	0	0	0	3.63618
2	NYWPGKETQL	SLCO1C1	5.40346	5.24496	6.04596	0	4.61792	4.74844	4.51737	4.14559	5.39689	4.88487	4.78183	5.36777	4.89845	4.28943	4.73645	0	0	5.60382	5.23317	5.41697	5.26494	5.46946	5.27919	5.38781	5.41879	5.51188	5.13657	4.41689	4.23738	3.92362	5.47001	5.70741	4.44123	3.81366	4.69279	3.8739	0	4.28815	4.31602	4.94218	4.53221	3.69724	0	0	0	3.98374	0
2	GTMFLRETSL	GUCY1A2	5.64423	5.72262	5.67759	0	4.96651	4.45961	4.29175	4.24244	5.40588	4.50776	4.49953	4.80647	4.22799	4.02613	4.22831	0	3.76575	5.36878	5.68963	5.043	5.08147	5.31038	5.27347	5.09411	5.39007	5.64337	4.79809	4.50821	5.14839	3.8512	5.7104	6.34379	4.84506	4.32957	4.55566	3.9751	4.72558	4.62133	4.42958	4.93468	4.51521	3.87807	0	0	0	0	0
3	AKPQPVDSWV	ARVCF	0	5.15	3.86	5.95	3.53	3.68	0	0	5.04	4.49	4.81	4.75	0	4.2	4.29	4.44	4.6	3.95	3.74	4.94	0	4.92	0	4.64	3.5	0	3.8	5.48	5.16	5.73	3.63	0	4.28	0	0	0	0	0	0	0	0	0	4.7691	5.51	4.46	4.51	4
3	HYPASPDSWV	CTNND2	0	5.06025	4.16679	5.99459	4.29603	3.8559	0	0	5.07172	4.302	4.71935	4.64845	4.09359	4.36885	4.06521	4.71796	4.70719	4.39842	4.06179	5.07275	3.9015	5.15083	3.71963	4.63781	4.22936	4.16823	4.42041	5.37359	4.81315	5.57788	4.14134	3.83483	4.33846	0	3.83726	0	3.76251	0	0	0	3.68419	3.52403	4.36642	5.66139	5.02291	4.5079	3.93457
3	QYPGSPDSWV	PKP4	0	4.71656	4.08529	6.05688	4.113	0	0	3.48113	4.94488	4.12631	4.62203	4.67976	4.03449	4.26313	3.96423	4.68561	4.78043	4.47993	3.90574	4.95595	3.96555	4.98011	3.6246	4.56792	4.36249	4.12906	4.25762	5.40247	4.81666	5.49546	4.05863	3.76523	4.27578	0	0	0	3.52349	0	0	3.53985	0	3.56447	4.24832	5.53837	4.8872	4.38677	3.79052
3	PLPPEEESWV	GAS2L2	4.85694	5.58272	5.12371	6.13075	4.31528	4.37774	0	0	4.98161	4.63542	4.68891	4.66561	4.19143	4.03406	4.24727	5.06524	5.14042	4.98953	4.20975	4.74876	0	4.62476	4.2359	5.60479	4.86267	4.60482	4.43213	5.87945	4.94036	5.7288	4.13491	3.52112	4.45601	4.6244	4.62302	4.92133	4.23286	4.05858	0	0	4.46288	3.95429	4.39621	5.58559	4.54928	4.47899	4.22107
HPV-like clade, 4	QDEKVKESYV	ABCA1	5.12	5.63	4.68	5.66	5.35	5.14	4.52	4.03	5.22	4.92	5.25	5.09	4.17	4.52	4.6	3.64	4.28	4.45	4.15	5.04	4.16	4.74	5.06	5.24	5.22	5.9	4.9	4.53	4.61	4.41	3.95	4.31	3.88	0	3.64	4.58	3.57	3.97	4.28	4.27	4.3	0	4.35529	3.55	4.89	3.75	3.66
HPV-like clade, 4	SSLQSLETSV	ATP2B4	4.4064	5.70056	5.531	4.55581	4.48115	4.79221	4.48743	3.67848	5.6643	5.19986	5.17842	5.43015	5.07918	4.77671	5.00456	4.00708	3.89501	5.11211	5.02724	5.11985	5.26076	4.61746	4.89436	5.07592	5.59212	4.91366	4.57891	4.5542	4.90329	4.65962	4.78581	5.15077	4.16965	3.94277	3.84236	4.60147	3.59851	0	0	4.39688	4.43493	0	3.62205	3.50998	3.68972	3.98339	0
HPV-like clade, 4	IQREDQETAV	DGKZ	5.13732	5.996	5.76277	5.09806	4.32173	4.85073	3.65036	0	5.30521	4.88253	4.95515	5.16363	4.68842	4.7212	4.73165	0	3.95731	5.04884	4.7089	5.125	4.57482	4.18495	4.95294	5.40434	5.29309	5.36575	4.35433	4.63178	4.86396	4.54372	4.81482	4.90944	4.80664	4.3013	4.01491	4.69462	3.67428	3.97981	3.85908	4.22388	4.47142	0	0	0	0	0	0
HPV-like clade, 4	IGHEDLETAV	DGKI	4.74721	5.73023	5.47451	5.24848	4.59242	4.56498	3.74497	0	5.24654	4.80475	4.97147	5.10665	4.71035	4.61442	4.50953	3.73477	3.64518	4.91236	4.48547	5.02247	4.88537	4.29677	4.80119	5.4305	5.08327	5.18368	4.7728	4.59107	4.83263	4.56294	4.69506	4.74744	4.79476	4.41296	4.12097	4.82032	3.57249	3.78835	3.58429	3.49406	4.55177	0	0	0	0	0	0
HPV-like clade, 4	EVEEFPETSV	TRPV3	4.47043	5.83108	5.50348	4.99384	4.82332	4.27089	3.75752	3.62768	5.20008	4.22268	4.40258	4.50899	4.19547	4.35563	4.2547	3.98134	4.1579	5.01625	4.5381	4.94972	4.20657	4.80277	5.04561	5.53447	5.22611	5.22088	4.67727	4.71268	4.94271	4.93372	4.98193	4.91378	4.86249	3.94112	3.72034	3.81903	3.89562	4.39078	4.21828	3.9369	4.78643	0	0	0	3.80891	3.51354	3.53673
HPV-like clade, 4	QELLEYETTV	XKR7	3.92635	5.76956	5.45777	5.16856	4.85451	4.43687	3.76144	3.60375	4.9823	4.84595	4.91153	5.14047	4.83614	4.93819	4.96119	4.71096	4.68563	4.80866	4.41114	4.85449	4.97085	3.91638	4.69378	5.14091	5.06647	4.97504	4.66122	4.44715	4.4229	4.56018	4.55216	4.33393	4.2003	4.43549	4.32969	4.89486	4.11931	3.81428	3.96094	4.02082	4.55539	0	0	0	4.73011	3.79725	4.228
HPV-like clade, 4	HTHSYIETHV	CNKSR2	5.14	5.7	5.29	4.24	4.51	4.69	4.37	3.9	5.02	5.04	4.98	5.1	4.42	4.4	4.62	3.99	3.84	5.11	5.64	4.58	4.57	5.47	4.67	4.9	4.6	4.93	5.21	4.41	5.31	5.51	0	3.8	4.23	4.24	0	4.83	3.47	0	0	3.88	0	0	4.46182	0	4.22	0	0
HPV-like clade, 5	MERLRVETDV	ARHGEF16	0	4.17218	5.56417	4.33323	4.08489	4.59702	4.37744	3.89506	4.80114	5.60859	5.44433	5.50488	5.20941	5.12501	5.00554	3.93283	0	5.20632	4.57594	4.37944	4.39223	5.03812	4.46558	4.88711	4.84288	4.61967	4.17702	4.54868	5.01418	4.39227	3.83398	3.52781	0	0	0	0	0	3.57179	3.84175	4.22128	4.20774	0	0	0	0	4.249	0
HPV-like clade, 5	SNAKAVETDV	KCNA4	0	0	5.17834	4.32405	0	3.8991	0	0	4.36948	5.23293	5.19232	5.4248	4.99951	4.6658	4.72465	3.51376	0	4.79937	0	4.53	4.3192	4.49434	4.27767	4.8862	4.70727	4.69699	4.14998	4.35199	4.67485	4.32242	0	0	0	0	3.58602	0	0	0	0	3.87647	3.59346	0	0	0	0	0	0
HPV-like clade, 5	KKMPSIESDV	GRIN2A	0	3.64252	4.95365	4.91231	0	4.32114	4.05004	0	4.8471	5.24806	5.29098	5.4377	5.04394	4.71435	4.75009	0	0	4.85253	4.33874	4.44182	0	5.12998	4.40747	4.8898	4.69349	4.59292	3.82979	4.90793	4.43254	4.59696	0	0	0	0	0	0	0	3.59435	0	3.68565	0	0	0	0	0	0	0
HPV-like clade, 5	GRLLGLETNV	ARHGEF26	0	4.49057	5.34578	4.11784	4.1126	4.67899	3.7199	3.64733	4.86197	4.96789	4.8466	5.17861	4.88107	4.67819	4.76444	4.12676	0	4.67471	4.45429	4.69399	4.33094	4.49398	4.55169	4.94756	4.78527	4.70267	4.48447	4.38758	4.28983	4.41308	3.476	3.58808	3.91494	0	0	0	0	0	0	0	0	0	0	0	0	3.97149	0
HPV-like clade, 5	EKLSSIESDV	GRIN2B	0	3.87	4.49	4.82	3.77	3.54	0	0	4.4	4.96	4.86	4.97	0	4.37	4.3	0	0	4.28	3.71	4.35	4.04	4.74	4.04	4.8	4.46	4.39	4.73	4.65	4.34	4.26	0	3.7	0	0	0	3.82	0	0	3.63	3.68	3.56	0	0	0	0	0	0
HPV-like clade, 5	PKRPFVESNV	TANC2	3.59386	4.80139	4.83514	4.51612	0	4.55375	0	0	5.07935	4.54455	4.59596	4.64926	4.32702	4.31931	4.31272	0	0	4.78667	4.75339	4.33772	0	5.89876	4.37423	4.7877	4.48748	4.32857	4.09081	3.75928	4.58832	4.7368	0	0	0	0	0	3.70457	0	0	0	0	0	0	0	0	0	0	0
HPV-like clade, 5	SHSSKGETAV	FZD7	4.21849	4.79745	5.09484	4.09301	3.85974	4.93174	4.67003	3.90117	5.0846	4.52896	4.6894	4.78481	4.55171	4.3971	4.71662	0	0	4.77507	4.10812	4.84139	4.77088	3.89172	0	4.32411	4.48922	4.33954	0	4.42803	4.57933	4.03723	4.29844	4.51463	3.65042	0	0	0	3.45315	0	0	3.96744	4.3026	3.51738	0	3.95731	0	3.66001	3.47903
HPV-like clade, 5	VLRLQSETSV	VANGL1	3.98164	5.70088	5.55842	4.12424	0	5.13526	4.47013	4.37049	5.4087	4.64054	4.70844	4.86183	4.5776	4.39955	4.45169	4.15456	0	4.53672	5.53382	4.96615	0	4.20513	4.52862	4.66671	4.57366	4.51985	4.37374	4.04628	4.71506	4.06683	4.46178	4.39871	4.02984	3.77102	3.75091	3.99809	0	0	0	3.69901	0	0	0	0	0	0	0
HPV-like clade, 5	DTKNYKQTSV	CRIPT	4.58526	5.33113	5.35454	4.75869	3.94423	4.72239	4.54832	4.31993	5.12415	4.60683	4.90203	5.06739	4.71334	4.37101	4.35384	3.66311	0	4.98338	4.87854	5.07364	4.81912	5.40107	4.36603	4.1238	4.73422	4.73658	4.0737	3.75127	4.61178	4.31942	4.12435	4.11574	4.32343	0	3.72753	4.25526	4.1067	4.38947	3.87158	4.36374	4.12324	3.48005	0	0	0	0	0
HPV-like clade, 5	ARGPPRESEV	FAM110D	4.0308	4.65313	4.88782	4.82613	4.47019	5.03215	4.55855	4.31654	5.35141	5.18609	5.62643	5.48454	5.30493	4.83462	4.69978	0	0	4.62509	4.87542	4.94023	4.48014	5.24022	4.39869	5.23122	5.12101	5.27289	3.75632	4.2981	4.89525	4.3692	4.40067	5.06866	3.74809	0	0	3.90007	0	0	3.50568	3.81989	4.00277	0	0	0	0	0	0
HPV-like clade, 5	PKRSFIESNV	TANC1	4.30168	5.50915	5.20387	4.81377	4.11699	5.2427	4.80903	4.36947	5.27979	4.76711	5.03635	4.96173	4.7201	4.72896	4.68905	0	0	5.05383	5.20324	4.57021	4.69797	5.7228	4.70744	4.95137	4.99624	4.77439	4.37568	4.08823	4.87937	5.2651	3.82268	3.86725	3.8314	0	0	4.41069	0	3.53133	3.85039	3.47204	3.54726	0	0	0	3.67173	4.06074	0
HPV-like clade, 5	RRISSLESEV	GRIN2C	3.82326	4.96786	5.06806	4.98087	4.31886	4.95562	4.584	4.04813	5.38151	5.26834	5.32513	5.50941	5.10651	4.68282	4.86332	0	3.81929	4.55023	4.68994	4.97752	4.541	5.00214	4.23745	5.10627	4.63522	4.5322	4.6567	4.30954	4.27775	4.45513	4.16901	4.23761	3.67123	0	0	4.96086	0	3.53974	0	4.31214	3.98423	0	0	0	0	0	0
HPV-like clade, 5	VRPGVKESLV	SCN4A	4.60368	5.27711	4.87209	5.17115	5.04952	5.5184	5.19949	4.60028	5.08958	4.99802	5.71123	5.63711	5.23069	4.97779	4.71248	3.90771	3.88848	4.34004	4.48305	4.78434	4.19051	4.72502	4.77029	4.85149	5.05349	4.76074	4.32871	3.93461	4.17929	3.98797	4.24657	4.37661	3.7275	0	0	5.02591	0	3.63764	0	0	0	0	0	0	4.22293	0	0
HPV-like clade, 6	HIVEALETDV	PBK	0	4.83186	5.70636	4.84037	4.60157	4.28839	0	0	4.3512	5.70841	5.55267	5.65652	5.27776	5.11096	5.01277	3.92471	0	5.18357	5.3187	5.11011	5.15202	5.02573	4.84912	5.68228	5.28622	5.27774	4.91138	5.35399	5.31876	5.03603	0	0	4.02835	0	3.97297	3.98087	0	3.95626	0	4.22604	4.31494	0	0	0	0	0	0
HPV-like clade, 6	LCALPKVTTV	AGMAT	0	4.42876	4.88101	4.44007	5.41187	4.82055	4.18167	4.09732	4.34831	5.30781	5.28593	5.8709	5.34588	4.69301	4.96968	5.20783	4.75325	4.24334	4.39408	4.39587	3.87775	4.07126	4.24383	4.38921	4.73335	4.80975	4.2352	4.64077	0	3.61044	3.75392	0	0	0	0	3.63393	4.46645	4.01376	3.78201	4.66736	4.51531	0	3.91262	3.70776	4.59237	5.1794	4.11229
HPV-like clade, 6	RELVMRVTTV	MARCHF4	0	5.48447	5.29129	4.45604	5.28289	5.06521	5.1199	4.80938	4.81585	5.21575	5.2787	5.41025	5.1986	5.03057	5.19145	5.27079	4.95679	4.732	4.6665	4.54114	4.60929	4.74736	4.64165	4.95492	5.11003	5.10435	4.06152	4.55443	4.28299	3.79318	3.87548	3.77001	3.97273	3.57692	0	4.04799	4.63265	4.06001	5.02626	4.86277	4.70575	0	3.8619	0	4.73529	5.53725	4.36307
HPV-like clade, 6	REVVMRVTTV	MARCHF9	0	5.4626	5.58776	4.36773	5.23595	5.15724	5.14206	4.8436	4.81814	5.23482	5.27009	5.44313	5.20145	5.05813	5.24149	5.60217	4.83412	4.43106	4.71765	4.91363	4.65118	4.61068	4.64669	4.89489	5.37441	5.2655	3.90559	4.40447	4.14939	3.87326	3.85921	3.81391	3.9759	0	0	4.11906	4.5658	4.12722	4.90362	4.80015	4.65063	0	3.92077	3.63617	4.68092	5.53302	4.31493
HPV-like clade, 6	RRRESYSTTV	EVI5	4.31046	4.79346	5.65865	4.69865	4.61439	5.17627	5.1492	4.78117	4.88961	5.43828	5.86716	5.57162	5.53691	5.78884	5.65906	5.20469	4.45346	4.47915	4.565	4.31148	4.81945	4.09446	4.12891	3.63278	4.64618	4.41218	0	3.77391	0	3.88269	4.2267	3.83059	3.51997	4.35534	4.21277	4.53585	4.54731	4.34467	4.35932	4.74065	4.68272	0	4.8424	3.65792	4.79899	5.12651	4.70262
HPV-like clade, 6	HSGSYLVTSV	APC	0	5.52	5.11	4.43	5.11	4.53	4.18	4.05	4.81	5.07	4.98	5.21	5.11	4.38	4.6	4.56	4.2	4.45	5.04	4.64	4.22	5.53	3.59	4.23	4.05	3.64	5.16	4.85	4.33	4.87	0	0	3.93	4.1	0	4.63	5.06	4.41	4.3	5.02	4.59	0	0	0	4.23	4.41	3.61
HPV-like clade, 6	PPGKHLVTEV	KCNA7	0	4.95288	5.21337	4.62414	5.19585	4.71004	4.3181	4.23763	4.86272	5.18525	5.11123	5.10479	5.01394	4.63777	4.75721	4.90675	4.83767	4.56469	4.71615	4.74281	4.57792	4.66536	0	4.34863	4.31902	3.95191	4.36572	4.50963	4.07611	4.38797	0	0	0	3.71229	0	4.72806	4.59568	4.37161	3.67823	5.21643	5.20196	0	3.59849	0	4.52389	4.39218	0
HPV-like clade, 6	PDGQCTVTEV	RNF146	0	5.19223	5.28277	4.7875	5.0875	4.21041	3.8629	3.53122	4.75155	4.97844	5.06919	5.29536	4.903	4.60136	4.52749	5.08151	5.0533	4.7181	4.68413	4.99301	4.80047	4.78337	3.97812	4.6802	4.3681	4.22525	4.67513	4.7078	4.28444	4.22378	0	3.50106	3.90293	0	3.8898	4.4656	4.70409	4.1689	4.03888	4.77377	5.09253	0	0	0	4.61584	4.17372	0
HPV-like clade, 6	RQSILFSTEV	BCR	5.77673	4.88696	5.39522	4.75707	4.85194	4.1302	3.69625	3.90781	5.28044	4.79133	4.81249	4.85091	4.62782	4.67192	4.63961	4.70923	4.47361	4.58332	4.6877	4.58753	4.96555	4.82275	4.10262	4.66578	4.46415	4.46977	3.94172	4.66969	4.53777	4.38987	3.78091	4.03294	4.26617	4.57556	0	5.17169	5.0352	4.29912	4.49564	5.09097	5.18743	0	3.69048	3.63254	4.47579	3.8224	0
HPV-like clade, 7	SGGKRKETLV	NET1	4.34809	4.33042	4.49362	4.25168	4.53995	5.92139	5.86636	5.71741	5.20397	5.43191	5.76765	5.77861	5.25614	5.20735	5.08536	4.65771	0	4.31353	4.00481	4.66333	4.32726	4.43856	4.17125	3.82595	4.56207	4.24537	3.65371	3.53525	3.5363	0	4.3138	4.66784	0	0	0	4.55624	0	3.5583	3.8245	3.73652	4.22971	3.51571	3.79507	0	3.82027	4.0284	0
HPV-like clade, 7	KLVIKTETTV	RASSF6	0	5.02557	5.13465	3.64623	4.38511	5.2226	5.10528	4.82202	4.97171	5.53382	5.47936	5.55268	5.24157	5.03651	4.88313	4.47638	3.74796	4.29686	3.89972	4.44049	4.67575	3.71714	3.98897	4.15739	4.13987	4.35807	3.93335	0	3.9467	0	4.1506	3.82082	0	0	0	3.77094	3.51279	0	3.52914	3.8232	3.91197	0	0	0	0	3.81059	0
HPV-like clade, 7	KPGKGSETVV	FZD4	0	4.62254	4.90565	3.76104	4.66801	5.63811	5.22067	4.4727	4.30052	4.76544	4.92361	5.12331	4.86828	4.85319	4.65317	4.91681	4.29781	3.94301	4.03857	4.13063	4.39614	0	4.25675	3.9117	4.78053	4.59581	3.88863	0	3.82969	0	3.509	3.71062	3.90648	0	0	3.55189	0	0	3.72819	0	3.68563	0	0	0	3.96852	4.23967	3.77707
HPV-like clade, 7	TNSKQGETTV	FZD1	0	5.4973	4.87507	3.93434	4.53049	4.93739	4.37595	3.8175	4.70395	4.63784	4.93636	5.08624	4.81766	4.7029	4.61024	4.71383	4.33549	4.37825	4.06612	4.7894	4.32305	4.17402	4.16142	4.30771	4.71752	4.50928	4.13741	4.03141	4.00511	3.60869	4.05842	3.85427	3.76719	3.56768	3.51247	0	0	3.79382	3.67488	0	4.25005	0	0	0	3.6314	3.98574	0
HPV-like clade, 7	TNSRHGETTV	FZD2	0	5.63785	5.05337	4.17798	4.25669	5.11032	4.59074	4.19993	5.07534	4.71566	4.92219	5.16727	4.80851	4.84704	4.76394	4.83117	4.40983	4.61934	4.24954	4.61066	0	3.68286	4.2947	4.26574	4.75074	4.63988	4.15846	4.26013	4.41903	4.01988	4.18066	3.99248	3.78085	0	0	3.60251	3.5568	3.52741	3.88142	3.57095	4.06834	0	0	0	3.99676	4.19329	3.88333
HPV-like clade, 7	TGPWKNETTV	ADGRA1	0	5.42949	5.31365	4.02293	4.90267	5.28859	5.17327	4.67336	5.13219	5.00962	5.0817	5.33477	5.10319	4.992	4.81877	4.93115	4.25946	4.6869	4.3377	4.76315	4.70591	4.47077	4.26226	4.18902	4.6746	4.59237	4.54766	3.70583	4.24591	3.8432	4.30704	4.07087	3.73109	0	0	4.02085	0	0	3.68879	4.04574	4.09469	0	0	0	4.03761	3.56968	0
HPV-like clade, 7	TGLWKSETTV	ADGRA2	0	5.40268	5.23116	3.80723	4.65413	5.60425	5.37482	4.92172	5.07923	5.07002	5.21834	5.26499	5.15968	4.94292	4.85381	4.97649	4.27093	4.40453	4.33909	4.54481	4.67543	4.87104	4.13799	4.21149	4.54742	4.414	4.33278	3.84797	4.30706	3.70408	4.24074	4.06735	3.64365	0	0	4.11636	3.71562	0	3.7779	4.05965	4.13211	0	0	0	3.95469	3.90465	3.50353
HPV-like clade, 7	TGLWKHETTV	ADGRA3	3.62572	5.41016	5.47357	4.20066	4.9865	5.47859	5.22223	4.91429	5.19469	5.25174	5.41393	5.47903	5.40191	5.21028	5.11661	4.92925	4.31939	4.87541	4.74225	4.50307	4.77847	5.08081	4.25265	4.46219	4.84254	4.58077	4.43872	3.85525	4.55525	4.3239	4.56145	4.25153	3.89604	0	0	4.40937	3.5454	0	3.91845	4.06082	4.3127	0	3.65401	0	4.42966	3.97564	0
HPV-like clade, 7	VKRNSKETVV	MARCHF3	0	5.27539	4.67813	4.16878	4.81769	5.72289	5.25772	4.60277	4.76225	5.51962	6.03249	6.10788	6.11717	5.48388	5.47614	5.19525	4.35402	4.50573	4.55269	4.78998	0	4.15833	4.53833	4.13199	5.18862	5.36923	4.0736	0	3.88593	3.54447	0	3.6903	3.64479	0	0	3.98145	0	0	0	4.13373	4.04262	0	3.79709	0	4.04263	4.59625	4.08602
HPV-like clade, 7	QGRWDHETIV	TMEM215	4.07	5.38	4.86	4.69	4.97	4.66	4.08	3.84	4.14	4.8	4.66	4.81	4.07	4.68	4.84	5.07	5	4.06	4.11	4.19	4.3	4.31	4.58	4.7	4.95	5.28	4.59	4.07	4.08	4.09	3.67	3.73	3.86	3.57	0	4.44	0	0	3.99	3.71	4.04	3.57	3.68356	0	4.83	4.3	4.15
HPV-like clade, 7	PKLMGVETVV	DUSP10	0	5.22847	5.16515	4.21845	5.18922	5.3168	4.72535	4.1438	4.68953	5.20192	5.46512	5.60689	5.35764	5.16048	5.05993	5.20575	4.60058	4.44277	4.28247	4.65904	4.58119	4.15351	4.50784	4.47322	5.16741	5.12602	4.41761	3.98883	3.98339	4.0271	3.70039	3.69189	4.08719	0	0	4.05948	3.78297	0	4.24923	3.74108	4.0005	0	0	0	4.49516	5.02635	4.36091
HPV-like clade, 7	TACCHSETVV	TGFA	3.64045	5.59739	5.10126	4.32183	5.03978	5.27094	4.74313	4.24051	4.55288	4.73924	4.82431	4.89227	4.75744	4.75113	4.55779	5.20561	4.62065	4.13655	4.29648	4.40601	3.89967	3.81505	4.37723	4.43468	4.95263	5.03855	4.24082	3.81106	4.09922	4.04706	3.66823	3.77695	4.01967	0	0	4.36072	3.49702	0	3.82022	3.56219	4.43815	0	0	0	4.34629	4.05078	3.66828
HPV-like clade, 7	SGSLKLMTTV	DACT1	0	4.3462	5.35757	3.91582	5.22052	5.20708	5.27706	5.10478	4.3008	5.12061	5.22079	5.53852	5.23667	5.01978	4.91715	4.63417	4.04412	3.58925	3.98279	3.80059	3.97193	3.74873	3.65749	0	3.64146	3.49075	4.58344	0	3.69379	0	0	0	3.55917	0	0	4.50824	4.02088	3.97057	3.95172	4.62149	4.71068	0	3.58469	0	4.14672	4.31761	3.56405
HPV-like clade, 7	AKPSRISTVV	IQSEC2	0	3.97758	5.11374	4.29418	5.21135	5.42288	5.22751	4.81847	4.50614	5.3315	5.31255	5.52411	5.2076	4.81779	4.81245	5.093	4.49758	3.74418	3.57753	4.21468	4.27856	3.75523	0	0	4.16127	4.12357	0	0	0	0	0	0	0	3.95558	0	4.43558	4.40728	3.77483	4.35193	4.74828	4.58657	0	4.45923	3.65362	4.32353	4.46669	4.11484
HPV-like clade, 7	ATKDKKITTV	EXOC4	0	4.37982	4.92319	3.88388	5.64137	5.30872	5.51951	4.90757	4.1441	5.28359	5.85464	5.91401	5.74841	5.24908	5.05034	5.24336	4.60231	3.84112	3.84608	4.31281	0	3.90561	3.91517	3.72336	4.33734	4.25569	4.07728	3.71995	3.48999	3.53838	3.82406	3.51611	3.57577	0	3.60324	3.63176	3.95313	3.97541	3.86588	4.87395	4.37926	0	3.87312	0	4.13922	4.63532	3.75631
HPV-like clade, 7	PPYRHRNTVV	ERBB4	0	4.41901	4.47559	4.24502	4.62656	4.79195	4.60208	4.21158	4.36046	4.78963	4.96828	5.24596	4.94663	4.87607	4.83477	4.6931	4.12974	3.58386	3.91735	3.8859	0	4.12894	3.89358	0	5.00414	5.31906	3.60118	0	0	0	0	3.53658	3.56906	0	0	0	4.04146	0	4.08143	4.11594	4.06147	0	3.81012	0	4.20715	4.25966	4.18622
HPV-like clade, 7	ILRKSTTTTV	PRR16	0	5.14696	5.05041	4.1843	4.67402	5.15344	5.20377	4.76186	4.20351	5.06881	5.20249	5.43076	5.16925	4.78206	4.75984	4.83585	4.05768	3.67452	3.7628	3.91606	4.2924	3.6608	0	3.49351	3.84893	3.91734	4.00613	0	0	0	0	0	0	0	0	0	4.40614	3.8046	3.91612	4.25561	4.03716	0	3.82636	0	3.63661	4.73227	4.18764
HPV-like clade, 7	MQHQRTHTRV	ZSCAN30	4.00185	4.38356	5.20839	3.95441	4.37002	5.36765	5.41785	4.86951	4.27831	4.88433	4.9483	5.12099	4.75784	4.59093	4.40869	4.4683	3.98995	3.50816	3.67953	0	3.54289	3.57182	3.86408	0	4.15116	4.22611	3.72336	0	3.7868	3.89197	0	0	3.80684	4.07853	3.6687	3.63603	4.34062	3.77046	4.40858	3.96121	4.30292	0	4.15973	0	4.13674	4.37668	4.09879
HPV-like clade, 7	THHRKIHTRV	ZNF599	3.6264	4.31044	5.0304	0	4.52926	5.31638	5.78364	4.96227	4.32146	5.26179	5.63611	5.52673	5.38308	4.97712	5.06561	3.82335	3.67263	3.75478	3.9847	0	4.47735	3.73769	4.13472	3.6102	4.36265	4.30104	4.00145	0	4.15163	0	0	3.75278	3.81704	4.01036	0	3.7504	3.76348	3.79869	4.66844	4.30423	4.25371	0	4.60179	0	3.61842	4.25304	3.87006
HPV-like clade, 7	SAKVRTVTSV	RASL11B	0	4.72579	5.29987	4.25269	4.68016	5.73863	5.91638	5.51053	4.94525	4.78123	5.08078	5.21181	4.78817	4.65139	4.4206	4.90461	3.9526	4.32721	4.16641	4.59852	4.76532	4.52653	3.59915	3.61597	3.64036	0	3.8283	3.84548	0	3.65753	0	3.70678	3.77345	0	0	0	4.54346	4.20013	4.07291	4.67637	4.45088	0	4.13552	0	3.94417	4.56024	3.75714
HPV-like clade, 8	NPDALPETLV	ARHGAP6	4.54877	4.70141	4.65222	4.12317	5.60681	4.59704	4.09766	0	4.0614	4.1798	4.42063	4.48522	4.22654	4.13175	4.3911	4.66161	4.13493	3.98765	0	4.44495	4.3819	0	4.94606	5.32582	4.8645	5.05022	4.61469	4.30879	3.79932	3.80236	4.10584	4.30392	4.10445	0	0	4.45414	0	3.8014	4.14176	3.85225	4.08703	0	0	0	4.07689	0	0
HPV-like clade, 8	DPAESMESLV	PTPRG	4.69722	5.41559	4.68807	5.16129	4.53823	4.84153	4.23637	3.54919	4.74406	4.71698	5.01415	5.03014	4.67611	4.59016	4.44719	4.29555	4.40971	3.92244	0	4.60855	4.30681	4.03147	4.239	4.66055	4.84063	4.46115	4.17231	4.15849	3.68442	3.96482	3.71599	3.95801	0	0	0	5.31689	3.61903	0	0	0	3.61223	0	0	0	4.23367	0	0
HPV-like clade, 8	NIAESLESLV	PTPRZ1	4.58843	5.08939	4.79023	5.36651	4.70444	4.9238	4.28356	3.80506	4.82655	4.81186	5.09003	5.3057	4.71635	4.65446	4.56779	4.04859	4.41381	3.86774	3.86957	4.64065	0	4.25763	4.34282	4.94263	4.68151	4.50568	4.59712	3.96185	3.66361	4.25234	3.99008	4.22322	3.79712	0	0	5.46948	3.73758	0	0	0	3.67021	0	0	0	4.29846	0	0
HPV-like clade, 8	SPDRDRESIV	SCN5A	3.71583	5.26333	4.53482	5.40309	4.63059	4.89706	4.25758	3.50843	4.47033	4.57235	4.73151	4.85552	4.58023	4.45567	4.28297	4.43665	4.51488	3.85554	3.56871	4.78035	3.83227	4.49923	4.68906	4.71992	5.65704	6.15724	4.894	3.67003	0	0	3.95235	3.9078	3.58349	0	0	4.1199	0	3.62683	3.70134	0	3.51165	0	0	0	4.12376	3.88406	3.71335
HPV-like clade, 8	QGPVETESVV	SLC45A4	4.00636	5.72756	4.7335	5.2714	4.56071	4.47254	3.77977	0	4.48941	4.47469	4.59206	4.6943	4.44507	4.33169	4.18768	4.31111	4.55216	3.89924	3.72198	4.65659	4.36213	3.80981	4.34025	4.74969	4.9425	4.92924	4.46662	3.5495	3.67077	3.66243	3.64395	3.72391	3.65652	0	3.63019	4.54698	3.48493	3.54996	3.53611	0	3.98591	0	0	0	4.05244	3.53419	3.65222
HPV-like clade, 8	QFQYAKESYI	TAGAP	5.08228	3.74762	4.69489	5.03659	4.86674	4.60488	3.5007	0	4.70508	4.14831	4.40558	4.85131	4.16093	3.89663	4.15752	0	4.02598	4.67116	3.72191	4.84467	3.53515	4.12886	4.41869	4.52538	4.91628	4.97072	4.68138	3.98912	3.5576	3.47547	3.95597	4.18125	4.23656	0	0	0	0	3.71592	3.94913	3.90795	0	3.98427	4.43446	3.7646	3.69421	3.90383	3.8983
HPV-like clade, 8	ARESQKVSHV	FAM110B	0	4.41644	4.75633	5.1741	4.62816	5.27534	4.87461	4.09158	4.31032	4.22162	4.52942	4.68309	4.24034	4.06213	3.94584	4.00296	4.31755	4.46869	3.74005	4.50724	4.12986	4.90435	4.07593	4.3362	4.51856	4.25105	4.72242	4.42953	0	3.66413	0	0	3.61644	0	0	3.65674	3.79866	4.66394	3.97565	4.5753	4.19357	0	3.86858	0	4.5457	4.8801	3.79565
HPV-like clade, 8	DGVNEKVSCV	HTR2A	0	5.14748	4.51671	5.99527	4.72367	4.47343	4.15444	0	4.2983	4.81805	4.74164	4.81807	4.56023	3.69173	3.84021	4.41838	4.94793	3.96756	0	4.85585	3.64533	3.61474	3.68972	4.32891	4.7179	4.65737	4.66348	4.47374	3.63839	0	0	0	0	0	0	4.77755	4.20977	4.53683	0	4.36471	4.18492	0	3.81884	3.9386	4.5344	3.74392	0
HPV-like clade, 8	SVVSERISSV	HTR2C	0	5.0646	4.78282	5.55771	4.26315	4.46478	3.77455	0	4.45774	4.67692	4.63587	4.73846	4.39769	3.94106	4.06888	3.96028	4.1845	3.70716	0	4.79757	4.02005	4.06097	0	4.06225	4.88858	4.5944	4.65019	4.63909	0	0	0	3.50876	0	0	0	4.00757	4.5455	4.44221	0	4.17951	3.83699	0	0	0	3.74397	3.88604	0
HPV-like clade, 8	DDASLPVSDV	PLEKHA1	0	0	4.72757	5.48801	5.21988	0	0	0	3.58969	0	0	0	0	0	0	0	0	4.10327	0	3.5836	3.95786	3.84249	4.48365	5.09313	4.59057	4.43569	4.45985	5.0857	0	3.73157	0	0	3.74964	0	0	0	3.64797	4.35218	4.25444	4.36371	4.2204	0	0	0	3.58559	0	0
HPV-like clade, 8	DDENIRTSDV	PLEKHA2	0	4.84122	4.89654	5.7372	4.73461	4.05433	0	0	4.38028	4.38438	4.38131	4.46338	4.04131	3.6939	3.80261	0	0	3.9879	3.75186	4.60146	4.31326	4.74688	4.08296	4.88129	5.37109	5.11036	3.91904	5.21255	3.752	4.18018	0	0	0	0	0	0	3.81856	4.1917	3.49604	4.25257	4.19824	0	0	0	0	0	0
HPV-like clade, 8	TVICWPGSLV	LNX2	4.73	3.95	4.1	5.07	4.5	4.58	4.26	3.85	5.53	4.07	4.36	4.27	3.9	4.44	4.21	4.32	4.94	4.11	0	4.23	3.88	4.59	3.73	3.7	4.1	3.96	3.85	3.56	3.65	3.86	4.23	4.17	0	3.48	0	4.35	4.59	3.95	4.33	0	3.58	3.99	3.90198	3.85	4.91	4.55	3.58
HPV-like clade, 8	KTSAHHATFV	RGS12	4.41	4.05	4.33	5.04	4.31	4.72	4.29	4.03	4.26	3.92	4.13	4.15	4.01	4.22	3.93	4.62	4.43	4.18	3.8	3.92	3.65	3.78	0	3.55	3.47	3.63	4.03	4.02	3.47	4.34	0	0	3.61	0	0	4.37	4.12	4.27	3.53	3.82	3.6	0	4.44552	4.42	5.28	4.12	3.86
HPV-like clade, 8	APIAGFSSFV	SDK2	5.08023	4.38075	4.7265	5.54356	4.63067	4.26553	3.50432	0	4.72018	4.06911	4.48874	4.44792	3.85599	4.24194	4.20748	4.12694	4.50913	4.06269	0	4.38964	0	4.83628	0	3.83033	3.96803	4.08724	4.75973	4.12642	3.6236	4.1686	3.79447	3.77893	3.78692	0	3.97741	4.43802	4.43834	4.60736	4.12564	4.13929	3.71994	3.75415	4.19165	4.48952	5.17369	4.0297	3.74962
HPV-like clade, 8	EDQHTQITKV	PTEN_Ac	4.15654	5.3186	5.13783	4.22063	5.81975	4.55187	3.76506	3.69211	3.61332	4.56244	4.57893	4.66862	4.37029	3.98232	4.14777	5.03433	5.03294	3.74412	5.22977	4.20427	4.65749	3.7404	3.7811	4.45352	4.79468	4.7128	4.65357	4.56657	0	3.92719	0	0	3.68206	4.17787	3.77423	4.87799	5.31893	4.39336	4.18723	4.46902	5.15799	0	3.96059	0	4.70682	4.05814	4.04023
HPV-like clade, 8	KIEDVEITLV	FCHSD2	4.13218	5.01154	5.62851	4.64086	5.46459	4.04781	3.77046	0	3.82147	3.53297	4.20165	4.30064	3.74292	3.88884	3.78502	5.60111	5.50208	3.47996	3.79958	3.49919	4.15937	3.9789	3.57953	4.13822	3.94731	3.7594	4.75855	4.23703	0	3.83563	3.64358	0	3.47555	4.10097	3.86463	5.46903	5.49819	4.62772	4.09188	3.85494	4.42342	3.9119	0	3.71345	5.03336	4.01343	3.90573
HPV-like clade, 8	PMESGICTIV	TTC24	4.01944	4.63214	5.22625	4.67709	5.23045	4.51785	4.11497	3.69866	3.78502	4.88616	4.95032	5.20393	4.8677	4.71313	4.79062	5.55608	5.07113	4.06185	3.92165	3.75124	4.73967	0	4.09908	4.05611	4.58255	4.6062	4.8524	3.85573	0	0	0	3.48333	3.64795	4.04222	3.83215	4.62792	4.64818	4.17097	4.40239	4.4746	4.84892	4.26412	3.81355	3.91988	5.38043	4.6371	4.72401
HPV-like clade, 9	SVWLRKETRV	CYSLTR2	4.7991	4.95453	5.27032	3.79738	4.85647	5.74576	5.6755	5.63396	5.37816	5.32094	5.37769	5.78263	5.24361	4.91589	5.14245	3.7658	0	4.84825	4.27983	4.67713	5.28657	4.74657	5.08725	4.42903	5.50145	5.40836	4.08363	3.5117	4.41663	4.15053	4.76344	5.10168	4.0291	3.51087	3.7834	3.92598	0	3.45137	4.2662	4.22655	4.46452	0	4.45142	0	3.70349	4.01161	3.69577
HPV-like clade, 9	RLPKIKETTV	FRMPD4	0	5.72573	4.93031	4.05091	5.01417	5.26597	4.73274	4.49478	5.46741	5.60039	5.59916	6.05645	5.49516	5.04871	5.12374	4.47286	3.64342	4.8751	4.94753	4.89352	4.26131	4.56867	5.2989	5.01838	5.17037	6.65566	4.18872	3.9793	4.61107	3.86597	4.66701	4.47277	3.9618	0	0	3.90421	3.4718	3.74174	3.83154	4.23096	3.7078	3.45326	0	0	0	4.02013	0
HPV-like clade, 9	NASRTRITFV	MCM7	4.28215	4.84919	4.98669	4.70161	5.26116	5.49385	5.3108	4.71269	4.44007	4.74883	5.11706	5.2809	4.73125	4.76491	4.82753	5.42765	4.98979	4.36864	4.25728	4.71291	4.38831	4.88399	3.84323	3.71377	5.12681	4.96817	4.47928	4.1572	0	3.48699	0	3.89472	0	0	3.63214	3.74827	4.53282	4.96516	4.19736	4.46269	4.35452	0	5.33882	4.51169	5.81271	5.38168	4.86334
10	NISARRFTLC	FAM167B	4.11301	0	4.89208	0	3.8848	4.66888	4.75822	5.11885	3.75421	4.41927	4.12519	3.92485	3.79083	4.34598	4.31314	5.38684	4.47213	0	0	3.60533	0	0	0	3.47599	3.52033	0	0	0	0	0	0	0	0	0	0	4.26369	4.36148	4.21255	0	4.12705	3.85574	0	4.75648	4.53755	4.61745	3.9038	3.89997
10	VDFPPKESSL	ACVR2A	4.21757	4.38388	5.0547	3.6344	3.61463	3.29915	3.78113	0	4.52746	0	3.32538	4.24224	3.83741	0	3.71221	0	0	4.87902	3.83188	4.86685	4.7746	4.13128	4.10678	3.65475	4.40794	4.28243	3.9703	3.68801	3.48201	0	4.70006	4.75664	0	0	3.7749	0	3.47312	3.47585	3.4524	4.19696	4.16944	0	0	0	0	3.86606	0
10	QSARYRDTEL	TJP2	4.33465	4.69348	5.70484	0	3.68529	0	0	0	5.09877	0	3.83442	3.77044	3.61	3.52055	3.67518	0	0	4.65049	4.46308	4.98327	4.26235	4.75895	3.83725	3.72985	3.86359	4.38355	4.02559	4.36234	3.90417	0	4.40602	4.67209	3.56664	3.74381	4.12484	3.48034	0	0	0	4.27096	3.86727	0	0	3.54305	0	0	0
10	GARVSKETPL	MAPK12	5.55858	4.99574	4.77889	0	3.86455	4.16878	3.83457	3.76004	4.68564	4.27715	4.44708	4.70693	4.24512	0	4.07796	0	0	5.07494	4.9359	4.92613	4.64615	4.25712	4.17875	0	4.71365	4.48542	0	3.89278	3.64719	0	4.70624	4.84172	3.94573	3.55716	4.08947	0	3.65679	3.52999	0	4.3389	3.47917	0	0	0	0	0	0
10	GQDSREETQL	KCNT2	5.4696	5.2712	5.90976	0	4.46726	3.90696	0	4.5	4.62112	3.99562	3.62321	4.19621	4.47432	0	0	0	0	5.07328	4.57018	4.9017	5.14216	3.82774	4.39037	3.72533	4.49146	4.06095	4.99788	0	3.83124	3.74848	4.97288	4.96888	3.82302	4.6657	5.17169	4.37067	0	4.51567	4.01353	4.66768	4.44267	0	0	0	0	0	3.74771
10	KKYVDAETSL	SLC4A7	5.37811	5.71	6.37821	4.06432	3.76813	0	3.76561	3.69232	4.28498	3.90579	0	3.56294	0	3.72582	0	0	3.70683	5.0943	5.54049	5.04106	5.32211	3.82146	4.32568	3.81669	4.45678	4.13604	4.28241	3.68483	3.77161	0	4.8007	4.56538	3.98375	4.66962	4.62423	3.51606	3.73398	4.01632	4.09072	4.29462	3.96701	3.64675	0	0	0	0	0
10	DKDPHSETAL	TMIGD1	5.42206	5.48971	5.64343	3.73222	4.06543	4.18622	3.62624	0	4.41898	0	3.78373	0	0	0	3.76683	0	0	5.01257	4.6404	5.01791	4.85097	4.03328	4.06137	4.10087	4.53473	4.07174	3.85048	3.7866	4.22719	3.66268	4.63888	4.64375	3.98282	4.42442	4.66127	3.66725	0	0	0	4.17373	4.27816	0	0	0	0	0	0
10	NPETRDETQL	KCNT1	5.26558	5.21852	5.67944	3.72222	4.66	0	0	0	4.42703	0	3.5938	3.87756	0	3.52491	0	0	0	4.84144	4.45665	4.77928	4.96772	3.62229	4.08486	0	4.3489	4.03993	4.43	3.51268	4.05177	0	4.6931	4.47225	4.02174	4.14483	4.82754	3.75337	0	3.85102	3.76164	4.35537	4.00998	3.92185	0	0	0	0	0
10	SRPHTNETSL	MCC	5.2881	5.72223	5.66163	0	4.35662	4.09198	3.64077	3.62777	4.8449	3.71771	3.83385	4.19144	0	0	3.72446	0	0	5.13239	5.2623	4.89671	4.9617	4.12232	4.65915	3.93247	4.66645	4.46915	4.64402	3.79707	4.27777	0	5.22197	4.9858	4.27658	4.16859	4.49049	3.71651	3.96139	4.20643	3.8994	4.67943	4.29724	3.6981	0	0	0	0	0
10	AKADAQESRL	PLCB2	5.57508	5.21161	5.81851	0	4.29441	0	0	0	3.97203	0	0	0	0	0	0	0	0	4.44415	4.19786	4.74488	4.8477	3.96329	4.81399	0	4.43002	4.20202	4.52736	0	0	0	4.49657	4.42211	4.10846	4.33447	5.18996	3.58715	0	3.85873	4.10349	3.92579	3.66108	4.47399	0	0	0	0	0
10	NLSIEKETKL	ASNSD1	6.04465	5.65347	5.61895	3.82859	4.68294	0	0	0	3.85015	4.23863	3.53923	3.92507	3.49694	0	0	0	0	4.97192	4.2966	5.21285	4.73368	3.5301	4.9535	3.99681	5.21541	4.89733	4.76297	3.88082	0	3.51517	4.83095	4.66812	4.40995	4.52178	4.765	0	0	4.26229	0	4.43176	0	3.88839	0	0	0	0	0
10	DDPSTAETVL	ABCA7	4.63795	5.60415	5.64006	0	4.97866	0	0	0	4.15604	4.37276	3.69711	3.78121	0	0	0	0	4.64377	4.7272	4.37435	4.82864	4.87569	0	4.1855	3.66002	4.87375	4.70621	4.9203	3.83249	0	3.70836	4.6601	4.09474	0	4.7414	4.42247	4.27322	0	0	0	4.62781	3.98118	4.65287	0	0	3.51816	0	0
10	GFGEERESIL	KIDINS220	5.05663	5.58933	5.32291	4.64512	5.02774	0	0	0	3.94858	0	3.49568	3.88435	0	0	0	0	4.60197	4.56411	0	5.22473	4.66202	3.72516	4.31358	3.62188	5.40487	5.25983	4.61429	3.6702	0	0	4.61081	4.71665	0	3.867	4.67121	4.07896	3.47949	3.86454	3.55185	4.12809	3.79555	4.56774	0	0	3.60508	0	0
10	PELESKESVL	SLC1A4	4.51196	5.4287	5.21271	4.16128	4.802	3.84478	0	0	4.33689	3.78888	3.91319	4.04324	3.707	3.78601	3.50892	0	4.41205	4.6979	4.17732	5.04993	4.71149	4.10174	4.09103	3.67775	4.79606	4.70048	4.49129	3.92752	0	3.55209	4.65702	4.45785	3.59601	0	4.40268	4.01674	3.87492	3.91178	3.74158	4.53105	3.94175	4.20721	0	0	0	0	0
11	CLDTSRETDL	KCNA5	4.43229	4.44224	5.52354	3.59018	4.05035	0	0	0	4.19622	4.34929	4.43378	4.79091	4.18809	3.83687	3.79373	0	0	5.22948	4.75666	4.9156	4.90941	4.27799	4.44712	4.6008	5.51106	5.33992	4.45743	4.94962	4.35108	3.50348	3.98069	4.37508	3.83864	3.50487	4.48819	0	0	3.69845	0	4.31711	3.9965	0	0	0	0	3.57816	0
11	DYSNLRETDI	ADRA1D	0	4.21214	5.21825	4.18119	4.96516	0	0	0	4.42722	4.38951	4.54496	4.74142	4.3505	3.8886	4.10432	0	0	5.2745	4.94626	4.56715	4.34379	4.51492	5.05446	5.5457	5.57493	5.70924	4.3517	4.30534	4.73142	3.84408	0	3.68963	5.02322	0	0	0	0	0	0	4.02534	0	0	0	0	0	0	0
11	PLATCDETSI	SEMA4F	3.73559	5.2631	5.42174	4.47098	4.42753	0	0	0	4.61986	4.29945	3.67129	3.92204	0	0	3.58946	3.52494	3.89172	4.80884	4.92456	4.71918	4.63992	0	4.54865	4.52809	4.5072	4.0082	4.92505	3.86796	4.3863	0	4.33124	4.02855	5.13123	3.87089	4.31295	0	0	0	0	3.80885	0	0	0	0	0	0	0
11	SVTSERETNI	SLC16A7	3.48593	4.74021	4.83537	4.64518	4.69009	0	0	0	3.62878	4.24594	4.11227	4.41848	3.95332	0	3.57514	0	0	4.92833	4.09659	4.96677	4.14331	0	4.51042	4.60711	5.3779	5.08621	4.56573	3.50205	3.68593	0	0	4.00028	4.67848	0	0	0	0	0	0	3.66971	0	0	0	0	0	0	0
11	ETQVTAETVI	TMEM225B	4.6841	5.38936	5.11703	3.91607	5.23366	3.79416	0	0	3.91701	4.42662	4.04981	4.36856	4.06522	3.59615	3.91087	4.46081	4.30768	4.33805	4.2373	4.58895	4.30717	0	4.14734	3.89683	4.79834	4.67975	4.44356	0	0	0	0	0	4.59223	0	0	0	0	0	0	3.83846	0	4.17822	0	0	0	3.56768	3.67471
11	EVVHTPETSV	SLC16A3	0	5.15066	5.16145	4.26058	4.44992	4.3301	0	0	4.77923	4.08287	4.20358	4.29545	3.98196	3.90339	3.87124	0	0	4.58329	5.07766	4.85998	4.10956	3.84009	4.55256	4.70935	4.76064	4.68618	4.24135	4.14228	4.48323	3.81387	4.50025	4.41808	3.85762	0	0	0	0	0	0	3.88715	3.76056	0	0	0	0	0	0
11	PDSNPEESSV	SEMA4C	3.56404	5.45252	5.35618	5.34872	3.90074	3.77466	0	0	5.09132	3.72905	4.22097	4.29652	3.84714	3.98983	3.74069	0	3.85194	4.45097	4.14561	4.83165	4.85726	4.25159	4.03823	4.64644	4.4574	4.25387	4.70116	4.27038	4.42704	4.46472	4.42823	4.37041	3.99629	0	3.8753	3.89109	3.91452	3.90467	3.66968	3.7124	3.83293	0	0	0	0	0	0
11	IQISELETNV	SLC1A7	3.81998	5.65445	5.6128	4.97318	4.85497	4.28126	0	0	4.56114	4.65555	4.66763	4.90678	4.56428	4.43946	4.34434	4.01778	3.75778	4.73922	4.10501	4.84318	4.71287	4.02971	4.91349	5.26078	5.36853	4.98066	4.88211	4.31274	4.1639	4.50166	4.0252	3.84267	4.19035	3.94113	3.55912	4.11466	0	3.4858	0	3.70884	3.94401	0	0	0	0	0	0
11	LDSQIQETSI	MAP4	4.51954	5.73183	5.96974	4.36024	5.62593	3.57393	0	0	4.94973	3.93246	4.17627	4.36706	3.89665	3.50361	3.6408	0	0	5.17213	5.55628	4.92135	4.56181	3.95503	5.21511	5.30855	4.93138	4.79678	4.93874	4.05263	4.45481	3.85516	4.83946	4.55244	5.03016	4.42124	4.47699	3.50417	0	4.29386	4.14459	4.33173	0	0	0	0	0	0	0
11	TKDKVQETQI	LRRC4	5.21005	5.50002	5.51716	4.23479	5.51121	4.86945	4.25294	0	4.75117	4.57446	4.76159	5.0318	4.67322	4.43573	4.42357	0	0	4.99966	5.19018	5.05235	4.27976	4.27609	5.10121	4.96607	5.08027	4.87952	4.83504	3.96891	4.41131	3.53689	4.59738	4.4023	5.42505	3.76088	4.11016	3.95898	0	4.17495	4.47044	4.57152	3.72534	3.75843	0	0	0	3.57466	0
11	SKENVQETQI	LRRC4B	5.07038	5.555	5.55589	3.9701	5.3875	4.36715	0	0	4.60246	4.68707	4.55408	4.63737	4.46873	4.01974	4.23413	0	0	4.87887	4.9254	4.80182	3.96652	0	4.8123	4.93749	5.07373	4.76803	5.1007	3.92292	4.27322	3.69093	4.18327	4.19087	5.32288	3.98237	3.88019	4.13047	0	3.86255	3.98659	4.39844	0	0	0	0	0	0	0
11	QSARLWETSI	ADAM22	4.87704	5.40697	5.61679	4.46	5.16404	4.22353	3.72233	0	5.20396	4.32275	4.18204	4.46615	3.85071	3.91733	4.2119	0	3.92239	5.32023	5.22783	4.82524	4.92293	4.79665	4.85673	4.82074	4.68775	4.49007	4.57435	4.21832	4.70877	3.95962	4.99636	4.87222	5.41377	3.72115	3.82752	3.70339	4.17114	4.2965	4.42258	4.72703	3.78691	3.78169	0	0	3.71255	3.5541	0
12	NDPAWDETNL	ARHGEF7	4.2582	5.65609	5.97511	3.81747	4.23516	0	0	0	3.79513	0	0	0	0	0	0	0	3.91505	5.0773	5.50057	4.43921	4.91835	5.75857	4.21893	4.2555	4.26364	3.87956	4.60207	3.92119	4.67957	4.45992	3.98079	3.92139	4.06535	4.79483	4.81044	0	0	3.63297	4.13111	4.02778	3.69471	3.53995	0	0	0	0	0
12	NQLAWFDTDL	CTNNB1	3.65547	4.90974	6.03634	0	0	0	0	0	4.08581	0	0	0	0	0	0	0	0	4.82422	4.85569	4.32532	4.82842	5.98851	0	3.70567	0	0	4.46133	5.14987	3.57119	4.52713	0	0	4.28437	4.10226	4.87239	0	0	0	0	4.19978	3.77149	0	0	0	0	0	0
12	SSALYGESDL	ACTN2	3.57236	4.76353	5.52104	0	0	0	0	0	3.87144	4.17613	3.60772	0	3.52377	0	0	0	0	5.09682	4.22875	4.45044	4.17972	4.89938	0	4.11836	4.05002	3.58636	3.50618	5.04783	4.05907	3.96169	3.62225	0	0	3.91217	4.34931	0	3.93179	0	0	4.05549	0	0	0	0	0	0	0
12	GYDWGPATDL	TJP3	0	3.64	5.77	4.46	4.14	0	0	0	0	3.78	3.68	3.61	0	3.53	0	0	4.12	4.93	3.76	4.27	4.78	4.39	4.32	4.33	4.08	4.07	5.36	5.24	3.78	3.73	0	3.69	4.11	4.39	4.64	0	4.14	4.47	3.93	4.66	4.6	3.65	0	0	0	0	0
12	AAVENKVTDL	PLXNB1	0	4.12339	5.61227	4.65131	4.90776	0	0	0	0	3.71729	4.20283	4.45145	3.95335	3.68238	3.70248	0	4.12438	4.93525	4.62437	4.67911	4.66872	4.76549	3.97522	3.74001	4.62626	4.33471	4.16727	4.9879	3.52399	3.53998	0	0	3.47406	0	4.07199	0	3.93269	4.55722	3.65229	5.49696	4.65322	3.53917	0	0	0	3.89634	0
13	IDNDTESTAL	ARHGAP17	5.2481	4.96772	0	4.10539	4.24505	0	0	0	4.01147	0	0	0	0	0	0	0	3.65371	4.57484	4.90987	4.75813	4.90535	0	3.79885	0	4.12817	3.73313	4.47222	3.79266	3.61183	0	4.26365	4.43815	3.84028	5.5338	5.23577	4.47377	4.77257	4.87363	3.86134	4.76722	4.78967	3.9295	0	0	0	0	0
13	EAVTVESTSL	SLC22A11	6.09567	5.41054	5.90143	4.40039	4.80211	0	0	0	4.14962	0	3.58121	0	0	3.64822	0	3.66741	3.91505	4.75083	4.56359	4.62495	5.06735	4.24912	3.6441	3.49717	3.94342	3.65034	4.85775	4.19928	3.79442	0	4.43005	4.23711	3.9752	5.6762	5.45286	4.45449	5.36061	5.32159	4.18289	5.1662	4.94999	4.42997	0	0	0	0	0
13	DQPLEKSTKL	AKAP10	6.01952	5.0848	5.41187	4.23171	4.54448	0	0	0	0	4.13581	0	0	0	0	0	0	0	4.13551	3.7201	4.6156	4.54923	0	3.64317	0	3.9885	3.7125	3.96165	0	0	0	3.91504	3.7853	3.72667	5.33343	5.01801	4.01756	4.06473	4.75218	3.86213	4.9652	4.20098	4.14601	0	0	0	0	0
13	SKSLERATQL	COMMD3	5.82011	4.25152	5.70123	3.94941	4.22682	3.74503	3.71393	3.85308	3.72875	4.00793	3.97499	3.92473	3.83426	0	3.55131	3.56418	3.88926	4.53651	3.83333	4.91303	4.69002	0	0	3.51405	4.24232	4.05969	4.12806	3.78753	3.55299	0	3.89455	4.11298	3.73936	4.80809	4.58259	4.49412	3.99887	4.69446	3.8078	4.79436	4.57207	3.94777	3.72498	0	3.63091	3.83545	3.78039
13	YLEPVLSSEL	ATP2A2	5.46744	4.12342	5.81327	4.40959	4.91158	0	0	0	4.23532	4.18112	0	0	0	0	0	0	3.62227	4.50719	4.38338	4.93004	4.82963	3.94331	0	0	0	0	4.23912	3.90922	3.56146	3.53334	0	3.7001	0	4.67322	4.46161	4.81538	4.81839	4.22282	0	5.37523	4.55257	4.04284	0	0	0	0	0
13	LEPAVRSSEL	SH2D3C	5.32888	4.68034	5.5076	3.97267	4.71251	0	0	0	4.44449	0	0	4.28673	0	0	0	0	0	4.39413	3.78051	4.82104	4.48782	3.85622	0	0	4.11495	3.94708	3.6622	3.95946	0	0	3.89996	4.13332	0	3.86239	4.2933	4.27658	4.42558	4.38191	0	4.91266	4.17744	0	0	0	0	0	0
13	IKLETKKTKL	SLC15A2	4.69668	3.93703	5.56215	0	4.75142	3.49292	3.4725	3.58083	0	0	3.86678	0	3.65889	3.69054	0	0	0	3.7691	3.78611	0	4.86176	4.02496	3.61633	3.63537	3.70616	3.59152	3.75644	0	0	0	3.56486	0	3.78551	4.84793	4.32073	3.60154	4.42473	4.70659	4.2923	4.6913	4.27315	3.77278	3.84543	0	0	0	0
13	LKDDELKTKL	SLCO1A2	4.86675	3.80259	5.2762	0	4.43376	0	0	0	0	0	0	0	0	0	0	0	0	3.72615	0	0	4.63908	0	0	0	0	0	3.82331	0	0	0	0	0	0	5.62452	4.66974	3.75448	4.3694	4.5542	3.94285	4.61611	3.97517	3.8425	0	0	0	0	0
13	LPAHHNATRL	SLC34A1	5.24246	4.19108	5.47031	0	4.42692	3.69207	3.86888	3.80495	0	0	0	0	0	3.51129	0	0	3.72528	4.01983	3.81939	3.99878	4.83873	0	4.14845	0	0	3.71439	3.82082	0	0	0	4.20097	3.77373	3.73189	5.3927	4.82584	3.69178	4.261	4.1262	4.52807	4.43838	4.10866	4.61571	3.53851	0	0	0	0
13	ANGLMQTSKL	SSTR5	5.14996	5.51519	5.33614	0	4.21771	0	0	0	0	3.74506	0	0	0	0	0	0	0	3.50141	4.06034	4.09567	4.6268	4.11404	3.61835	0	0	0	4.35899	0	0	0	0	0	4.34139	4.65136	4.63941	0	4.68327	4.48297	4.92953	4.62032	3.79793	4.1571	0	0	0	0	0
13	GQEEQVTTRL	TRPC5	5.16925	5.47396	5.61733	0	4.89135	0	0	0	0	3.97089	0	0	0	0	0	0	3.91964	4.22287	3.78996	4.53501	4.79984	3.68506	4.44485	0	4.03557	3.91458	4.84562	3.59262	0	0	3.64268	3.79638	4.42306	5.61281	4.7122	3.53516	4.62529	4.44036	4.83016	4.89722	4.36939	4.49728	0	0	0	0	0
13	VISSDDLTEL	CAPN6	3.66522	4.16678	5.67023	4.39219	3.86934	0	0	0	0	3.99292	0	0	0	0	0	0	4.55395	3.86327	3.59703	4.12117	4.98873	0	0	0	0	0	4.50257	3.59417	0	0	0	0	3.55992	4.84034	4.27658	3.53347	4.20905	4.34263	0	4.90609	4.4527	0	0	0	0	0	0
13	THREVKFTSL	CD46	5.17859	4.35046	5.56876	4.26293	4.74749	0	3.88076	3.812	4.59409	4.22796	3.69783	3.87983	3.56557	0	0	0	3.88707	4.7987	4.94858	4.83402	4.80541	4.37024	4.05305	0	4.85763	4.1716	4.48291	4.58941	3.66694	0	4.56908	4.27233	3.81601	4.39144	4.36251	3.83901	4.77077	4.95339	4.05068	5.36763	4.74527	4.23616	3.73166	0	3.48578	0	0
13	EEPEERHTEL	CES2	4.71949	4.73802	5.43776	5.03774	4.71851	0	0	0	4.18426	4.38138	4.00292	4.13026	3.8629	0	0	0	4.35703	4.88785	4.20608	4.94428	3.53392	0	0	3.58543	4.91674	4.68115	4.19005	4.2686	3.78872	0	4.12606	4.14841	3.60111	4.5515	4.63065	4.40337	4.6201	4.45668	0	5.02934	4.63502	3.70641	0	0	0	0	0
13	QGLAERISVL	PRKD2	4.28178	4.78008	5.52873	4.31961	5.21294	0	0	0	0	0	3.47988	3.67446	0	0	0	0	4.77088	4.19233	3.76851	4.71542	4.52165	4.3773	3.65515	3.53548	4.92104	4.7115	4.62344	3.9776	0	0	3.66064	3.83564	0	4.23387	4.49579	4.13223	4.73323	4.81204	3.97529	5.06203	4.7733	4.47481	0	0	3.98637	4.15958	4.08136
13	RPLPRKVSQL	DOCK4	4.21423	0	4.57644	0	4.50463	4.69348	4.59601	4.51215	3.59047	0	0	3.94279	0	0	0	0	0	4.71675	0	4.72678	3.8575	4.41173	3.77187	0	3.55364	0	0	0	0	3.73408	3.49869	3.64249	0	0	0	0	3.92821	4.18984	4.02938	4.62062	3.6194	0	0	0	0	4.84707	3.5469
13	SRPTKGPTLL	PLEKHH2	4.78754	3.76037	5.05879	3.87485	4.77972	4.39735	4.19651	4.25242	0	0	3.70407	3.81672	0	3.90971	3.71639	0	4.15597	4.40663	3.86365	4.02082	0	4.0145	0	0	0	0	0	0	0	0	0	3.68952	0	0	0	0	5.22219	4.47576	0	4.8985	3.85428	4.41284	3.57159	0	3.93696	3.59674	3.77778
13	TQKFRASTAL	FRMPD1	5.47	4.03	5.36	0	3.92	4.28	4.18	4.97	4.26	0	3.55	3.62	4.17	3.48	0	0	0	4.59	4.22	4.45	4.44	4.17	0	0	0	0	3.79	0	0	0	4.17	4.16	0	4.62	4.03	3.59	4.56	4.18	4.12	4.79	4.38	0	0	0	0	0	3.51
13	KKMLQRRTLL	OR8G1	4.93584	3.74609	5.13265	0	4.61131	4.55072	4.44414	4.85457	0	0	3.81159	4.09366	0	3.86843	0	0	0	4.06592	3.71384	3.80319	4.40863	3.758	0	0	3.64185	3.58078	0	0	0	0	0	3.59777	0	4.70702	3.60749	4.59112	5.05022	5.09275	3.8918	4.51487	3.89383	4.47075	4.32139	0	3.6559	3.79675	4.05933
13	WAKEKQHTRL	SLC17A1	4.73272	4.2831	5.44797	0	4.86993	4.47264	4.70898	4.70245	0	0	4.03677	4.27476	3.82262	3.82484	3.64479	0	0	4.10758	4.20855	3.85082	4.88554	0	4.15146	0	3.81637	3.7663	3.96602	0	0	0	3.84517	3.78946	3.64617	4.91277	4.39435	0	4.71483	4.25152	4.90651	4.83859	4.25163	4.31488	3.81906	0	0	0	0
13	RVRKLPSTTL	RPS6KA1	4.03317	3.50089	5.37177	3.55272	4.93027	4.2306	4.39503	4.30023	3.81802	0	0	3.69718	0	3.67924	0	3.59977	4.08565	4.35709	3.47631	3.92993	4.67594	0	4.53814	3.87652	4.13958	3.87434	4.26238	0	0	0	4.12707	3.74699	3.53285	4.17281	3.97295	0	4.16732	5.05346	4.96052	5.44946	4.43953	4.39744	0	0	3.54458	3.59495	0
13	RVRKLPSTTL	RPS6KA1_-1P	4.2	3.92	5.17	4.04	4.91	3.94	3.92	4.32	4.48	3.89	3.85	3.83	3.83	3.8	3.82	0	4.7	4.61	4.02	4.48	4.5	3.87	4.16	3.73	3.91	3.85	3.62	3.83	3.61	0	4.31	4.26	3.6	4.06	4.02	3.56	3.8	4.22	4.66	4.87	4.29	4.04	0	3.34	3.52	3.76	3.6
13	HRTCYLVTQL	ASIC3	4.80057	5.10609	5.24001	3.3696	5.47073	4.29939	4.13884	4.83408	4.71748	3.96966	3.9709	4.12433	3.92756	3.7791	3.97477	0	4.39354	4.84575	5.53672	4.47537	3.99898	5.07915	3.74828	3.72007	4.07329	3.87638	4.457	4.10872	3.72821	4.02278	4.24147	4.07676	3.675	4.90893	4.49597	4.63321	4.76756	4.55559	4.79005	5.63086	4.83316	3.95007	3.89186	3.42906	4.43491	4.55104	3.92774
13	GIKKITSTAL	RPS6KA3	5.64088	4.93168	5.88114	3.56738	4.92286	4.0825	4.15942	4.5049	4.52428	3.72599	4.17977	4.32182	3.87661	3.76323	4.04734	0	3.58003	5.0623	4.93625	5.0034	5.05523	4.59163	4.22945	3.68243	4.22519	3.94419	3.92559	4.08144	3.48575	0	4.59632	4.35646	4.39132	5.15613	4.76185	3.9511	4.68079	4.73762	4.49611	5.58091	5.01253	4.05116	3.8879	0	0	0	3.58715
14	TKGPRGPTRV	SAPCD1	0	3.99914	4.66777	3.88217	4.7371	5.41058	5.41784	4.1869	4.24933	4.13389	4.52782	4.6848	4.38345	4.47807	4.38068	3.86548	0	3.77636	3.70353	0	4.09053	0	4.17972	0	4.45836	4.38677	0	0	0	3.72071	3.66895	4.03468	3.51775	4.26348	0	0	4.59018	4.58248	4.18915	4.23667	4.02501	0	3.89553	0	3.53759	3.95663	3.57438
14	LPHGHSTTRV	NLGN4X	3.88042	5.17828	5.11603	3.52626	4.28009	5.18672	4.95046	4.23144	3.90088	3.84675	3.97489	4.04263	3.74391	3.51359	3.81929	3.80405	3.72351	0	0	4.36179	4.69588	0	3.99752	0	4.27236	4.04965	4.03697	0	0	3.66622	0	3.78063	4.05733	4.88056	3.78007	0	4.28662	3.8401	4.36969	3.98304	4.03863	0	4.03918	0	3.69541	3.98726	3.75536
14	LPHPHSTTRV	NLGN2	3.90311	5.40993	5.19361	0	4.25543	5.12406	4.92785	4.13075	3.83816	3.95931	3.85954	4.07379	3.5877	0	3.78361	3.50558	3.60451	0	0	0	4.63955	3.78717	4.1624	0	4.22487	4.17835	3.83022	0	0	0	0	0	4.12758	4.80526	3.74506	0	4.18242	3.62758	4.28472	3.83827	3.96039	0	3.97133	0	3.87009	3.92013	3.58483
14	TFSRRPKTRV	CD226	0	3.87777	4.10321	0	4.4972	5.23682	5.31209	4.74565	0	0	3.56465	0	0	3.61596	0	0	0	0	0	0	4.24383	0	3.55307	0	0	3.78521	0	0	3.545	0	0	3.47817	0	4.0606	0	0	3.98059	4.16399	4.56405	3.93491	4.0617	0	4.25463	0	3.5707	3.87216	3.7482
14	PTPDLPQTRV	KLHDC7A	4.36074	4.20872	5.20237	3.74597	5.03922	3.78646	3.86239	0	0	3.99599	3.50495	3.52796	0	0	0	0	0	0	0	0	4.58381	0	5.24091	4.36437	4.9525	4.80833	4.31607	3.61429	3.47684	0	3.59184	3.53402	4.79463	4.49846	0	0	3.64119	4.25523	4.8905	4.12509	4.15911	3.72326	0	0	0	0	0
14	TETASVCTKV	SLC23A1	4.53752	4.85461	5.47024	4.11761	4.62511	4.17588	3.4765	0	0	4.01877	4.1536	4.39634	3.99359	3.90259	3.84495	3.90625	3.73286	3.59217	3.98883	3.96595	4.85036	3.75589	3.82036	3.76304	4.17015	3.996	4.38288	3.69492	3.77083	3.73722	0	3.53438	4.18024	4.41673	4.16178	4.46113	4.42869	3.98181	4.17291	3.87507	4.24448	3.61294	3.71565	0	3.96241	4.17289	3.87419
14	RDPPAEWTRV	PTPN18	4.33224	4.55166	5.62292	4.1779	4.83303	4.26839	4.03805	0	0	4.20086	4.2578	4.48282	4.01204	4.06761	4.0898	5.15297	4.40227	0	4.10293	0	4.96503	4.05979	4.18885	0	4.37374	4.38817	4.34836	4.08664	4.11812	4.01534	0	3.54645	4.17438	5.05106	4.44967	4.71997	4.6613	4.57057	4.30369	3.88015	4.3754	4.03113	3.59627	0	4.00436	4.10892	4.07221
14	EDQHTQITKV	PTEN	4.0274	4.88712	5.24069	3.71287	5.10012	4.03246	0	0	3.64841	4.03595	3.66898	3.97271	3.54843	3.82117	3.63751	4.24522	4.26743	3.9414	4.833	3.94387	4.79023	0	4.03346	4.00623	4.08154	4.04468	4.36282	4.06914	3.72981	3.81621	3.62003	4.23012	3.85674	4.3533	4.28625	4.15292	4.71585	4.03211	4.24218	4.2017	4.32722	3.71972	0	0	3.90812	3.82059	3.87824
15	PSHPRLQTHV	KIRREL2	4.56934	0	5.50326	4.23006	4.6074	5.09624	4.82011	4.84555	4.48077	4.60389	4.47681	4.64789	4.28278	4.06484	4.23977	3.50457	0	4.25652	3.88156	4.13405	4.49708	4.6385	0	0	3.47622	0	4.10971	0	3.76394	0	0	0	0	3.83892	0	3.57742	4.17809	4.07758	0	4.25792	4.05669	0	4.57652	0	3.72677	3.55365	0
15	RFQQRMQTHV	KIRREL1	5.03062	3.85358	5.7285	4.39636	4.49851	5.36992	5.49027	5.41377	4.61142	4.69058	4.63991	4.73819	4.43521	4.32325	4.17054	4.0808	0	4.32811	4.25453	4.2011	4.75617	4.84661	0	0	0	0	3.91397	0	4.09901	0	0	0	3.51669	4.15948	3.57167	3.74067	4.34736	3.96028	3.91165	4.43887	4.18914	0	4.81589	0	3.90313	4.1155	0
15	FHSIKQSTAV	CRHR1	5.52198	4.91063	5.34515	4.48436	4.36223	5.01083	5.032	5.04928	5.21466	4.60527	4.92502	4.9789	4.65864	4.55629	4.3915	4.16204	0	4.43309	4.00982	4.59503	4.74378	4.10933	3.60485	3.63846	3.75124	3.71003	3.79241	3.82508	4.17821	3.84501	4.10133	4.17208	4.38681	4.54738	0	4.37564	4.71745	4.34092	4.00131	4.62692	5.00154	0	3.60071	0	0	0	0
15	QPRTWLQSPV	RTKN	4.29	4.31	4.13	4.71	0	4.53	4.39	4.83	5.2	4.04	4.27	4.3	4.71	4.19	3.74	0	0	3.67	3.69	3.78	3.85	6.05	0	3.52	0	0	3.7	0	0	4.42	0	0	4.35	3.74	0	4.33	3.9	0	4.07	3.99	0	0	0	0	0	0	0
15	STKRKLASAV	NCF1	0	0	4.54387	4.511	0	5.34863	5.43753	5.07917	4.84562	4.4487	4.51026	4.61273	4.15921	0	3.68452	0	0	3.55081	0	3.9469	0	3.71528	0	0	0	0	0	0	0	0	0	0	0	0	0	3.98963	3.65431	4.27801	0	3.79174	3.74271	0	0	0	0	0	0
15	RRLQGTSSMV	GOLT1A	4.09493	0	4.72102	5.16018	0	5.01776	4.69007	4.03698	4.72184	4.66891	4.71468	4.71111	4.39277	4.04443	4.07548	3.77921	3.99632	0	0	3.9949	4.34584	3.89516	0	3.69856	0	0	3.58287	3.68371	3.56667	0	0	0	0	0	0	4.00292	3.89406	3.92511	0	3.81464	0	0	3.58906	3.6368	4.27759	4.17202	3.67397
15	RPGFASESKV	ADRB1	4.3575	4.84268	5.01395	4.20234	3.71477	5.12878	4.60465	3.87727	4.64007	3.60585	4.2226	4.4885	3.86841	4.03432	3.71451	0	0	3.49227	3.94288	4.31947	3.66008	4.71574	4.34709	4.58586	4.3547	4.28412	4.59207	0	4.04387	3.94745	3.69031	3.91533	4.21195	0	0	0	0	0	3.64133	3.52344	4.05224	0	0	0	0	0	0
15	ERKLSSESQV	LRP4	0	4.75481	4.33637	4.38982	0	5.17142	4.78585	4.00642	4.78303	4.59632	4.6879	4.75114	4.38478	4.16588	3.81935	0	0	3.92805	3.63256	4.61115	0	4.2675	4.09862	4.36945	4.05415	3.78376	3.96061	3.50774	3.66012	3.73648	0	0	0	0	0	4.0835	0	0	0	3.7006	0	0	0	0	0	4.38801	0
15	NTLNRKTTPV	CACNG8	3.47735	4.97738	4.83439	3.80559	4.55685	5.04587	4.93034	4.64026	4.84614	4.58545	4.94036	5.04796	4.60918	4.39623	4.31523	0	0	3.88203	3.63727	4.98499	4.17004	5.01256	3.75405	0	4.06517	3.93315	0	0	3.62442	0	3.62886	3.96694	3.95209	0	0	0	4.21574	3.94068	3.72186	4.05045	4.08086	0	4.04622	0	0	0	0
15	SMLNRRTTPV	CACNG4	0	4.93292	4.6538	0	4.07117	5.18742	5.02892	4.81875	5.11714	4.46256	4.885	4.98029	4.50911	4.51439	4.41999	0	4.36081	4.10595	3.55639	4.54288	4.2874	4.85201	0	0	4.07095	3.85538	0	0	3.5278	3.48978	3.75027	4.3456	3.99761	0	0	0	4.30264	3.9157	0	3.85706	3.88687	0	3.96549	0	0	0	0
15	NTANRRTTPV	CACNG2	0	4.98813	4.52359	3.66022	4.1853	5.15657	4.98383	4.71757	5.08412	4.43921	4.88907	5.01028	4.53094	4.50348	4.33963	0	0	3.91832	3.48614	4.51644	0	4.76479	0	0	4.22675	4.10144	0	3.53481	0	0	0	4.23431	3.75577	0	0	0	4.18219	3.89236	0	3.92866	3.82882	0	3.89934	0	0	0	0
15	RGGFGRQTQI	NCBP2L	4.53575	0	5.60498	3.75602	4.38301	4.79429	4.47554	3.97853	4.17559	4.68002	4.63915	4.91833	4.64526	4.24622	4.39046	0	0	4.48291	3.60584	4.48952	4.60309	4.39653	3.51984	0	4.51215	4.20386	4.49788	3.7753	0	0	0	3.73669	4.78153	0	0	0	0	4.04675	4.05042	4.27714	0	0	3.88472	0	0	4.19289	3.5308
15	PSRDRKETSI	RALBP1	3.6757	4.22771	4.87779	3.74759	4.89309	4.7641	4.03373	3.90808	4.69531	4.35308	4.57643	4.70285	4.29214	3.97225	3.7948	0	0	4.9729	4.49375	4.74863	4.56376	4.22788	4.32145	3.76293	3.96879	4.06219	3.922	0	3.75178	3.36733	4.56865	4.37346	4.35293	0	0	0	0	3.69116	3.6018	4.05912	0	3.75775	0	0	0	0	3.3832
15	NISYRRESAI	KCNJ4	3.74526	0	4.72107	4.35814	4.05147	4.90181	4.73724	3.8889	4.84104	4.34806	4.17034	4.48324	3.86185	0	3.54123	0	0	4.9073	3.89306	4.60294	4.06013	4.81815	0	0	4.02768	0	0	0	3.6872	0	4.24863	4.43112	4.29077	0	0	0	0	3.50832	0	0	0	0	0	0	0	0	0
15	QRPYRRESEI	KCNJ12	0	0	4.42146	4.26183	4.56714	4.74852	4.20936	3.9962	5.16958	4.28264	4.55642	4.60541	3.95655	4.22488	4.04186	0	0	4.75704	3.82733	4.65325	0	4.64378	3.63171	3.81903	3.86281	3.9697	3.50188	0	3.56082	0	4.18151	4.67514	4.02284	0	0	0	0	0	0	3.65184	0	0	0	0	0	3.73672	0
15	RQKEVRESKC	SCN8A	4.70871	5.18561	4.82095	3.94464	3.85293	4.01082	4.01823	3.6719	4.22623	4.09856	3.52136	3.5527	0	0	0	0	0	4.16418	4.52954	4.59826	4.33967	3.95656	4.57872	3.77494	4.99111	4.65268	0	0	3.81775	0	0	4.02161	4.10121	0	3.56853	3.61428	0	3.69297	0	3.63779	0	0	0	3.49612	0	0	0
15	NRVDSKETEC	ADAM17	3.81409	5.05665	4.86293	0	0	0	0	0	4.28363	4.66712	4.34358	4.53985	4.24506	4.3209	4.31956	3.50305	3.55711	4.58094	4.4939	4.98297	3.87691	0	4.05586	3.628	4.87004	4.70481	0	4.05802	0	0	0	3.56733	3.71854	0	0	3.92455	0	0	0	3.94934	3.58815	0	0	3.65284	0	0	0
16	QHKTQLQTLI	BPIFA2	5.29034	3.83337	4.91619	4.2527	5.14693	4.54292	4.42878	4.31583	4.11904	4.0802	4.5622	4.88187	4.3247	4.3786	4.34007	3.9999	4.06252	4.19966	4.02014	3.98599	0	3.78706	3.62556	3.47177	3.48619	0	4.25634	0	0	0	0	3.647	4.37571	4.02057	3.58253	4.78157	4.03644	3.93186	4.00727	4.32616	3.6951	4.21656	3.65787	0	3.91421	3.7724	3.72549
16	YAEKRMLTEV	KCNA6	0	0	5.60251	4.33528	4.94647	4.61968	4.32888	4.53695	4.04949	4.59806	4.22647	4.22827	4.15067	3.6464	3.91439	4.03593	3.91176	3.51551	3.6311	4.32118	4.64522	4.29271	0	3.56748	0	0	3.79897	0	0	0	0	0	0	0	0	4.28278	4.31752	3.71771	3.73509	4.908	5.02851	0	0	0	3.97131	3.92022	0
16	VNKSKLLTDV	KCNA1	0	0	5.07084	4.06768	4.35799	4.16381	4.06079	4.19456	3.72308	4.6974	4.43134	4.55366	4.29402	4.07843	4.10965	0	0	3.54989	3.86654	3.65355	4.30213	4.21713	0	0	0	0	3.96046	3.88258	0	0	0	0	0	0	0	0	0	3.70789	0	4.55573	4.28752	0	0	0	0	3.90531	0
16	EMDRRPATVV	PLCB4	3.93843	0	3.89015	3.86929	5.02932	4.64556	4.30742	0	3.70304	4.23669	4.24574	4.29573	4.22798	4.13097	4.20312	4.92855	4.22619	4.09683	3.84289	0	4.47664	3.72773	3.71227	0	4.70842	4.08328	3.74043	0	0	0	3.90789	4.08096	3.53221	0	0	0	4.00512	3.93033	4.04293	4.53325	4.60096	3.67817	0	0	3.98602	4.22551	4.0561
16	PEKVSNTTVV	IGSF5	0	4.50863	4.98573	4.0586	4.66241	4.44143	4.12668	3.54081	3.51168	4.72926	4.49022	4.63911	4.43701	4.15002	4.24778	5.13796	4.49099	0	3.55918	0	4.53085	0	3.76334	0	3.93053	3.93262	3.66735	0	0	0	0	0	0	0	0	3.63908	4.37904	0	3.60754	4.21284	4.23602	0	0	0	4.2958	4.32734	4.12982
16	VISERNSTTV	C3AR1	0	4.57128	5.20042	4.55055	4.41142	4.82951	4.50841	4.39879	4.67809	4.42018	4.65014	4.71556	4.48798	4.58189	4.4377	5.05219	4.19788	3.62226	3.71999	4.00849	3.73823	0	3.61077	0	3.76543	3.78595	4.15509	3.4855	3.70983	0	3.63395	0	0	3.49315	3.81904	3.73055	4.368	3.66126	3.91769	4.32942	4.45327	0	0	0	4.10558	0	0
16	YNSFLSVTTV	PDZRN3	0	4.49	4.46	3.55	5.58	4.27	3.95	3.99	0	4.27	4.15	4.19	3.98	3.84	3.81	4.94	4.3	3.64	3.62	3.48	3.98	0	3.81	3.79	3.72	3.76	4.4	3.6	3.69	0	0	0	0	3.66	0	3.9	4.15	3.57	4.1	4.25	4.06	0	0	0	4.2	4.33	3.8
16	TKEIPNCTSV	SORCS3	4.35887	5.16225	5.8153	4.71626	4.82396	4.6735	4.29333	3.937	4.7165	4.21758	4.28213	4.42525	4.09601	4.2609	4.21662	4.51954	3.82445	4.24101	4.52638	4.74086	4.99198	4.46744	3.83909	4.0031	4.24732	4.15632	3.80581	4.42872	4.43783	3.97849	3.94436	3.92397	4.05522	3.92194	3.94348	3.98787	4.73717	4.29374	3.95214	4.54444	4.82402	0	0	3.52413	4.04832	3.7487	0
16	FVHPILQSAV	PRKCA	4.81986	4.68141	5.35185	5.09801	4.54691	4.32457	3.90467	3.73043	5.3053	4.26158	4.53253	4.52226	4.04111	4.07099	3.81405	0	0	4.29743	4.57312	4.59126	4.22782	5.08882	3.63556	4.35044	4.31773	3.90868	4.18138	3.66357	4.29258	4.12829	3.91511	4.20567	4.28953	4.33786	0	4.73128	5.12863	4.3626	4.00498	4.21833	4.16619	0	0	0	3.57251	0	0
16	GSSSKEGTSV	RRBP1	0	4.09814	4.74806	4.81744	4.2795	4.50656	3.99852	3.87301	5.41231	3.7803	4.2726	4.44959	3.90088	4.12152	4.01827	4.1477	3.83959	4.22764	0	5.01405	4.3212	0	3.58825	3.63082	3.9011	3.79855	3.48989	4.01855	4.10638	3.65452	4.22763	4.32597	3.80434	0	3.50951	0	3.49482	3.75734	3.62472	3.91337	3.82971	0	0	0	0	0	0
16	LESTTVGTSV	KARS1	4.13154	4.44586	5.01518	4.86835	3.82103	4.09433	0	0	5.44359	4.50612	4.35358	4.3436	4.05654	4.13288	4.26711	4.38602	3.9503	4.40217	3.81403	4.8192	4.53453	3.60169	0	3.704	3.85237	0	4.06574	4.31942	4.46498	3.91637	4.28776	4.24	3.61485	3.70664	0	4.06034	3.94769	4.06049	0	4.0287	4.04061	0	0	0	0	0	0
16	VLYPREGTEV	FOXI1	3.69959	4.31345	5.26901	4.93305	3.98503	4.51745	3.74268	3.94852	5.23151	4.58578	4.62293	4.84106	4.45183	4.47832	4.39686	4.22242	4.63537	4.35656	3.99052	4.75531	4.74086	3.73444	3.6018	4.12512	3.96887	4.01666	3.94906	4.46029	4.15797	3.52288	4.24863	4.456	3.80152	3.49114	3.48217	4.08892	4.31216	4.10606	3.52039	4.0789	4.53774	0	4.005	0	3.74315	0	0
16	HLSTRQGTCV	ATRNL1	3.86992	4.05425	4.94322	4.99485	4.19678	5.16223	4.73433	4.65015	5.3732	4.21649	4.43286	4.55102	4.21413	4.33014	4.18114	5.00736	4.9127	4.13427	3.66248	4.53667	4.35347	0	3.66852	0	3.99215	3.67361	3.65329	3.99597	4.02223	3.94271	3.76072	3.9685	3.51178	0	0	4.04301	4.27667	4.0519	3.75777	3.50927	4.01702	0	4.34575	4.4491	4.28039	4.14861	3.47352
16	FVETQHQTQV	FAT3	4.7232	4.53246	5.38754	4.34741	4.10931	4.56987	4.021	3.93435	4.07981	4.70695	4.5691	4.95119	4.49588	4.36324	4.32489	3.75216	0	4.02104	0	4.12429	4.80105	4.00087	3.82331	4.02457	4.18709	4.09035	4.31755	3.77105	4.14626	3.64598	0	3.52793	3.47604	3.63022	0	4.72328	3.68688	3.59379	3.76479	3.87523	4.22177	0	0	0	4.2681	0	0
16	PLDSQQHTEV	FAT1	0	4.70064	5.21157	4.78582	4.31314	3.70934	0	0	4.62272	4.77363	4.80143	4.98704	4.6239	4.41443	4.37239	4.34578	4.00347	4.19951	4.12432	4.49825	4.42956	3.85348	3.67325	4.04099	4.31979	4.22084	4.07431	4.25688	4.21438	3.6127	3.80888	0	3.85292	0	0	4.53852	4.3362	3.83687	3.81403	4.41563	4.66544	0	0	0	3.89213	0	0
16	REEPDHSTEV	CCRL2	4.57173	4.73387	5.29893	5.31902	4.31436	0	0	0	5.13586	4.58529	4.66355	4.77045	4.50361	4.70574	4.48994	4.08973	4.43769	4.34751	4.03214	4.79399	4.74096	3.49268	3.72678	4.35906	4.35505	4.44625	3.83371	4.70904	4.31986	4.14776	4.16561	4.19915	4.02608	4.13401	3.65099	4.67593	3.77089	4.15067	3.56436	4.37246	4.77058	0	0	3.47504	3.95781	3.48376	0
16	KDECVIATEV	DLL1	3.88	4.36	5.17	4.51	4.63	0	0	0	4.33	4.52	4.39	4.37	3.62	3.93	3.72	4.27	4.04	4.11	0	4.2	4.38	0	0	3.94	3.64	0	3.95	4.55	3.82	3.59	0	0	0	3.76	0	5.32	4.31	3.48	0	4.44	4.51	0	0	0	3.61	0	0
17	RDFDYIADWC	PKN2	4.27422	4.31773	3.63617	5.53935	0	0	0	0	3.72638	4.16302	0	0	0	0	0	4.58817	4.72216	3.49388	0	3.84965	3.80251	0	0	0	0	0	0	3.77433	0	4.01137	0	0	3.69455	0	0	3.94505	4.2958	0	0	0	3.68064	3.5394	4.48159	5.86347	4.19639	3.86519	0
17	PYSESDDDWC	CACNA1A	3.94656	4.0949	0	5.29858	0	0	0	0	3.60346	4.16003	0	0	0	0	0	3.99864	4.5312	3.82724	0	4.15207	0	0	0	3.65511	0	0	0	4.16625	0	3.87129	0	0	0	0	3.74307	0	0	0	0	0	3.50998	3.60671	3.63871	5.79487	0	3.67248	0
17	FLVTEFNVML	DFNB31	4.87875	4.39694	5.15294	3.62922	4.46859	3.66167	0	0	0	0	0	0	0	0	0	0	4.3982	4.122	3.86419	3.88735	3.89492	3.9555	0	0	0	3.72936	0	4.78358	0	0	0	0	0	3.83667	4.04494	0	3.71596	0	0	0	3.95416	5.21259	0	0	4.78378	0	4.31773
17	SL EVEWF	RNF130	3.88662	3.93749	4.31767	4.85934	4.15215	0	0	0	0	4.22017	3.51341	0	0	0	0	3.70186	4.48607	3.96416	3.7708	4.35947	3.96347	0	0	0	0	0	3.50454	3.80639	3.56894	0	0	0	0	3.81873	4.56208	3.51129	4.07978	0	0	0	3.96414	4.34658	3.67204	4.6787	4.59178	4.70168	4.08412
17	RSSGGDDFWF	KCNV1	4.07732	4.14787	4.61353	4.36749	3.92231	0	0	0	0	4.05504	0	3.67083	0	0	0	3.7995	4.61055	4.29327	0	4.35209	4.01105	0	0	0	0	0	0	0	0	0	0	0	0	0	4.69483	0	0	0	0	0	0	4.48269	0	4.36738	0	4.2107	0
17	VCMGDHWFDV	PRKN	0	4.13652	4.85114	4.57156	0	0	0	0	0	0	0	0	0	0	0	4.57064	4.95832	3.97973	3.5493	3.48523	0	3.76588	0	3.80774	0	0	0	4.18646	0	3.66699	0	0	0	0	0	0	3.52686	0	0	0	4.18175	4.78062	0	4.49349	4.44245	4.7709	4.06139
17	STYCDYTIEI	FAM71C	0	3.5576	5.12001	4.68717	3.55103	0	0	0	0	0	0	0	0	0	0	4.95911	5.38418	4.06029	0	4.16111	4.46941	0	0	0	0	0	3.47109	0	0	0	0	0	0	0	0	0	3.69032	0	0	3.76281	3.99834	4.10367	0	4.07651	4.58253	4.40584	4.72456
17	EDGESWEYQI	TRPV6	0	0	4.7849	4.65912	0	0	0	0	0	4.02236	0	0	0	0	0	0	4.45353	4.11145	0	4.12609	4.27761	0	0	3.81613	0	0	0	3.55267	0	0	0	0	0	0	3.66688	0	0	0	0	0	3.63247	3.85192	0	0	3.68938	4.22099	4.62539
17	LPAVCYDIDI	PTTG2	0	0	5.00136	4.1703	0	0	0	0	0	4.09016	0	0	0	0	0	3.82708	3.89594	4.2927	0	4.22256	4.07941	4.09373	0	3.63807	0	0	0	0	0	0	0	0	0	0	0	0	0	0	0	0	0	0	0	3.59504	0	3.66124	3.88906
17	DFLSTFHIRI	CIB2	0	0	4.6761	3.71407	0	4.30138	0	0	0	3.96661	0	0	0	0	0	3.73738	4.1456	3.56302	0	0	0	0	3.61832	0	0	0	0	0	0	0	0	0	3.55392	0	0	0	3.47195	0	0	0	3.63946	4.67755	0	0	4.18519	4.4639	4.58551
18	EIPAQSPTCV	FZD10	0	4.08405	4.01478	4.48606	4.2998	4.12273	4.1748	3.88177	4.36472	3.876	4.11051	3.86401	3.8909	4.01433	3.8481	5.03968	4.56694	3.99352	3.81421	3.77195	0	0	3.85286	3.83348	3.74911	3.83288	0	3.85381	0	3.73127	3.62584	0	3.66519	3.62395	3.81078	3.66548	4.21781	3.66699	3.9425	3.91013	4.20022	0	3.8242	3.9495	4.46571	3.98412	3.84713
18	QMNQTLPVQV	EPHB3	3.48113	3.85947	4.09649	0	0	0	0	0	0	0	3.66444	0	0	0	0	5.1237	4.11275	3.47808	0	3.97007	3.93121	0	0	0	0	0	0	0	0	0	0	3.51214	3.51234	3.5351	3.51406	0	0	3.58361	3.57867	0	4.35779	3.78105	0	0	4.44329	3.80641	3.58066
18	LHLHGTGIQV	EPHA7	0	3.52557	4.63019	0	0	3.54871	3.51436	0	3.70184	0	3.74852	3.6041	0	3.72739	0	5.03317	4.35904	3.52601	0	4.05749	0	4.11801	0	3.5697	0	0	0	0	0	3.63277	3.56872	0	3.53453	0	0	0	0	0	0	4.18542	4.512	3.71519	0	3.58116	4.58486	4.4613	4.22725
18	PSVYSRSQYV	CLDN8	5.33509	3.74799	0	4.54763	0	3.52392	0	0	0	3.73605	3.79069	3.86033	0	0	0	4.66008	5.0259	0	0	0	3.9513	0	0	0	0	0	0	0	0	0	0	0	0	0	0	0	3.50742	3.5626	0	4.19031	4.16158	3.58028	4.86501	4.71599	5.16672	4.87598	4.54791
18	FNSYSLTGYV	CLDN2	4.35069	4.058	3.77418	4.64829	0	4.21393	3.67476	0	3.87917	0	3.5645	3.48636	0	3.51369	0	4.9762	4.40149	3.52506	0	0	3.9369	4.30147	0	0	3.61117	3.63648	0	3.71554	0	0	3.48947	0	0	0	0	0	3.81865	3.6816	3.65659	3.8374	3.93523	4.42225	4.83729	4.60092	4.98746	4.36312	4.14085
18	LLQEEWETVM	PTH1R	5.63248	5.65199	5.67964	0	4.44628	0	0	0	0	0	0	0	0	0	0	0	4.68266	4.64031	3.62441	4.92005	5.0076	0	3.95405	0	4.24051	4.08992	4.4076	3.74767	0	0	4.20098	3.83394	3.83754	4.85474	5.13643	4.39925	3.71742	4.11154	3.85436	3.60975	3.80537	4.43217	0	0	3.98589	0	4.31295
18	RSLEEEESQL	GRASP	5.26796	5.69305	5.60293	3.97867	3.9821	3.81335	0	0	3.85845	3.63421	3.84096	0	0	3.63153	0	0	4.32506	4.22864	3.55125	4.82946	4.83314	3.84144	0	3.86113	3.89142	0	4.70931	0	3.87287	3.68706	4.17446	4.24405	3.85665	5.10393	5.07451	4.41729	3.98767	4.32594	4.01458	3.55725	3.78276	4.27752	3.6548	0	3.5334	0	3.718
18	TSQESEDTYL	TBC1D10A	5.69452	5.27032	5.4073	4.48981	3.89661	0	0	0	3.93117	3.60598	0	0	0	0	0	0	4.70411	4.16391	3.98933	4.87659	4.7142	0	0	0	3.78757	3.90802	4.44789	3.97731	0	3.54126	3.79842	3.48358	3.61891	4.98785	5.51911	0	0	0	0	4.02196	0	4.58069	0	0	0	0	0
18	KEYDDELTFF	USH1C	4.27	4.51	5.3	3.75	3.64	0	0	0	0	3.61	0	0	0	0	0	0	4.3	3.61	0	3.71	4.52	0	0	0	0	3.49	4.11	0	0	0	0	0	0	5.25	5.32	3.96	4.41	0	0	0	0	4.52	0	0	3.78	3.57	3.56
18	DLDEEEDTHL	PODXL	4.50292	5.14948	5.31276	4.0029	3.58798	0	0	0	0	0	0	0	0	0	3.6296	3.47816	3.72591	0	5.07659	3.85413	4.19433	0	0	3.49052	0	3.62522	4.09617	0	0	0	0	0	0	4.95108	5.39121	0	0	0	0	0	0	0	0	0	0	3.48243	0
18	IYVPEAQTRL	DLGAP4	5.25352	5.40527	6.16135	0	4.30686	0	0	0	0	0	0	0	0	0	0	0	3.63424	3.97922	5.3001	4.37863	5.0108	0	4.67279	0	4.19768	3.97662	4.42257	0	0	0	4.07641	3.94071	3.96314	5.53817	4.83682	3.82143	4.19619	4.08385	4.21473	4.104	3.70123	4.16218	0	0	0	0	0
18	TEEEVQDTRL	CFTR	4.78482	5.5559	5.92865	0	4.22545	0	0	0	0	0	0	0	0	0	0	0	0	0	5.4232	4.20891	4.7742	0	4.37489	0	4.19736	3.79236	4.119	0	0	0	3.98736	4.01437	3.79036	5.06844	5.38659	0	0	0	3.6142	3.52065	0	3.94507	0	0	0	0	0
18	WRSKRTDTLL	RAMP3	5.15614	4.3086	5.45001	3.52381	3.98598	4.37238	4.23364	4.43167	3.83991	0	3.97843	4.29387	3.51161	4.01647	3.84334	0	4.26409	3.98266	3.91747	4.21977	3.84008	4.12727	0	0	0	3.59184	4.04232	3.68951	0	0	3.7477	3.72791	3.73883	0	4.05398	0	0	0	3.60578	4.02757	3.47298	4.32131	0	0	3.57432	0	3.7806
18	PRAEAEDSFL	PDGFRB	4.75693	4.71255	5.62081	4.43166	3.5622	0	3.55287	0	3.92583	0	3.47605	3.57428	0	3.71547	0	3.5379	4.27419	4.06407	3.76049	4.44755	3.92845	4.34059	0	0	3.64013	3.58558	4.23231	4.25811	0	3.52931	3.68557	3.69898	3.62063	3.51103	5.05199	0	3.5834	3.83659	0	3.627	3.78404	4.55262	0	0	0	0	3.56675
18	CLREWCDAFL	BANF1	4.77885	4.57544	5.51511	0	0	0	0	0	0	4.15427	0	0	0	0	0	0	5.00607	4.02863	0	4.47252	4.96262	4.61775	0	0	0	0	0	4.36491	0	3.68584	0	0	0	4.13576	4.48144	0	3.50816	0	0	0	3.49458	5.17884	0	4.1652	3.84686	0	3.82309
18	TIVSWPGTFL	LNX1	5.34	3.79	4.59	4.03	4.13	0	0	0	4.49	0	0	0	0	0	0	0	4.61	4.29	0	4.52	4.25	4.39	0	0	0	0	4.17	3.67	0	0	4.16	3.85	0	4.24	4.21	0	4.15	4.16	3.75	0	0	4.31	0	3.62	4.45	0	0
18	GNSVLKSTQF	SLC22A12	6.16839	4.95254	4.76761	0	3.9986	0	0	0	0	4.21479	0	0	0	0	0	0	0	0	0	4.58596	4.26318	0	0	0	0	0	0	0	0	0	0	0	3.59969	4.96338	4.46597	4.29992	4.06817	0	0	0	0	4.21391	0	0	0	0	0
18	NNMAFETTHF	SLC5A12	5.02891	5.62048	5.55991	0	0	0	0	0	0	4.08001	0	0	0	0	0	0	3.6182	4.01527	4.14286	0	4.77491	3.93456	0	0	0	0	4.07945	4.00317	0	0	0	0	4.01305	5.81105	4.70302	4.09707	4.80447	3.48563	0	0	3.63043	4.48903	0	0	0	0	0
18	EDPRVEVTQF	SLC22A9	4.57967	5.38845	5.40221	0	4.23451	0	0	0	0	4.16973	0	0	0	0	0	0	3.49255	3.66371	3.90668	4.18079	4.74517	0	0	0	0	0	4.39858	3.86997	0	0	0	0	0	5.35596	4.60787	4.86147	5.01928	0	0	0	0	4.26473	0	0	0	0	0
18	TISFTQTSQF	SLC1A1	4.7332	5.05901	4.88954	0	0	0	0	0	0	4.07857	0	3.83035	0	0	0	0	0	3.72247	3.49742	4.09021	0	0	0	0	0	0	3.73001	0	0	0	0	0	0	4.61175	4.421	4.28839	5.31209	0	0	3.79334	3.79187	4.23661	0	0	0	0	0
18	TASPAKETSF	SLC2A7	4.94774	5.47911	5.20537	0	0	0	0	0	0	4.2455	4.10698	4.50236	4.05636	0	0	0	0	5.14314	4.55769	5.22467	4.54689	3.78687	0	3.56083	3.53264	3.573	3.96665	4.10235	4.12012	0	0	0	3.94226	0	4.66363	0	0	0	0	3.5852	0	3.96075	0	0	0	0	0
18	VYEVPVETKF	SLC26A3	5.5065	5.33496	5.47988	3.71936	0	0	0	0	3.57228	4.12953	3.66098	3.5873	0	0	0	0	0	4.4359	4.18122	4.84014	5.06595	0	0	0	0	0	4.033	4.00486	3.66738	0	0	0	4.21386	4.62625	5.03773	3.71412	3.80687	0	0	0	3.62319	4.18513	4.02178	0	0	0	0
18	AEDEEIQTKM	UNC93A	5.39499	4.4977	5.37886	0	0	0	0	0	0	0	0	0	0	0	0	0	0	0	0	4.16861	4.71953	0	0	0	0	0	3.66582	0	0	0	0	0	0	5.20839	4.81112	0	0	3.7684	0	0	0	0	0	0	0	0	0
18	PAALPESTHM	SLC9A3	5.3689	0	5.35161	0	0	0	0	0	0	0	0	0	0	0	0	0	0	3.55162	3.5718	0	4.63425	0	0	0	0	0	0	0	0	0	0	0	0	4.77868	4.9417	0	0	4.30892	0	0	0	3.6035	0	0	0	0	0
18	SARSRLSSNL	HCN2	4.71546	4.29673	5.40152	3.73674	4.08934	4.17618	3.70827	4.17451	3.76498	0	0	0	0	0	0	0	0	4.32055	4.36222	4.15757	4.65329	4.22559	0	0	0	0	3.91965	0	0	0	3.52674	3.63359	0	4.09306	4.4435	0	3.99949	4.3654	3.49641	4.65593	3.73923	3.70662	0	0	0	0	0
18	RDYTQSSSSL	GRM5	5.01702	4.24999	5.15094	3.82713	0	0	0	0	3.81549	3.96499	0	0	0	0	0	0	0	4.04909	0	4.27305	4.66901	3.53016	0	0	0	0	3.51084	3.49346	0	0	0	3.55947	0	4.70095	4.51617	0	4.32588	4.11792	3.54891	4.2826	3.78528	3.82319	0	0	0	0	0
18	SSSVNVSSNL	CXCR1	4.43236	3.67883	5.1254	3.68894	0	0	0	0	0	0	0	0	0	0	0	0	0	4.02162	0	4.4823	4.4491	3.84104	0	0	0	0	3.67423	0	0	0	0	0	3.5552	3.94315	4.44388	0	3.63326	3.83582	0	4.24029	3.75048	3.72361	0	0	0	0	0
18	PRISRSQSEL	CCDC134	4.41543	0	5.75616	3.66244	0	4.25357	3.85218	4.1339	4.09187	3.97938	0	0	0	0	0	0	0	4.05731	0	4.22275	4.74154	3.52394	0	0	0	0	0	0	0	0	0	3.64609	0	0	0	0	4.30828	3.60538	0	4.26876	3.87852	0	0	0	0	0	0
18	IPGKEFDTPL	PLCB1	5.11868	5.16851	4.95452	3.61595	3.79825	0	0	0	4.32591	0	0	3.57307	0	3.50897	0	0	0	4.30428	3.92579	4.82353	4.31136	3.86691	0	0	3.9556	3.50837	3.65219	3.48901	0	3.58148	4.29899	4.32567	4.02899	3.96419	5.099	0	0	0	0	3.61063	0	0	0	0	0	0	0
18	EVNETDDTKM	KCNJ1	5.38547	4.59538	4.82621	3.4983	4.37837	0	0	0	4.39143	3.63062	3.59374	0	0	0	0	0	0	3.66797	0	4.35475	4.45611	4.14519	0	3.54069	0	0	0	3.56464	3.82778	3.50089	0	0	3.6929	3.73347	4.84317	4.03528	3.76635	0	0	3.75144	3.70206	0	0	0	3.56406	0	0
18	VKPQVSESKL	ACOT8	5.32515	5.34256	5.52024	0	4.14809	3.58687	3.63543	0	3.74583	4.17349	0	0	0	0	0	0	0	4.23596	4.32172	4.62856	4.76616	0	4.18644	0	3.84894	0	4.06703	0	3.52475	0	3.83292	3.68356	4.29275	4.00655	4.5611	0	0	3.54974	3.50704	4.03275	0	3.68583	0	0	0	0	0
18	EKPIDSETKM	SLC1A3	5.23368	5.17556	5.51491	0	0	0	0	0	0	0	0	0	0	3.48893	0	0	0	3.57979	3.50016	4.25282	4.66556	0	0	0	0	0	3.54825	0	0	0	0	0	3.48395	3.76215	4.46935	0	0	0	0	0	0	0	0	0	0	0	0
18	QLAEIAESGL	ITK	4.765	5.39926	5.27683	3.68413	0	0	0	0	3.84371	0	3.78541	0	3.5749	0	0	0	0	4.15532	3.75151	4.88558	4.5431	0	3.82139	3.72167	3.66561	3.63381	3.82908	3.67692	3.59988	0	3.91051	3.8912	3.97218	3.7558	4.27088	0	3.68637	3.61418	3.73462	0	4.04778	3.63282	0	0	0	0	3.52842
18	PKMKLNETSF	SHKBP1	4.55	5.54	4.94	0	0	0	0	0	0	0	0	0	0	0	0	0	0	4.49	4.31	4.68	4.32	0	0	3.68	0	0	3.72	3.54	0	0	0	0	3.66	4.21	4.32	3.53	3.88	0	0	0	0	0	0	0	0	0	0
18	RAVEEEESRF	PSCDBP	4.34	5.64	4.45	0	0	0	0	0	0	0	0	0	0	0	0	0	0	0	0	3.98	4.02	0	0	0	0	0	4.44	0	0	0	0	0	0	4.77	5	3.7	0	0	0	0	0	4.06	0	0	0	0	0
18	QNTDDVQTSF	ACE2	4.4	4.95	5.13	0	3.51	0	0	0	0	3.76	0	3.54	0	0	0	0	0	0	0	4.45	4.6	0	0	0	0	0	4.38	0	0	0	0	0	3.47	4.75	4.29	4.21	4.29	0	0	3.65	0	3.82	0	0	0	0	0
19	ADENEQVSAV	RAPGEF6	3.53	5.07	4.79	5.5	3.83	3.61	0	3.83	3.74	4	4.05	4.01	3.57	3.6	0	0	3.94	0	3.65	4.3	4.05	0	0	4.07	3.71	3.64	4.42	4.19	0	0	0	3.79	0	3.88	0	4.38	4.66	4.19	0	3.83	4.06	0	0	0	0	0	0
19	EDEDEQVSAV	RAPGEF2	0	5.32	4.92	5.72	3.87	0	0	0	3.49	3.87	3.95	3.85	0	3.59	0	0	4.18	0	0	4.39	4.22	0	0	4.29	3.87	3.61	4.23	4.57	0	3.62	0	0	0	4.28	3.68	4.46	4.86	4.28	0	3.71	4.1	0	0	0	0	0	0
19	EPAKETTTNV	SLC2A3	3.78802	4.95203	5.05661	4.96594	4.29545	0	3.51147	0	0	4.14807	4.21291	4.41605	4.15998	4.12246	3.94368	4.21616	4.03807	3.81943	0	4.49035	4.46261	4.11755	4.03428	4.0609	4.57465	4.08884	4.35295	3.96863	3.67703	3.63526	0	0	3.61194	3.68327	3.69376	0	3.68512	3.65176	3.72866	3.86515	3.99601	0	0	0	3.61885	3.487	0
19	NLQEHSTTSV	RSBN1	0	5.48338	5.61494	4.52276	4.0042	4.38244	3.88769	3.53169	4.41806	3.47217	3.87943	3.99042	3.66803	3.84493	3.49915	4.04837	3.74304	3.62686	3.58069	4.48903	4.75546	3.97401	0	3.64552	3.99483	0	4.04155	4.1611	0	3.71755	0	0	3.72207	3.90684	3.58776	3.47721	4.51155	3.80435	3.57225	3.99771	4.12788	0	0	0	0	0	0
19	LPPPESESKV	KCNJ9	4.1488	5.4265	4.90215	4.80912	0	3.99521	0	0	4.01707	4.22921	3.67034	3.5447	0	0	0	3.52353	0	0	0	4.40303	4.29243	0	3.74177	4.31447	4.31528	3.99341	4.43607	3.4782	0	3.85316	0	0	4.01411	0	0	0	0	0	0	0	0	0	0	0	0	0	0
19	EWTDERQSKV	GAB3	4.35719	4.71521	4.80207	5.23099	3.81591	3.60327	0	0	3.71612	0	4.03013	4.01462	3.88763	3.78926	3.48374	0	0	0	0	4.11812	0	3.71772	3.87796	3.96796	4.61704	4.42626	4.20348	3.52518	0	3.56057	3.85617	3.62153	3.94196	3.885	3.79894	3.9508	3.84174	4.06639	3.82057	3.68083	3.75367	0	0	0	3.60546	0	0
19	KRPEMTSSSV	MUC3B	3.91219	5.06572	4.77443	5.11999	0	3.84177	3.70215	0	5.01013	4.22772	4.13549	4.11364	3.49946	0	3.5209	0	0	3.57845	0	4.72513	4.10995	4.52344	3.98051	4.02982	3.66751	3.52285	3.57631	3.58736	3.84096	0	0	0	4.36627	3.89817	0	3.9081	4.02577	3.82705	4.00781	4.03272	3.81395	0	0	0	0	0	0
19	KRPEMTSSSV	MUC3A	3.79699	4.99566	4.77493	5.09977	0	3.88698	3.59507	0	5.02396	4.28914	4.16301	4.0022	3.57473	0	0	0	0	0	0	4.37898	4.23278	4.48388	3.82714	4.12388	0	0	4.10483	3.73258	0	3.78224	0	0	4.12222	3.94544	0	3.72485	3.96877	3.62753	3.9049	3.97657	3.67349	0	0	0	0	0	0
19	KQVVPFSSSV	GDA	4.31102	3.53316	4.82606	4.92845	3.5856	3.80504	0	0	4.99771	4.37508	4.419	4.38073	3.88932	3.83233	3.88632	3.65288	0	3.92803	3.50846	4.24099	4.04069	4.30647	0	3.71143	3.64819	0	0	4.02228	0	3.88371	3.4876	0	0	3.48549	0	3.74391	3.85865	3.60354	3.65491	3.97869	3.55647	0	0	0	3.76091	0	0
19	VNKVWDQSSV	CIT	0	5.11129	5.13861	4.86243	0	0	0	0	4.65313	0	0	3.4769	0	0	0	0	0	0	5.04201	3.78327	4.50597	6.25411	0	3.73233	0	0	3.81963	3.5662	3.50863	4.04156	0	3.532	3.52138	3.56876	0	3.70321	4.32744	3.73895	3.77311	0	0	0	0	0	0	0	0
20	GQNMTVSVVI	PRLHR	0	4.34314	0	0	4.40437	0	0	0	3.47448	4.31492	0	0	0	0	0	5.11236	4.81632	3.66271	3.64601	3.77097	3.90169	0	0	0	4.14898	3.88904	0	0	0	0	0	0	0	0	3.69239	0	0	0	0	4.12875	4.93907	4.86164	0	3.72432	4.26204	0	4.27797
20	QSPPNIYYKV	EFNB3	3.61332	3.89237	4.53739	3.67043	0	0	0	0	0	0	3.54175	0	0	0	0	4.27062	4.49329	0	0	4.0529	4.07034	0	3.69897	0	0	0	0	0	0	0	0	0	3.55075	0	3.55934	0	3.57381	0	3.51346	0	4.14711	3.77206	0	3.52855	4.28532	4.98991	4.74957
20	QSPANIYYKV	EFNB1	0	0	4.56257	0	0	0	0	0	0	0	0	0	0	0	0	4.25135	4.36986	0	0	0	3.93222	0	0	0	0	0	0	0	0	0	0	0	0	0	0	0	0	0	0	0	0	3.65963	0	0	4.04562	5.16315	4.85378
20	KSGKQTMLVV	TRIM29	0	3.80471	3.6216	0	0	3.49946	3.50989	0	0	0	3.79178	3.6657	3.48468	3.55684	0	5.19114	4.42051	0	0	3.70686	0	3.88094	0	3.49689	0	3.49031	0	0	0	0	3.68429	0	0	3.52301	0	0	0	0	0	3.67869	3.89477	0	0	0	4.46451	4.59547	4.33632
20	VYPNAKVELV	PDLIM4_iso2	0	0	0	0	3.9913	0	0	0	0	0	0	0	0	0	0	4.62024	4.61653	0	0	3.86785	0	0	3.48256	0	0	0	0	0	0	0	0	0	0	0	0	0	0	0	0	0	0	3.59941	0	3.61892	5.24096	4.86934	4.48379
20	QFTLRHWLKV	SLC6A3	3.76832	3.76191	4.81777	0	0	0	3.68442	0	0	0	0	0	0	0	0	4.83506	4.44839	3.50507	0	0	4.24075	0	0	0	0	0	0	0	0	0	0	0	3.47371	0	0	0	3.79749	0	3.50797	0	0	3.86866	0	0	4.42328	4.56333	4.12855
[truncated: 181 more rows]
[truncated: 230 more columns]

## Sheet: reference DMI interactome
PDZ Domain	PDZ species	PDZ (Uniprot)	PBM (gene name)	PBM (Uniprot)	PBM species	PBM (original paper)	PBM	PBM	PBM (Length)	Sequence 10-mer	P-2	P0	Class	Affinity (mM)	SD	Method	Reference	PMID	Cter ?	Remarque (EM)	pKd, measured by holdup	pKd, measured in literature	comparable size?					pkd	count	histogram
[truncated: 1,661 more rows]

[truncated: 4 more sheets: PPI_convert, PPI map, Reference PPI, reference PPI interactome]
