# Supplementary material for: Quantitative fragmentomics allow affinity mapping of interactomes
Source: Nat Commun. 2022 Sep 17;13:5472. doi: 10.1038/s41467-022-33018-0 (PMC9482650; doi:10.1038/s41467-022-33018-0)
Supplement: Supplementary file 5 — SupplementaryDataset2.xlsx [file 41467_2022_33018_MOESM5_ESM.xlsx]

## Sheet: Legend
	Results of the PBM-AP-MS experiments
	Sheets	PDZmap
			Summary of detected interaction partners with PDZ domains
			Contains the Raw data for Figure 4A
		PDZcomplexome
			Collection of enrichment values of PDZ proteins from different cell lysates, their affinities and the correlations between these parameters
			Contains the Raw data for Figure 5A,B
		Cell line & PBM (several sheets)
			Key results of the each PBM-AP-MS experiment.
		PBMmap
			Summary of detected interaction partners with C-terminal PBMs
			Contains the Raw data for Figure 4B
		PBMcomplexome
			Collection of enrichment values of PBM proteins from different cell lysates, their affinities and the correlations between these parameters
			Contains the Raw data for Figure 5A,B
		Cell line & PDZ (several sheets)
			Key results of the each PDZ-AP-MS experiment.

## Sheet: PDZmap
	Source	Cell line	PBM	10-mer	DLG1	MPP7	LIN7C	CASK	SCRIB	SNTB2	DLG3	MAGI3	TAX1BP3	MAGI1	SYNJ2BP	SNX27	SNTB1	MPP5	TJP1 (ZO1)	MPP6	TJP2 (ZO2)	DLG4	InaDl (PATJ)	NHERF2	DLG2	MPDZ	APBA1	PTPN3	LAP2 (ERBIN)	NHERF3	HTRA1	GOPC	PDLIM1	LNX2	NHERF1	SDCBP	MPP4	MAGI2	PDZRN3	GORASP2	SNTA1	PDLIM4	PDLIM2
	Strickland et al. (2018)	HaCat	HPV16-E6	SSRTRRETQL	1	1	1	1	1	1	0	0	0	0	0	0	0	0	0	0	0	1	0	1	0	0	0	0	0	1	0	0	0	0	0	0	0	0	0	0	0	0	0
		NIKS			1	1	1	1	1	1	0	0	0	0	0	0	0	0	0	0	0	0	0	1	1	0	0	1	0	0	0	0	0	0	0	0	0	0	0	0	0	0	0
		C33			1	1	0	0	1	0	0	0	0	1	0	0	0	0	0	0	0	0	0	0	0	0	0	0	0	0	0	0	0	0	0	0	1	0	0	0	0	0	0
	Thomas et al. (2016)	HaCat			1	1	1	1	1	1	1	0	1	0	0	0	0	0	1	1	1	0	0	1	1	0	0	0	0	1	0	0	0	0	0	0	0	0	0	0	0	0	0
	This study	HeLa			1	1	1	1	1	1	1	0	1	0	1	1	1	1	0	1	0	0	0	1	0	0	0	0	0	1	0	0	0	0	0	0	0	0	0	0	0	0	0
		HaCat			1	1	1	1	1	1	0	0	1	0	1	0	0	0	1	0	0	0	0	1	0	0	0	0	0	0	0	0	0	0	1	0	0	0	0	0	0	0	0
		Jurkat			1	1	1	1	1	0	0	0	1	1	0	1	1	0	0	0	0	1	0	0	0	0	0	0	0	0	0	1	0	0	0	0	0	0	0	0	0	0	0
	Strickland et al. (2018)	293T	HPV18-E6	RLQRRRETQV	1	0	0	1	1	0	1	1	0	1	0	0	0	0	0	0	0	0	0	0	1	1	0	0	0	0	0	0	0	0	0	0	0	1	1	0	0	0	0
		C33			1	1	0	0	1	1	1	1	0	1	0	0	0	0	0	0	0	0	0	0	0	0	0	0	0	0	0	0	0	0	0	0	0	0	0	0	0	0	0
	Thomas et al. (2016)	HaCat			1	1	1	1	1	1	1	1	0	1	0	0	0	0	1	0	1	0	1	0	1	1	0	1	0	0	0	0	0	0	0	0	0	0	0	0	0	0	0
	This study	HeLa			1	1	1	1	1	1	1	0	1	0	1	1	1	1	0	1	0	0	1	0	0	0	0	0	0	0	1	1	0	0	0	0	0	0	0	0	0	0	0
		HaCat			1	1	1	1	0	1	0	1	0	0	1	0	0	1	1	0	0	0	1	0	0	0	0	0	0	0	0	0	1	0	1	0	0	0	0	1	0	0	0
		Jurkat			1	1	1	1	1	0	0	1	1	1	1	1	1	1	0	1	0	0	0	0	0	0	1	0		0	0	1	0	0	0	0	0	0	0	0	0	0	0
	Thomas et al. (2016)	HaCat	HPV26-E6	RPRRQTETQV	1	1	1	1	1	1	0	0	0	0	0	0	0	0	0	0	0	0	0	0	0	0	0	0	0	0	0	0	0	0	0	0	0	0	0	0	0	0	0
	This study	HeLa	HPV30-E6	RHTTSTETAV	1	1	1	1	1	0	0	0	0	0	1	0	1	1	0	0	0	0	0	0	0	0	0	0	0	0	0	0	0	0	0	0	0	0	0	0	0	0	0
		HaCat			1	1	1	1	0	1	0	0	0	0	1	0	0	1	1	0	0	0	0	0	0	0	0	0	0	0	0	0	1	0	0	0	0	0	0	0	0	0	0
		Jurkat			1	1	1	1	1	0	0	1	0	1	0	1	1	0	0	0	0	1	0	0	0	0	0	0	1	0	0	0	0	0	0	0	0	0	0	0	0	0	0
	Thomas et al. (2016)	HaCat	HPV31-E6	SRRPRTETQV	1	1	1	1	1	1	1	0	0	1	0	0	0	0	1	0	1	0	0	0	0	0	0	0	0	0	0	0	0	0	0	0	0	0	0	0	0	0	0
	Thomas et al. (2016)	HaCat	HPV33-E6	SRSRRRETAL	1	1	1	1	1	1	1	0	1	0	0	0	0	0	1	1	1	0	0	0	1	0	0	1	0	0	0	0	0	0	0	0	0	0	0	0	0	0	0
	Thomas et al. (2016)	HaCat	HPV35-E6	SKPTRRETEV	1	1	1	1	1	0	1	0	1	0	0	0	0	0	0	1	0	0	0	0	0	0	0	0	0	0	0	0	0	0	0	0	0	0	0	0	0	0	0
	This study	HeLa			1	1	1	1	1	1	1	0	1	0	1	0	1	1	0	0	0	0	0	0	0	0	0	0	0	0	1	0	0	0	0	0	0	0	0	0	0	0	0
		HaCat			1	1	1	1	1	1	0	1	1	0	1	1	0	0	0	0	0	0	0	0	0	0	0	0	0	0	0	0	0	0	0	0	0	0	0	0	0	0	0
		Jurkat			1	1	1	1	1	0	0	1	1	1	1	1	1	0	0	0	0	1	0	0	0	0	1	0	0	0	0	0	0	0	0	0	0	0	0	0	0	0	0
	Thomas et al. (2016)	HaCat	HPV40-E6	EKGQRSETLC	1	1	1	1	0	1	1	0	0	0	0	0	0	0	0	0	0	0	0	0	0	0	0	0	0	0	0	0	0	0	0	0	0	0	0	0	0	0	0
	Thomas et al. (2016)	HaCat	HPV51-E6	RTRQRNETQV	1	1	1	1	1	1	1	1	0	1	0	0	0	0	1	0	1	0	0	0	0	0	0	0	0	0	0	0	0	0	0	0	0	0	0	0	0	0	0
	Thomas et al. (2016)	HaCat	HPV56-E6	TSREPRESTV	1	1	1	1	1	1	1	1	1	0	0	0	0	0	1	0	1	0	0	0	0	0	0	0	0	0	0	0	0	0	0	0	0	0	0	0	0	0	0
	This study	HeLa	HPV59-E6	QRQARSETLV	1	1	1	1	1	0	0	0	0	0	1	0	0	1	0	0	0	0	1	0	0	1	0	0	0	0	0	0	0	1	0	1	0	0	0	0	0	0	0
		HaCat			1	1	1	1	1	0	0	1	1	0	0	1	0	1	0	0	0	0	1	0	0	0	0	0	0	0	0	0	0	0	0	0	0	0	0	0	0	0	0
		Jurkat			1	1	1	1	1	0	0	1	0	1	0	0	0	1	0	0	0	1	0	0	0	0	1	0	0	0	0	0	0	1	0	0	0	0	0	0	0	0	0
	Thomas et al. (2016)	HaCat	HPV66-E6	TSRQATESTV	1	1	1	1	0	1	0	0	0	0	0	0	0	0	0	1	0	0	0	0	0	0	0	0	0	0	0	0	0	0	0	0	0	0	0	0	0	0	0
	Thomas et al. (2016)	HaCat	HPV70-E6	RRRIRRETQV	1	1	1	1	0	1	1	0	0	0	0	0	0	0	1	0	1	0	0	0	0	0	0	0	0	0	0	0	0	0	0	0	0	0	0	0	0	0	0
	This study	HeLa	HPV82-E6	PPRQRSETQV	1	1	1	1	1	1	1	0	0	0	0	0	1	0	0	0	0	0	0	0	0	0	0	0	0	0	1	0	0	0	0	0	0	0	0	0	0	0	0
		HaCat			1	1	1	1	1	1	0	1	0	0	0	1	0	0	1	0	0	0	0	0	0	0	0	0	0	0	0	0	0	0	0	0	0	0	0	0	0	0	0
		Jurkat			1	1	1	1	1	0	0	1	0	1	0	1	0	0	0	0	0	1	0	0	0	0	0	0	0	0	0	0	0	0	0	0	0	0	0	0	0	0	0
	Al-Saleem et al. (2019)	293T	HTLV1-TAX1	SEKHFRETEV	1	0	1	0	1	1	0	0	0	1	0	1	1	0	0	0	0	0	0	0	0	0	0	0	0	0	0	0	0	0	0	0	0	0	0	0	0	0	0
	This study	HeLa			1	1	1	1	1	1	1	0	1	0	1	1	1	1	0	1	0	0	0	0	0	1	0	0	1	0	0	0	0	0	0	0	0	0	0	0	1	0	0
		HaCat			1	1	1	1	0	1	0	1	1	0	1	0	0	1	1	0	0	0	1	0	0	0	0	1	1	0	0	0	1	0	0	0	0	0	0	0	0	1	0
		Jurkat			1	1	1	1	1	0	0	1	1	1	1	1	1	0	0	1	0	1	1	0	0	0	1	0	1	0	0	0	0	0	0	0	0	0	0		0	0	1
		Detected in Vincentelli et al. (2015)			+	-	+	-	+	+	+	+	+	+	+	+	+	+	+	+	-	+	+	-	+	-	-	+	-	+	-	-	-	+	-	-	-	+	+	-	+	-	-
		Contain L27 domain (SMART)			+	+	+	+	-	-	-	-	-	-	-	-	-	+	-	+	-	-	+	-	-	+	-	-	-	-	-	-	-	-	-	-	+	-	-	-	-	-	-

## Sheet: PDZcomplexome
		Enrichment values compared to biotin controls																												Correlation between enrichments
		HeLa								Jurkat								HaCat													PCC between pairs					PCC between pairs, sorted
			HPV30E6	HPV59E6	HPV18E6	HPV35E6	TAX1	HPV82E6	HPV16E6		HPV30E6	HPV59E6	HPV18E6	HPV35E6	TAX1	HPV82E6	HPV16E6		HPV30E6	HPV59E6	HPV18E6	HPV35E6	TAX1	HPV82E6	HPV16E6						HeLa-Jurkat	HeLa-Hacat	Hacat-Jurkat			HeLa-Jurkat	HeLa-HaCat	HaCat-Jurkat
	LNX2		1.01687	16.2379	√	√	√	√	√		0.543406	12.2942	0.978358	0.804846	0.860748	1.54438	0.67602		√	√	√	√	√	√	√					LNX2	1	#VALUE!	#VALUE!		TX1B3	0.99998	0.983462	0.963783
	TX1B3		√	√	30.0042	15.3151	1519.84	1.31178	6.47191		1.20894	1.34902	7.06504	4.0851	226.374	1.17013	2.17837		0.934933	3.11959	1.58645	3.25485	10.076	1.87195	2.29811					TX1B3	0.99998	0.983462	0.963783		SNTB1	0.993118
	SNTB1		6.47258	1.29475	18.1031	8.84287	40.8731	3.38344	8.83238		3.56154	1.39105	6.5868	4.95686	15.1418	1.50338	3.8642		√	√	√	√	√	√	√					SNTB1	0.993118	#VALUE!	#VALUE!		SNX27	0.988293	-0.404801	-0.445233
	NHERF2		√	√	0.843426	0.874148	1.17458	0.933956	2.86265		√	√	√	√	√	√	√		1.07238	0.740283	1.76539	0.665182	1.37744	1.04851	14.4499					NHERF2	#VALUE!	0.987333	#VALUE!		NHERF2		0.987333
	SYNJ2BP		15.3799	4.83138	49.102	63.5808	116.789	1.62257	8.66225		1.53205	1.02752	14.1676	12.5026	26.3575	0.748482	1.09654		21.8845	0.609195	58.3772	25.1934	79.5867	0.9608	17.0893					SYNJ2BP	0.985218	0.891509	0.927569		SYNJ2BP	0.985218	0.891509	0.927569
	SCRIB		155.643	10.9364	215.826	217.502	315.835	163.074	209.394		266.424	20.5739	288.23	314.517	441.442	159.61	256.729		0.831507	2.9438	0.592412	3.07903	1.04989	2.03958	1.67957					SCRIB	0.959532	-0.493752	-0.520233		LAP2	0.975983	0.89257	0.927776
	LAP2		1.4747	1.20145	1.84662	1.44763	3.47771	1.5359	1.20319		2.68895	1.6374	2.32185	1.97825	7.10322	1.72426	1.17708		1.6394	1.00668	0.897361	0.849158	3.42962	1.44107	1.31452					LAP2	0.975983	0.89257	0.927776		SCRIB	0.959532	-0.493752	-0.520233
	MPP5		4.52598	118.434	60.314	4.00312	32.77	0.93777	3.95508		1.1291	26.9941	3.32113	1.38506	1.41174	1.42535	1.02553		1.92836	12.9528	11.3097	0.726482	6.65623	1.07049	0.995226					MPP5	0.899718	0.945478	0.71197		SNTB2	0.907363	0.95353	0.90369
	MPP6		√	√	3.71509	1.13274	3.01164	1.44922	2.05144		1.19904	1.48305	2.51723	1.38815	2.64926	1.23923	1.64398		1.75569	0.678675	5.00655	0.824635	5.13829	0.768424	3.13148					MPP6	0.932878	0.948953	0.929018		MPP6	0.932878	0.948953	0.929018
	MPP7		9.12092	60.5988	14.477	11.6551	17.2476	11.7654	11.686		2.78053	6.23238	4.39741	2.91331	3.87635	3.60046	2.99496		42.831	48.2208	48.2656	30.7607	83.2549	41.1379	63.9865					MPP7	0.919328	0.0237903	0.0940149		MPP5	0.899718	0.945478	0.71197
	SNTB2		1.07131	0.942268	76.8837	48.6677	164.038	11.3465	38.0503		1.04993	0.926027	1.0984	1.09773	1.2456	0.979553	0.996314		8.99874	1.60014	15.423	7.50638	35.45	3.20153	11.7622					SNTB2	0.907363	0.95353	0.90369		GOPC	0.926017
	PDLIM5		0.908317	0.857878	0.90857	0.784829	1.05387	1.15619	1.1224		0.947005	1.03366	0.794522	0.850757	0.92353	0.933021	0.908428		0.942051	1.12372	0.702189	1.09047	0.934628	1.31479	1.12759					PDLIM5	0.111054	0.387044	0.540737		MPP7	0.919328	0.0237903	0.0940149
	MAGI3		√	√	√	√	√	√	√		2.10803	5.81419	5.36471	3.73988	4.7457	3.78115	1.6496		2.0539	7.50498	7.41172	4.2563	9.39771	8.82196	2.42276					MAGI3	#VALUE!	#VALUE!	0.799842		MAGI3			0.799842
	InaDl		0.806717	34.229	3.56703	1.27014	1.32646	1.03516	0.881067		0.574693	0.706814	0.838296	0.869145	196.05	1.17461	0.52129		0.763444	5.89517	8.03031	0.59497	6.60606	0.948528	0.561608					InaDl	-0.172069	0.393941	0.431323		TJP1		0.799155
	LIN7C		110.029	364.251	285.605	131.147	229.661	134.006	145.232		26.9244	46.5688	67.976	34.6654	97.3698	34.5003	32.0459		207.814	354.524	215.37	269.853	343.655	385.062	334.203					LIN7C	0.51193	0.144869	0.0956806		PSMD9	0.772035
	SNX27		1.40778	0.979203	12.7588	1.3846	64.9405	1.21397	7.37552		14.566	1.60082	16.6118	2.87691	95.1608	3.69835	7.18752		0.886444	3.32548	0.641202	3.29005	1.08754	1.93368	1.65409					SNX27	0.988293	-0.404801	-0.445233		DVL2	0.573228
	CASK		20.8221	39.4757	5.33977	4.9282	6.16812	4.68902	4.8465		11.1067	14.7605	15.1986	12.6509	13.1416	11.8212	11.3007		207.814	354.524	215.37	269.853	343.655	385.062	334.203					CASK	0.30672	0.0598011	-0.0811555		PDLIM5	0.111054	0.387044	0.540737
	PDLIM7		0.889758	0.933631	0.799013	0.920669	1.05087	1.07511	0.929149		1.05706	1.13438	1.08972	1.16781	1.22903	1.0902	1.04404		0.658011	0.47429	0.525109	0.422368	0.900678	0.586399	1.0616					PDLIM7	0.414003	0.278969	-0.127795		LIN7C	0.51193	0.144869	0.0956806
	PDLIM2		√	√	√	√	√	√	√		1.53769	1.13634	1.45883	1.72827	2.20268	1.43213	1.47501		1.23484	1.47893	0.82728	1.55274	1.70968	1.55268	1.63649					PDLIM2	#VALUE!	#VALUE!	0.351591		InaDl	-0.172069	0.393941	0.431323
	PSMD9		0.680612	0.959779	0.798461	0.586481	0.389377	0.608614	1.01274		0.703189	0.697136	0.816521	0.748177	0.514769	0.653535	0.86076		√	√	√	√	√	√	√					PSMD9	0.772035	#VALUE!	#VALUE!		PDLIM7	0.414003	0.278969	-0.127795
	DLG1		5.98533	3.64562	6.46811	6.42935	6.84132	7.06165	6.08782		488.641	540.448	519.325	596.561	587.777	457.64	502.402		3.37445	5.33141	2.34545	5.28517	4.4997	5.21083	4.43668					DLG1	-0.0854545	-0.233315	0.227294		PDLIM2			0.351591
	AHNAK		1.12702	0.965687	0.875485	0.883951	0.856167	0.969483	0.889011		√	√	√	√	√	√	√		1.43404	0.935697	1.36211	0.730253	1.28539	1.0524	1.0344					AHNAK	#VALUE!	0.340905	#VALUE!		AHNAK		0.340905
	SIPA1L1		0.506957	1.1798	0.922807	0.507162	0.430386	0.681771	0.593313		1.13365	0.905112	1.18719	1.06012	1.25237	0.762731	0.781689		√	√	√	√	√	√	√					SIPA1L1	-0.25316	#VALUE!	#VALUE!		CASK	0.30672	0.0598011	-0.0811555
	TJP1		0.715723	0.922316	1.68486	0.878509	1.21629	0.847541	1.33503		√	√	√	√	√	√	√		3.76626	1.04368	8.8327	1.26553	3.05925	2.39302	4.02331					TJP1	#VALUE!	0.799155	#VALUE!		DLG1	-0.0854545	-0.233315	0.227294
	DVL2		0.705743	1.51128	0.976273	0.763703	0.914296	0.949942	1.004		0.939397	1.11285	1.04454	1.09054	0.972521	0.989236	0.975608		√	√	√	√	√	√	√					DVL2	0.573228	#VALUE!	#VALUE!		SIPA1L1	-0.25316
	MPDZ		1.59951	2.57057	3.23967	2.49321	3.88971	1.73249	0.935335		√	√	√	√	√	√	√		√	√	√	√	√	√	√					MPDZ	#VALUE!	#VALUE!	#VALUE!
	LMO7		0.840842	0.859292	1.91192	1.9557	1.13005	1.08219	0.945899		√	√	√	√	√	√	√		√	√	√	√	√	√	√					LMO7	#VALUE!	#VALUE!	#VALUE!
	ARHGEF12		√	√	1.02455	1.0524	1.27409	1.08832	1.45239		√	√	√	√	√	√	√		√	√	√	√	√	√	√					ARHGEF12	#VALUE!	#VALUE!	#VALUE!
	DLG5		0.701924	0.862505	1.39279	1.25009	0.99359	0.89049	1.48805		√	√	√	√	√	√	√		√	√	√	√	√	√	√					DLG5	#VALUE!	#VALUE!	#VALUE!
	ARHGAP21		√	√	1.06853	1.29726	0.863326	1.12658	1.41008		√	√	√	√	√	√	√		√	√	√	√	√	√	√					ARHGAP21	#VALUE!	#VALUE!	#VALUE!
	HTRA1		1.25052	1.77459	2.3833	2.04577	1.68441	2.42331	1.52007		√	√	√	√	√	√	√		√	√	√	√	√	√	√					HTRA1	#VALUE!	#VALUE!	#VALUE!
	SDCBP		1.30135	15.5306	√	√	√	√	√		√	√	√	√	√	√	√		√	√	√	√	√	√	√					SDCBP	#VALUE!	#VALUE!	#VALUE!
	NHERF3		√	√	0.762276	0.8645	0.978144	0.802695	21.1168		√	√	√	√	√	√	√		√	√	√	√	√	√	√					NHERF3	#VALUE!	#VALUE!	#VALUE!
	SNTA1		√	√	1.17624	0.52576	3.71349	1.42166	0.984128		√	√	√	√	√	√	√		√	√	√	√	√	√	√					SNTA1	#VALUE!	#VALUE!	#VALUE!
	DLG3		√	√	5.78635	5.84439	3.73607	7.45946	5.43758		√	√	√	√	√	√	√		√	√	√	√	√	√	√					DLG3	#VALUE!	#VALUE!	#VALUE!
	GOPC		√	√	2.79949	1.39369	1.08024	1.52855	1.4585		1.20999	1.37611	15.4834	1.26174	0.755558	1.7964	7.21986		√	√	√	√	√	√	√					GOPC	0.926017	#VALUE!	#VALUE!
	MPP1		√	√	√	√	√	√	√		1.36798	1.411	0.546518	1.29834	1.2755	1.46427	1.58668		√	√	√	√	√	√	√					MPP1	#VALUE!	#VALUE!	#VALUE!
	SIPA1L2		√	√	√	√	√	√	√		0.650013	0.782	1.11031	1.11415	0.571179	0.564996	0.77797		√	√	√	√	√	√	√					SIPA1L2	#VALUE!	#VALUE!	#VALUE!
	MYO18A		√	√	√	√	√	√	√		1.08466	0.864195	0.419125	0.920317	0.428424	0.416992	0.66827		√	√	√	√	√	√	√					MYO18A	#VALUE!	#VALUE!	#VALUE!
	PDZD11		√	√	√	√	√	√	√		2.95739	1.30015	1.03234	1.80315	5.48969	0.854343	2.66873		√	√	√	√	√	√	√					PDZD11	#VALUE!	#VALUE!	#VALUE!
	DLG4		√	√	√	√	√	√	√		4.12504	4.38365	3.15915	3.94447	3.2324	3.60138	3.39		√	√	√	√	√	√	√					DLG4	#VALUE!	#VALUE!	#VALUE!
	MAGI1		√	√	√	√	√	√	√		25.1193	91.0533	134.269	54.3064	96.0641	53.6695	36.8169		√	√	√	√	√	√	√					MAGI1	#VALUE!	#VALUE!	#VALUE!
	GOPC		√	√	√	√	√	√	√		√	√	√	√	√	√	√		√	√	√	√	√	√	√					GOPC	#VALUE!	#VALUE!	#VALUE!
	APBA1		√	√	√	√	√	√	√		2.12678	2.38439	5.12325	2.90926	3.50124	1.65135	2.04235		√	√	√	√	√	√	√					APBA1	#VALUE!	#VALUE!	#VALUE!
	TJP2		√	√	√	√	√	√	√		√	√	√	√	√	√	√		0.876129	1.93636	1.79886	1.80843	0.998175	1.48367	1.78137					TJP2	#VALUE!	#VALUE!	#VALUE!
	PDLIM1		√	√	√	√	√	√	√		√	√	√	√	√	√	√		2.29449	0.683789	3.15766	0.568814	2.37946	0.76387	1.57591					PDLIM1	#VALUE!	#VALUE!	#VALUE!
	AHNAK2		√	√	√	√	√	√	√		√	√	√	√	√	√	√		1.16894	0.876391	0.806165	0.845476	1.32128	0.899234	0.909984					AHNAK2	#VALUE!	#VALUE!	#VALUE!
	PDLIM4		√	√	√	√	√	√	√		√	√	√	√	√	√	√		1.33306	0.504789	1.03277	1.03096	2.29982	1.13086	1.34509					PDLIM4	#VALUE!	#VALUE!	#VALUE!
	NHERF		√	√	√	√	√	√	√		√	√	√	√	√	√	√		2.25664	0.286292	2.47101	0.215222	1.55351	0.376188	2.74163					NHERF	#VALUE!	#VALUE!	#VALUE!
	PTPN3		√	√	√	√	√	√	√		√	√	√	√	√	√	√		1.3343	0.617196	1.70224	0.935181	6.32366	1.00886	2.03261					PTPN3	#VALUE!	#VALUE!	#VALUE!
	GORASP2		√	√	√	√	√	√	√		√	√	√	√	√	√	√		0.566084	1.19714	9.04205	0.699036	1.22406	0.88643	0.876969					GORASP2	#VALUE!	#VALUE!	#VALUE!
	final additive pKd										PCC between affinity and amounts						PCC between affinity and amounts, sorted										PCC between affinity and amounts, filtered to PDZ proteins with > 3 affinities
		HPV30E6	HPV59E6	HPV18E6	HPV35E6	TAX1	HPV82E6	HPV16E6			HeLa	Jurkat	HaCat					HeLa	Jurkat	HaCat								HeLa	Jurkat	HaCat
	LNX2	3.77127	5.17452	3.17025	3.5	4.14627	3.72508	3.5		LNX2	1	0.886018					LNX2	1	0.886018								LNX2	1	0.886018
	TX1B3	4.65257	4.04837	4.665	4.92686	6.20175	4.1412	4.87076		TX1B3	0.91545	0.884301	0.840044				TJP2			0.957305							TJP2			0.957305
	SNTB1	5.10167	3.86065	5.22866	4.67884	6.1207	4.05411	4.92056		SNTB1	0.893095	0.902038					SYNJ2BP	0.931461	0.875795	0.836747							SYNJ2BP	0.931461	0.875795	0.836747
	NHERF2	3.5	3.5	3.5	3.77412	3.94587	3.5	4.19161		NHERF2	0.833353		0.771332				TX1B3	0.91545	0.884301	0.840044							TX1B3	0.91545	0.884301	0.840044
	SYNJ2BP	5.35535	4.81334	5.34884	5.6853	6.04437	4.86287	5.18326		SYNJ2BP	0.931461	0.875795	0.836747				NHERF3	0.912497									NHERF3	0.912497
	SCRIB	5.52198	4.46317	5.06358	5.23294	6.09472	4.62899	5.67652		SCRIB	0.800664	0.872149	-0.519816				SNTB1	0.893095	0.902038								SNTB1	0.893095	0.902038
	LAP2	4.45795	3.5	3.61488	3.6933	4.99011	3.44642	3.5		LAP2	0.804018	0.90035	0.867033				LAP2	0.804018	0.90035	0.867033							LAP2	0.804018	0.90035	0.867033
	MPP5	3.5	3.5	3.5	3.5	3.5	3.5	3.5		MPP5							SNTB2	0.464742	0.892884	0.835813							SCRIB	0.800664	0.872149	-0.519816
	MPP6	3.5	3.5	3.5	3.5	3.5	3.5	3.58209		MPP6	-0.114331	-0.0640748	0.147536				SCRIB	0.800664	0.872149	-0.519816							NHERF2	0.833353		0.771332
	MPP7	3.5	3.5	3.5	3.5	3.5	3.5	3.5		MPP7							NHERF2	0.833353		0.771332							SNTA1	0.781223
	SNTB2	4.67548	3.5	4.57983			3.5	4.11595		SNTB2	0.464742	0.892884	0.835813				SNTA1	0.781223									ARHGEF12	0.754045
	PDLIM5	3.5	3.5	3.5	3.5	3.5	3.5	3.5		PDLIM5							ARHGEF12	0.754045									LIN7C	0.172198	0.739219	-0.263381
	MAGI3	5.35715	6.08251	5.55758	5.40717	5.36996	5.68103	5.32816		MAGI3		0.677282	0.481874				LIN7C	0.172198	0.739219	-0.263381							SNX27	0.613779	0.712682	-0.504414
	InaDl	4.16645	3.89594	3.7336	3.5	4.236	3.30882	3.48937		InaDl	0.16724	0.588323	0.461101				SNX27	0.613779	0.712682	-0.504414							DLG1	-0.0589479	0.681726	-0.455516
	LIN7C	4.18748	3.86883	4.17115	3.75884	4.58608	3.64412	4.04146		LIN7C	0.172198	0.739219	-0.263381				PDLIM4			0.69079							MAGI3		0.677282	0.481874
	SNX27	5.63621	4.64234	4.55357	4.66165	5.7198	4.67481	4.90718		SNX27	0.613779	0.712682	-0.504414				DLG1	-0.0589479	0.681726	-0.455516							PTPN3			0.601428
	CASK	3.5	3.5	3.5	3.5	3.5	3.5	3.5		CASK							MAGI3		0.677282	0.481874							InaDl	0.16724	0.588323	0.461101
	PDLIM7	3.5	3.5	3.5	3.5	3.5	3.5	3.5		PDLIM7							PTPN3			0.601428							MAGI1		0.45664
	PDLIM2	3.5	3.5	3.5	3.5	3.5	3.5	3.5		PDLIM2							InaDl	0.16724	0.588323	0.461101							MPDZ	0.391015
	PSMD9	3.5	3.5	3.5	3.5	3.5	3.5	3.5		PSMD9							AHNAK	0.0696789		0.548958							DLG5	0.266391
	DLG1	5.72868	5.68183	5.94782	5.77886	5.94508	5.23047	5.32748		DLG1	-0.0589479	0.681726	-0.455516				NHERF			0.52718							GORASP2			0.0295282
	AHNAK	3.71603	3.5	3.5	3.5	3.91836	3.5	3.5		AHNAK	0.0696789		0.548958				MAGI1		0.45664								DLG4		-0.172815
	SIPA1L1	3.5	3.5	3.5	3.5	3.5	3.5	3.5		SIPA1L1							MPDZ	0.391015									GOPC	-0.714824	-0.573996
	TJP1	3.5	3.5	3.5	3.5	3.5	3.5	4.2197		TJP1	0.321481		0.0908266				PDLIM1			0.383803							DLG3	-0.593339
	DVL2	3.5	3.5	3.5	3.5	3.5	3.5	3.5		DVL2							MPP1		0.376337
	MPDZ	3.5	4.40479	3.56199	3.97691	5.05183	3.5	4.41512		MPDZ	0.391015						TJP1	0.321481		0.0908266
	LMO7	3.5	3.5	3.5		3.5	3.5	4.149		LMO7	-0.222855						DLG5	0.266391
	ARHGEF12	4.19658	3.5	3.90576	4.05881	3.80542	3.72019	4.91759		ARHGEF12	0.754045						MPP6	-0.114331	-0.0640748	0.147536
	DLG5	3.5	3.5	3.5	4.75197	5.08213	3.5	4.12269		DLG5	0.266391						GORASP2			0.0295282
	ARHGAP21	3.5	3.5	3.5	3.5	3.5	3.5	3.5		ARHGAP21							DLG4		-0.172815
	HTRA1	3.7313	4.13587	3.5	3.5	3.96804	3.5	3.5		HTRA1	-0.415111						LMO7	-0.222855
	SDCBP	3.5	3.5	3.5	3.5	3.5	3.5	3.5		SDCBP							APBA1		-0.239307
	NHERF3	4.87013	4.82104	4.05315	4.03712	4.71294	4.02511	5.63413		NHERF3	0.912497						HTRA1	-0.415111
	SNTA1	4.7175	3.98973	4.70064	4.84747	5.90298	4.15041	4.74523		SNTA1	0.781223						GOPC	-0.714824	-0.573996
	DLG3	5.5165	5.34082	5.76648	5.69106	5.79333	5.17965	5.17149		DLG3	-0.593339						DLG3	-0.593339
	GOPC	4.14494	3.91818	3.18412	3.5	3.5	3.63365	3.81882		GOPC	-0.714824	-0.573996
	MPP1	5.16984	6.0264	3.5	3.5	3.5	5.74711	3.5		MPP1		0.376337
	SIPA1L2	3.5	3.5	3.5	3.5	3.5	3.5	3.5		SIPA1L2
	MYO18A	3.5	3.5	3.5	3.5	3.5	3.5	3.5		MYO18A
	PDZD11	3.5	3.5	3.5	3.5	3.5	3.5	3.5		PDZD11
	DLG4	5.58561	5.63006	5.9824	5.77918	5.84894	5.17749	5.33222		DLG4		-0.172815
	MAGI1	5.3706	6.19762	5.97792	5.25562	5.46878	5.62795	5.94242		MAGI1		0.45664
	GOPC									GOPC
	APBA1	4.22783	3.5	3.5	3.5	3.56084	3.5	3.5		APBA1		-0.239307
	TJP2	0	3.81434	3.88816	3.5	0	3.43545	4.1249		TJP2			0.957305
	PDLIM1	3.5	3.5	3.5	3.5	3.69272	0	3.82492		PDLIM1			0.383803
	AHNAK2	3.5	3.5			3.5	3.5	3.5		AHNAK2
	PDLIM4	3.5	3.5	3.5	4.15575	4.54485	3.5	3.5		PDLIM4			0.69079
	NHERF	3.5	3.5	3.5	3.5	3.5	3.5	4.33617		NHERF			0.52718
	PTPN3	5.13468	4.4012	4.48619	4.92742	5.25699	4.30756	5.06022		PTPN3			0.601428
	GORASP2	3.5	4.34353	3.88671	3.81635	3.5	4.11817	4.02245		GORASP2			0.0295282

## Sheet: Jurkat HPV16-E6
-LOG(P-Value)	Difference log2	Ratio HPV16/biot	Accession	Description	Gene name	Coverage [%]	# Peptides	# PSMs
8.07564	8.9727	502.402	Q12959	Disks large homolog 1 OS=Homo sapiens OX=9606	DLG1	56	31	1611
6.96283	8.0041	256.729	Q14160	Protein scribble homolog OS=Homo sapiens OX=9606	SCRIB	69	73	2182
7.44973	5.2023	36.8169	Q96QZ7	Membrane-associated guanylate kinase WW and PDZ domain-containing protein 1 OS=Homo sapiens OX=9606	MAGI1	44	41	902
6.03153	5.00207	32.0459	Q9NUP9	Protein lin-7 homolog C OS=Homo sapiens OX=9606	LIN7C	53	8	227
6.55365	3.49835	11.3007	O14936	Peripheral plasma membrane protein CASK OS=Homo sapiens OX=9606	CASK	33	21	322
5.16743	2.85197	7.21986	Q9HD26	Golgi-associated PDZ and coiled-coil motif-containing protein OS=Homo sapiens OX=9606	GOPC	34	11	60
2.33048	2.84686	7.19431	Q9H3G5	Probable serine carboxypeptidase CPVL OS=Homo sapiens OX=9606	CPVL	14	6	30
5.62549	2.84549	7.18752	Q96L92	Sorting nexin-27 OS=Homo sapiens OX=9606	SNX27	66	24	257
1.59893	2.59833	6.05587	P27635	60S ribosomal protein L10 OS=Homo sapiens OX=9606	RPL10	19	2	42
2.86428	2.57399	5.95456	P78347	General transcription factor II-I OS=Homo sapiens OX=9606	GTF2I	33	23	292
2.93717	2.53933	5.8132	P46939	Utrophin OS=Homo sapiens OX=9606	UTRN	14	36	182
3.15696	2.33656	5.05095	P23634	Plasma membrane calcium-transporting ATPase 4 OS=Homo sapiens OX=9606	ATP2B4	11	8	88
6.28315	1.95017	3.8642	Q13884	Beta-1-syntrophin OS=Homo sapiens OX=9606	SNTB1	43	14	118
2.35253	1.76128	3.39	P78352	Disks large homolog 4 OS=Homo sapiens OX=9606	DLG4	20	9	160
1.34751	1.71012	3.27188	P42765	3-ketoacyl-CoA thiolase mitochondrial OS=Homo sapiens OX=9606	ACAA2	8	2	3
0.831103	1.67649	3.19649	Q8N5C7	DTW domain-containing protein 1 OS=Homo sapiens OX=9606	DTWD1	23	4	45
3.3065	1.58254	2.99496	Q5T2T1	MAGUK p55 subfamily member 7 OS=Homo sapiens OX=9606	MPP7	21	9	66
1.65599	1.53956	2.90706	O60941	Dystrobrevin beta OS=Homo sapiens OX=9606	DTNB	24	9	64
1.20118	1.41615	2.66873	Q5EBL8	PDZ domain-containing protein 11 OS=Homo sapiens OX=9606	PDZD11	33	3	30
1.18177	1.3372	2.52661	Q99595	Mitochondrial import inner membrane translocase subunit Tim17-A OS=Homo sapiens OX=9606	TIMM17A	25	2	38
1.28912	1.33459	2.52204	Q9NYA4	Myotubularin-related protein 4 OS=Homo sapiens OX=9606	MTMR4	3	3	39
1.34511	1.32315	2.50213	Q9Y6Y8	SEC23-interacting protein OS=Homo sapiens OX=9606	SEC23IP	15	10	129
0.814725	1.3036	2.46844	P42025	Beta-centractin OS=Homo sapiens OX=9606	ACTR1B	14	4	76
3.06218	1.28423	2.43552	Q9BRQ0	Pygopus homolog 2 OS=Homo sapiens OX=9606	PYGO2	14	2	30
1.06005	1.26674	2.40617	Q04917	14-3-3 protein eta OS=Homo sapiens OX=9606	YWHAH	20	5	89
1.08009	1.23542	2.35449	P62995	Transformer-2 protein homolog beta OS=Homo sapiens OX=9606	TRA2B	10	2	6
1.18522	1.20624	2.30736	P50914	60S ribosomal protein L14 OS=Homo sapiens OX=9606	RPL14	16	3	30
0.564791	1.1912	2.28343	Q5SZL2	Centrosomal protein of 85 kDa-like OS=Homo sapiens OX=9606	CEP85L	7	4	48
0.932696	1.16472	2.2419	Q14318	Peptidyl-prolyl cis-trans isomerase FKBP8 OS=Homo sapiens OX=9606	FKBP8	15	3	15
0.544097	1.15795	2.23141	P63000	Ras-related C3 botulinum toxin substrate 1 OS=Homo sapiens OX=9606	RAC1	22	4	86
1.11102	1.15596	2.22833	Q9UBD5	Origin recognition complex subunit 3 OS=Homo sapiens OX=9606	ORC3	4	2	12
2.57731	1.12325	2.17837	O14907	Tax1-binding protein 3 OS=Homo sapiens OX=9606	TAX1BP3	71	6	78
1.66348	1.11073	2.15955	Q9UPN4	Centrosomal protein of 131 kDa OS=Homo sapiens OX=9606	CEP131	6	5	43
0.469124	1.09136	2.13075	Q86U44	N6-adenosine-methyltransferase catalytic subunit OS=Homo sapiens OX=9606	METTL3	6	2	7
0.79359	1.07857	2.11195	O96019	Actin-like protein 6A OS=Homo sapiens OX=9606	ACTL6A	9	2	8
1.66864	1.03023	2.04235	Q02410	Amyloid-beta A4 precursor protein-binding family A member 1 OS=Homo sapiens OX=9606	APBA1	13	4	47
0.652325	1.02697	2.03774	P25685	DnaJ homolog subfamily B member 1 OS=Homo sapiens OX=9606	DNAJB1	13	3	12
1.372	1.01025	2.01426	Q5SNT2	Transmembrane protein 201 OS=Homo sapiens OX=9606	TMEM201	5	2	5
1.39483	1.00988	2.01374	Q15717	ELAV-like protein 1 OS=Homo sapiens OX=9606	ELAVL1	13	3	11
1.51827	1.00354	2.00492	O95336	6-phosphogluconolactonase OS=Homo sapiens OX=9606	PGLS	14	2	14
1.64119	1.00096	2.00133	O14757	Serine/threonine-protein kinase Chk1 OS=Homo sapiens OX=9606	CHEK1	9	3	11
0.766805	1.00076	2.00106	P34931	Heat shock 70 kDa protein 1-like OS=Homo sapiens OX=9606	HSPA1L	19	9	285
1.04765	0.985268	1.97968	P35580	Myosin-10 OS=Homo sapiens OX=9606	MYH10	7	9	126
0.920741	0.980671	1.97338	Q12834	Cell division cycle protein 20 homolog OS=Homo sapiens OX=9606	CDC20	16	4	66
1.32826	0.935125	1.91206	Q9P2I0	Cleavage and polyadenylation specificity factor subunit 2 OS=Homo sapiens OX=9606	CPSF2	8	4	47
1.22753	0.932729	1.90888	P41091	Eukaryotic translation initiation factor 2 subunit 3 OS=Homo sapiens OX=9606	EIF2S3	13	4	24
2.55312	0.929092	1.90408	O95163	Elongator complex protein 1 OS=Homo sapiens OX=9606	ELP1	14	11	97
0.919253	0.882501	1.84357	P12270	Nucleoprotein TPR OS=Homo sapiens OX=9606	TPR	4	5	49
0.848888	0.877494	1.83718	Q9BW19	Kinesin-like protein KIFC1 OS=Homo sapiens OX=9606	KIFC1	21	9	99
0.324745	0.87304	1.83152	P46060	Ran GTPase-activating protein 1 OS=Homo sapiens OX=9606	RANGAP1	24	12	218
0.947199	0.872904	1.83135	Q10469	Alpha-16-mannosyl-glycoprotein 2-beta-N-acetylglucosaminyltransferase OS=Homo sapiens OX=9606	MGAT2	8	2	34
0.583557	0.860794	1.81604	Q92538	Golgi-specific brefeldin A-resistance guanine nucleotide exchange factor 1 OS=Homo sapiens OX=9606	GBF1	6	6	40
0.85892	0.85039	1.80299	Q7KZF4	Staphylococcal nuclease domain-containing protein 1 OS=Homo sapiens OX=9606	SND1	5	3	31
0.330347	0.845536	1.79693	Q6ZRI6	Uncharacterized protein C15orf39 OS=Homo sapiens OX=9606	C15orf39	25	15	261
0.734686	0.829004	1.77646	Q9Y6H3	Mitochondrial inner membrane protease ATP23 homolog OS=Homo sapiens OX=9606	ATP23	15	2	17
0.721097	0.826003	1.77277	O60566	Mitotic checkpoint serine/threonine-protein kinase BUB1 beta OS=Homo sapiens OX=9606	BUB1B	11	8	90
0.445804	0.81989	1.76527	Q9NYV6	RNA polymerase I-specific transcription initiation factor RRN3 OS=Homo sapiens OX=9606	RRN3	8	4	25
1.15595	0.813314	1.75724	P48507	Glutamate--cysteine ligase regulatory subunit OS=Homo sapiens OX=9606	GCLM	15	3	21
1.09094	0.797282	1.73782	Q9NYH9	U3 small nucleolar RNA-associated protein 6 homolog OS=Homo sapiens OX=9606	UTP6	8	3	47
1.45338	0.796933	1.7374	Q96NB2	Sideroflexin-2 OS=Homo sapiens OX=9606	SFXN2	8	2	10
2.0865	0.796276	1.73661	Q9UN37	Vacuolar protein sorting-associated protein 4A OS=Homo sapiens OX=9606	VPS4A	17	6	79
2.94977	0.795941	1.73621	O75369	Filamin-B OS=Homo sapiens OX=9606	FLNB	24	41	559
1.06854	0.79224	1.73176	Q12788	Transducin beta-like protein 3 OS=Homo sapiens OX=9606	TBL3	4	2	5
1.42988	0.76557	1.70004	Q9Y5Y2	Cytosolic Fe-S cluster assembly factor NUBP2 OS=Homo sapiens OX=9606	NUBP2	45	7	114
0.39027	0.764078	1.69828	Q9NZJ7	Mitochondrial carrier homolog 1 OS=Homo sapiens OX=9606	MTCH1	18	4	56
1.20019	0.763484	1.69759	P57737	Coronin-7 OS=Homo sapiens OX=9606	CORO7	8	4	64
0.662038	0.750687	1.68259	O60343	TBC1 domain family member 4 OS=Homo sapiens OX=9606	TBC1D4	3	3	16
0.902309	0.748108	1.67959	Q08881	Tyrosine-protein kinase ITK/TSK OS=Homo sapiens OX=9606	ITK	8	4	29
0.960507	0.744346	1.67521	O76071	Probable cytosolic iron-sulfur protein assembly protein CIAO1 OS=Homo sapiens OX=9606	CIAO1	36	6	85
0.588817	0.743634	1.67439	P51784	Ubiquitin carboxyl-terminal hydrolase 11 OS=Homo sapiens OX=9606	USP11	12	7	67
1.71018	0.735711	1.66522	Q13572	Inositol-tetrakisphosphate 1-kinase OS=Homo sapiens OX=9606	ITPK1	17	4	49
0.810914	0.735243	1.66468	Q9NVR5	Protein kintoun OS=Homo sapiens OX=9606	DNAAF2	4	2	11
0.77939	0.73465	1.66399	Q9Y2Y1	DNA-directed RNA polymerase III subunit RPC10 OS=Homo sapiens OX=9606	POLR3K	32	2	34
1.48779	0.722118	1.6496	Q5TCQ9	Membrane-associated guanylate kinase WW and PDZ domain-containing protein 3 OS=Homo sapiens OX=9606	MAGI3	45	47	641
0.606687	0.720052	1.64724	Q96CS2	HAUS augmin-like complex subunit 1 OS=Homo sapiens OX=9606	HAUS1	9	2	22
2.11613	0.717189	1.64398	Q9NZW5	MAGUK p55 subfamily member 6 OS=Homo sapiens OX=9606	MPP6	38	16	102
0.238515	0.716446	1.64313	Q49A88	Coiled-coil domain-containing protein 14 OS=Homo sapiens OX=9606	CCDC14	6	4	27
1.35558	0.709784	1.63556	Q9UBE0	SUMO-activating enzyme subunit 1 OS=Homo sapiens OX=9606	SAE1	12	3	38
0.635521	0.705488	1.6307	Q99570	Phosphoinositide 3-kinase regulatory subunit 4 OS=Homo sapiens OX=9606	PIK3R4	16	16	187
1.19196	0.705304	1.63049	Q9NUQ8	ATP-binding cassette sub-family F member 3 OS=Homo sapiens OX=9606	ABCF3	12	5	28
0.486352	0.702844	1.62771	Q96SL8	Flt3-interacting zinc finger protein 1 OS=Homo sapiens OX=9606	FIZ1	14	3	15
0.233588	0.696296	1.62034	P36508	Zinc finger protein 76 OS=Homo sapiens OX=9606	ZNF76	9	4	85
0.856968	0.687926	1.61097	Q9Y2I7	1-phosphatidylinositol 3-phosphate 5-kinase OS=Homo sapiens OX=9606	PIKFYVE	8	10	87
0.572205	0.687873	1.61091	Q08AM6	Protein VAC14 homolog OS=Homo sapiens OX=9606	VAC14	8	4	17
0.7201	0.678015	1.59994	P53621	Coatomer subunit alpha OS=Homo sapiens OX=9606	COPA	10	10	98
0.914022	0.666014	1.58668	Q00013	55 kDa erythrocyte membrane protein OS=Homo sapiens OX=9606	MPP1	17	5	21
0.709963	0.660326	1.58044	Q13772	Nuclear receptor coactivator 4 OS=Homo sapiens OX=9606	NCOA4	4	2	7
0.463013	0.653625	1.57312	Q6GPH4	XIAP-associated factor 1 OS=Homo sapiens OX=9606	XAF1	16	2	5
0.277398	0.652122	1.57148	P20807	Calpain-3 OS=Homo sapiens OX=9606	CAPN3	4	2	8
0.914496	0.650637	1.56986	O94905	Erlin-2 OS=Homo sapiens OX=9606	ERLIN2	14	4	58
0.441992	0.646764	1.56565	Q03252	Lamin-B2 OS=Homo sapiens OX=9606	LMNB2	9	4	71
1.00294	0.63797	1.55614	Q96AG3	Solute carrier family 25 member 46 OS=Homo sapiens OX=9606	SLC25A46	14	3	69
0.378774	0.635566	1.55355	Q13627	Dual specificity tyrosine-phosphorylation-regulated kinase 1A OS=Homo sapiens OX=9606	DYRK1A	4	2	3
0.595935	0.634083	1.55195	P07919	Cytochrome b-c1 complex subunit 6 mitochondrial OS=Homo sapiens OX=9606	UQCRH	36	3	46
1.12062	0.632537	1.55029	P24534	Elongation factor 1-beta OS=Homo sapiens OX=9606	EEF1B2	40	5	46
0.371132	0.623537	1.54065	P23743	Diacylglycerol kinase alpha OS=Homo sapiens OX=9606	DGKA	19	10	79
0.415189	0.621255	1.53821	Q13015	Protein AF1q OS=Homo sapiens OX=9606	MLLT11	91	6	269
0.589552	0.619448	1.53629	Q9UKF6	Cleavage and polyadenylation specificity factor subunit 3 OS=Homo sapiens OX=9606	CPSF3	4	2	25
0.572048	0.619243	1.53607	Q7Z6I6	Rho GTPase-activating protein 30 OS=Homo sapiens OX=9606	ARHGAP30	9	6	81
0.430721	0.619164	1.53598	Q16181	Septin-7 OS=Homo sapiens OX=9606	SEPTIN7	8	4	8
0.672262	0.6176	1.53432	Q14C86	GTPase-activating protein and VPS9 domain-containing protein 1 OS=Homo sapiens OX=9606	GAPVD1	9	9	65
0.242296	0.612709	1.52913	P14921	Protein C-ets-1 OS=Homo sapiens OX=9606	ETS1	7	2	34
0.237828	0.612079	1.52846	P22102	Trifunctional purine biosynthetic protein adenosine-3 OS=Homo sapiens OX=9606	GART	46	30	614
0.751862	0.612077	1.52846	P07737	Profilin-1 OS=Homo sapiens OX=9606	PFN1	30	3	30
0.99871	0.611371	1.52771	Q68CP9	AT-rich interactive domain-containing protein 2 OS=Homo sapiens OX=9606	ARID2	7	9	98
0.754324	0.60902	1.52522	Q8IX12	Cell division cycle and apoptosis regulator protein 1 OS=Homo sapiens OX=9606	CCAR1	8	8	128
0.444854	0.599139	1.51481	Q5U5Q3	RNA-binding E3 ubiquitin-protein ligase MEX3C OS=Homo sapiens OX=9606	MEX3C	8	3	11
1.11019	0.596473	1.51202	O95819	Mitogen-activated protein kinase kinase kinase kinase 4 OS=Homo sapiens OX=9606	MAP4K4	10	7	77
0.896527	0.594794	1.51026	Q9UHD1	Cysteine and histidine-rich domain-containing protein 1 OS=Homo sapiens OX=9606	CHORDC1	9	2	7
0.366746	0.593797	1.50921	Q9UKZ1	CCR4-NOT transcription complex subunit 11 OS=Homo sapiens OX=9606	CNOT11	9	3	33
1.37154	0.593596	1.509	Q6IQ23	Pleckstrin homology domain-containing family A member 7 OS=Homo sapiens OX=9606	PLEKHA7	15	12	108
0.437254	0.593505	1.50891	P20042	Eukaryotic translation initiation factor 2 subunit 2 OS=Homo sapiens OX=9606	EIF2S2	9	3	37
0.831504	0.587772	1.50292	Q6UXV4	MICOS complex subunit MIC27 OS=Homo sapiens OX=9606	APOOL	12	2	4
0.416605	0.567771	1.48223	Q8WVB6	Chromosome transmission fidelity protein 18 homolog OS=Homo sapiens OX=9606	CHTF18	14	8	61
0.495242	0.564808	1.47919	Q52LJ0	Protein FAM98B OS=Homo sapiens OX=9606	FAM98B	5	2	45
1.19061	0.56072	1.47501	Q96JY6	PDZ and LIM domain protein 2 OS=Homo sapiens OX=9606	PDLIM2	30	8	164
0.553963	0.557099	1.47131	Q9UHV9	Prefoldin subunit 2 OS=Homo sapiens OX=9606	PFDN2	17	2	31
0.989748	0.556059	1.47025	O95433	Activator of 90 kDa heat shock protein ATPase homolog 1 OS=Homo sapiens OX=9606	AHSA1	49	13	255
1.53056	0.555052	1.46922	P24928	DNA-directed RNA polymerase II subunit RPB1 OS=Homo sapiens OX=9606	POLR2A	14	20	157
1.02382	0.553813	1.46796	Q9NRZ9	Lymphoid-specific helicase OS=Homo sapiens OX=9606	HELLS	24	16	190
0.887057	0.551451	1.46556	Q92925	SWI/SNF-related matrix-associated actin-dependent regulator of chromatin subfamily D member 2 OS=Homo sapiens OX=9606	SMARCD2	7	2	29
0.659816	0.549374	1.46345	O00635	E3 ubiquitin-protein ligase TRIM38 OS=Homo sapiens OX=9606	TRIM38	13	4	43
0.314564	0.547734	1.46179	P24752	Acetyl-CoA acetyltransferase mitochondrial OS=Homo sapiens OX=9606	ACAT1	19	5	54
0.251257	0.543602	1.45761	Q9BXW7	Haloacid dehalogenase-like hydrolase domain-containing 5 OS=Homo sapiens OX=9606	HDHD5	8	2	8
0.389979	0.539227	1.45319	P62847	40S ribosomal protein S24 OS=Homo sapiens OX=9606	RPS24	20	2	11
0.332651	0.538902	1.45287	Q96HR8	H/ACA ribonucleoprotein complex non-core subunit NAF1 OS=Homo sapiens OX=9606	NAF1	13	4	42
1.21851	0.534503	1.44844	Q9Y241	HIG1 domain family member 1A mitochondrial OS=Homo sapiens OX=9606	HIGD1A	44	2	71
0.727444	0.533718	1.44766	Q14145	Kelch-like ECH-associated protein 1 OS=Homo sapiens OX=9606	KEAP1	21	8	39
0.339177	0.527475	1.4414	Q9NYY8	FAST kinase domain-containing protein 2 mitochondrial OS=Homo sapiens OX=9606	FASTKD2	6	3	11
0.246208	0.524576	1.43851	Q7Z7K0	COX assembly mitochondrial protein homolog OS=Homo sapiens OX=9606	CMC1	20	2	40
1.26382	0.524455	1.43839	P04049	RAF proto-oncogene serine/threonine-protein kinase OS=Homo sapiens OX=9606	RAF1	26	11	188
1.52169	0.524358	1.43829	Q8N5P1	Zinc finger CCCH domain-containing protein 8 OS=Homo sapiens OX=9606	ZC3H8	12	3	32
0.327137	0.520894	1.43484	O75385	Serine/threonine-protein kinase ULK1 OS=Homo sapiens OX=9606	ULK1	3	2	13
0.816163	0.520392	1.43435	O60216	Double-strand-break repair protein rad21 homolog OS=Homo sapiens OX=9606	RAD21	18	8	82
0.478794	0.518972	1.43293	O95835	Serine/threonine-protein kinase LATS1 OS=Homo sapiens OX=9606	LATS1	3	2	47
0.583296	0.517458	1.43143	Q9ULH0	Kinase D-interacting substrate of 220 kDa OS=Homo sapiens OX=9606	KIDINS220	3	2	31
0.462136	0.516299	1.43028	Q9UEE5	Serine/threonine-protein kinase 17A OS=Homo sapiens OX=9606	STK17A	9	2	28
0.395253	0.514087	1.42809	Q9BWJ5	Splicing factor 3B subunit 5 OS=Homo sapiens OX=9606	SF3B5	28	2	16
0.437181	0.511433	1.42547	O95232	Luc7-like protein 3 OS=Homo sapiens OX=9606	LUC7L3	11	3	26
3.18823	0.510292	1.42434	P15498	Proto-oncogene vav OS=Homo sapiens OX=9606	VAV1	19	12	105
0.983927	0.510262	1.42431	Q9NPA3	Mid1-interacting protein 1 OS=Homo sapiens OX=9606	MID1IP1	28	2	6
0.453907	0.509698	1.42375	Q02086	Transcription factor Sp2 OS=Homo sapiens OX=9606	SP2	4	2	20
0.355842	0.505717	1.41983	Q9P1U0	DNA-directed RNA polymerase I subunit RPA12 OS=Homo sapiens OX=9606	ZNRD1	19	2	2
0.422699	0.503712	1.41786	Q9H6D7	HAUS augmin-like complex subunit 4 OS=Homo sapiens OX=9606	HAUS4	10	3	26
0.456878	0.499753	1.41397	Q9Y4L1	Hypoxia up-regulated protein 1 OS=Homo sapiens OX=9606	HYOU1	3	2	39
0.834964	0.496571	1.41086	P49458	Signal recognition particle 9 kDa protein OS=Homo sapiens OX=9606	SRP9	27	2	33
1.09146	0.492796	1.40717	Q02446	Transcription factor Sp4 OS=Homo sapiens OX=9606	SP4	5	3	40
0.237086	0.491207	1.40562	P55198	Protein AF-17 OS=Homo sapiens OX=9606	MLLT6	5	4	9
0.520673	0.49079	1.40521	Q9BUJ2	Heterogeneous nuclear ribonucleoprotein U-like protein 1 OS=Homo sapiens OX=9606	HNRNPUL1	11	7	42
1.25701	0.489514	1.40397	Q9BPW8	Protein NipSnap homolog 1 OS=Homo sapiens OX=9606	NIPSNAP1	31	6	122
0.966184	0.488616	1.4031	A6NHL2	Tubulin alpha chain-like 3 OS=Homo sapiens OX=9606	TUBAL3	10	5	1111
0.510133	0.48156	1.39625	Q99470	Stromal cell-derived factor 2 OS=Homo sapiens OX=9606	SDF2	43	3	112
1.51305	0.480577	1.3953	P61204	ADP-ribosylation factor 3 OS=Homo sapiens OX=9606	ARF3	55	8	215
0.576545	0.478023	1.39283	P62316	Small nuclear ribonucleoprotein Sm D2 OS=Homo sapiens OX=9606	SNRPD2	32	3	38
0.347392	0.475992	1.39087	Q00537	Cyclin-dependent kinase 17 OS=Homo sapiens OX=9606	CDK17	8	4	29
0.36176	0.474199	1.38915	Q13505	Metaxin-1 OS=Homo sapiens OX=9606	MTX1	9	3	19
1.11134	0.469286	1.38442	Q9UGR2	Zinc finger CCCH domain-containing protein 7B OS=Homo sapiens OX=9606	ZC3H7B	32	20	285
0.811659	0.468505	1.38368	O60934	Nibrin OS=Homo sapiens OX=9606	NBN	6	3	21
0.621382	0.467577	1.38279	O95391	Pre-mRNA-splicing factor SLU7 OS=Homo sapiens OX=9606	SLU7	11	4	51
0.516543	0.463254	1.37865	Q02218	2-oxoglutarate dehydrogenase mitochondrial OS=Homo sapiens OX=9606	OGDH	2	2	21
0.402521	0.456385	1.3721	P07237	Protein disulfide-isomerase OS=Homo sapiens OX=9606	P4HB	6	2	16
0.81477	0.455184	1.37096	O95782	AP-2 complex subunit alpha-1 OS=Homo sapiens OX=9606	AP2A1	2	2	6
0.90401	0.451586	1.36754	Q15750	TGF-beta-activated kinase 1 and MAP3K7-binding protein 1 OS=Homo sapiens OX=9606	TAB1	12	4	34
0.31987	0.449676	1.36573	Q06203	Amidophosphoribosyltransferase OS=Homo sapiens OX=9606	PPAT	6	2	4
0.670072	0.44755	1.36372	P30050	60S ribosomal protein L12 OS=Homo sapiens OX=9606	RPL12	45	5	25
0.388396	0.445069	1.36138	P23921	Ribonucleoside-diphosphate reductase large subunit OS=Homo sapiens OX=9606	RRM1	17	10	86
1.03564	0.444883	1.3612	P61978	Heterogeneous nuclear ribonucleoprotein K OS=Homo sapiens OX=9606	HNRNPK	32	8	221
0.155008	0.443662	1.36005	Q9HBU6	Ethanolamine kinase 1 OS=Homo sapiens OX=9606	ETNK1	12	2	5
0.748053	0.443573	1.35997	Q9Y5Q9	General transcription factor 3C polypeptide 3 OS=Homo sapiens OX=9606	GTF3C3	10	6	63
0.987139	0.44312	1.35954	P29401	Transketolase OS=Homo sapiens OX=9606	TKT	21	8	104
1.79291	0.439251	1.3559	O96008	Mitochondrial import receptor subunit TOM40 homolog OS=Homo sapiens OX=9606	TOMM40	15	4	85
0.375265	0.437663	1.35441	Q9UNS1	Protein timeless homolog OS=Homo sapiens OX=9606	TIMELESS	2	2	14
1.16537	0.434887	1.35181	Q15393	Splicing factor 3B subunit 3 OS=Homo sapiens OX=9606	SF3B3	19	16	141
0.456962	0.432863	1.34991	Q10570	Cleavage and polyadenylation specificity factor subunit 1 OS=Homo sapiens OX=9606	CPSF1	5	5	57
0.530644	0.429403	1.34668	Q14694	Ubiquitin carboxyl-terminal hydrolase 10 OS=Homo sapiens OX=9606	USP10	12	6	55
0.655533	0.42867	1.34599	O00267	Transcription elongation factor SPT5 OS=Homo sapiens OX=9606	SUPT5H	17	9	72
0.898788	0.426638	1.3441	Q9HAH7	Probable fibrosin-1 OS=Homo sapiens OX=9606	FBRS	27	7	131
0.416751	0.426356	1.34384	Q13330	Metastasis-associated protein MTA1 OS=Homo sapiens OX=9606	MTA1	4	3	23
0.290812	0.423024	1.34074	Q92878	DNA repair protein RAD50 OS=Homo sapiens OX=9606	RAD50	3	4	46
0.770531	0.421377	1.33921	Q9ULV3	Cip1-interacting zinc finger protein OS=Homo sapiens OX=9606	CIZ1	62	34	1254
1.8394	0.4211	1.33895	Q6ZU80	Centrosomal protein of 128 kDa OS=Homo sapiens OX=9606	CEP128	24	23	324
0.88375	0.419685	1.33764	P22087	rRNA 2'-O-methyltransferase fibrillarin OS=Homo sapiens OX=9606	FBL	17	3	10
0.493882	0.418921	1.33693	Q9H9A7	RecQ-mediated genome instability protein 1 OS=Homo sapiens OX=9606	RMI1	6	3	8
0.351257	0.418728	1.33675	O75832	26S proteasome non-ATPase regulatory subunit 10 OS=Homo sapiens OX=9606	PSMD10	27	4	21
1.08716	0.416794	1.33496	Q9UFF9	CCR4-NOT transcription complex subunit 8 OS=Homo sapiens OX=9606	CNOT8	20	5	38
0.427812	0.415861	1.33409	Q86VM9	Zinc finger CCCH domain-containing protein 18 OS=Homo sapiens OX=9606	ZC3H18	17	10	115
0.555727	0.413909	1.33229	Q6P1M0	Long-chain fatty acid transport protein 4 OS=Homo sapiens OX=9606	SLC27A4	5	3	18
0.697239	0.413356	1.33178	Q96RE7	Nucleus accumbens-associated protein 1 OS=Homo sapiens OX=9606	NACC1	11	5	37
0.531102	0.409546	1.32827	P07766	T-cell surface glycoprotein CD3 epsilon chain OS=Homo sapiens OX=9606	CD3E	12	2	52
0.222753	0.399926	1.31944	Q9Y2L1	Exosome complex exonuclease RRP44 OS=Homo sapiens OX=9606	DIS3	8	6	55
2.29129	0.399034	1.31862	O15504	Nucleoporin NUP42 OS=Homo sapiens OX=9606	NUP42	4	2	2
0.933079	0.394495	1.31448	P40429	60S ribosomal protein L13a OS=Homo sapiens OX=9606	RPL13A	17	3	17
0.118548	0.391463	1.31172	Q9C0B9	Zinc finger CCHC domain-containing protein 2 OS=Homo sapiens OX=9606	ZCCHC2	21	13	177
1.0406	0.391375	1.31164	Q9H7B4	Histone-lysine N-methyltransferase SMYD3 OS=Homo sapiens OX=9606	SMYD3	25	8	122
0.308672	0.390881	1.31119	Q15052	Rho guanine nucleotide exchange factor 6 OS=Homo sapiens OX=9606	ARHGEF6	14	8	123
1.29635	0.383742	1.30472	P62906	60S ribosomal protein L10a OS=Homo sapiens OX=9606	RPL10A	21	4	45
0.892276	0.383423	1.30443	Q92665	28S ribosomal protein S31 mitochondrial OS=Homo sapiens OX=9606	MRPS31	27	6	79
1.70411	0.381097	1.30233	Q9Y4W2	Ribosomal biogenesis protein LAS1L OS=Homo sapiens OX=9606	LAS1L	19	8	75
0.241578	0.379578	1.30096	O14818	Proteasome subunit alpha type-7 OS=Homo sapiens OX=9606	PSMA7	19	3	39
0.387591	0.373424	1.29542	Q13043	Serine/threonine-protein kinase 4 OS=Homo sapiens OX=9606	STK4	7	3	7
0.792437	0.371741	1.29391	Q9C0C7	Activating molecule in BECN1-regulated autophagy protein 1 OS=Homo sapiens OX=9606	AMBRA1	21	14	232
0.272272	0.370432	1.29274	Q6ULP2	Aftiphilin OS=Homo sapiens OX=9606	AFTPH	6	4	9
0.399005	0.369805	1.29218	P52739	Zinc finger protein 131 OS=Homo sapiens OX=9606	ZNF131	9	4	56
0.404604	0.367762	1.29035	P61981	14-3-3 protein gamma OS=Homo sapiens OX=9606	YWHAG	34	7	159
2.13409	0.367665	1.29026	O43491	Band 4.1-like protein 2 OS=Homo sapiens OX=9606	EPB41L2	6	4	25
0.348107	0.365597	1.28841	P61421	V-type proton ATPase subunit d 1 OS=Homo sapiens OX=9606	ATP6V0D1	17	3	47
0.285787	0.364298	1.28726	Q15029	116 kDa U5 small nuclear ribonucleoprotein component OS=Homo sapiens OX=9606	EFTUD2	12	8	37
0.617676	0.359714	1.28317	Q6P1J9	Parafibromin OS=Homo sapiens OX=9606	CDC73	8	4	25
1.85429	0.359613	1.28308	P62753	40S ribosomal protein S6 OS=Homo sapiens OX=9606	RPS6	18	3	53
0.641313	0.358165	1.28179	Q15185	Prostaglandin E synthase 3 OS=Homo sapiens OX=9606	PTGES3	19	2	23
0.254769	0.357582	1.28128	P50750	Cyclin-dependent kinase 9 OS=Homo sapiens OX=9606	CDK9	14	5	56
0.272116	0.356223	1.28007	Q6Q0C0	E3 ubiquitin-protein ligase TRAF7 OS=Homo sapiens OX=9606	TRAF7	6	3	56
1.38559	0.355089	1.27906	O94916	Nuclear factor of activated T-cells 5 OS=Homo sapiens OX=9606	NFAT5	2	2	4
0.193117	0.353726	1.27786	Q9UHW5	GPN-loop GTPase 3 OS=Homo sapiens OX=9606	GPN3	24	4	43
0.703873	0.351784	1.27614	Q13309	S-phase kinase-associated protein 2 OS=Homo sapiens OX=9606	SKP2	26	6	94
0.628467	0.351498	1.27588	Q8IYB3	Serine/arginine repetitive matrix protein 1 OS=Homo sapiens OX=9606	SRRM1	4	2	10
0.125137	0.350989	1.27544	Q9BVP2	Guanine nucleotide-binding protein-like 3 OS=Homo sapiens OX=9606	GNL3	4	2	9
0.297629	0.349803	1.27439	Q9BVI4	Nucleolar complex protein 4 homolog OS=Homo sapiens OX=9606	NOC4L	8	2	21
0.619597	0.348551	1.27328	O14686	Histone-lysine N-methyltransferase 2D OS=Homo sapiens OX=9606	KMT2D	1	4	65
0.862843	0.348195	1.27297	P33991	DNA replication licensing factor MCM4 OS=Homo sapiens OX=9606	MCM4	34	21	440
0.665563	0.34779	1.27261	Q14789	Golgin subfamily B member 1 OS=Homo sapiens OX=9606	GOLGB1	1	2	4
0.466194	0.345544	1.27063	P49959	Double-strand break repair protein MRE11 OS=Homo sapiens OX=9606	MRE11	5	3	19
0.170167	0.344229	1.26947	Q9NXW2	DnaJ homolog subfamily B member 12 OS=Homo sapiens OX=9606	DNAJB12	12	3	27
0.390456	0.343064	1.26845	P43490	Nicotinamide phosphoribosyltransferase OS=Homo sapiens OX=9606	NAMPT	44	16	367
1.24951	0.342968	1.26836	Q9UNY4	Transcription termination factor 2 OS=Homo sapiens OX=9606	TTF2	14	10	99
0.539345	0.342179	1.26767	P05388	60S acidic ribosomal protein P0 OS=Homo sapiens OX=9606	RPLP0	53	11	295
1.36541	0.340499	1.26619	Q9Y6N5	Sulfide:quinone oxidoreductase mitochondrial OS=Homo sapiens OX=9606	SQOR	17	5	59
0.471489	0.339762	1.26555	P41240	Tyrosine-protein kinase CSK OS=Homo sapiens OX=9606	CSK	11	4	58
0.180938	0.339324	1.26516	Q969X5	Endoplasmic reticulum-Golgi intermediate compartment protein 1 OS=Homo sapiens OX=9606	ERGIC1	17	3	52
3.08711	0.337994	1.264	Q14141	Septin-6 OS=Homo sapiens OX=9606	SEPTIN6	23	6	100
0.325407	0.334651	1.26107	O60318	Germinal-center associated nuclear protein OS=Homo sapiens OX=9606	MCM3AP	5	5	22
1.39625	0.332184	1.25892	P49327	Fatty acid synthase OS=Homo sapiens OX=9606	FASN	30	48	762
0.417571	0.328798	1.25597	Q13370	cGMP-inhibited 3'5'-cyclic phosphodiesterase B OS=Homo sapiens OX=9606	PDE3B	10	7	64
2.84499	0.3278	1.2551	P39023	60S ribosomal protein L3 OS=Homo sapiens OX=9606	RPL3	28	10	182
0.354227	0.327033	1.25443	Q01850	Cerebellar degeneration-related protein 2 OS=Homo sapiens OX=9606	CDR2	11	3	31
0.214993	0.325855	1.25341	Q96QU8	Exportin-6 OS=Homo sapiens OX=9606	XPO6	3	3	8
0.370469	0.32484	1.25253	Q96A65	Exocyst complex component 4 OS=Homo sapiens OX=9606	EXOC4	16	11	200
1.60981	0.324191	1.25196	Q5JWF2	Guanine nucleotide-binding protein G(s) subunit alpha isoforms XLas OS=Homo sapiens OX=9606	GNAS	11	8	153
0.281188	0.324001	1.2518	O15014	Zinc finger protein 609 OS=Homo sapiens OX=9606	ZNF609	9	8	101
0.322493	0.323973	1.25177	A2VDJ0	Transmembrane protein 131-like OS=Homo sapiens OX=9606	TMEM131L	2	3	38
0.260431	0.323519	1.25138	P33527	Multidrug resistance-associated protein 1 OS=Homo sapiens OX=9606	ABCC1	13	13	155
0.294655	0.322151	1.25019	O75431	Metaxin-2 OS=Homo sapiens OX=9606	MTX2	15	2	19
0.387458	0.320108	1.24842	O75925	E3 SUMO-protein ligase PIAS1 OS=Homo sapiens OX=9606	PIAS1	4	2	5
0.261311	0.319718	1.24809	Q6P9B9	Integrator complex subunit 5 OS=Homo sapiens OX=9606	INTS5	9	5	55
0.319864	0.318997	1.24746	O15269	Serine palmitoyltransferase 1 OS=Homo sapiens OX=9606	SPTLC1	28	10	203
0.697371	0.318727	1.24723	Q9NXH9	tRNA (guanine(26)-N(2))-dimethyltransferase OS=Homo sapiens OX=9606	TRMT1	11	5	43
0.473836	0.317574	1.24623	P04350	Tubulin beta-4A chain OS=Homo sapiens OX=9606	TUBB4A	82	30	12392
0.368798	0.317562	1.24622	Q08211	ATP-dependent RNA helicase A OS=Homo sapiens OX=9606	DHX9	8	7	87
0.207395	0.316367	1.24519	P35998	26S proteasome regulatory subunit 7 OS=Homo sapiens OX=9606	PSMC2	22	8	156
0.382935	0.314296	1.2434	P27348	14-3-3 protein theta OS=Homo sapiens OX=9606	YWHAQ	36	7	186
0.792125	0.308704	1.23859	O14880	Microsomal glutathione S-transferase 3 OS=Homo sapiens OX=9606	MGST3	32	3	56
0.798747	0.307414	1.23749	Q6P1L8	39S ribosomal protein L14 mitochondrial OS=Homo sapiens OX=9606	MRPL14	30	3	14
0.634882	0.306858	1.23701	P53582	Methionine aminopeptidase 1 OS=Homo sapiens OX=9606	METAP1	22	5	103
0.663455	0.302406	1.2332	P49207	60S ribosomal protein L34 OS=Homo sapiens OX=9606	RPL34	23	3	36
1.01149	0.300907	1.23192	Q96C36	Pyrroline-5-carboxylate reductase 2 OS=Homo sapiens OX=9606	PYCR2	12	3	27
0.330159	0.299898	1.23106	O15258	Protein RER1 OS=Homo sapiens OX=9606	RER1	25	3	42
0.945654	0.299039	1.23032	O00165	HCLS1-associated protein X-1 OS=Homo sapiens OX=9606	HAX1	32	6	76
0.365791	0.296342	1.22803	P50548	ETS domain-containing transcription factor ERF OS=Homo sapiens OX=9606	ERF	14	4	49
0.391282	0.29504	1.22692	Q92785	Zinc finger protein ubi-d4 OS=Homo sapiens OX=9606	DPF2	25	7	63
0.655185	0.294764	1.22668	Q9Y2Z0	Protein SGT1 homolog OS=Homo sapiens OX=9606	SUGT1	19	5	47
0.51439	0.292573	1.22482	Q9Y6N1	Cytochrome c oxidase assembly protein COX11 mitochondrial OS=Homo sapiens OX=9606	COX11	27	4	89
1.06605	0.290959	1.22345	Q8TEM1	Nuclear pore membrane glycoprotein 210 OS=Homo sapiens OX=9606	NUP210	15	18	231
0.27006	0.290613	1.22316	P11802	Cyclin-dependent kinase 4 OS=Homo sapiens OX=9606	CDK4	12	3	24
0.357376	0.286878	1.22	Q14683	Structural maintenance of chromosomes protein 1A OS=Homo sapiens OX=9606	SMC1A	15	15	192
0.922343	0.286791	1.21992	Q92608	Dedicator of cytokinesis protein 2 OS=Homo sapiens OX=9606	DOCK2	29	40	690
0.565722	0.286454	1.21964	Q06210	Glutamine--fructose-6-phosphate aminotransferase [isomerizing] 1 OS=Homo sapiens OX=9606	GFPT1	9	4	32
0.338229	0.283055	1.21677	P98171	Rho GTPase-activating protein 4 OS=Homo sapiens OX=9606	ARHGAP4	5	3	20
0.363784	0.281514	1.21547	Q9H9P8	L-2-hydroxyglutarate dehydrogenase mitochondrial OS=Homo sapiens OX=9606	L2HGDH	11	4	7
1.13888	0.281075	1.2151	Q7Z2W4	Zinc finger CCCH-type antiviral protein 1 OS=Homo sapiens OX=9606	ZC3HAV1	19	12	163
0.537469	0.280517	1.21463	P34932	Heat shock 70 kDa protein 4 OS=Homo sapiens OX=9606	HSPA4	23	12	129
0.262634	0.280294	1.21444	Q96GE4	Centrosomal protein of 95 kDa OS=Homo sapiens OX=9606	CEP95	5	3	39
0.196638	0.279511	1.21378	Q12968	Nuclear factor of activated T-cells cytoplasmic 3 OS=Homo sapiens OX=9606	NFATC3	10	8	128
0.308642	0.278852	1.21323	P55081	Microfibrillar-associated protein 1 OS=Homo sapiens OX=9606	MFAP1	23	6	101
0.23694	0.278273	1.21274	Q5JTV8	Torsin-1A-interacting protein 1 OS=Homo sapiens OX=9606	TOR1AIP1	7	2	20
0.81945	0.277908	1.21244	Q8NFQ8	Torsin-1A-interacting protein 2 OS=Homo sapiens OX=9606	TOR1AIP2	27	6	98
1.44114	0.277011	1.21168	Q99661	Kinesin-like protein KIF2C OS=Homo sapiens OX=9606	KIF2C	19	10	209
0.536163	0.275298	1.21024	P31930	Cytochrome b-c1 complex subunit 1 mitochondrial OS=Homo sapiens OX=9606	UQCRC1	31	10	270
1.41889	0.274348	1.20945	Q3ZCQ8	Mitochondrial import inner membrane translocase subunit TIM50 OS=Homo sapiens OX=9606	TIMM50	31	9	290
0.136581	0.27425	1.20937	Q8IUH4	Palmitoyltransferase ZDHHC13 OS=Homo sapiens OX=9606	ZDHHC13	3	2	18
0.334942	0.273609	1.20883	Q8IUF1	COBW domain-containing protein 2 OS=Homo sapiens OX=9606	CBWD2	30	7	129
0.148061	0.272991	1.20831	Q9H4I3	TraB domain-containing protein OS=Homo sapiens OX=9606	TRABD	7	2	4
0.678418	0.271772	1.20729	P26640	Valine--tRNA ligase OS=Homo sapiens OX=9606	VARS1	8	6	39
0.152005	0.270958	1.20661	Q9UL40	Zinc finger protein 346 OS=Homo sapiens OX=9606	ZNF346	9	2	5
0.347813	0.270938	1.20659	Q8TF68	Zinc finger protein 384 OS=Homo sapiens OX=9606	ZNF384	9	3	79
0.355094	0.268473	1.20453	O15054	Lysine-specific demethylase 6B OS=Homo sapiens OX=9606	KDM6B	3	3	60
0.896794	0.26734	1.20359	Q04726	Transducin-like enhancer protein 3 OS=Homo sapiens OX=9606	TLE3	24	13	241
0.505893	0.266556	1.20293	Q9Y4A5	Transformation/transcription domain-associated protein OS=Homo sapiens OX=9606	TRRAP	3	8	39
2.00798	0.265259	1.20185	Q8TCT9	Minor histocompatibility antigen H13 OS=Homo sapiens OX=9606	HM13	9	3	30
2.65927	0.264177	1.20095	P46776	60S ribosomal protein L27a OS=Homo sapiens OX=9606	RPL27A	22	3	65
0.288007	0.263728	1.20058	Q68DH5	G-protein coupled receptor-associated protein LMBRD2 OS=Homo sapiens OX=9606	LMBRD2	6	2	60
0.601102	0.263499	1.20039	Q5TAX3	Terminal uridylyltransferase 4 OS=Homo sapiens OX=9606	TUT4	8	8	99
0.374009	0.262532	1.19958	Q9Y679	Ancient ubiquitous protein 1 OS=Homo sapiens OX=9606	AUP1	11	4	60
0.1427	0.261549	1.19877	O95785	Protein Wiz OS=Homo sapiens OX=9606	WIZ	3	3	26
0.457353	0.261037	1.19834	O75533	Splicing factor 3B subunit 1 OS=Homo sapiens OX=9606	SF3B1	29	23	406
0.465346	0.260085	1.19755	Q6PJG2	Mitotic deacetylase-associated SANT domain protein OS=Homo sapiens OX=9606	MIDEAS	9	6	94
0.830904	0.258387	1.19614	P61254	60S ribosomal protein L26 OS=Homo sapiens OX=9606	RPL26	17	3	56
0.631384	0.257135	1.1951	O14981	TATA-binding protein-associated factor 172 OS=Homo sapiens OX=9606	BTAF1	8	11	61
0.28207	0.256997	1.19499	Q9BUF5	Tubulin beta-6 chain OS=Homo sapiens OX=9606	TUBB6	39	15	5327
0.292995	0.255118	1.19343	P85037	Forkhead box protein K1 OS=Homo sapiens OX=9606	FOXK1	5	3	15
0.20718	0.254526	1.19294	Q92499	ATP-dependent RNA helicase DDX1 OS=Homo sapiens OX=9606	DDX1	23	12	170
0.210127	0.254071	1.19257	Q86U90	YrdC domain-containing protein mitochondrial OS=Homo sapiens OX=9606	YRDC	9	2	15
0.642588	0.253345	1.19197	Q13151	Heterogeneous nuclear ribonucleoprotein A0 OS=Homo sapiens OX=9606	HNRNPA0	16	3	36
0.515728	0.252779	1.1915	P49257	Protein ERGIC-53 OS=Homo sapiens OX=9606	LMAN1	12	3	23
0.201311	0.252693	1.19143	Q5VUA4	Zinc finger protein 318 OS=Homo sapiens OX=9606	ZNF318	2	3	8
0.569064	0.252571	1.19133	Q9P2K5	Myelin expression factor 2 OS=Homo sapiens OX=9606	MYEF2	8	3	60
0.163974	0.252143	1.19097	O75694	Nuclear pore complex protein Nup155 OS=Homo sapiens OX=9606	NUP155	14	12	95
0.161875	0.250561	1.18967	Q9GZT9	Egl nine homolog 1 OS=Homo sapiens OX=9606	EGLN1	13	4	47
0.332028	0.250325	1.18948	P42331	Rho GTPase-activating protein 25 OS=Homo sapiens OX=9606	ARHGAP25	3	2	9
0.48538	0.249601	1.18888	O00463	TNF receptor-associated factor 5 OS=Homo sapiens OX=9606	TRAF5	24	9	132
0.225363	0.249309	1.18864	Q9P107	GEM-interacting protein OS=Homo sapiens OX=9606	GMIP	4	3	25
0.527424	0.248077	1.18762	Q9NPL8	Complex I assembly factor TIMMDC1 mitochondrial OS=Homo sapiens OX=9606	TIMMDC1	18	4	75
1.00736	0.247899	1.18748	P31153	S-adenosylmethionine synthase isoform type-2 OS=Homo sapiens OX=9606	MAT2A	30	9	200
0.366106	0.247741	1.18735	P83916	Chromobox protein homolog 1 OS=Homo sapiens OX=9606	CBX1	24	3	38
0.197192	0.244948	1.18505	Q8N1G4	Leucine-rich repeat-containing protein 47 OS=Homo sapiens OX=9606	LRRC47	6	2	36
0.178	0.244907	1.18502	Q9Y2X3	Nucleolar protein 58 OS=Homo sapiens OX=9606	NOP58	15	6	42
0.675536	0.244424	1.18462	Q9NVI7	ATPase family AAA domain-containing protein 3A OS=Homo sapiens OX=9606	ATAD3A	22	13	222
0.41528	0.243693	1.18402	Q71U36	Tubulin alpha-1A chain OS=Homo sapiens OX=9606	TUBA1A	83	34	9175
0.784685	0.242673	1.18318	O94776	Metastasis-associated protein MTA2 OS=Homo sapiens OX=9606	MTA2	13	8	37
0.255764	0.242194	1.18279	Q8TBF5	Phosphatidylinositol-glycan biosynthesis class X protein OS=Homo sapiens OX=9606	PIGX	10	2	8
0.314527	0.242187	1.18278	Q5XKP0	MICOS complex subunit MIC13 OS=Homo sapiens OX=9606	MICOS13	24	2	18
0.36677	0.242101	1.18271	P10747	T-cell-specific surface glycoprotein CD28 OS=Homo sapiens OX=9606	CD28	11	3	29
0.908457	0.241598	1.1823	P45954	Short/branched chain specific acyl-CoA dehydrogenase mitochondrial OS=Homo sapiens OX=9606	ACADSB	12	4	23
1.33836	0.241283	1.18204	Q8TDX7	Serine/threonine-protein kinase Nek7 OS=Homo sapiens OX=9606	NEK7	20	6	92
0.589642	0.241192	1.18197	Q8IYH5	ZZ-type zinc finger-containing protein 3 OS=Homo sapiens OX=9606	ZZZ3	17	9	145
0.278299	0.239654	1.18071	Q14156	Protein EFR3 homolog A OS=Homo sapiens OX=9606	EFR3A	5	3	18
0.855543	0.239397	1.1805	Q9UMS4	Pre-mRNA-processing factor 19 OS=Homo sapiens OX=9606	PRPF19	41	9	217
0.612568	0.238067	1.17941	P22694	cAMP-dependent protein kinase catalytic subunit beta OS=Homo sapiens OX=9606	PRKACB	10	2	29
0.255799	0.237665	1.17908	Q9C0B0	RING finger protein unkempt homolog OS=Homo sapiens OX=9606	UNK	19	11	121
0.358714	0.237542	1.17898	Q9H4M9	EH domain-containing protein 1 OS=Homo sapiens OX=9606	EHD1	30	9	96
0.44224	0.237456	1.17891	Q9BQE3	Tubulin alpha-1C chain OS=Homo sapiens OX=9606	TUBA1C	83	33	7302
0.173777	0.235383	1.17722	P08574	Cytochrome c1 heme protein mitochondrial OS=Homo sapiens OX=9606	CYC1	14	3	39
0.375555	0.235209	1.17708	Q96RT1	Erbin OS=Homo sapiens OX=9606	ERBIN	48	46	795
0.57938	0.233568	1.17574	Q9NZN8	CCR4-NOT transcription complex subunit 2 OS=Homo sapiens OX=9606	CNOT2	24	7	113
0.0583597	0.232644	1.17499	O94915	Protein furry homolog-like OS=Homo sapiens OX=9606	FRYL	2	5	30
0.431805	0.232626	1.17497	Q9BZX2	Uridine-cytidine kinase 2 OS=Homo sapiens OX=9606	UCK2	51	8	280
0.318867	0.231993	1.17446	P09211	Glutathione S-transferase P OS=Homo sapiens OX=9606	GSTP1	12	2	24
0.395079	0.231491	1.17405	O96011	Peroxisomal membrane protein 11B OS=Homo sapiens OX=9606	PEX11B	11	3	53
0.408551	0.231154	1.17377	Q7Z5R6	Amyloid beta A4 precursor protein-binding family B member 1-interacting protein OS=Homo sapiens OX=9606	APBB1IP	20	8	112
0.436662	0.231078	1.17371	Q6ZW49	PAX-interacting protein 1 OS=Homo sapiens OX=9606	PAXIP1	15	8	97
0.362083	0.230917	1.17358	P23258	Tubulin gamma-1 chain OS=Homo sapiens OX=9606	TUBG1	51	13	203
0.204027	0.230835	1.17351	O15392	Baculoviral IAP repeat-containing protein 5 OS=Homo sapiens OX=9606	BIRC5	44	4	48
0.828415	0.230559	1.17329	Q9HCN8	Stromal cell-derived factor 2-like protein 1 OS=Homo sapiens OX=9606	SDF2L1	54	6	169
0.471054	0.230444	1.1732	O43156	TELO2-interacting protein 1 homolog OS=Homo sapiens OX=9606	TTI1	10	7	45
0.419412	0.230374	1.17314	Q16763	Ubiquitin-conjugating enzyme E2 S OS=Homo sapiens OX=9606	UBE2S	12	2	5
0.0963894	0.229081	1.17209	O75165	DnaJ homolog subfamily C member 13 OS=Homo sapiens OX=9606	DNAJC13	2	3	19
0.428999	0.228415	1.17155	P00367	Glutamate dehydrogenase 1 mitochondrial OS=Homo sapiens OX=9606	GLUD1	20	8	80
0.331606	0.227729	1.17099	Q96IQ9	Zinc finger protein 414 OS=Homo sapiens OX=9606	ZNF414	21	3	36
0.526959	0.227625	1.17091	P54277	PMS1 protein homolog 1 OS=Homo sapiens OX=9606	PMS1	18	11	93
0.298132	0.227106	1.17048	O43615	Mitochondrial import inner membrane translocase subunit TIM44 OS=Homo sapiens OX=9606	TIMM44	16	6	33
0.332187	0.226751	1.1702	Q9UM47	Neurogenic locus notch homolog protein 3 OS=Homo sapiens OX=9606	NOTCH3	9	14	139
0.189596	0.225432	1.16913	Q8N201	Integrator complex subunit 1 OS=Homo sapiens OX=9606	INTS1	1	2	9
0.237664	0.224276	1.16819	Q9Y240	C-type lectin domain family 11 member A OS=Homo sapiens OX=9606	CLEC11A	7	2	14
0.563354	0.223628	1.16767	Q9BY50	Signal peptidase complex catalytic subunit SEC11C OS=Homo sapiens OX=9606	SEC11C	16	2	33
0.654018	0.22327	1.16738	P19404	NADH dehydrogenase [ubiquinone] flavoprotein 2 mitochondrial OS=Homo sapiens OX=9606	NDUFV2	28	5	114
1.9937	0.222401	1.16667	P23396	40S ribosomal protein S3 OS=Homo sapiens OX=9606	RPS3	75	19	865
0.450029	0.221309	1.16579	P67936	Tropomyosin alpha-4 chain OS=Homo sapiens OX=9606	TPM4	10	2	27
0.29817	0.220556	1.16518	Q8NBQ5	Estradiol 17-beta-dehydrogenase 11 OS=Homo sapiens OX=9606	HSD17B11	21	5	75
0.629047	0.217866	1.16301	P81605	Dermcidin OS=Homo sapiens OX=9606	DCD	20	2	55
0.195983	0.215653	1.16123	Q15404	Ras suppressor protein 1 OS=Homo sapiens OX=9606	RSU1	6	2	10
0.78514	0.215505	1.16111	Q02338	D-beta-hydroxybutyrate dehydrogenase mitochondrial OS=Homo sapiens OX=9606	BDH1	19	5	90
0.10965	0.214945	1.16066	Q8NDX5	Polyhomeotic-like protein 3 OS=Homo sapiens OX=9606	PHC3	5	3	6
0.16538	0.214283	1.16013	Q9NZJ0	Denticleless protein homolog OS=Homo sapiens OX=9606	DTL	6	3	57
0.161545	0.208805	1.15573	P09884	DNA polymerase alpha catalytic subunit OS=Homo sapiens OX=9606	POLA1	2	2	23
0.647399	0.208712	1.15566	P00492	Hypoxanthine-guanine phosphoribosyltransferase OS=Homo sapiens OX=9606	HPRT1	25	4	82
0.950592	0.208015	1.1551	O75152	Zinc finger CCCH domain-containing protein 11A OS=Homo sapiens OX=9606	ZC3H11A	45	27	694
0.530116	0.205683	1.15323	Q9NZT2	Opioid growth factor receptor OS=Homo sapiens OX=9606	OGFR	8	4	45
0.46502	0.205266	1.1529	P60709	Actin cytoplasmic 1 OS=Homo sapiens OX=9606	ACTB	82	24	4871
0.686848	0.205231	1.15287	Q8WUI4	Histone deacetylase 7 OS=Homo sapiens OX=9606	HDAC7	21	12	224
0.894607	0.204725	1.15247	Q13155	Aminoacyl tRNA synthase complex-interacting multifunctional protein 2 OS=Homo sapiens OX=9606	AIMP2	38	8	130
0.883437	0.204662	1.15242	Q15181	Inorganic pyrophosphatase OS=Homo sapiens OX=9606	PPA1	62	12	290
0.575856	0.201427	1.14983	Q9ULX6	A-kinase anchor protein 8-like OS=Homo sapiens OX=9606	AKAP8L	21	11	229
0.106742	0.200479	1.14908	Q9H3P7	Golgi resident protein GCP60 OS=Homo sapiens OX=9606	ACBD3	5	2	2
0.12643	0.199579	1.14836	Q8WUM9	Sodium-dependent phosphate transporter 1 OS=Homo sapiens OX=9606	SLC20A1	3	2	26
0.592906	0.199452	1.14826	Q68E01	Integrator complex subunit 3 OS=Homo sapiens OX=9606	INTS3	6	3	22
0.839735	0.199153	1.14802	P43007	Neutral amino acid transporter A OS=Homo sapiens OX=9606	SLC1A4	14	4	52
0.0967283	0.198974	1.14788	O95239	Chromosome-associated kinesin KIF4A OS=Homo sapiens OX=9606	KIF4A	16	15	150
1.61631	0.198518	1.14752	P62917	60S ribosomal protein L8 OS=Homo sapiens OX=9606	RPL8	13	3	65
0.189127	0.198421	1.14744	O43670	BUB3-interacting and GLEBS motif-containing protein ZNF207 OS=Homo sapiens OX=9606	ZNF207	5	2	4
0.79589	0.197744	1.1469	P59190	Ras-related protein Rab-15 OS=Homo sapiens OX=9606	RAB15	17	3	20
0.520735	0.197608	1.1468	P55735	Protein SEC13 homolog OS=Homo sapiens OX=9606	SEC13	37	8	165
2.07857	0.196809	1.14616	P17858	ATP-dependent 6-phosphofructokinase liver type OS=Homo sapiens OX=9606	PFKL	45	21	638
0.081463	0.196687	1.14606	Q5VTB9	E3 ubiquitin-protein ligase RNF220 OS=Homo sapiens OX=9606	RNF220	4	2	6
0.102219	0.196598	1.14599	Q9UJJ9	N-acetylglucosamine-1-phosphotransferase subunit gamma OS=Homo sapiens OX=9606	GNPTG	16	2	11
0.109485	0.195346	1.145	A2RRP1	Neuroblastoma-amplified sequence OS=Homo sapiens OX=9606	NBAS	5	8	55
0.174965	0.194858	1.14461	Q9H7Z6	Histone acetyltransferase KAT8 OS=Homo sapiens OX=9606	KAT8	6	2	13
1.9355	0.194804	1.14457	P14868	Aspartate--tRNA ligase cytoplasmic OS=Homo sapiens OX=9606	DARS1	33	14	272
0.729265	0.194777	1.14455	O75643	U5 small nuclear ribonucleoprotein 200 kDa helicase OS=Homo sapiens OX=9606	SNRNP200	21	35	421
0.25047	0.192026	1.14237	Q13347	Eukaryotic translation initiation factor 3 subunit I OS=Homo sapiens OX=9606	EIF3I	60	12	296
0.145785	0.191849	1.14223	Q96S59	Ran-binding protein 9 OS=Homo sapiens OX=9606	RANBP9	6	3	19
0.0899253	0.190058	1.14081	Q9NP97	Dynein light chain roadblock-type 1 OS=Homo sapiens OX=9606	DYNLRB1	36	3	18
1.22069	0.189723	1.14054	P40938	Replication factor C subunit 3 OS=Homo sapiens OX=9606	RFC3	44	11	231
0.124632	0.189537	1.1404	P35611	Alpha-adducin OS=Homo sapiens OX=9606	ADD1	12	6	98
0.440641	0.189459	1.14034	Q9H4L7	SWI/SNF-related matrix-associated actin-dependent regulator of chromatin subfamily A containing DEAD/H box 1 OS=Homo sapiens OX=9606	SMARCAD1	22	14	205
0.194721	0.189186	1.14012	P35250	Replication factor C subunit 2 OS=Homo sapiens OX=9606	RFC2	14	4	26
0.46514	0.188143	1.1393	Q96IX5	ATP synthase membrane subunit DAPIT mitochondrial OS=Homo sapiens OX=9606	ATP5MD	45	2	65
0.370864	0.187743	1.13898	Q15054	DNA polymerase delta subunit 3 OS=Homo sapiens OX=9606	POLD3	15	6	115
0.36282	0.187518	1.1388	P63261	Actin cytoplasmic 2 OS=Homo sapiens OX=9606	ACTG1	82	24	4700
0.51534	0.187509	1.1388	P54278	Mismatch repair endonuclease PMS2 OS=Homo sapiens OX=9606	PMS2	21	11	129
0.262779	0.187399	1.13871	P33981	Dual specificity protein kinase TTK OS=Homo sapiens OX=9606	TTK	14	9	119
1.18735	0.186972	1.13837	Q7Z4H7	HAUS augmin-like complex subunit 6 OS=Homo sapiens OX=9606	HAUS6	10	8	78
0.402183	0.186894	1.13831	Q16666	Gamma-interferon-inducible protein 16 OS=Homo sapiens OX=9606	IFI16	16	10	212
0.732331	0.186365	1.13789	Q9UGP4	LIM domain-containing protein 1 OS=Homo sapiens OX=9606	LIMD1	53	21	352
1.34551	0.186122	1.1377	Q8IXI2	Mitochondrial Rho GTPase 1 OS=Homo sapiens OX=9606	RHOT1	27	12	152
0.372313	0.185969	1.13758	Q7L8L6	FAST kinase domain-containing protein 5 mitochondrial OS=Homo sapiens OX=9606	FASTKD5	7	4	37
0.204668	0.185088	1.13689	Q5VT52	Regulation of nuclear pre-mRNA domain-containing protein 2 OS=Homo sapiens OX=9606	RPRD2	18	15	155
0.289654	0.184523	1.13644	Q9HCN4	GPN-loop GTPase 1 OS=Homo sapiens OX=9606	GPN1	25	5	54
0.189573	0.184503	1.13643	Q99836	Myeloid differentiation primary response protein MyD88 OS=Homo sapiens OX=9606	MYD88	13	3	25
0.361966	0.183666	1.13577	Q8TD19	Serine/threonine-protein kinase Nek9 OS=Homo sapiens OX=9606	NEK9	12	8	69
0.215082	0.183195	1.1354	Q00577	Transcriptional activator protein Pur-alpha OS=Homo sapiens OX=9606	PURA	27	3	21
0.324026	0.182126	1.13455	O75616	GTPase Era mitochondrial OS=Homo sapiens OX=9606	ERAL1	13	4	49
1.11257	0.181982	1.13444	P13010	X-ray repair cross-complementing protein 5 OS=Homo sapiens OX=9606	XRCC5	44	19	353
0.48399	0.179955	1.13285	O95070	Protein YIF1A OS=Homo sapiens OX=9606	YIF1A	11	2	28
0.154403	0.179346	1.13237	O00400	Acetyl-coenzyme A transporter 1 OS=Homo sapiens OX=9606	SLC33A1	6	2	8
0.22095	0.17906	1.13215	Q92621	Nuclear pore complex protein Nup205 OS=Homo sapiens OX=9606	NUP205	34	49	813
0.231392	0.17801	1.13132	Q5T1M5	FK506-binding protein 15 OS=Homo sapiens OX=9606	FKBP15	20	17	288
1.07595	0.176924	1.13047	Q96TA2	ATP-dependent zinc metalloprotease YME1L1 OS=Homo sapiens OX=9606	YME1L1	15	9	111
0.392582	0.176642	1.13025	Q9Y3D0	Cytosolic iron-sulfur assembly component 2B OS=Homo sapiens OX=9606	CIAO2B	68	6	90
0.277772	0.176585	1.13021	Q96IU2	Zinc finger BED domain-containing protein 3 OS=Homo sapiens OX=9606	ZBED3	25	3	27
0.557801	0.175759	1.12956	Q9GZS3	WD repeat-containing protein 61 OS=Homo sapiens OX=9606	WDR61	42	7	131
1.48072	0.175536	1.12938	P49821	NADH dehydrogenase [ubiquinone] flavoprotein 1 mitochondrial OS=Homo sapiens OX=9606	NDUFV1	38	10	99
0.351093	0.1747	1.12873	Q8N122	Regulatory-associated protein of mTOR OS=Homo sapiens OX=9606	RPTOR	6	6	34
0.353101	0.174596	1.12865	O95573	Long-chain-fatty-acid--CoA ligase 3 OS=Homo sapiens OX=9606	ACSL3	26	12	167
0.174281	0.17455	1.12861	O43164	E3 ubiquitin-protein ligase Praja-2 OS=Homo sapiens OX=9606	PJA2	15	6	29
0.896843	0.172648	1.12713	P49915	GMP synthase [glutamine-hydrolyzing] OS=Homo sapiens OX=9606	GMPS	7	4	29
0.748942	0.172594	1.12708	P14618	Pyruvate kinase PKM OS=Homo sapiens OX=9606	PKM	44	16	296
0.395755	0.172214	1.12679	P56937	3-keto-steroid reductase OS=Homo sapiens OX=9606	HSD17B7	6	2	25
0.778942	0.171291	1.12607	Q9NZ45	CDGSH iron-sulfur domain-containing protein 1 OS=Homo sapiens OX=9606	CISD1	45	4	102
0.313728	0.171252	1.12603	Q6P4A7	Sideroflexin-4 OS=Homo sapiens OX=9606	SFXN4	13	3	19
0.507235	0.17065	1.12557	Q9H900	Protein zwilch homolog OS=Homo sapiens OX=9606	ZWILCH	8	2	14
0.918501	0.168572	1.12395	O14925	Mitochondrial import inner membrane translocase subunit Tim23 OS=Homo sapiens OX=9606	TIMM23	46	5	70
1.0278	0.166896	1.12264	P30876	DNA-directed RNA polymerase II subunit RPB2 OS=Homo sapiens OX=9606	POLR2B	25	21	219
0.298805	0.16638	1.12224	P53999	Activated RNA polymerase II transcriptional coactivator p15 OS=Homo sapiens OX=9606	SUB1	33	3	57
0.285956	0.165657	1.12168	Q14498	RNA-binding protein 39 OS=Homo sapiens OX=9606	RBM39	18	7	54
0.210262	0.164547	1.12081	Q9ULU4	Protein kinase C-binding protein 1 OS=Homo sapiens OX=9606	ZMYND8	8	6	77
0.28095	0.163364	1.1199	P67809	Y-box-binding protein 1 OS=Homo sapiens OX=9606	YBX1	46	10	369
0.0843683	0.163335	1.11987	Q9Y3D8	Adenylate kinase isoenzyme 6 OS=Homo sapiens OX=9606	AK6	19	2	13
0.494176	0.163117	1.1197	O75717	WD repeat and HMG-box DNA-binding protein 1 OS=Homo sapiens OX=9606	WDHD1	20	15	133
0.29435	0.163079	1.11967	Q15366	Poly(rC)-binding protein 2 OS=Homo sapiens OX=9606	PCBP2	42	10	366
0.108987	0.162638	1.11933	P26358	DNA (cytosine-5)-methyltransferase 1 OS=Homo sapiens OX=9606	DNMT1	3	3	29
0.929514	0.162482	1.11921	Q56VL3	OCIA domain-containing protein 2 OS=Homo sapiens OX=9606	OCIAD2	38	6	112
1.40125	0.161347	1.11833	Q8WWP7	GTPase IMAP family member 1 OS=Homo sapiens OX=9606	GIMAP1	17	4	51
0.671431	0.160064	1.11734	P36542	ATP synthase subunit gamma mitochondrial OS=Homo sapiens OX=9606	ATP5F1C	43	10	332
0.444192	0.159537	1.11693	P62829	60S ribosomal protein L23 OS=Homo sapiens OX=9606	RPL23	44	5	136
0.226485	0.159301	1.11675	O60573	Eukaryotic translation initiation factor 4E type 2 OS=Homo sapiens OX=9606	EIF4E2	20	3	56
0.186287	0.159038	1.11654	Q9BQG0	Myb-binding protein 1A OS=Homo sapiens OX=9606	MYBBP1A	2	2	7
0.597129	0.158118	1.11583	O14950	Myosin regulatory light chain 12B OS=Homo sapiens OX=9606	MYL12B	35	5	99
0.312449	0.157927	1.11568	Q00610	Clathrin heavy chain 1 OS=Homo sapiens OX=9606	CLTC	25	26	347
0.151353	0.157854	1.11563	Q13114	TNF receptor-associated factor 3 OS=Homo sapiens OX=9606	TRAF3	12	5	13
2.54483	0.157565	1.1154	O95299	NADH dehydrogenase [ubiquinone] 1 alpha subcomplex subunit 10 mitochondrial OS=Homo sapiens OX=9606	NDUFA10	28	7	144
0.272597	0.157381	1.11526	Q15021	Condensin complex subunit 1 OS=Homo sapiens OX=9606	NCAPD2	21	21	384
1.24511	0.157376	1.11526	P35606	Coatomer subunit beta' OS=Homo sapiens OX=9606	COPB2	15	9	145
0.424389	0.156415	1.11451	P15170	Eukaryotic peptide chain release factor GTP-binding subunit ERF3A OS=Homo sapiens OX=9606	GSPT1	17	6	88
0.355626	0.155294	1.11365	P35080	Profilin-2 OS=Homo sapiens OX=9606	PFN2	21	2	20
0.306436	0.154785	1.11326	Q9UPU5	Ubiquitin carboxyl-terminal hydrolase 24 OS=Homo sapiens OX=9606	USP24	1	2	6
0.404153	0.153669	1.1124	O15371	Eukaryotic translation initiation factor 3 subunit D OS=Homo sapiens OX=9606	EIF3D	10	3	62
0.881746	0.153092	1.11195	O75964	ATP synthase subunit g mitochondrial OS=Homo sapiens OX=9606	ATP5MG	23	2	86
0.527057	0.152868	1.11178	Q6NUK1	Calcium-binding mitochondrial carrier protein SCaMC-1 OS=Homo sapiens OX=9606	SLC25A24	19	6	146
0.151756	0.15266	1.11162	Q9Y2K1	Zinc finger and BTB domain-containing protein 1 OS=Homo sapiens OX=9606	ZBTB1	5	2	35
0.454104	0.15248	1.11148	P61160	Actin-related protein 2 OS=Homo sapiens OX=9606	ACTR2	32	7	116
0.148068	0.152266	1.11131	Q96G46	tRNA-dihydrouridine(47) synthase [NAD(P)(+)]-like OS=Homo sapiens OX=9606	DUS3L	11	4	50
1.17529	0.151767	1.11093	P61313	60S ribosomal protein L15 OS=Homo sapiens OX=9606	RPL15	18	4	72
0.0442098	0.151724	1.1109	Q92804	TATA-binding protein-associated factor 2N OS=Homo sapiens OX=9606	TAF15	14	4	192
0.658399	0.150054	1.10961	Q9UHI6	Probable ATP-dependent RNA helicase DDX20 OS=Homo sapiens OX=9606	DDX20	11	8	44
0.567001	0.149897	1.10949	Q9NS69	Mitochondrial import receptor subunit TOM22 homolog OS=Homo sapiens OX=9606	TOMM22	77	6	219
0.97313	0.149297	1.10903	P83731	60S ribosomal protein L24 OS=Homo sapiens OX=9606	RPL24	31	5	125
0.372156	0.147925	1.10797	Q96EP0	E3 ubiquitin-protein ligase RNF31 OS=Homo sapiens OX=9606	RNF31	19	12	99
0.150516	0.145871	1.1064	Q15390	Mitochondrial fission regulator 1 OS=Homo sapiens OX=9606	MTFR1	21	4	28
0.0932547	0.145768	1.10632	P46100	Transcriptional regulator ATRX OS=Homo sapiens OX=9606	ATRX	5	9	94
0.676811	0.145578	1.10617	Q9NSD9	Phenylalanine--tRNA ligase beta subunit OS=Homo sapiens OX=9606	FARSB	27	14	189
0.566322	0.145558	1.10616	P84243	Histone H3.3 OS=Homo sapiens OX=9606	H3-3A	10	2	51
1.05413	0.145145	1.10584	Q5T9A4	ATPase family AAA domain-containing protein 3B OS=Homo sapiens OX=9606	ATAD3B	13	10	176
0.400408	0.142955	1.10416	Q9BX95	Sphingosine-1-phosphate phosphatase 1 OS=Homo sapiens OX=9606	SGPP1	7	2	5
0.082037	0.142731	1.10399	O15084	Serine/threonine-protein phosphatase 6 regulatory ankyrin repeat subunit A OS=Homo sapiens OX=9606	ANKRD28	16	10	98
0.175577	0.142594	1.10389	P21291	Cysteine and glycine-rich protein 1 OS=Homo sapiens OX=9606	CSRP1	56	8	188
0.266321	0.14171	1.10321	P26599	Polypyrimidine tract-binding protein 1 OS=Homo sapiens OX=9606	PTBP1	5	2	20
0.320705	0.141453	1.10302	P09960	Leukotriene A-4 hydrolase OS=Homo sapiens OX=9606	LTA4H	16	6	64
0.228986	0.140834	1.10254	Q6NZ67	Mitotic-spindle organizing protein 2B OS=Homo sapiens OX=9606	MZT2B	23	2	18
0.694451	0.140122	1.102	Q9BQA1	Methylosome protein 50 OS=Homo sapiens OX=9606	WDR77	23	5	88
0.0938443	0.139727	1.1017	Q9Y546	Leucine-rich repeat-containing protein 42 OS=Homo sapiens OX=9606	LRRC42	35	12	188
0.656218	0.139699	1.10168	P26373	60S ribosomal protein L13 OS=Homo sapiens OX=9606	RPL13	24	5	109
0.434074	0.139254	1.10134	Q2KHR3	Glutamine and serine-rich protein 1 OS=Homo sapiens OX=9606	QSER1	17	17	244
0.135722	0.139151	1.10126	Q9Y4K3	TNF receptor-associated factor 6 OS=Homo sapiens OX=9606	TRAF6	11	4	69
0.472966	0.138968	1.10112	P52434	DNA-directed RNA polymerases I II and III subunit RPABC3 OS=Homo sapiens OX=9606	POLR2H	46	4	111
1.30847	0.138953	1.10111	Q13263	Transcription intermediary factor 1-beta OS=Homo sapiens OX=9606	TRIM28	61	25	1402
0.614901	0.138722	1.10093	Q6P2Q9	Pre-mRNA-processing-splicing factor 8 OS=Homo sapiens OX=9606	PRPF8	6	11	100
1.16401	0.138673	1.10089	O75175	CCR4-NOT transcription complex subunit 3 OS=Homo sapiens OX=9606	CNOT3	11	6	136
0.106531	0.138652	1.10088	Q17RY0	Cytoplasmic polyadenylation element-binding protein 4 OS=Homo sapiens OX=9606	CPEB4	8	4	56
0.277525	0.137223	1.09979	Q9NP72	Ras-related protein Rab-18 OS=Homo sapiens OX=9606	RAB18	38	6	73
0.987146	0.137175	1.09975	P15880	40S ribosomal protein S2 OS=Homo sapiens OX=9606	RPS2	21	5	53
0.129534	0.136516	1.09925	Q8N4Q1	Mitochondrial intermembrane space import and assembly protein 40 OS=Homo sapiens OX=9606	CHCHD4	16	2	21
0.0864134	0.136332	1.09911	P11274	Breakpoint cluster region protein OS=Homo sapiens OX=9606	BCR	3	3	32
1.27019	0.13601	1.09886	Q562R1	Beta-actin-like protein 2 OS=Homo sapiens OX=9606	ACTBL2	24	8	1360
0.220885	0.135649	1.09859	Q9Y265	RuvB-like 1 OS=Homo sapiens OX=9606	RUVBL1	9	3	10
2.07763	0.13556	1.09852	P62888	60S ribosomal protein L30 OS=Homo sapiens OX=9606	RPL30	57	5	180
0.177234	0.13528	1.09831	Q13489	Baculoviral IAP repeat-containing protein 3 OS=Homo sapiens OX=9606	BIRC3	14	8	177
0.0864456	0.135055	1.09813	P51659	Peroxisomal multifunctional enzyme type 2 OS=Homo sapiens OX=9606	HSD17B4	18	9	49
0.133989	0.134809	1.09795	P98095	Fibulin-2 OS=Homo sapiens OX=9606	FBLN2	4	3	48
0.118766	0.133548	1.09699	Q15853	Upstream stimulatory factor 2 OS=Homo sapiens OX=9606	USF2	6	2	30
0.70505	0.133316	1.09681	P62913	60S ribosomal protein L11 OS=Homo sapiens OX=9606	RPL11	24	4	126
0.616395	0.13316	1.09669	Q9Y263	Phospholipase A-2-activating protein OS=Homo sapiens OX=9606	PLAA	25	14	165
0.155187	0.132959	1.09654	P57105	Synaptojanin-2-binding protein OS=Homo sapiens OX=9606	SYNJ2BP	52	5	48
0.362361	0.131984	1.0958	P52907	F-actin-capping protein subunit alpha-1 OS=Homo sapiens OX=9606	CAPZA1	57	10	287
0.139747	0.131899	1.09573	P45973	Chromobox protein homolog 5 OS=Homo sapiens OX=9606	CBX5	12	2	54
0.402805	0.131859	1.0957	P48643	T-complex protein 1 subunit epsilon OS=Homo sapiens OX=9606	CCT5	23	8	111
0.364649	0.131586	1.0955	P14314	Glucosidase 2 subunit beta OS=Homo sapiens OX=9606	PRKCSH	11	4	67
0.919294	0.130447	1.09463	P46779	60S ribosomal protein L28 OS=Homo sapiens OX=9606	RPL28	27	4	98
0.300094	0.130284	1.09451	Q92974	Rho guanine nucleotide exchange factor 2 OS=Homo sapiens OX=9606	ARHGEF2	15	12	126
0.206349	0.130045	1.09433	O75083	WD repeat-containing protein 1 OS=Homo sapiens OX=9606	WDR1	38	12	220
0.312415	0.129822	1.09416	P08047	Transcription factor Sp1 OS=Homo sapiens OX=9606	SP1	16	7	252
0.374368	0.129457	1.09388	P61163	Alpha-centractin OS=Homo sapiens OX=9606	ACTR1A	23	6	123
0.0998284	0.129331	1.09379	P51532	Transcription activator BRG1 OS=Homo sapiens OX=9606	SMARCA4	6	7	98
0.670593	0.128641	1.09326	P07900	Heat shock protein HSP 90-alpha OS=Homo sapiens OX=9606	HSP90AA1	49	29	681
0.208492	0.127293	1.09224	Q8IZH2	5'-3' exoribonuclease 1 OS=Homo sapiens OX=9606	XRN1	4	4	15
0.750273	0.126029	1.09129	Q12874	Splicing factor 3A subunit 3 OS=Homo sapiens OX=9606	SF3A3	30	10	161
0.14044	0.125409	1.09082	Q13064	Probable E3 ubiquitin-protein ligase makorin-3 OS=Homo sapiens OX=9606	MKRN3	14	3	35
0.134771	0.124805	1.09036	Q96IU4	Protein ABHD14B OS=Homo sapiens OX=9606	ABHD14B	37	6	62
0.115167	0.124763	1.09033	Q9UKG1	DCC-interacting protein 13-alpha OS=Homo sapiens OX=9606	APPL1	7	2	33
1.29202	0.123607	1.08946	P62826	GTP-binding nuclear protein Ran OS=Homo sapiens OX=9606	RAN	33	6	243
0.820565	0.122022	1.08826	O95870	Phosphatidylserine lipase ABHD16A OS=Homo sapiens OX=9606	ABHD16A	14	7	105
0.804782	0.12142	1.08781	P55060	Exportin-2 OS=Homo sapiens OX=9606	CSE1L	31	23	442
0.161982	0.121088	1.08756	Q07666	KH domain-containing RNA-binding signal transduction-associated protein 1 OS=Homo sapiens OX=9606	KHDRBS1	17	4	70
0.390551	0.120534	1.08714	P36507	Dual specificity mitogen-activated protein kinase kinase 2 OS=Homo sapiens OX=9606	MAP2K2	36	11	258
0.0914391	0.120411	1.08704	Q01804	OTU domain-containing protein 4 OS=Homo sapiens OX=9606	OTUD4	7	5	39
0.691383	0.120083	1.0868	Q12933	TNF receptor-associated factor 2 OS=Homo sapiens OX=9606	TRAF2	49	21	581
0.516665	0.119983	1.08672	Q7L7L0	Histone H2A type 3 OS=Homo sapiens OX=9606	HIST3H2A	35	3	31
0.430749	0.119372	1.08626	P56962	Syntaxin-17 OS=Homo sapiens OX=9606	STX17	13	2	28
0.603531	0.11893	1.08593	Q7Z5K2	Wings apart-like protein homolog OS=Homo sapiens OX=9606	WAPL	18	16	202
0.362627	0.118854	1.08587	P42224	Signal transducer and activator of transcription 1-alpha/beta OS=Homo sapiens OX=9606	STAT1	19	11	152
0.0541553	0.118673	1.08574	Q9NS86	LanC-like protein 2 OS=Homo sapiens OX=9606	LANCL2	12	4	54
0.2949	0.118038	1.08526	O95628	CCR4-NOT transcription complex subunit 4 OS=Homo sapiens OX=9606	CNOT4	34	14	303
0.333009	0.117531	1.08488	Q9BSF4	Mitochondrial import inner membrane translocase subunit Tim29 OS=Homo sapiens OX=9606	TIMM29	24	5	54
0.197176	0.117326	1.08472	Q9H019	Mitochondrial fission regulator 1-like OS=Homo sapiens OX=9606	MTFR1L	27	5	148
0.408188	0.117042	1.08451	P47755	F-actin-capping protein subunit alpha-2 OS=Homo sapiens OX=9606	CAPZA2	58	10	249
0.473192	0.116648	1.08421	P07858	Cathepsin B OS=Homo sapiens OX=9606	CTSB	9	2	15
0.414001	0.115986	1.08372	O95071	E3 ubiquitin-protein ligase UBR5 OS=Homo sapiens OX=9606	UBR5	33	60	1075
0.911694	0.115946	1.08369	Q15782	Chitinase-3-like protein 2 OS=Homo sapiens OX=9606	CHI3L2	21	6	108
0.171573	0.114106	1.0823	Q9BTW9	Tubulin-specific chaperone D OS=Homo sapiens OX=9606	TBCD	32	24	390
0.21428	0.113896	1.08215	Q8N6R0	eEF1A lysine and N-terminal methyltransferase OS=Homo sapiens OX=9606	EEF1AKNMT	7	3	24
0.277359	0.113162	1.0816	Q86SE9	Polycomb group RING finger protein 5 OS=Homo sapiens OX=9606	PCGF5	9	2	28
0.202552	0.112934	1.08143	O15304	Apoptosis regulatory protein Siva OS=Homo sapiens OX=9606	SIVA1	45	5	87
0.44105	0.112482	1.08109	P00403	Cytochrome c oxidase subunit 2 OS=Homo sapiens OX=9606	MT-CO2	13	2	24
0.0466085	0.112328	1.08097	Q9UPT8	Zinc finger CCCH domain-containing protein 4 OS=Homo sapiens OX=9606	ZC3H4	5	3	6
0.217447	0.111754	1.08054	O60711	Leupaxin OS=Homo sapiens OX=9606	LPXN	61	16	842
0.15114	0.111435	1.0803	Q86Y39	NADH dehydrogenase [ubiquinone] 1 alpha subcomplex subunit 11 OS=Homo sapiens OX=9606	NDUFA11	50	4	43
0.24484	0.110893	1.0799	Q58FF6	Putative heat shock protein HSP 90-beta 4 OS=Homo sapiens OX=9606	HSP90AB4P	9	5	126
0.390529	0.110823	1.07984	Q9BZL6	Serine/threonine-protein kinase D2 OS=Homo sapiens OX=9606	PRKD2	16	8	128
0.24476	0.110553	1.07964	Q96EP5	DAZ-associated protein 1 OS=Homo sapiens OX=9606	DAZAP1	16	4	92
0.168438	0.110255	1.07942	Q68EM7	Rho GTPase-activating protein 17 OS=Homo sapiens OX=9606	ARHGAP17	17	10	208
0.965861	0.109862	1.07912	P27824	Calnexin OS=Homo sapiens OX=9606	CANX	18	9	191
0.261794	0.109459	1.07882	P46782	40S ribosomal protein S5 OS=Homo sapiens OX=9606	RPS5	54	7	106
0.296991	0.10932	1.07872	Q7L014	Probable ATP-dependent RNA helicase DDX46 OS=Homo sapiens OX=9606	DDX46	15	13	181
0.297064	0.107896	1.07766	Q6ZSZ5	Rho guanine nucleotide exchange factor 18 OS=Homo sapiens OX=9606	ARHGEF18	17	14	141
0.187613	0.106383	1.07653	P21281	V-type proton ATPase subunit B brain isoform OS=Homo sapiens OX=9606	ATP6V1B2	8	3	17
0.202465	0.105967	1.07622	P60900	Proteasome subunit alpha type-6 OS=Homo sapiens OX=9606	PSMA6	22	5	99
0.214005	0.105601	1.07594	Q16576	Histone-binding protein RBBP7 OS=Homo sapiens OX=9606	RBBP7	28	10	260
0.446179	0.105373	1.07577	P52747	Zinc finger protein 143 OS=Homo sapiens OX=9606	ZNF143	23	9	241
0.296437	0.104632	1.07522	Q8WXH0	Nesprin-2 OS=Homo sapiens OX=9606	SYNE2	1	5	10
0.185462	0.102593	1.0737	Q9H5K3	Protein O-mannose kinase OS=Homo sapiens OX=9606	POMK	18	3	38
0.0626749	0.10231	1.07349	Q8N3J3	Uncharacterized protein C17orf53 OS=Homo sapiens OX=9606	C17orf53	10	4	24
0.084231	0.102065	1.07331	O60861	Growth arrest-specific protein 7 OS=Homo sapiens OX=9606	GAS7	9	3	35
0.413391	0.10175	1.07307	P01848	T cell receptor alpha constant OS=Homo sapiens OX=9606	TRAC	29	3	33
0.0405716	0.101522	1.07291	Q8ND83	SLAIN motif-containing protein 1 OS=Homo sapiens OX=9606	SLAIN1	12	4	17
0.0480113	0.0999877	1.07176	P78371	T-complex protein 1 subunit beta OS=Homo sapiens OX=9606	CCT2	22	8	68
0.0626094	0.0997622	1.0716	O14526	F-BAR domain only protein 1 OS=Homo sapiens OX=9606	FCHO1	13	7	62
0.304452	0.0989904	1.07102	O94788	Retinal dehydrogenase 2 OS=Homo sapiens OX=9606	ALDH1A2	21	7	78
0.267523	0.098788	1.07087	P63167	Dynein light chain 1 cytoplasmic OS=Homo sapiens OX=9606	DYNLL1	46	4	68
0.469804	0.0987329	1.07083	P68400	Casein kinase II subunit alpha OS=Homo sapiens OX=9606	CSNK2A1	31	8	165
1.03429	0.0984844	1.07065	Q9UPN3	Microtubule-actin cross-linking factor 1 isoforms 1/2/3/5 OS=Homo sapiens OX=9606	MACF1	1	3	6
0.402735	0.0982381	1.07047	Q8TCJ2	Dolichyl-diphosphooligosaccharide--protein glycosyltransferase subunit STT3B OS=Homo sapiens OX=9606	STT3B	3	2	24
0.362142	0.0977479	1.0701	P42575	Caspase-2 OS=Homo sapiens OX=9606	CASP2	18	6	58
0.117919	0.0972248	1.06971	Q9ULA0	Aspartyl aminopeptidase OS=Homo sapiens OX=9606	DNPEP	23	7	102
1.26559	0.0970822	1.06961	O60610	Protein diaphanous homolog 1 OS=Homo sapiens OX=9606	DIAPH1	51	55	1670
0.25022	0.0968064	1.0694	O14733	Dual specificity mitogen-activated protein kinase kinase 7 OS=Homo sapiens OX=9606	MAP2K7	25	7	118
0.228983	0.0962665	1.069	P48735	Isocitrate dehydrogenase [NADP] mitochondrial OS=Homo sapiens OX=9606	IDH2	38	16	449
0.729376	0.0958253	1.06868	P56192	Methionine--tRNA ligase cytoplasmic OS=Homo sapiens OX=9606	2001-03-01	54	30	862
0.083841	0.0957202	1.0686	P05109	Protein S100-A8 OS=Homo sapiens OX=9606	S100A8	40	4	78
0.0670507	0.0955251	1.06845	Q8WVC6	Dephospho-CoA kinase domain-containing protein OS=Homo sapiens OX=9606	DCAKD	8	2	4
0.245066	0.0943207	1.06756	Q13409	Cytoplasmic dynein 1 intermediate chain 2 OS=Homo sapiens OX=9606	DYNC1I2	19	7	159
0.573681	0.0938995	1.06725	Q8TB72	Pumilio homolog 2 OS=Homo sapiens OX=9606	PUM2	17	15	280
0.786796	0.0935687	1.06701	P12235	ADP/ATP translocase 1 OS=Homo sapiens OX=9606	SLC25A4	62	16	684
0.197557	0.0933565	1.06685	P50991	T-complex protein 1 subunit delta OS=Homo sapiens OX=9606	CCT4	17	7	55
0.363357	0.0933193	1.06682	P36578	60S ribosomal protein L4 OS=Homo sapiens OX=9606	RPL4	31	11	235
0.0549754	0.0930942	1.06666	P05423	DNA-directed RNA polymerase III subunit RPC4 OS=Homo sapiens OX=9606	POLR3D	8	2	2
0.600953	0.0930283	1.06661	Q9P258	Protein RCC2 OS=Homo sapiens OX=9606	RCC2	41	15	285
0.0517968	0.0929949	1.06658	P57088	Transmembrane protein 33 OS=Homo sapiens OX=9606	TMEM33	21	6	136
0.171644	0.0923156	1.06608	A6NHR9	Structural maintenance of chromosomes flexible hinge domain-containing protein 1 OS=Homo sapiens OX=9606	SMCHD1	20	28	349
0.136041	0.0922635	1.06604	Q14697	Neutral alpha-glucosidase AB OS=Homo sapiens OX=9606	GANAB	13	9	88
0.58064	0.091933	1.0658	Q8N3U4	Cohesin subunit SA-2 OS=Homo sapiens OX=9606	STAG2	9	8	87
0.144282	0.0916178	1.06556	Q9UFW8	CGG triplet repeat-binding protein 1 OS=Homo sapiens OX=9606	CGGBP1	66	9	138
0.332162	0.0915727	1.06553	Q9UL46	Proteasome activator complex subunit 2 OS=Homo sapiens OX=9606	PSME2	31	5	61
0.189252	0.0915353	1.0655	Q9BZQ6	ER degradation-enhancing alpha-mannosidase-like protein 3 OS=Homo sapiens OX=9606	EDEM3	8	5	53
0.230566	0.0910782	1.06517	P62736	Actin aortic smooth muscle OS=Homo sapiens OX=9606	ACTA2	59	17	2661
0.237901	0.0905518	1.06478	Q9Y262	Eukaryotic translation initiation factor 3 subunit L OS=Homo sapiens OX=9606	EIF3L	41	18	317
0.371167	0.0901274	1.06446	Q9H061	Transmembrane protein 126A OS=Homo sapiens OX=9606	TMEM126A	14	3	64
0.211288	0.0900826	1.06443	P48047	ATP synthase subunit O mitochondrial OS=Homo sapiens OX=9606	ATP5PO	32	5	89
0.182282	0.0897903	1.06422	Q96EE3	Nucleoporin SEH1 OS=Homo sapiens OX=9606	SEH1L	10	3	7
0.890167	0.0897173	1.06416	P26641	Elongation factor 1-gamma OS=Homo sapiens OX=9606	EEF1G	56	17	317
0.199457	0.0894512	1.06397	Q9BWF3	RNA-binding protein 4 OS=Homo sapiens OX=9606	RBM4	21	5	69
0.201079	0.0886689	1.06339	P40616	ADP-ribosylation factor-like protein 1 OS=Homo sapiens OX=9606	ARL1	38	5	92
0.157839	0.0882771	1.0631	P62266	40S ribosomal protein S23 OS=Homo sapiens OX=9606	RPS23	42	4	69
0.783335	0.0882102	1.06305	Q15046	Lysine--tRNA ligase OS=Homo sapiens OX=9606	KARS1	24	10	189
0.0395545	0.0881404	1.063	P19784	Casein kinase II subunit alpha' OS=Homo sapiens OX=9606	CSNK2A2	16	3	12
0.709597	0.087925	1.06284	P56524	Histone deacetylase 4 OS=Homo sapiens OX=9606	HDAC4	48	31	730
0.262849	0.0871899	1.0623	Q9BT23	LIM domain-containing protein 2 OS=Homo sapiens OX=9606	LIMD2	29	3	50
0.132103	0.0867577	1.06198	Q9UBB4	Ataxin-10 OS=Homo sapiens OX=9606	ATXN10	31	12	128
0.0539911	0.0867205	1.06195	O75489	NADH dehydrogenase [ubiquinone] iron-sulfur protein 3 mitochondrial OS=Homo sapiens OX=9606	NDUFS3	21	5	13
0.445375	0.0863408	1.06167	P28288	ATP-binding cassette sub-family D member 3 OS=Homo sapiens OX=9606	ABCD3	29	14	200
0.0594454	0.0856621	1.06117	P52306	Rap1 GTPase-GDP dissociation stimulator 1 OS=Homo sapiens OX=9606	RAP1GDS1	5	2	2
0.214197	0.0855273	1.06108	Q9H223	EH domain-containing protein 4 OS=Homo sapiens OX=9606	EHD4	7	3	18
0.213419	0.0852427	1.06087	Q9HC07	Transmembrane protein 165 OS=Homo sapiens OX=9606	TMEM165	30	5	71
0.0581217	0.0850866	1.06075	O75477	Erlin-1 OS=Homo sapiens OX=9606	ERLIN1	14	4	59
0.200032	0.0849349	1.06064	Q96EY1	DnaJ homolog subfamily A member 3 mitochondrial OS=Homo sapiens OX=9606	DNAJA3	28	12	301
0.38751	0.0847469	1.0605	Q9BV68	E3 ubiquitin-protein ligase RNF126 OS=Homo sapiens OX=9606	RNF126	35	6	175
0.16125	0.0843845	1.06024	Q8N684	Cleavage and polyadenylation specificity factor subunit 7 OS=Homo sapiens OX=9606	CPSF7	12	4	37
0.273869	0.0840356	1.05998	Q7Z7L1	Schlafen family member 11 OS=Homo sapiens OX=9606	SLFN11	8	6	117
0.149364	0.0838764	1.05986	Q96SK2	Transmembrane protein 209 OS=Homo sapiens OX=9606	TMEM209	27	7	74
0.0804365	0.0837837	1.05979	P56589	Peroxisomal biogenesis factor 3 OS=Homo sapiens OX=9606	PEX3	10	3	30
0.549101	0.083609	1.05967	P21796	Voltage-dependent anion-selective channel protein 1 OS=Homo sapiens OX=9606	VDAC1	37	7	148
0.597777	0.0834254	1.05953	P55884	Eukaryotic translation initiation factor 3 subunit B OS=Homo sapiens OX=9606	EIF3B	35	23	430
0.0691974	0.0832743	1.05942	P10398	Serine/threonine-protein kinase A-Raf OS=Homo sapiens OX=9606	ARAF	17	8	85
0.416518	0.0825193	1.05887	Q9BVK6	Transmembrane emp24 domain-containing protein 9 OS=Homo sapiens OX=9606	TMED9	20	3	23
0.143279	0.0818263	1.05836	Q15149	Plectin OS=Homo sapiens OX=9606	PLEC	3	9	60
0.36392	0.0815314	1.05814	Q8IXB1	DnaJ homolog subfamily C member 10 OS=Homo sapiens OX=9606	DNAJC10	19	12	205
0.129681	0.0814451	1.05808	Q92947	Glutaryl-CoA dehydrogenase mitochondrial OS=Homo sapiens OX=9606	GCDH	54	15	440
0.151341	0.080768	1.05758	P49841	Glycogen synthase kinase-3 beta OS=Homo sapiens OX=9606	GSK3B	11	3	7
0.266141	0.0801513	1.05713	O43852	Calumenin OS=Homo sapiens OX=9606	CALU	44	13	387
0.141335	0.0797811	1.05686	P33316	Deoxyuridine 5'-triphosphate nucleotidohydrolase mitochondrial OS=Homo sapiens OX=9606	DUT	30	6	163
0.108425	0.0794194	1.05659	P33992	DNA replication licensing factor MCM5 OS=Homo sapiens OX=9606	MCM5	21	10	105
0.458101	0.0792994	1.0565	Q3MHD2	Protein LSM12 homolog OS=Homo sapiens OX=9606	LSM12	40	5	98
0.196449	0.0792565	1.05647	Q07955	Serine/arginine-rich splicing factor 1 OS=Homo sapiens OX=9606	SRSF1	16	4	47
0.156563	0.0788176	1.05615	Q8NI27	THO complex subunit 2 OS=Homo sapiens OX=9606	THOC2	14	16	201
0.187119	0.0779699	1.05553	P68366	Tubulin alpha-4A chain OS=Homo sapiens OX=9606	TUBA4A	69	31	6809
0.0314382	0.0778414	1.05544	Q8IW35	Centrosomal protein of 97 kDa OS=Homo sapiens OX=9606	CEP97	5	3	8
0.279451	0.0776447	1.05529	P05141	ADP/ATP translocase 2 OS=Homo sapiens OX=9606	SLC25A5	68	19	914
0.396865	0.0775913	1.05525	Q15382	GTP-binding protein Rheb OS=Homo sapiens OX=9606	RHEB	22	4	75
0.0405833	0.077499	1.05519	Q15477	Helicase SKI2W OS=Homo sapiens OX=9606	SKIV2L	2	2	14
0.07313	0.077334	1.05507	Q92922	SWI/SNF complex subunit SMARCC1 OS=Homo sapiens OX=9606	SMARCC1	4	4	34
0.786355	0.0771606	1.05494	P15153	Ras-related C3 botulinum toxin substrate 2 OS=Homo sapiens OX=9606	RAC2	49	7	191
0.213229	0.076021	1.05411	O00148	ATP-dependent RNA helicase DDX39A OS=Homo sapiens OX=9606	DDX39A	55	19	521
0.173739	0.0759218	1.05403	Q92973	Transportin-1 OS=Homo sapiens OX=9606	TNPO1	17	11	150
0.166612	0.0749748	1.05334	P29692	Elongation factor 1-delta OS=Homo sapiens OX=9606	EEF1D	26	6	98
0.305722	0.0747612	1.05319	O15164	Transcription intermediary factor 1-alpha OS=Homo sapiens OX=9606	TRIM24	18	14	184
0.467419	0.0744862	1.05299	P43243	Matrin-3 OS=Homo sapiens OX=9606	MATR3	45	26	677
0.137514	0.074339	1.05288	O95347	Structural maintenance of chromosomes protein 2 OS=Homo sapiens OX=9606	SMC2	26	26	415
0.0993929	0.0740308	1.05265	P30049	ATP synthase subunit delta mitochondrial OS=Homo sapiens OX=9606	ATP5F1D	14	2	43
0.220627	0.0738847	1.05255	P62249	40S ribosomal protein S16 OS=Homo sapiens OX=9606	RPS16	52	8	182
0.12601	0.0738691	1.05254	Q12815	Tastin OS=Homo sapiens OX=9606	TROAP	18	9	75
0.0585502	0.0738583	1.05253	Q93034	Cullin-5 OS=Homo sapiens OX=9606	CUL5	8	4	26
0.544636	0.0737592	1.05246	P11586	C-1-tetrahydrofolate synthase cytoplasmic OS=Homo sapiens OX=9606	MTHFD1	59	43	1051
0.101147	0.0733112	1.05213	Q9H3S7	Tyrosine-protein phosphatase non-receptor type 23 OS=Homo sapiens OX=9606	PTPN23	16	18	325
0.582778	0.0724668	1.05151	Q96H79	Zinc finger CCCH-type antiviral protein 1-like OS=Homo sapiens OX=9606	ZC3HAV1L	54	10	238
0.146015	0.0719531	1.05114	P51617	Interleukin-1 receptor-associated kinase 1 OS=Homo sapiens OX=9606	IRAK1	29	14	160
0.318798	0.0717258	1.05097	O14734	Acyl-coenzyme A thioesterase 8 OS=Homo sapiens OX=9606	ACOT8	41	8	136
0.463419	0.071711	1.05096	P50897	Palmitoyl-protein thioesterase 1 OS=Homo sapiens OX=9606	PPT1	45	10	276
0.0305155	0.0702474	1.0499	Q8WVV4	Protein POF1B OS=Homo sapiens OX=9606	POF1B	5	2	2
0.0735609	0.0701803	1.04985	Q9Y295	Developmentally-regulated GTP-binding protein 1 OS=Homo sapiens OX=9606	DRG1	21	5	14
0.170752	0.0700128	1.04973	Q9UKD1	Glucocorticoid modulatory element-binding protein 2 OS=Homo sapiens OX=9606	GMEB2	19	8	88
0.20784	0.0691898	1.04913	O43242	26S proteasome non-ATPase regulatory subunit 3 OS=Homo sapiens OX=9606	PSMD3	24	11	242
0.515789	0.0688954	1.04891	P04406	Glyceraldehyde-3-phosphate dehydrogenase OS=Homo sapiens OX=9606	GAPDH	36	7	199
0.218241	0.068143	1.04837	P17844	Probable ATP-dependent RNA helicase DDX5 OS=Homo sapiens OX=9606	DDX5	33	20	409
0.301223	0.0677124	1.04805	Q15293	Reticulocalbin-1 OS=Homo sapiens OX=9606	RCN1	42	10	190
0.187379	0.0674303	1.04785	Q7Z7H5	Transmembrane emp24 domain-containing protein 4 OS=Homo sapiens OX=9606	TMED4	15	3	73
0.403791	0.0673638	1.0478	Q16531	DNA damage-binding protein 1 OS=Homo sapiens OX=9606	DDB1	20	15	304
0.397987	0.0673397	1.04778	Q9H857	5'-nucleotidase domain-containing protein 2 OS=Homo sapiens OX=9606	NT5DC2	16	7	93
0.0570282	0.0664818	1.04716	Q99700	Ataxin-2 OS=Homo sapiens OX=9606	ATXN2	8	6	70
0.214939	0.0635221	1.04501	Q96N66	Lysophospholipid acyltransferase 7 OS=Homo sapiens OX=9606	MBOAT7	11	4	68
0.279322	0.063463	1.04497	Q9H3K6	BolA-like protein 2 OS=Homo sapiens OX=9606	BOLA2	51	3	120
0.226699	0.0634229	1.04494	P10515	Dihydrolipoyllysine-residue acetyltransferase component of pyruvate dehydrogenase complex mitochondrial OS=Homo sapiens OX=9606	DLAT	18	8	90
0.0327434	0.0630487	1.04467	Q96GX9	Methylthioribulose-1-phosphate dehydratase OS=Homo sapiens OX=9606	APIP	17	3	22
0.23218	0.0629149	1.04457	Q15645	Pachytene checkpoint protein 2 homolog OS=Homo sapiens OX=9606	TRIP13	46	17	343
0.132841	0.0626342	1.04437	Q16698	24-dienoyl-CoA reductase mitochondrial OS=Homo sapiens OX=9606	DECR1	22	5	60
0.654696	0.0623354	1.04415	P07384	Calpain-1 catalytic subunit OS=Homo sapiens OX=9606	CAPN1	53	27	614
0.199896	0.0621787	1.04404	Q9NR12	PDZ and LIM domain protein 7 OS=Homo sapiens OX=9606	PDLIM7	28	7	67
0.0877691	0.0611883	1.04332	O43683	Mitotic checkpoint serine/threonine-protein kinase BUB1 OS=Homo sapiens OX=9606	BUB1	8	5	38
0.0856187	0.0611584	1.0433	O00182	Galectin-9 OS=Homo sapiens OX=9606	LGALS9	23	6	69
0.0893209	0.0593561	1.042	Q13509	Tubulin beta-3 chain OS=Homo sapiens OX=9606	TUBB3	72	25	7852
0.358431	0.0585425	1.04141	Q9UHD8	Septin-9 OS=Homo sapiens OX=9606	SEPTIN9	35	16	324
0.118889	0.0580933	1.04109	Q7Z417	Nuclear fragile X mental retardation-interacting protein 2 OS=Homo sapiens OX=9606	NUFIP2	35	14	304
0.0508401	0.0580107	1.04103	Q9H9E3	Conserved oligomeric Golgi complex subunit 4 OS=Homo sapiens OX=9606	COG4	6	4	56
0.0543619	0.0566528	1.04005	Q9NR30	Nucleolar RNA helicase 2 OS=Homo sapiens OX=9606	DDX21	5	3	23
0.0817162	0.0562274	1.03974	Q14687	Genetic suppressor element 1 OS=Homo sapiens OX=9606	GSE1	32	23	473
0.296632	0.0551797	1.03899	Q9Y277	Voltage-dependent anion-selective channel protein 3 OS=Homo sapiens OX=9606	VDAC3	46	9	191
0.421288	0.0551527	1.03897	P27797	Calreticulin OS=Homo sapiens OX=9606	CALR	60	14	444
0.426909	0.0551266	1.03895	Q5JXC2	Migration and invasion-inhibitory protein OS=Homo sapiens OX=9606	MIIP	16	3	27
0.187342	0.0550347	1.03888	P09234	U1 small nuclear ribonucleoprotein C OS=Homo sapiens OX=9606	SNRPC	25	3	140
0.0874501	0.054261	1.03833	Q5VT06	Centrosome-associated protein 350 OS=Homo sapiens OX=9606	CEP350	4	7	109
0.272759	0.0527899	1.03727	Q06609	DNA repair protein RAD51 homolog 1 OS=Homo sapiens OX=9606	RAD51	21	5	90
0.1561	0.0523702	1.03697	Q9P0S3	ORM1-like protein 1 OS=Homo sapiens OX=9606	ORMDL1	17	2	30
0.112093	0.0520759	1.03676	P54687	Branched-chain-amino-acid aminotransferase cytosolic OS=Homo sapiens OX=9606	BCAT1	10	3	14
0.0757902	0.0520551	1.03674	O43251	RNA binding protein fox-1 homolog 2 OS=Homo sapiens OX=9606	RBFOX2	6	2	27
0.0456646	0.0519704	1.03668	Q6ZNJ1	Neurobeachin-like protein 2 OS=Homo sapiens OX=9606	NBEAL2	3	4	22
0.628094	0.0518645	1.0366	Q12931	Heat shock protein 75 kDa mitochondrial OS=Homo sapiens OX=9606	TRAP1	34	18	387
0.0510697	0.0515827	1.0364	O76094	Signal recognition particle subunit SRP72 OS=Homo sapiens OX=9606	SRP72	5	2	3
0.116773	0.0503492	1.03552	Q9BXW9	Fanconi anemia group D2 protein OS=Homo sapiens OX=9606	FANCD2	13	14	142
0.146428	0.0502554	1.03545	Q8IWS0	PHD finger protein 6 OS=Homo sapiens OX=9606	PHF6	28	7	97
0.0517069	0.0498517	1.03516	Q13310	Polyadenylate-binding protein 4 OS=Homo sapiens OX=9606	PABPC4	21	10	184
0.0894006	0.0496285	1.035	P39656	Dolichyl-diphosphooligosaccharide--protein glycosyltransferase 48 kDa subunit OS=Homo sapiens OX=9606	DDOST	20	6	121
0.223757	0.0495288	1.03493	Q9UKL0	REST corepressor 1 OS=Homo sapiens OX=9606	RCOR1	26	10	202
0.4467	0.0495025	1.03491	P23528	Cofilin-1 OS=Homo sapiens OX=9606	CFL1	58	8	215
0.227858	0.0492893	1.03476	P35232	Prohibitin OS=Homo sapiens OX=9606	PHB	44	10	184
0.0694516	0.0491993	1.03469	Q14142	Tripartite motif-containing protein 14 OS=Homo sapiens OX=9606	TRIM14	8	3	6
0.601449	0.0489474	1.03451	P10809	60 kDa heat shock protein mitochondrial OS=Homo sapiens OX=9606	HSPD1	51	23	723
0.189017	0.0489194	1.03449	Q9NYP9	Protein Mis18-alpha OS=Homo sapiens OX=9606	MIS18A	31	5	109
0.0377298	0.0482436	1.03401	Q9Y4R8	Telomere length regulation protein TEL2 homolog OS=Homo sapiens OX=9606	TELO2	27	14	226
0.161962	0.0482196	1.03399	P08559	Pyruvate dehydrogenase E1 component subunit alpha somatic form mitochondrial OS=Homo sapiens OX=9606	PDHA1	17	6	16
0.153146	0.0482109	1.03398	Q5T4S7	E3 ubiquitin-protein ligase UBR4 OS=Homo sapiens OX=9606	UBR4	22	80	1037
0.186608	0.0471013	1.03319	P11388	DNA topoisomerase 2-alpha OS=Homo sapiens OX=9606	TOP2A	4	4	53
0.0372711	0.0470377	1.03314	P09622	Dihydrolipoyl dehydrogenase mitochondrial OS=Homo sapiens OX=9606	DLD	7	3	30
0.354853	0.0467045	1.0329	O43684	Mitotic checkpoint protein BUB3 OS=Homo sapiens OX=9606	BUB3	30	6	111
0.143313	0.0464631	1.03273	P46783	40S ribosomal protein S10 OS=Homo sapiens OX=9606	RPS10	33	5	143
0.049686	0.0463216	1.03263	Q14202	Zinc finger MYM-type protein 3 OS=Homo sapiens OX=9606	ZMYM3	2	2	25
0.352999	0.0462178	1.03255	O14672	Disintegrin and metalloproteinase domain-containing protein 10 OS=Homo sapiens OX=9606	ADAM10	28	14	242
0.0958814	0.0459467	1.03236	O75306	NADH dehydrogenase [ubiquinone] iron-sulfur protein 2 mitochondrial OS=Homo sapiens OX=9606	NDUFS2	10	4	42
0.0964163	0.0455272	1.03206	P49368	T-complex protein 1 subunit gamma OS=Homo sapiens OX=9606	CCT3	41	18	355
0.0612429	0.0441921	1.03111	Q9H0U4	Ras-related protein Rab-1B OS=Homo sapiens OX=9606	RAB1B	43	6	61
0.0496661	0.0439646	1.03094	Q96GK7	Fumarylacetoacetate hydrolase domain-containing protein 2A OS=Homo sapiens OX=9606	FAHD2A	17	3	34
0.133458	0.0436599	1.03073	P11021	Endoplasmic reticulum chaperone BiP OS=Homo sapiens OX=9606	HSPA5	46	22	722
0.157477	0.0428938	1.03018	P50213	Isocitrate dehydrogenase [NAD] subunit alpha mitochondrial OS=Homo sapiens OX=9606	IDH3A	37	11	142
0.305264	0.0426735	1.03002	P22830	Ferrochelatase mitochondrial OS=Homo sapiens OX=9606	FECH	41	15	323
0.0676316	0.042285	1.02974	Q9Y6D6	Brefeldin A-inhibited guanine nucleotide-exchange protein 1 OS=Homo sapiens OX=9606	ARFGEF1	4	4	14
0.204101	0.0421395	1.02964	P35579	Myosin-9 OS=Homo sapiens OX=9606	MYH9	31	44	739
0.0235856	0.0416305	1.02928	Q8WTW3	Conserved oligomeric Golgi complex subunit 1 OS=Homo sapiens OX=9606	COG1	10	6	42
0.117698	0.0415267	1.0292	P40939	Trifunctional enzyme subunit alpha mitochondrial OS=Homo sapiens OX=9606	HADHA	40	20	476
0.228155	0.0410871	1.02889	P47756	F-actin-capping protein subunit beta OS=Homo sapiens OX=9606	CAPZB	27	6	92
0.0228195	0.0401525	1.02822	Q15291	Retinoblastoma-binding protein 5 OS=Homo sapiens OX=9606	RBBP5	6	2	2
0.131527	0.0397953	1.02797	P42677	40S ribosomal protein S27 OS=Homo sapiens OX=9606	RPS27	38	3	222
0.101289	0.0396926	1.02789	Q14847	LIM and SH3 domain protein 1 OS=Homo sapiens OX=9606	LASP1	44	9	302
0.283862	0.039307	1.02762	P04080	Cystatin-B OS=Homo sapiens OX=9606	CSTB	46	3	60
0.226006	0.038849	1.02729	O75821	Eukaryotic translation initiation factor 3 subunit G OS=Homo sapiens OX=9606	EIF3G	43	9	192
0.230779	0.0385829	1.0271	P42166	Lamina-associated polypeptide 2 isoform alpha OS=Homo sapiens OX=9606	TMPO	57	27	469
0.110484	0.0380191	1.0267	Q92888	Rho guanine nucleotide exchange factor 1 OS=Homo sapiens OX=9606	ARHGEF1	24	16	337
0.0260561	0.0379428	1.02665	Q9Y224	RNA transcription translation and transport factor protein OS=Homo sapiens OX=9606	RTRAF	19	4	43
0.0933958	0.0379353	1.02664	O94874	E3 UFM1-protein ligase 1 OS=Homo sapiens OX=9606	UFL1	37	25	431
0.12966	0.0377268	1.0265	Q04759	Protein kinase C theta type OS=Homo sapiens OX=9606	PRKCQ	16	8	97
0.160678	0.0376892	1.02647	P07437	Tubulin beta chain OS=Homo sapiens OX=9606	TUBB	82	32	15406
0.326796	0.0372452	1.02615	Q6P2E9	Enhancer of mRNA-decapping protein 4 OS=Homo sapiens OX=9606	EDC4	30	24	434
0.29913	0.0369445	1.02594	P61221	ATP-binding cassette sub-family E member 1 OS=Homo sapiens OX=9606	ABCE1	37	18	333
0.088991	0.0365304	1.02564	Q01081	Splicing factor U2AF 35 kDa subunit OS=Homo sapiens OX=9606	U2AF1	39	7	136
0.0790064	0.0364552	1.02559	P31943	Heterogeneous nuclear ribonucleoprotein H OS=Homo sapiens OX=9606	HNRNPH1	55	16	474
0.0194322	0.0364149	1.02556	Q92797	Symplekin OS=Homo sapiens OX=9606	SYMPK	3	2	39
0.0282397	0.0363697	1.02553	Q8N3R9	MAGUK p55 subfamily member 5 OS=Homo sapiens OX=9606	MPP5	37	16	52
0.0513262	0.0362151	1.02542	Q15648	Mediator of RNA polymerase II transcription subunit 1 OS=Homo sapiens OX=9606	MED1	7	9	69
0.0196496	0.0360111	1.02528	O95613	Pericentrin OS=Homo sapiens OX=9606	PCNT	16	36	401
0.0878653	0.0353514	1.02481	Q9HBG6	Intraflagellar transport protein 122 homolog OS=Homo sapiens OX=9606	IFT122	2	2	3
0.0723092	0.0353242	1.02479	Q14152	Eukaryotic translation initiation factor 3 subunit A OS=Homo sapiens OX=9606	EIF3A	26	33	593
0.0219976	0.0345981	1.02427	Q86UK7	E3 ubiquitin-protein ligase ZNF598 OS=Homo sapiens OX=9606	ZNF598	11	7	62
0.317069	0.0344846	1.02419	P84095	Rho-related GTP-binding protein RhoG OS=Homo sapiens OX=9606	RHOG	67	9	270
0.203141	0.0337748	1.02369	O00303	Eukaryotic translation initiation factor 3 subunit F OS=Homo sapiens OX=9606	EIF3F	31	9	249
0.0497083	0.0336797	1.02362	Q9HAV4	Exportin-5 OS=Homo sapiens OX=9606	XPO5	26	24	416
0.0741073	0.0333515	1.02339	Q13765	Nascent polypeptide-associated complex subunit alpha OS=Homo sapiens OX=9606	NACA	20	3	48
0.0699633	0.0332463	1.02331	Q9UPN9	E3 ubiquitin-protein ligase TRIM33 OS=Homo sapiens OX=9606	TRIM33	25	20	433
0.195661	0.0330044	1.02314	P67812	Signal peptidase complex catalytic subunit SEC11A OS=Homo sapiens OX=9606	SEC11A	9	2	57
0.184286	0.0324795	1.02277	Q9Y5B9	FACT complex subunit SPT16 OS=Homo sapiens OX=9606	SUPT16H	19	18	367
0.0207059	0.0316805	1.0222	Q9H583	HEAT repeat-containing protein 1 OS=Homo sapiens OX=9606	HEATR1	6	9	51
0.228841	0.0312205	1.02188	Q9NYP7	Elongation of very long chain fatty acids protein 5 OS=Homo sapiens OX=9606	ELOVL5	7	2	61
0.135645	0.0307586	1.02155	P62805	Histone H4 OS=Homo sapiens OX=9606	H4C1	39	4	81
0.0558404	0.0306132	1.02145	P53007	Tricarboxylate transport protein mitochondrial OS=Homo sapiens OX=9606	SLC25A1	15	4	66
0.149334	0.0303632	1.02127	P07910	Heterogeneous nuclear ribonucleoproteins C1/C2 OS=Homo sapiens OX=9606	HNRNPC	41	10	224
0.0511418	0.0302142	1.02116	Q9BVC4	Target of rapamycin complex subunit LST8 OS=Homo sapiens OX=9606	MLST8	25	4	65
0.205837	0.0301314	1.02111	P11142	Heat shock cognate 71 kDa protein OS=Homo sapiens OX=9606	HSPA8	66	32	2871
0.178762	0.0300049	1.02102	Q7LBC6	Lysine-specific demethylase 3B OS=Homo sapiens OX=9606	KDM3B	35	40	730
0.058126	0.0298239	1.02089	Q13283	Ras GTPase-activating protein-binding protein 1 OS=Homo sapiens OX=9606	G3BP1	30	9	152
0.0112857	0.0283265	1.01983	P51649	Succinate-semialdehyde dehydrogenase mitochondrial OS=Homo sapiens OX=9606	ALDH5A1	4	2	3
0.14997	0.0281516	1.0197	P49792	E3 SUMO-protein ligase RanBP2 OS=Homo sapiens OX=9606	RANBP2	53	121	3249
0.0363469	0.0267355	1.0187	Q8WVX9	Fatty acyl-CoA reductase 1 OS=Homo sapiens OX=9606	FAR1	18	7	96
0.151722	0.0264997	1.01854	P11940	Polyadenylate-binding protein 1 OS=Homo sapiens OX=9606	PABPC1	35	16	361
0.025922	0.0260826	1.01824	Q9ULM3	YEATS domain-containing protein 2 OS=Homo sapiens OX=9606	YEATS2	3	3	21
0.0579824	0.0259647	1.01816	Q07020	60S ribosomal protein L18 OS=Homo sapiens OX=9606	RPL18	24	4	109
0.149418	0.0256895	1.01797	O60341	Lysine-specific histone demethylase 1A OS=Homo sapiens OX=9606	KDM1A	38	21	411
0.114728	0.0256204	1.01792	P16455	Methylated-DNA--protein-cysteine methyltransferase OS=Homo sapiens OX=9606	MGMT	42	7	164
0.120074	0.0254632	1.01781	Q01813	ATP-dependent 6-phosphofructokinase platelet type OS=Homo sapiens OX=9606	PFKP	58	32	1649
0.0708425	0.0252132	1.01763	Q9H0D6	5'-3' exoribonuclease 2 OS=Homo sapiens OX=9606	XRN2	7	5	47
0.0312014	0.0249867	1.01747	P07339	Cathepsin D OS=Homo sapiens OX=9606	CTSD	8	3	20
0.040798	0.0248508	1.01737	P40692	DNA mismatch repair protein Mlh1 OS=Homo sapiens OX=9606	MLH1	44	25	472
0.0903307	0.0241857	1.01691	O00170	AH receptor-interacting protein OS=Homo sapiens OX=9606	AIP	29	7	179
0.0244294	0.0231016	1.01614	Q9NZB8	Molybdenum cofactor biosynthesis protein 1 OS=Homo sapiens OX=9606	MOCS1	5	2	13
0.0645705	0.0223146	1.01559	P25786	Proteasome subunit alpha type-1 OS=Homo sapiens OX=9606	PSMA1	11	2	27
0.229282	0.021041	1.01469	P08238	Heat shock protein HSP 90-beta OS=Homo sapiens OX=9606	HSP90AB1	56	33	1091
0.148503	0.0210013	1.01466	Q8WWC4	m-AAA protease-interacting protein 1 mitochondrial OS=Homo sapiens OX=9606	MAIP1	22	6	118
0.0726307	0.0209448	1.01462	Q96GX5	Serine/threonine-protein kinase greatwall OS=Homo sapiens OX=9606	MASTL	15	8	58
0.042548	0.0207546	1.01449	P40306	Proteasome subunit beta type-10 OS=Homo sapiens OX=9606	PSMB10	11	2	33
0.0323418	0.0202234	1.01412	Q15555	Microtubule-associated protein RP/EB family member 2 OS=Homo sapiens OX=9606	MAPRE2	33	8	135
0.0860818	0.0201771	1.01408	P48444	Coatomer subunit delta OS=Homo sapiens OX=9606	ARCN1	23	9	118
0.0931839	0.0192564	1.01344	Q99536	Synaptic vesicle membrane protein VAT-1 homolog OS=Homo sapiens OX=9606	VAT1	36	8	203
0.0816406	0.0182722	1.01275	P68371	Tubulin beta-4B chain OS=Homo sapiens OX=9606	TUBB4B	81	31	14196
0.0780603	0.0181142	1.01263	Q16718	NADH dehydrogenase [ubiquinone] 1 alpha subcomplex subunit 5 OS=Homo sapiens OX=9606	NDUFA5	43	4	71
0.05881	0.0177152	1.01235	Q01826	DNA-binding protein SATB1 OS=Homo sapiens OX=9606	SATB1	54	27	756
0.0284508	0.0173926	1.01213	Q7L5D6	Golgi to ER traffic protein 4 homolog OS=Homo sapiens OX=9606	GET4	18	4	69
0.0560467	0.0171535	1.01196	P06733	Alpha-enolase OS=Homo sapiens OX=9606	ENO1	52	15	342
0.0170596	0.0167668	1.01169	P42704	Leucine-rich PPR motif-containing protein mitochondrial OS=Homo sapiens OX=9606	LRPPRC	16	18	181
0.0280738	0.0162044	1.0113	Q9H845	Complex I assembly factor ACAD9 mitochondrial OS=Homo sapiens OX=9606	ACAD9	14	7	82
0.0360242	0.0156407	1.0109	O00767	Acyl-CoA desaturase OS=Homo sapiens OX=9606	SCD	17	4	103
0.0151188	0.0154717	1.01078	P62258	14-3-3 protein epsilon OS=Homo sapiens OX=9606	YWHAE	33	7	121
0.0869829	0.0149168	1.01039	Q9H936	Mitochondrial glutamate carrier 1 OS=Homo sapiens OX=9606	SLC25A22	22	5	133
0.0470171	0.0147688	1.01029	Q14738	Serine/threonine-protein phosphatase 2A 56 kDa regulatory subunit delta isoform OS=Homo sapiens OX=9606	PPP2R5D	18	6	63
0.0465394	0.0139935	1.00975	P61513	60S ribosomal protein L37a OS=Homo sapiens OX=9606	RPL37A	28	2	48
0.0520815	0.0139876	1.00974	Q9Y5V3	Melanoma-associated antigen D1 OS=Homo sapiens OX=9606	MAGED1	27	12	270
0.0192793	0.0138473	1.00964	O15042	U2 snRNP-associated SURP motif-containing protein OS=Homo sapiens OX=9606	U2SURP	7	4	16
0.0728937	0.0138152	1.00962	Q96CW5	Gamma-tubulin complex component 3 OS=Homo sapiens OX=9606	TUBGCP3	35	24	366
0.0390739	0.0137743	1.00959	O95218	Zinc finger Ran-binding domain-containing protein 2 OS=Homo sapiens OX=9606	ZRANB2	38	15	376
0.0671297	0.0131382	1.00915	P25398	40S ribosomal protein S12 OS=Homo sapiens OX=9606	RPS12	64	6	179
0.0769538	0.0128038	1.00891	O60762	Dolichol-phosphate mannosyltransferase subunit 1 OS=Homo sapiens OX=9606	DPM1	31	7	103
0.0182401	0.0123659	1.00861	O94913	Pre-mRNA cleavage complex 2 protein Pcf11 OS=Homo sapiens OX=9606	PCF11	25	21	344
0.050472	0.0120895	1.00842	Q14192	Four and a half LIM domains protein 2 OS=Homo sapiens OX=9606	FHL2	69	15	368
0.0872864	0.0107377	1.00747	Q96CN7	Isochorismatase domain-containing protein 1 OS=Homo sapiens OX=9606	ISOC1	17	4	76
0.0206453	0.0103153	1.00718	Q8IY67	Ribonucleoprotein PTB-binding 1 OS=Homo sapiens OX=9606	RAVER1	48	15	280
0.00567447	0.00992513	1.0069	Q9Y6G9	Cytoplasmic dynein 1 light intermediate chain 1 OS=Homo sapiens OX=9606	DYNC1LI1	24	9	147
0.0121399	0.0094653	1.00658	Q14865	AT-rich interactive domain-containing protein 5B OS=Homo sapiens OX=9606	ARID5B	9	5	52
0.0271657	0.00933703	1.00649	P52594	Arf-GAP domain and FG repeat-containing protein 1 OS=Homo sapiens OX=9606	AGFG1	20	7	154
0.113712	0.00915726	1.00637	Q06587	E3 ubiquitin-protein ligase RING1 OS=Homo sapiens OX=9606	RING1	31	8	186
0.0117212	0.00914327	1.00636	Q2NL68	Proline and serine-rich protein 3 OS=Homo sapiens OX=9606	PROSER3	37	8	240
0.020905	0.00863067	1.006	Q9BVA1	Tubulin beta-2B chain OS=Homo sapiens OX=9606	TUBB2B	80	29	12994
0.00933303	0.00813798	1.00566	P12273	Prolactin-inducible protein OS=Homo sapiens OX=9606	PIP	23	3	12
0.00807047	0.0074745	1.00519	Q9Y512	Sorting and assembly machinery component 50 homolog OS=Homo sapiens OX=9606	SAMM50	11	4	23
0.0113265	0.00696858	1.00484	P46109	Crk-like protein OS=Homo sapiens OX=9606	CRKL	68	17	912
0.0209993	0.00672285	1.00467	O75323	Protein NipSnap homolog 2 OS=Homo sapiens OX=9606	NIPSNAP2	32	7	96
0.102994	0.00667167	1.00464	Q9GZT3	SRA stem-loop-interacting RNA-binding protein mitochondrial OS=Homo sapiens OX=9606	SLIRP	17	2	61
0.0171377	0.00665037	1.00462	Q12904	Aminoacyl tRNA synthase complex-interacting multifunctional protein 1 OS=Homo sapiens OX=9606	AIMP1	43	8	155
0.0128451	0.00652178	1.00453	Q12905	Interleukin enhancer-binding factor 2 OS=Homo sapiens OX=9606	ILF2	43	12	203
0.0278798	0.00609438	1.00423	O95639	Cleavage and polyadenylation specificity factor subunit 4 OS=Homo sapiens OX=9606	CPSF4	25	5	75
0.0102874	0.00607594	1.00422	P61353	60S ribosomal protein L27 OS=Homo sapiens OX=9606	RPL27	13	2	29
0.0203867	0.00527167	1.00366	P00390	Glutathione reductase mitochondrial OS=Homo sapiens OX=9606	GSR	32	9	240
0.00649838	0.00467563	1.00325	P05387	60S acidic ribosomal protein P2 OS=Homo sapiens OX=9606	RPLP2	82	5	83
0.00259557	0.00447146	1.0031	O15511	Actin-related protein 2/3 complex subunit 5 OS=Homo sapiens OX=9606	ARPC5	23	2	17
0.0177571	0.00432245	1.003	P06730	Eukaryotic translation initiation factor 4E OS=Homo sapiens OX=9606	EIF4E	29	5	56
0.00246008	0.00402602	1.00279	P52292	Importin subunit alpha-1 OS=Homo sapiens OX=9606	KPNA2	48	15	278
0.0160269	0.00367379	1.00255	Q9Y230	RuvB-like 2 OS=Homo sapiens OX=9606	RUVBL2	10	4	32
0.0139874	0.00322461	1.00224	P28331	NADH-ubiquinone oxidoreductase 75 kDa subunit mitochondrial OS=Homo sapiens OX=9606	NDUFS1	44	22	419
0.0124644	0.00290497	1.00202	P49790	Nuclear pore complex protein Nup153 OS=Homo sapiens OX=9606	NUP153	55	50	2500
0.0135	0.00278163	1.00193	P24941	Cyclin-dependent kinase 2 OS=Homo sapiens OX=9606	CDK2	36	9	163
0.00229438	0.00247113	1.00171	Q8N488	RING1 and YY1-binding protein OS=Homo sapiens OX=9606	RYBP	21	2	45
0.00598756	0.00218066	1.00151	P13674	Prolyl 4-hydroxylase subunit alpha-1 OS=Homo sapiens OX=9606	P4HA1	29	12	227
0.00848931	0.00200931	1.00139	P50452	Serpin B8 OS=Homo sapiens OX=9606	SERPINB8	33	11	129
0.00768112	0.0014255	1.00099	P27708	CAD protein OS=Homo sapiens OX=9606	CAD	54	72	1570
0.00295411	0.000874599	1.00061	P35249	Replication factor C subunit 4 OS=Homo sapiens OX=9606	RFC4	42	10	181
0.00211392	0.000536362	1.00037	P07195	L-lactate dehydrogenase B chain OS=Homo sapiens OX=9606	LDHB	24	7	158
0.000960992	0.000345627	1.00024	O43837	Isocitrate dehydrogenase [NAD] subunit beta mitochondrial OS=Homo sapiens OX=9606	IDH3B	44	13	368
0.000826265	0.000256459	1.00018	P56134	ATP synthase subunit f mitochondrial OS=Homo sapiens OX=9606	ATP5MF	40	3	94
0.000602669	8.57512e-05	1.00006	Q9H5Q4	Dimethyladenosine transferase 2 mitochondrial OS=Homo sapiens OX=9606	TFB2M	19	7	95
0.000558758	-0.000332117	0.99977	Q5UIP0	Telomere-associated protein RIF1 OS=Homo sapiens OX=9606	RIF1	8	14	115
0.005043	-0.000845671	0.999414	Q9UEW8	STE20/SPS1-related proline-alanine-rich protein kinase OS=Homo sapiens OX=9606	STK39	33	11	183
0.00245499	-0.00108806	0.999246	Q6P179	Endoplasmic reticulum aminopeptidase 2 OS=Homo sapiens OX=9606	ERAP2	17	11	133
0.00976826	-0.00163198	0.998869	P09651	Heterogeneous nuclear ribonucleoprotein A1 OS=Homo sapiens OX=9606	HNRNPA1	28	8	174
0.00351175	-0.00187675	0.9987	Q5JPH6	Probable glutamate--tRNA ligase mitochondrial OS=Homo sapiens OX=9606	EARS2	12	6	41
0.00416664	-0.00193699	0.998658	Q99808	Equilibrative nucleoside transporter 1 OS=Homo sapiens OX=9606	SLC29A1	7	2	40
0.00309757	-0.00206765	0.998568	P04843	Dolichyl-diphosphooligosaccharide--protein glycosyltransferase subunit 1 OS=Homo sapiens OX=9606	RPN1	54	24	517
0.0102465	-0.00264112	0.998171	Q16563	Synaptophysin-like protein 1 OS=Homo sapiens OX=9606	SYPL1	27	4	120
0.0181137	-0.00306503	0.997878	Q99832	T-complex protein 1 subunit eta OS=Homo sapiens OX=9606	CCT7	36	14	284
0.0187661	-0.00328676	0.997724	Q96GD4	Aurora kinase B OS=Homo sapiens OX=9606	AURKB	14	4	86
0.00464331	-0.00336099	0.997673	Q99757	Thioredoxin mitochondrial OS=Homo sapiens OX=9606	TXN2	19	2	43
0.0135443	-0.00362833	0.997488	Q15370	Elongin-B OS=Homo sapiens OX=9606	ELOB	50	5	107
0.0240341	-0.00449538	0.996889	P50570	Dynamin-2 OS=Homo sapiens OX=9606	DNM2	32	20	328
0.00243025	-0.00464869	0.996783	Q96RU3	Formin-binding protein 1 OS=Homo sapiens OX=9606	FNBP1	3	2	30
0.010376	-0.00528073	0.996346	Q9Y618	Nuclear receptor corepressor 2 OS=Homo sapiens OX=9606	NCOR2	27	43	846
0.0159788	-0.00532524	0.996316	Q9Y508	E3 ubiquitin-protein ligase RNF114 OS=Homo sapiens OX=9606	RNF114	47	9	294
0.0394058	-0.00532778	0.996314	Q13425	Beta-2-syntrophin OS=Homo sapiens OX=9606	SNTB2	38	17	176
0.0331965	-0.00536593	0.996288	Q14257	Reticulocalbin-2 OS=Homo sapiens OX=9606	RCN2	60	14	467
0.00500024	-0.00557144	0.996146	P13807	Glycogen [starch] synthase muscle OS=Homo sapiens OX=9606	GYS1	23	10	57
0.0191891	-0.00574835	0.996023	Q5T160	Probable arginine--tRNA ligase mitochondrial OS=Homo sapiens OX=9606	RARS2	29	14	157
0.003303	-0.00582576	0.99597	Q96A33	Coiled-coil domain-containing protein 47 OS=Homo sapiens OX=9606	CCDC47	10	3	28
0.00947885	-0.00590762	0.995914	O15405	TOX high mobility group box family member 3 OS=Homo sapiens OX=9606	TOX3	6	2	18
0.0100844	-0.00627144	0.995662	Q16656	Nuclear respiratory factor 1 OS=Homo sapiens OX=9606	NRF1	4	2	37
0.00837205	-0.00630212	0.995641	Q5JSP0	FYVE RhoGEF and PH domain-containing protein 3 OS=Homo sapiens OX=9606	FGD3	13	6	59
0.0183042	-0.00635298	0.995606	P31350	Ribonucleoside-diphosphate reductase subunit M2 OS=Homo sapiens OX=9606	RRM2	23	7	108
0.0151478	-0.00658965	0.995443	Q9UBX3	Mitochondrial dicarboxylate carrier OS=Homo sapiens OX=9606	SLC25A10	24	6	101
0.011357	-0.00665545	0.995397	P17028	Zinc finger protein 24 OS=Homo sapiens OX=9606	ZNF24	48	12	247
0.0144066	-0.00671474	0.995357	Q15652	Probable JmjC domain-containing histone demethylation protein 2C OS=Homo sapiens OX=9606	JMJD1C	10	17	202
0.02661	-0.00700831	0.995154	P11166	Solute carrier family 2 facilitated glucose transporter member 1 OS=Homo sapiens OX=9606	SLC2A1	9	4	80
0.00857694	-0.00788315	0.994551	P01040	Cystatin-A OS=Homo sapiens OX=9606	CSTA	38	3	65
0.0829215	-0.00828211	0.994276	P50416	Carnitine O-palmitoyltransferase 1 liver isoform OS=Homo sapiens OX=9606	CPT1A	23	16	327
0.0260424	-0.00834632	0.994231	Q14566	DNA replication licensing factor MCM6 OS=Homo sapiens OX=9606	MCM6	21	13	73
0.0188118	-0.0083522	0.994227	Q5TA45	Integrator complex subunit 11 OS=Homo sapiens OX=9606	INTS11	14	7	127
0.0463117	-0.00891455	0.99384	P17987	T-complex protein 1 subunit alpha OS=Homo sapiens OX=9606	TCP1	70	28	779
0.0130906	-0.00940696	0.993501	Q8NFH4	Nucleoporin Nup37 OS=Homo sapiens OX=9606	NUP37	13	3	38
0.0111615	-0.00949168	0.993442	P05166	Propionyl-CoA carboxylase beta chain mitochondrial OS=Homo sapiens OX=9606	PCCB	10	4	36
0.0392133	-0.0100919	0.993029	P18621	60S ribosomal protein L17 OS=Homo sapiens OX=9606	RPL17	31	5	105
0.0151792	-0.0111414	0.992307	Q8WU79	Stromal membrane-associated protein 2 OS=Homo sapiens OX=9606	SMAP2	13	5	24
0.110654	-0.0114043	0.992126	P43403	Tyrosine-protein kinase ZAP-70 OS=Homo sapiens OX=9606	ZAP70	37	16	290
0.059148	-0.0119278	0.991766	Q14677	Clathrin interactor 1 OS=Homo sapiens OX=9606	CLINT1	27	14	275
0.0208686	-0.0123201	0.991497	P05386	60S acidic ribosomal protein P1 OS=Homo sapiens OX=9606	RPLP1	90	4	107
0.15792	-0.0123435	0.991481	Q53GQ0	Very-long-chain 3-oxoacyl-CoA reductase OS=Homo sapiens OX=9606	HSD17B12	12	3	61
0.00733897	-0.0124991	0.991374	P47897	Glutamine--tRNA ligase OS=Homo sapiens OX=9606	QARS1	22	13	138
0.0859704	-0.0127051	0.991232	Q00839	Heterogeneous nuclear ribonucleoprotein U OS=Homo sapiens OX=9606	HNRNPU	39	22	430
0.0258335	-0.0127388	0.991209	P23771	Trans-acting T-cell-specific transcription factor GATA-3 OS=Homo sapiens OX=9606	GATA3	21	6	144
0.0495766	-0.0131716	0.990912	P17812	CTP synthase 1 OS=Homo sapiens OX=9606	CTPS1	38	17	253
0.0495604	-0.013335	0.990799	P54886	Delta-1-pyrroline-5-carboxylate synthase OS=Homo sapiens OX=9606	ALDH18A1	20	11	113
0.0430705	-0.0133542	0.990786	P08865	40S ribosomal protein SA OS=Homo sapiens OX=9606	RPSA	49	9	245
0.152315	-0.0139814	0.990356	O75190	DnaJ homolog subfamily B member 6 OS=Homo sapiens OX=9606	DNAJB6	42	12	308
0.0897133	-0.0141321	0.990252	P22695	Cytochrome b-c1 complex subunit 2 mitochondrial OS=Homo sapiens OX=9606	UQCRC2	71	21	1303
0.0246622	-0.0148164	0.989783	Q15154	Pericentriolar material 1 protein OS=Homo sapiens OX=9606	PCM1	10	14	140
0.00919971	-0.0149211	0.989711	Q96RQ3	Methylcrotonoyl-CoA carboxylase subunit alpha mitochondrial OS=Homo sapiens OX=9606	MCCC1	21	9	116
0.0505297	-0.0151867	0.989529	Q9C0J8	pre-mRNA 3' end processing protein WDR33 OS=Homo sapiens OX=9606	WDR33	4	4	67
0.0318895	-0.0153546	0.989413	Q99829	Copine-1 OS=Homo sapiens OX=9606	CPNE1	16	7	103
0.138646	-0.0161402	0.988875	P46734	Dual specificity mitogen-activated protein kinase kinase 3 OS=Homo sapiens OX=9606	MAP2K3	37	10	80
0.0145509	-0.0172789	0.988095	P00374	Dihydrofolate reductase OS=Homo sapiens OX=9606	DHFR	18	3	31
0.0574948	-0.017456	0.987973	P26368	Splicing factor U2AF 65 kDa subunit OS=Homo sapiens OX=9606	U2AF2	22	6	121
0.0900728	-0.0183559	0.987357	P31146	Coronin-1A OS=Homo sapiens OX=9606	CORO1A	50	17	461
0.0410266	-0.0190136	0.986907	Q09028	Histone-binding protein RBBP4 OS=Homo sapiens OX=9606	RBBP4	58	16	488
0.0865074	-0.0191357	0.986824	Q13423	NAD(P) transhydrogenase mitochondrial OS=Homo sapiens OX=9606	NNT	34	31	775
0.104654	-0.019472	0.986594	P40937	Replication factor C subunit 5 OS=Homo sapiens OX=9606	RFC5	62	18	581
0.0655435	-0.0198367	0.986344	Q53GS7	Nucleoporin GLE1 OS=Homo sapiens OX=9606	GLE1	18	9	108
0.0689005	-0.0207449	0.985724	P63220	40S ribosomal protein S21 OS=Homo sapiens OX=9606	RPS21	58	4	159
0.0189421	-0.0207743	0.985704	Q12769	Nuclear pore complex protein Nup160 OS=Homo sapiens OX=9606	NUP160	18	18	244
0.0680963	-0.021127	0.985463	Q9BRK5	45 kDa calcium-binding protein OS=Homo sapiens OX=9606	SDF4	24	6	115
0.0466118	-0.0211634	0.985438	P62241	40S ribosomal protein S8 OS=Homo sapiens OX=9606	RPS8	52	9	163
0.0562619	-0.0212249	0.985396	Q8IXI1	Mitochondrial Rho GTPase 2 OS=Homo sapiens OX=9606	RHOT2	33	12	196
0.109077	-0.0214781	0.985223	O15541	E3 ubiquitin-protein ligase RNF113A OS=Homo sapiens OX=9606	RNF113A	38	10	220
0.0558591	-0.0220199	0.984853	Q9UJZ1	Stomatin-like protein 2 mitochondrial OS=Homo sapiens OX=9606	STOML2	12	3	25
0.025043	-0.0220993	0.984799	P60228	Eukaryotic translation initiation factor 3 subunit E OS=Homo sapiens OX=9606	EIF3E	28	10	161
0.100701	-0.0221978	0.984731	P36402	Transcription factor 7 OS=Homo sapiens OX=9606	TCF7	37	8	203
0.135757	-0.0223666	0.984616	Q4V328	GRIP1-associated protein 1 OS=Homo sapiens OX=9606	GRIPAP1	13	7	43
0.102818	-0.0224179	0.984581	O75179	Ankyrin repeat domain-containing protein 17 OS=Homo sapiens OX=9606	ANKRD17	31	52	1140
0.0488537	-0.0233055	0.983976	P53634	Dipeptidyl peptidase 1 OS=Homo sapiens OX=9606	CTSC	31	9	411
0.145971	-0.0234956	0.983846	P78527	DNA-dependent protein kinase catalytic subunit OS=Homo sapiens OX=9606	PRKDC	41	136	3094
0.0429302	-0.0237531	0.98367	Q9NUK0	Muscleblind-like protein 3 OS=Homo sapiens OX=9606	MBNL3	12	5	150
0.166761	-0.0238548	0.983601	O43175	D-3-phosphoglycerate dehydrogenase OS=Homo sapiens OX=9606	PHGDH	47	18	545
0.0419961	-0.0241635	0.983391	Q92574	Hamartin OS=Homo sapiens OX=9606	TSC1	11	9	147
0.0932726	-0.0242128	0.983357	Q92576	PHD finger protein 3 OS=Homo sapiens OX=9606	PHF3	14	16	318
0.0813434	-0.0242889	0.983305	O43678	NADH dehydrogenase [ubiquinone] 1 alpha subcomplex subunit 2 OS=Homo sapiens OX=9606	NDUFA2	40	3	65
0.030748	-0.0253244	0.9826	Q9Y5L0	Transportin-3 OS=Homo sapiens OX=9606	TNPO3	20	13	138
0.0638485	-0.02547	0.9825	Q53ET0	CREB-regulated transcription coactivator 2 OS=Homo sapiens OX=9606	CRTC2	41	14	349
0.13699	-0.0258998	0.982208	O75419	Cell division control protein 45 homolog OS=Homo sapiens OX=9606	CDC45	22	10	103
0.17252	-0.0260492	0.982106	Q9UI12	V-type proton ATPase subunit H OS=Homo sapiens OX=9606	ATP6V1H	25	9	159
0.0167196	-0.0262707	0.981955	Q7L576	Cytoplasmic FMR1-interacting protein 1 OS=Homo sapiens OX=9606	CYFIP1	9	10	108
0.0835411	-0.026681	0.981676	Q9Y6K0	Choline/ethanolaminephosphotransferase 1 OS=Homo sapiens OX=9606	CEPT1	5	2	53
0.0687188	-0.0267031	0.981661	Q99873	Protein arginine N-methyltransferase 1 OS=Homo sapiens OX=9606	PRMT1	21	6	42
0.198879	-0.027041	0.981431	Q14671	Pumilio homolog 1 OS=Homo sapiens OX=9606	PUM1	34	29	787
0.0493792	-0.0270434	0.98143	Q9UJX3	Anaphase-promoting complex subunit 7 OS=Homo sapiens OX=9606	ANAPC7	9	4	41
0.0542278	-0.0273216	0.98124	P00441	Superoxide dismutase [Cu-Zn] OS=Homo sapiens OX=9606	SOD1	58	5	69
0.0351574	-0.0273287	0.981235	Q7Z3K3	Pogo transposable element with ZNF domain OS=Homo sapiens OX=9606	POGZ	13	10	202
0.0393305	-0.0275853	0.981061	A8CG34	Nuclear envelope pore membrane protein POM 121C OS=Homo sapiens OX=9606	POM121C	10	7	99
0.0449186	-0.0275888	0.981059	Q92547	DNA topoisomerase 2-binding protein 1 OS=Homo sapiens OX=9606	TOPBP1	4	4	52
0.0504381	-0.0277857	0.980925	Q9Y2X9	Zinc finger protein 281 OS=Homo sapiens OX=9606	ZNF281	5	2	3
0.0666469	-0.0281184	0.980699	Q15061	WD repeat-containing protein 43 OS=Homo sapiens OX=9606	WDR43	5	2	14
0.270665	-0.0283072	0.98057	Q6NXE6	Armadillo repeat-containing protein 6 OS=Homo sapiens OX=9606	ARMC6	41	14	290
0.134865	-0.0283431	0.980546	P06576	ATP synthase subunit beta mitochondrial OS=Homo sapiens OX=9606	ATP5F1B	71	24	912
0.599618	-0.0285389	0.980413	P49411	Elongation factor Tu mitochondrial OS=Homo sapiens OX=9606	TUFM	45	18	566
0.234382	-0.0286853	0.980313	Q92609	TBC1 domain family member 5 OS=Homo sapiens OX=9606	TBC1D5	42	22	431
0.169762	-0.0289266	0.980149	Q8WUH1	Protein Churchill OS=Homo sapiens OX=9606	CHURC1	36	3	62
0.062513	-0.0293698	0.979848	P62318	Small nuclear ribonucleoprotein Sm D3 OS=Homo sapiens OX=9606	SNRPD3	32	3	36
0.0796749	-0.0298353	0.979532	Q5JSZ5	Protein PRRC2B OS=Homo sapiens OX=9606	PRRC2B	39	56	1344
0.0979379	-0.0302389	0.979258	O94906	Pre-mRNA-processing factor 6 OS=Homo sapiens OX=9606	PRPF6	15	13	116
0.0155758	-0.0308601	0.978837	Q9UH99	SUN domain-containing protein 2 OS=Homo sapiens OX=9606	SUN2	5	2	24
0.0971495	-0.0311835	0.978617	Q96PK6	RNA-binding protein 14 OS=Homo sapiens OX=9606	RBM14	14	7	132
0.0195843	-0.0317854	0.978209	P11171	Protein 4.1 OS=Homo sapiens OX=9606	EPB41	9	5	43
0.187404	-0.031996	0.978066	B5ME19	Eukaryotic translation initiation factor 3 subunit C-like protein OS=Homo sapiens OX=9606	EIF3CL	18	14	187
0.125618	-0.032071	0.978015	P62195	26S proteasome regulatory subunit 8 OS=Homo sapiens OX=9606	PSMC5	35	12	165
0.0191004	-0.0323901	0.977799	Q5RI15	Cytochrome c oxidase assembly protein COX20 mitochondrial OS=Homo sapiens OX=9606	COX20	22	2	10
0.173546	-0.032395	0.977796	Q9NVH1	DnaJ homolog subfamily C member 11 OS=Homo sapiens OX=9606	DNAJC11	22	9	224
0.153596	-0.0325456	0.977694	P67870	Casein kinase II subunit beta OS=Homo sapiens OX=9606	CSNK2B	30	4	85
0.207067	-0.0328778	0.977469	P21912	Succinate dehydrogenase [ubiquinone] iron-sulfur subunit mitochondrial OS=Homo sapiens OX=9606	SDHB	35	8	148
0.219364	-0.0331581	0.977279	Q9NRG9	Aladin OS=Homo sapiens OX=9606	AAAS	30	11	140
0.152456	-0.0334121	0.977107	P84098	60S ribosomal protein L19 OS=Homo sapiens OX=9606	RPL19	13	2	52
0.126361	-0.0339498	0.976743	Q9BSD7	Cancer-related nucleoside-triphosphatase OS=Homo sapiens OX=9606	NTPCR	71	11	428
0.358474	-0.0346288	0.976283	P62937	Peptidyl-prolyl cis-trans isomerase A OS=Homo sapiens OX=9606	PPIA	56	7	198
0.125824	-0.0346665	0.976257	Q02978	Mitochondrial 2-oxoglutarate/malate carrier protein OS=Homo sapiens OX=9606	SLC25A11	56	13	325
0.138302	-0.034865	0.976123	P35610	Sterol O-acyltransferase 1 OS=Homo sapiens OX=9606	SOAT1	16	6	131
0.0548316	-0.0349276	0.976081	Q9Y314	Nitric oxide synthase-interacting protein OS=Homo sapiens OX=9606	NOSIP	44	8	135
0.23503	-0.0352277	0.975878	Q96C19	EF-hand domain-containing protein D2 OS=Homo sapiens OX=9606	EFHD2	45	12	310
0.0332108	-0.0353572	0.97579	O96000	NADH dehydrogenase [ubiquinone] 1 beta subcomplex subunit 10 OS=Homo sapiens OX=9606	NDUFB10	27	4	93
0.231725	-0.035586	0.975635	P11177	Pyruvate dehydrogenase E1 component subunit beta mitochondrial OS=Homo sapiens OX=9606	PDHB	42	10	234
0.196967	-0.0356259	0.975608	O14641	Segment polarity protein dishevelled homolog DVL-2 OS=Homo sapiens OX=9606	DVL2	22	11	167
0.0446645	-0.0359763	0.975371	O75027	ATP-binding cassette sub-family B member 7 mitochondrial OS=Homo sapiens OX=9606	ABCB7	5	3	16
0.338411	-0.0360126	0.975347	P62269	40S ribosomal protein S18 OS=Homo sapiens OX=9606	RPS18	43	8	182
0.110734	-0.0373765	0.974425	Q16637	Survival motor neuron protein OS=Homo sapiens OX=9606	SMN1	11	2	33
0.0681182	-0.0373785	0.974424	Q14103	Heterogeneous nuclear ribonucleoprotein D0 OS=Homo sapiens OX=9606	HNRNPD	9	3	57
0.145301	-0.0381631	0.973894	P37198	Nuclear pore glycoprotein p62 OS=Homo sapiens OX=9606	NUP62	28	11	435
0.154551	-0.0382278	0.97385	Q96A37	E3 ubiquitin-protein ligase RNF166 OS=Homo sapiens OX=9606	RNF166	16	3	45
0.339911	-0.0384616	0.973693	P63173	60S ribosomal protein L38 OS=Homo sapiens OX=9606	RPL38	39	3	198
0.087081	-0.0388943	0.973401	Q9Y2K2	Serine/threonine-protein kinase SIK3 OS=Homo sapiens OX=9606	SIK3	44	32	670
0.14202	-0.0391092	0.973256	Q8ND24	RING finger protein 214 OS=Homo sapiens OX=9606	RNF214	38	21	408
0.0877075	-0.0392751	0.973144	O60313	Dynamin-like 120 kDa protein mitochondrial OS=Homo sapiens OX=9606	OPA1	25	22	463
0.0358141	-0.0393186	0.973114	Q9HAS0	Protein Njmu-R1 OS=Homo sapiens OX=9606	C17orf75	9	3	22
0.126856	-0.0397859	0.972799	O14979	Heterogeneous nuclear ribonucleoprotein D-like OS=Homo sapiens OX=9606	HNRNPDL	10	4	72
0.141896	-0.0398676	0.972744	P68104	Elongation factor 1-alpha 1 OS=Homo sapiens OX=9606	EEF1A1	71	21	3181
0.376082	-0.040292	0.972458	O95816	BAG family molecular chaperone regulator 2 OS=Homo sapiens OX=9606	BAG2	59	10	248
0.0343691	-0.040613	0.972242	Q9NYV4	Cyclin-dependent kinase 12 OS=Homo sapiens OX=9606	CDK12	5	5	52
0.181095	-0.0406423	0.972222	P52732	Kinesin-like protein KIF11 OS=Homo sapiens OX=9606	KIF11	19	16	157
0.169021	-0.0406678	0.972205	Q8IWZ3	Ankyrin repeat and KH domain-containing protein 1 OS=Homo sapiens OX=9606	ANKHD1	42	63	1710
0.204303	-0.0408452	0.972085	P31040	Succinate dehydrogenase [ubiquinone] flavoprotein subunit mitochondrial OS=Homo sapiens OX=9606	SDHA	54	23	724
0.0442821	-0.0409917	0.971987	Q14457	Beclin-1 OS=Homo sapiens OX=9606	BECN1	8	3	33
0.325737	-0.041062	0.971939	Q15365	Poly(rC)-binding protein 1 OS=Homo sapiens OX=9606	PCBP1	73	15	471
0.368399	-0.0413749	0.971728	P17707	S-adenosylmethionine decarboxylase proenzyme OS=Homo sapiens OX=9606	AMD1	16	5	79
0.162021	-0.0414487	0.971679	P62306	Small nuclear ribonucleoprotein F OS=Homo sapiens OX=9606	SNRPF	24	2	107
0.0692393	-0.0416094	0.971571	Q8WVD3	E3 ubiquitin-protein ligase RNF138 OS=Homo sapiens OX=9606	RNF138	62	9	215
0.0752918	-0.0420001	0.971307	Q96GC9	Vacuole membrane protein 1 OS=Homo sapiens OX=9606	VMP1	13	3	71
0.559675	-0.0420185	0.971295	P63244	Receptor of activated protein C kinase 1 OS=Homo sapiens OX=9606	RACK1	80	19	748
0.061843	-0.042464	0.970995	Q9BTE3	Mini-chromosome maintenance complex-binding protein OS=Homo sapiens OX=9606	MCMBP	12	5	76
0.22312	-0.0427013	0.970835	Q9NU22	Midasin OS=Homo sapiens OX=9606	MDN1	14	55	508
0.024908	-0.043057	0.970596	Q6UN15	Pre-mRNA 3'-end-processing factor FIP1 OS=Homo sapiens OX=9606	FIP1L1	26	8	168
0.0251602	-0.0432737	0.97045	P11908	Ribose-phosphate pyrophosphokinase 2 OS=Homo sapiens OX=9606	PRPS2	36	7	93
0.185329	-0.0432862	0.970442	Q09472	Histone acetyltransferase p300 OS=Homo sapiens OX=9606	EP300	22	37	714
0.316547	-0.0433212	0.970418	P38646	Stress-70 protein mitochondrial OS=Homo sapiens OX=9606	HSPA9	54	31	718
0.382251	-0.0433603	0.970392	Q9Y3F4	Serine-threonine kinase receptor-associated protein OS=Homo sapiens OX=9606	STRAP	7	2	5
0.0953292	-0.0434541	0.970329	Q6PD62	RNA polymerase-associated protein CTR9 homolog OS=Homo sapiens OX=9606	CTR9	11	8	146
0.323354	-0.0440168	0.969951	P02786	Transferrin receptor protein 1 OS=Homo sapiens OX=9606	TFRC	41	26	750
0.0289934	-0.0442625	0.969785	P10071	Transcriptional activator GLI3 OS=Homo sapiens OX=9606	GLI3	3	3	51
0.18407	-0.0444281	0.969674	P31689	DnaJ homolog subfamily A member 1 OS=Homo sapiens OX=9606	DNAJA1	60	18	637
0.230053	-0.044773	0.969442	Q9H9B4	Sideroflexin-1 OS=Homo sapiens OX=9606	SFXN1	56	13	414
0.111355	-0.0452209	0.969141	Q92616	eIF-2-alpha kinase activator GCN1 OS=Homo sapiens OX=9606	GCN1	24	46	406
0.0769203	-0.0454689	0.968975	Q96L91	E1A-binding protein p400 OS=Homo sapiens OX=9606	EP400	4	6	20
0.0777268	-0.0458305	0.968732	Q9Y4F3	Meiosis regulator and mRNA stability factor 1 OS=Homo sapiens OX=9606	MARF1	5	5	20
0.448872	-0.0463413	0.968389	P13639	Elongation factor 2 OS=Homo sapiens OX=9606	EEF2	34	19	350
0.0686724	-0.046623	0.9682	Q8NG31	Kinetochore scaffold 1 OS=Homo sapiens OX=9606	KNL1	14	23	351
0.0905642	-0.0472534	0.967777	Q9NRK6	ATP-binding cassette sub-family B member 10 mitochondrial OS=Homo sapiens OX=9606	ABCB10	23	16	220
0.361366	-0.0474664	0.967634	P60981	Destrin OS=Homo sapiens OX=9606	DSTN	19	3	27
0.287912	-0.047488	0.96762	O94903	Pyridoxal phosphate homeostasis protein OS=Homo sapiens OX=9606	PLPBP	37	9	196
0.374743	-0.0475988	0.967545	Q99497	Protein/nucleic acid deglycase DJ-1 OS=Homo sapiens OX=9606	PARK7	65	8	274
0.155217	-0.0481465	0.967178	Q86X55	Histone-arginine methyltransferase CARM1 OS=Homo sapiens OX=9606	CARM1	23	8	209
0.234603	-0.048266	0.967098	Q96PC5	Melanoma inhibitory activity protein 2 OS=Homo sapiens OX=9606	MIA2	12	13	136
0.0277962	-0.0487034	0.966805	P0CG39	POTE ankyrin domain family member J OS=Homo sapiens OX=9606	POTEJ	6	5	478
0.310968	-0.0487899	0.966747	P49721	Proteasome subunit beta type-2 OS=Homo sapiens OX=9606	PSMB2	12	2	10
0.0920639	-0.0493821	0.96635	Q15773	Myeloid leukemia factor 2 OS=Homo sapiens OX=9606	MLF2	15	3	85
0.50526	-0.049645	0.966174	P08670	Vimentin OS=Homo sapiens OX=9606	VIM	62	25	587
0.159802	-0.0501297	0.96585	Q5VWQ8	Disabled homolog 2-interacting protein OS=Homo sapiens OX=9606	DAB2IP	10	6	49
0.194963	-0.0501622	0.965828	O14828	Secretory carrier-associated membrane protein 3 OS=Homo sapiens OX=9606	SCAMP3	39	8	274
0.19065	-0.0502598	0.965762	P45880	Voltage-dependent anion-selective channel protein 2 OS=Homo sapiens OX=9606	VDAC2	50	10	233
0.325956	-0.0504363	0.965644	P25705	ATP synthase subunit alpha mitochondrial OS=Homo sapiens OX=9606	ATP5F1A	59	27	3225
0.024561	-0.050911	0.965327	Q9P2N6	KAT8 regulatory NSL complex subunit 3 OS=Homo sapiens OX=9606	KANSL3	8	5	20
0.117916	-0.0514061	0.964995	Q9NXE4	Sphingomyelin phosphodiesterase 4 OS=Homo sapiens OX=9606	SMPD4	23	15	219
0.108311	-0.0517155	0.964788	Q99081	Transcription factor 12 OS=Homo sapiens OX=9606	TCF12	62	29	2308
0.0915403	-0.0521937	0.964469	Q9Y4K1	Beta/gamma crystallin domain-containing protein 1 OS=Homo sapiens OX=9606	CRYBG1	5	7	47
0.364692	-0.0525256	0.964247	Q99805	Transmembrane 9 superfamily member 2 OS=Homo sapiens OX=9606	TM9SF2	17	8	118
0.110385	-0.0529112	0.963989	Q66K74	Microtubule-associated protein 1S OS=Homo sapiens OX=9606	MAP1S	6	4	13
0.186036	-0.0537344	0.963439	Q75N03	E3 ubiquitin-protein ligase Hakai OS=Homo sapiens OX=9606	CBLL1	21	7	127
0.330924	-0.0539467	0.963297	Q9UBF2	Coatomer subunit gamma-2 OS=Homo sapiens OX=9606	COPG2	48	27	623
0.320915	-0.054141	0.963168	P06239	Tyrosine-protein kinase Lck OS=Homo sapiens OX=9606	LCK	64	22	567
0.262628	-0.0546087	0.962856	Q01196	Runt-related transcription factor 1 OS=Homo sapiens OX=9606	RUNX1	46	13	338
0.277186	-0.0569257	0.96131	Q86U86	Protein polybromo-1 OS=Homo sapiens OX=9606	PBRM1	2	2	2
0.561411	-0.0569991	0.961262	O15235	28S ribosomal protein S12 mitochondrial OS=Homo sapiens OX=9606	MRPS12	25	2	21
0.0308565	-0.0575505	0.960894	Q5VV42	Threonylcarbamoyladenosine tRNA methylthiotransferase OS=Homo sapiens OX=9606	CDKAL1	12	4	17
0.273047	-0.0578228	0.960713	Q99519	Sialidase-1 OS=Homo sapiens OX=9606	NEU1	6	2	33
0.275693	-0.0583325	0.960373	Q9UKU7	Isobutyryl-CoA dehydrogenase mitochondrial OS=Homo sapiens OX=9606	ACAD8	5	2	8
0.0358258	-0.0583654	0.960352	Q9Y6Q9	Nuclear receptor coactivator 3 OS=Homo sapiens OX=9606	NCOA3	21	20	413
0.35303	-0.0594424	0.959635	Q8WUM0	Nuclear pore complex protein Nup133 OS=Homo sapiens OX=9606	NUP133	34	28	445
0.0581565	-0.0598652	0.959354	Q70J99	Protein unc-13 homolog D OS=Homo sapiens OX=9606	UNC13D	4	3	26
0.327106	-0.0601558	0.959161	O00410	Importin-5 OS=Homo sapiens OX=9606	IPO5	24	15	168
0.103326	-0.0604099	0.958992	P52756	RNA-binding protein 5 OS=Homo sapiens OX=9606	RBM5	11	7	63
0.0689854	-0.0604889	0.958939	O14980	Exportin-1 OS=Homo sapiens OX=9606	XPO1	47	36	741
0.185116	-0.0607075	0.958794	Q9HD45	Transmembrane 9 superfamily member 3 OS=Homo sapiens OX=9606	TM9SF3	19	9	143
0.0341029	-0.0607821	0.958744	P28072	Proteasome subunit beta type-6 OS=Homo sapiens OX=9606	PSMB6	8	2	15
0.115355	-0.0609397	0.958639	Q8IWR0	Zinc finger CCCH domain-containing protein 7A OS=Homo sapiens OX=9606	ZC3H7A	31	22	398
0.340634	-0.0611664	0.958489	P11310	Medium-chain specific acyl-CoA dehydrogenase mitochondrial OS=Homo sapiens OX=9606	ACADM	39	12	312
0.148696	-0.0615431	0.958239	A6NFN3	RNA binding protein fox-1 homolog 3 OS=Homo sapiens OX=9606	RBFOX3	6	2	21
0.0802417	-0.0621536	0.957833	Q92945	Far upstream element-binding protein 2 OS=Homo sapiens OX=9606	KHSRP	25	10	119
0.256855	-0.062688	0.957479	P42285	Exosome RNA helicase MTR4 OS=Homo sapiens OX=9606	MTREX	14	10	97
0.0498101	-0.0628262	0.957387	Q9Y320	Thioredoxin-related transmembrane protein 2 OS=Homo sapiens OX=9606	TMX2	7	2	10
0.26148	-0.0628391	0.957378	P21580	Tumor necrosis factor alpha-induced protein 3 OS=Homo sapiens OX=9606	TNFAIP3	8	5	65
0.0763173	-0.0630496	0.957239	O75081	Protein CBFA2T3 OS=Homo sapiens OX=9606	CBFA2T3	13	5	69
0.822409	-0.0636698	0.956827	P47985	Cytochrome b-c1 complex subunit Rieske mitochondrial OS=Homo sapiens OX=9606	UQCRFS1	22	6	153
0.239048	-0.0639667	0.95663	Q9Y266	Nuclear migration protein nudC OS=Homo sapiens OX=9606	NUDC	42	12	244
0.249762	-0.0640736	0.956559	Q9BTX1	Nucleoporin NDC1 OS=Homo sapiens OX=9606	NDC1	23	9	149
0.406476	-0.0641383	0.956516	P61247	40S ribosomal protein S3a OS=Homo sapiens OX=9606	RPS3A	17	4	34
0.243218	-0.0641485	0.95651	P12236	ADP/ATP translocase 3 OS=Homo sapiens OX=9606	SLC25A6	74	19	783
0.372056	-0.064455	0.956307	P62424	60S ribosomal protein L7a OS=Homo sapiens OX=9606	RPL7A	20	4	91
0.124143	-0.0645036	0.956274	Q9NRA8	Eukaryotic translation initiation factor 4E transporter OS=Homo sapiens OX=9606	EIF4ENIF1	47	27	757
0.341982	-0.0649842	0.955956	P60660	Myosin light polypeptide 6 OS=Homo sapiens OX=9606	MYL6	42	5	90
0.0348977	-0.0665554	0.954915	Q9NZT1	Calmodulin-like protein 5 OS=Homo sapiens OX=9606	CALML5	15	2	18
0.170643	-0.0667137	0.95481	P25205	DNA replication licensing factor MCM3 OS=Homo sapiens OX=9606	MCM3	43	26	509
0.0502791	-0.0667272	0.954802	Q29RF7	Sister chromatid cohesion protein PDS5 homolog A OS=Homo sapiens OX=9606	PDS5A	22	22	336
0.597103	-0.0668657	0.95471	Q9BV38	WD repeat-containing protein 18 OS=Homo sapiens OX=9606	WDR18	24	9	136
0.0974398	-0.0670977	0.954556	Q9UPT9	Ubiquitin carboxyl-terminal hydrolase 22 OS=Homo sapiens OX=9606	USP22	6	2	30
0.881266	-0.0673757	0.954372	Q9Y5M8	Signal recognition particle receptor subunit beta OS=Homo sapiens OX=9606	SRPRB	41	8	132
0.311921	-0.0674342	0.954334	Q5T3J3	Ligand-dependent nuclear receptor-interacting factor 1 OS=Homo sapiens OX=9606	LRIF1	4	2	14
0.0801164	-0.0674722	0.954309	Q13615	Myotubularin-related protein 3 OS=Homo sapiens OX=9606	MTMR3	12	10	92
0.186073	-0.0676469	0.954193	Q02447	Transcription factor Sp3 OS=Homo sapiens OX=9606	SP3	11	7	203
0.167874	-0.0678008	0.954091	Q6PJ69	Tripartite motif-containing protein 65 OS=Homo sapiens OX=9606	TRIM65	31	10	138
0.327714	-0.067819	0.954079	Q99714	3-hydroxyacyl-CoA dehydrogenase type-2 OS=Homo sapiens OX=9606	HSD17B10	64	9	185
0.851345	-0.0681466	0.953863	P62263	40S ribosomal protein S14 OS=Homo sapiens OX=9606	RPS14	64	6	163
0.0900268	-0.0682765	0.953777	P49756	RNA-binding protein 25 OS=Homo sapiens OX=9606	RBM25	8	4	98
0.0387185	-0.0688767	0.95338	Q8N1K5	Protein THEMIS OS=Homo sapiens OX=9606	THEMIS	14	7	81
0.268262	-0.0689843	0.953309	Q8TEX9	Importin-4 OS=Homo sapiens OX=9606	IPO4	19	15	152
0.120946	-0.0690788	0.953246	O60427	Acyl-CoA (8-3)-desaturase OS=Homo sapiens OX=9606	FADS1	11	3	29
0.18142	-0.0693015	0.953099	Q8NDV7	Trinucleotide repeat-containing gene 6A protein OS=Homo sapiens OX=9606	TNRC6A	47	47	1086
0.110728	-0.0694071	0.95303	Q9NXV2	BTB/POZ domain-containing protein KCTD5 OS=Homo sapiens OX=9606	KCTD5	17	3	22
0.224787	-0.06948	0.952981	Q96P70	Importin-9 OS=Homo sapiens OX=9606	IPO9	22	14	205
0.190684	-0.0695142	0.952959	Q06830	Peroxiredoxin-1 OS=Homo sapiens OX=9606	PRDX1	68	12	393
0.191846	-0.0695523	0.952934	P49750	YLP motif-containing protein 1 OS=Homo sapiens OX=9606	YLPM1	29	43	956
0.0218033	-0.0695814	0.952914	P18065	Insulin-like growth factor-binding protein 2 OS=Homo sapiens OX=9606	IGFBP2	13	3	37
0.465096	-0.0701549	0.952536	O43181	NADH dehydrogenase [ubiquinone] iron-sulfur protein 4 mitochondrial OS=Homo sapiens OX=9606	NDUFS4	31	5	83
0.661162	-0.071543	0.95162	P62979	Ubiquitin-40S ribosomal protein S27a OS=Homo sapiens OX=9606	RPS27A	46	6	183
0.296753	-0.0717024	0.951515	Q9BT25	HAUS augmin-like complex subunit 8 OS=Homo sapiens OX=9606	HAUS8	21	5	107
0.508152	-0.0719747	0.951335	Q9UNT1	Rab-like protein 2B OS=Homo sapiens OX=9606	RABL2B	28	6	130
0.37961	-0.0723355	0.951097	O43396	Thioredoxin-like protein 1 OS=Homo sapiens OX=9606	TXNL1	37	8	165
0.211495	-0.0729074	0.95072	P08575	Receptor-type tyrosine-protein phosphatase C OS=Homo sapiens OX=9606	PTPRC	28	31	591
0.715672	-0.0731033	0.950591	Q8N7H5	RNA polymerase II-associated factor 1 homolog OS=Homo sapiens OX=9606	PAF1	41	16	349
0.321491	-0.0734615	0.950355	P14174	Macrophage migration inhibitory factor OS=Homo sapiens OX=9606	MIF	37	3	296
0.0557641	-0.0735416	0.950302	P12694	2-oxoisovalerate dehydrogenase subunit alpha mitochondrial OS=Homo sapiens OX=9606	BCKDHA	13	4	51
0.269601	-0.0739415	0.950039	Q13573	SNW domain-containing protein 1 OS=Homo sapiens OX=9606	SNW1	7	3	34
0.301745	-0.0742613	0.949828	O15259	Nephrocystin-1 OS=Homo sapiens OX=9606	NPHP1	1	2	57
0.281186	-0.0743415	0.949776	Q13546	Receptor-interacting serine/threonine-protein kinase 1 OS=Homo sapiens OX=9606	RIPK1	22	9	133
0.120413	-0.0745415	0.949644	Q16555	Dihydropyrimidinase-related protein 2 OS=Homo sapiens OX=9606	DPYSL2	37	14	179
0.13301	-0.075043	0.949314	P60842	Eukaryotic initiation factor 4A-I OS=Homo sapiens OX=9606	EIF4A1	17	6	122
0.205749	-0.0751256	0.949259	Q14204	Cytoplasmic dynein 1 heavy chain 1 OS=Homo sapiens OX=9606	DYNC1H1	32	112	1621
0.112173	-0.0754279	0.949061	P06702	Protein S100-A9 OS=Homo sapiens OX=9606	S100A9	51	5	190
0.81531	-0.0755131	0.949005	P13612	Integrin alpha-4 OS=Homo sapiens OX=9606	ITGA4	21	15	317
0.703451	-0.0755929	0.948952	P0DMV9	Heat shock 70 kDa protein 1B OS=Homo sapiens OX=9606	HSPA1B	36	18	387
0.0979585	-0.0763123	0.948479	Q14139	Ubiquitin conjugation factor E4 A OS=Homo sapiens OX=9606	UBE4A	10	7	64
0.246126	-0.0763168	0.948476	O43318	Mitogen-activated protein kinase kinase kinase 7 OS=Homo sapiens OX=9606	MAP3K7	21	10	166
0.0315292	-0.076621	0.948276	P18858	DNA ligase 1 OS=Homo sapiens OX=9606	LIG1	4	2	20
0.225068	-0.07663	0.94827	Q92900	Regulator of nonsense transcripts 1 OS=Homo sapiens OX=9606	UPF1	36	30	570
0.172756	-0.0771639	0.947919	Q08554	Desmocollin-1 OS=Homo sapiens OX=9606	DSC1	10	6	95
0.0608821	-0.0783277	0.947155	Q6ZMG9	Ceramide synthase 6 OS=Homo sapiens OX=9606	CERS6	8	2	22
0.303846	-0.0790517	0.94668	Q9UPN7	Serine/threonine-protein phosphatase 6 regulatory subunit 1 OS=Homo sapiens OX=9606	PPP6R1	35	18	367
0.268154	-0.0793496	0.946484	O75844	CAAX prenyl protease 1 homolog OS=Homo sapiens OX=9606	ZMPSTE24	11	4	62
0.478869	-0.079464	0.946409	Q06323	Proteasome activator complex subunit 1 OS=Homo sapiens OX=9606	PSME1	53	11	228
0.364198	-0.0797071	0.94625	Q9NPI6	mRNA-decapping enzyme 1A OS=Homo sapiens OX=9606	DCP1A	25	8	105
0.140236	-0.0800396	0.946032	P51991	Heterogeneous nuclear ribonucleoprotein A3 OS=Homo sapiens OX=9606	HNRNPA3	17	4	93
0.199392	-0.0802319	0.945906	P04844	Dolichyl-diphosphooligosaccharide--protein glycosyltransferase subunit 2 OS=Homo sapiens OX=9606	RPN2	56	18	461
0.160123	-0.0805371	0.945706	P14625	Endoplasmin OS=Homo sapiens OX=9606	HSP90B1	21	13	189
0.294308	-0.0811249	0.94532	P10599	Thioredoxin OS=Homo sapiens OX=9606	TXN	52	5	150
0.387528	-0.0811478	0.945305	Q5VTR2	E3 ubiquitin-protein ligase BRE1A OS=Homo sapiens OX=9606	RNF20	12	9	54
0.471137	-0.0814331	0.945118	Q96CS3	FAS-associated factor 2 OS=Homo sapiens OX=9606	FAF2	24	7	134
0.6155	-0.0826135	0.944345	P39019	40S ribosomal protein S19 OS=Homo sapiens OX=9606	RPS19	34	5	102
0.258148	-0.0833894	0.943838	P78317	E3 ubiquitin-protein ligase RNF4 OS=Homo sapiens OX=9606	RNF4	25	3	27
0.100592	-0.0835469	0.943735	Q6NUQ1	RAD50-interacting protein 1 OS=Homo sapiens OX=9606	RINT1	11	6	41
0.808996	-0.0836737	0.943652	Q969Z0	FAST kinase domain-containing protein 4 OS=Homo sapiens OX=9606	TBRG4	12	5	70
0.446677	-0.0839538	0.943468	P05023	Sodium/potassium-transporting ATPase subunit alpha-1 OS=Homo sapiens OX=9606	ATP1A1	33	28	643
0.282674	-0.0840456	0.943408	Q07021	Complement component 1 Q subcomponent-binding protein mitochondrial OS=Homo sapiens OX=9606	C1QBP	50	7	284
0.16282	-0.0846488	0.943014	Q9BYM8	RanBP-type and C3HC4-type zinc finger-containing protein 1 OS=Homo sapiens OX=9606	RBCK1	30	11	122
0.255206	-0.0847215	0.942967	O95674	Phosphatidate cytidylyltransferase 2 OS=Homo sapiens OX=9606	CDS2	13	4	72
0.441639	-0.0850732	0.942737	A0FGR8	Extended synaptotagmin-2 OS=Homo sapiens OX=9606	ESYT2	33	23	348
0.814637	-0.086571	0.941758	Q7Z3B4	Nucleoporin p54 OS=Homo sapiens OX=9606	NUP54	49	19	483
0.566853	-0.0866257	0.941723	Q6FI81	Anamorsin OS=Homo sapiens OX=9606	CIAPIN1	54	13	327
0.541591	-0.0871152	0.941403	Q9UKJ3	G patch domain-containing protein 8 OS=Homo sapiens OX=9606	GPATCH8	29	27	436
0.398421	-0.0878688	0.940912	A5YKK6	CCR4-NOT transcription complex subunit 1 OS=Homo sapiens OX=9606	CNOT1	33	60	880
0.899547	-0.0887215	0.940356	P37275	Zinc finger E-box-binding homeobox 1 OS=Homo sapiens OX=9606	ZEB1	15	9	63
0.258474	-0.0887326	0.940348	Q9UQR1	Zinc finger protein 148 OS=Homo sapiens OX=9606	ZNF148	37	18	385
0.388337	-0.0892219	0.94003	O43592	Exportin-T OS=Homo sapiens OX=9606	XPOT	37	24	472
0.900131	-0.0898062	0.939649	Q15392	Delta(24)-sterol reductase OS=Homo sapiens OX=9606	DHCR24	19	6	91
0.0736624	-0.089951	0.939555	Q13435	Splicing factor 3B subunit 2 OS=Homo sapiens OX=9606	SF3B2	10	7	44
0.465101	-0.0900344	0.9395	P61009	Signal peptidase complex subunit 3 OS=Homo sapiens OX=9606	SPCS3	22	4	94
0.0642936	-0.0900393	0.939497	Q96D53	Atypical kinase COQ8B mitochondrial OS=Homo sapiens OX=9606	COQ8B	10	4	33
0.209438	-0.090179	0.939406	P0C7T5	Ataxin-1-like OS=Homo sapiens OX=9606	ATXN1L	7	4	87
0.316443	-0.0905646	0.939155	Q00325	Phosphate carrier protein mitochondrial OS=Homo sapiens OX=9606	SLC25A3	40	11	383
0.389813	-0.0914293	0.938592	Q16891	MICOS complex subunit MIC60 OS=Homo sapiens OX=9606	IMMT	49	28	666
0.199625	-0.0916436	0.938453	Q14839	Chromodomain-helicase-DNA-binding protein 4 OS=Homo sapiens OX=9606	CHD4	17	22	340
0.328188	-0.0917938	0.938355	Q9BW60	Elongation of very long chain fatty acids protein 1 OS=Homo sapiens OX=9606	ELOVL1	9	2	22
0.259786	-0.0928698	0.937656	Q92567	Protein FAM168A OS=Homo sapiens OX=9606	FAM168A	18	3	116
0.795644	-0.0933363	0.937353	Q9H334	Forkhead box protein P1 OS=Homo sapiens OX=9606	FOXP1	64	22	676
0.0844333	-0.0934827	0.937257	Q9BPX3	Condensin complex subunit 3 OS=Homo sapiens OX=9606	NCAPG	15	10	83
0.0600604	-0.0935328	0.937225	O00217	NADH dehydrogenase [ubiquinone] iron-sulfur protein 8 mitochondrial OS=Homo sapiens OX=9606	NDUFS8	13	2	23
0.720518	-0.0937587	0.937078	Q8IWX8	Calcium homeostasis endoplasmic reticulum protein OS=Homo sapiens OX=9606	CHERP	22	13	161
0.185021	-0.0940163	0.936911	Q92896	Golgi apparatus protein 1 OS=Homo sapiens OX=9606	GLG1	13	12	150
0.0340241	-0.0941466	0.936826	O14681	Etoposide-induced protein 2.4 homolog OS=Homo sapiens OX=9606	EI24	6	2	9
0.920752	-0.0942339	0.93677	P18124	60S ribosomal protein L7 OS=Homo sapiens OX=9606	RPL7	23	5	135
0.418271	-0.0943212	0.936713	P51570	Galactokinase OS=Homo sapiens OX=9606	GALK1	33	10	229
0.267609	-0.0953766	0.936028	P78559	Microtubule-associated protein 1A OS=Homo sapiens OX=9606	MAP1A	7	10	157
0.696488	-0.0953874	0.936021	P52597	Heterogeneous nuclear ribonucleoprotein F OS=Homo sapiens OX=9606	HNRNPF	60	14	511
0.975385	-0.0957361	0.935795	P06493	Cyclin-dependent kinase 1 OS=Homo sapiens OX=9606	CDK1	70	17	779
0.203349	-0.0968419	0.935078	Q08380	Galectin-3-binding protein OS=Homo sapiens OX=9606	LGALS3BP	11	4	29
0.909541	-0.097172	0.934864	Q99567	Nuclear pore complex protein Nup88 OS=Homo sapiens OX=9606	NUP88	48	23	609
0.322522	-0.0972429	0.934818	P22626	Heterogeneous nuclear ribonucleoproteins A2/B1 OS=Homo sapiens OX=9606	HNRNPA2B1	24	8	152
0.528202	-0.0972745	0.934797	Q6W2J9	BCL-6 corepressor OS=Homo sapiens OX=9606	BCOR	27	29	513
0.503365	-0.0972768	0.934796	O14773	Tripeptidyl-peptidase 1 OS=Homo sapiens OX=9606	TPP1	16	5	122
0.249404	-0.0980608	0.934288	Q9H0E3	Histone deacetylase complex subunit SAP130 OS=Homo sapiens OX=9606	SAP130	6	4	16
1.00206	-0.0983918	0.934074	P29590	Protein PML OS=Homo sapiens OX=9606	PML	41	30	885
0.155437	-0.0991006	0.933615	Q9Y4C1	Lysine-specific demethylase 3A OS=Homo sapiens OX=9606	KDM3A	2	2	8
0.217359	-0.0991038	0.933613	Q9UQ88	Cyclin-dependent kinase 11A OS=Homo sapiens OX=9606	CDK11A	8	5	35
0.323555	-0.099829	0.933144	Q13422	DNA-binding protein Ikaros OS=Homo sapiens OX=9606	IKZF1	50	18	636
1.54348	-0.100735	0.932558	P16615	Sarcoplasmic/endoplasmic reticulum calcium ATPase 2 OS=Homo sapiens OX=9606	ATP2A2	35	27	610
0.608426	-0.100984	0.932397	O60884	DnaJ homolog subfamily A member 2 OS=Homo sapiens OX=9606	DNAJA2	58	15	347
0.517633	-0.10107	0.932341	Q13643	Four and a half LIM domains protein 3 OS=Homo sapiens OX=9606	FHL3	34	5	66
0.440611	-0.101102	0.93232	Q8WXX7	Autism susceptibility gene 2 protein OS=Homo sapiens OX=9606	AUTS2	13	10	174
0.318898	-0.101449	0.932096	P40227	T-complex protein 1 subunit zeta OS=Homo sapiens OX=9606	CCT6A	33	13	204
0.192602	-0.101607	0.931995	P84085	ADP-ribosylation factor 5 OS=Homo sapiens OX=9606	ARF5	40	6	183
0.178167	-0.101806	0.931865	O75439	Mitochondrial-processing peptidase subunit beta OS=Homo sapiens OX=9606	PMPCB	10	4	34
0.257435	-0.102416	0.931472	Q9UIV1	CCR4-NOT transcription complex subunit 7 OS=Homo sapiens OX=9606	CNOT7	41	7	158
0.0635063	-0.103052	0.931062	Q96DH6	RNA-binding protein Musashi homolog 2 OS=Homo sapiens OX=9606	MSI2	12	3	40
0.583311	-0.103338	0.930877	P56385	ATP synthase subunit e mitochondrial OS=Homo sapiens OX=9606	ATP5ME	52	3	97
0.624912	-0.103403	0.930835	Q13547	Histone deacetylase 1 OS=Homo sapiens OX=9606	HDAC1	40	13	378
0.284894	-0.103646	0.930678	P20700	Lamin-B1 OS=Homo sapiens OX=9606	LMNB1	55	28	690
0.491745	-0.103741	0.930617	P0DP25	Calmodulin-3 OS=Homo sapiens OX=9606	CALM3	44	5	72
0.122811	-0.105012	0.929798	O43264	Centromere/kinetochore protein zw10 homolog OS=Homo sapiens OX=9606	ZW10	21	12	114
0.107672	-0.105033	0.929783	Q96RT8	Gamma-tubulin complex component 5 OS=Homo sapiens OX=9606	TUBGCP5	6	4	33
0.145117	-0.105071	0.929759	P0DN79	Cystathionine beta-synthase-like protein OS=Homo sapiens OX=9606	CBSL	11	4	22
0.494622	-0.105782	0.929301	Q9BT22	Chitobiosyldiphosphodolichol beta-mannosyltransferase OS=Homo sapiens OX=9606	ALG1	5	2	21
0.532229	-0.106065	0.929119	Q13227	G protein pathway suppressor 2 OS=Homo sapiens OX=9606	GPS2	24	5	132
0.449055	-0.106144	0.929068	Q9P2J5	Leucine--tRNA ligase cytoplasmic OS=Homo sapiens OX=9606	LARS1	23	20	343
0.381653	-0.106171	0.92905	Q86X83	COMM domain-containing protein 2 OS=Homo sapiens OX=9606	COMMD2	57	7	128
1.13035	-0.106888	0.928589	P98170	E3 ubiquitin-protein ligase XIAP OS=Homo sapiens OX=9606	XIAP	76	30	1100
0.112886	-0.107117	0.928442	P49815	Tuberin OS=Homo sapiens OX=9606	TSC2	9	8	107
0.563807	-0.107268	0.928344	Q6UUV7	CREB-regulated transcription coactivator 3 OS=Homo sapiens OX=9606	CRTC3	45	17	589
0.330341	-0.107903	0.927936	Q9Y4W6	AFG3-like protein 2 OS=Homo sapiens OX=9606	AFG3L2	18	12	125
0.327426	-0.109054	0.927196	P33993	DNA replication licensing factor MCM7 OS=Homo sapiens OX=9606	MCM7	56	30	889
0.622019	-0.109184	0.927113	Q9H307	Pinin OS=Homo sapiens OX=9606	PNN	14	7	122
0.239262	-0.109462	0.926934	P42694	Probable helicase with zinc finger domain OS=Homo sapiens OX=9606	HELZ	59	72	2342
0.12442	-0.109616	0.926835	Q99623	Prohibitin-2 OS=Homo sapiens OX=9606	PHB2	24	5	67
0.0619164	-0.110231	0.92644	P62191	26S proteasome regulatory subunit 4 OS=Homo sapiens OX=9606	PSMC1	8	2	42
0.475579	-0.110386	0.92634	Q9GZP4	PITH domain-containing protein 1 OS=Homo sapiens OX=9606	PITHD1	18	3	52
1.34882	-0.110653	0.926168	Q9NR56	Muscleblind-like protein 1 OS=Homo sapiens OX=9606	MBNL1	33	10	584
0.267776	-0.110714	0.92613	Q5VZL5	Zinc finger MYM-type protein 4 OS=Homo sapiens OX=9606	ZMYM4	9	9	71
2.28489	-0.110859	0.926037	Q96JM3	Chromosome alignment-maintaining phosphoprotein 1 OS=Homo sapiens OX=9606	CHAMP1	37	24	466
0.417406	-0.111316	0.925743	Q92696	Geranylgeranyl transferase type-2 subunit alpha OS=Homo sapiens OX=9606	RABGGTA	43	19	310
0.741678	-0.113453	0.924373	Q9H000	Probable E3 ubiquitin-protein ligase makorin-2 OS=Homo sapiens OX=9606	MKRN2	30	10	246
0.173025	-0.113813	0.924142	Q9HB71	Calcyclin-binding protein OS=Homo sapiens OX=9606	CACYBP	27	4	68
0.4865	-0.114264	0.923853	Q6P3X3	Tetratricopeptide repeat protein 27 OS=Homo sapiens OX=9606	TTC27	18	11	138
0.0912018	-0.114434	0.923745	Q9H0H0	Integrator complex subunit 2 OS=Homo sapiens OX=9606	INTS2	6	4	61
1.33197	-0.114453	0.923732	P61964	WD repeat-containing protein 5 OS=Homo sapiens OX=9606	WDR5	48	11	218
0.203147	-0.114564	0.923661	Q9H6Q4	Cytosolic iron-sulfur assembly component 3 OS=Homo sapiens OX=9606	CIAO3	9	2	20
0.545925	-0.114813	0.923502	P63208	S-phase kinase-associated protein 1 OS=Homo sapiens OX=9606	SKP1	55	8	170
0.126488	-0.114898	0.923448	Q9BSJ8	Extended synaptotagmin-1 OS=Homo sapiens OX=9606	ESYT1	11	7	46
0.106792	-0.115414	0.923117	P63010	AP-2 complex subunit beta OS=Homo sapiens OX=9606	AP2B1	6	5	35
0.333028	-0.115847	0.92284	P20618	Proteasome subunit beta type-1 OS=Homo sapiens OX=9606	PSMB1	19	4	79
0.196112	-0.11599	0.922749	Q9H3U1	Protein unc-45 homolog A OS=Homo sapiens OX=9606	UNC45A	14	9	102
0.94829	-0.116004	0.92274	Q6P2H3	Centrosomal protein of 85 kDa OS=Homo sapiens OX=9606	CEP85	57	29	931
0.889845	-0.116064	0.922701	P43307	Translocon-associated protein subunit alpha OS=Homo sapiens OX=9606	SSR1	20	4	91
0.0719155	-0.116157	0.922642	P48059	LIM and senescent cell antigen-like-containing domain protein 1 OS=Homo sapiens OX=9606	LIMS1	13	3	47
0.507023	-0.116693	0.922299	P35637	RNA-binding protein FUS OS=Homo sapiens OX=9606	FUS	21	7	741
0.0591959	-0.117235	0.921953	P55786	Puromycin-sensitive aminopeptidase OS=Homo sapiens OX=9606	NPEPPS	16	11	83
0.725928	-0.117401	0.921847	Q13951	Core-binding factor subunit beta OS=Homo sapiens OX=9606	CBFB	34	5	122
0.0797123	-0.117646	0.92169	O60563	Cyclin-T1 OS=Homo sapiens OX=9606	CCNT1	11	5	47
0.0602261	-0.117851	0.921559	Q9NY65	Tubulin alpha-8 chain OS=Homo sapiens OX=9606	TUBA8	39	17	4251
0.31481	-0.118766	0.920975	A3KMH1	von Willebrand factor A domain-containing protein 8 OS=Homo sapiens OX=9606	VWA8	25	34	376
0.835459	-0.120338	0.919972	Q14203	Dynactin subunit 1 OS=Homo sapiens OX=9606	DCTN1	40	35	714
0.8737	-0.120485	0.919878	P54132	Bloom syndrome protein OS=Homo sapiens OX=9606	BLM	1	2	17
0.44478	-0.121525	0.919215	O00268	Transcription initiation factor TFIID subunit 4 OS=Homo sapiens OX=9606	TAF4	23	15	297
0.988674	-0.122007	0.918909	Q92769	Histone deacetylase 2 OS=Homo sapiens OX=9606	HDAC2	25	9	232
0.247478	-0.123008	0.918271	Q14061	Cytochrome c oxidase copper chaperone OS=Homo sapiens OX=9606	COX17	59	3	48
0.15579	-0.123152	0.918179	P19388	DNA-directed RNA polymerases I II and III subunit RPABC1 OS=Homo sapiens OX=9606	POLR2E	16	3	39
0.101153	-0.123199	0.91815	Q6P3W7	SCY1-like protein 2 OS=Homo sapiens OX=9606	SCYL2	4	3	29
0.81553	-0.123903	0.917701	P52272	Heterogeneous nuclear ribonucleoprotein M OS=Homo sapiens OX=9606	HNRNPM	69	42	2971
0.698932	-0.124063	0.9176	Q9UG63	ATP-binding cassette sub-family F member 2 OS=Homo sapiens OX=9606	ABCF2	18	10	176
0.295453	-0.124222	0.917499	Q15788	Nuclear receptor coactivator 1 OS=Homo sapiens OX=9606	NCOA1	11	10	147
0.492873	-0.124342	0.917422	P41252	Isoleucine--tRNA ligase cytoplasmic OS=Homo sapiens OX=9606	IARS1	37	34	654
0.334013	-0.12669	0.91593	Q9NSP4	Centromere protein M OS=Homo sapiens OX=9606	CENPM	11	2	28
0.170644	-0.127127	0.915653	P48594	Serpin B4 OS=Homo sapiens OX=9606	SERPINB4	19	6	9
0.9966	-0.127235	0.915584	P18085	ADP-ribosylation factor 4 OS=Homo sapiens OX=9606	ARF4	64	10	264
0.532837	-0.127335	0.915521	P62750	60S ribosomal protein L23a OS=Homo sapiens OX=9606	RPL23A	21	3	81
0.96711	-0.12757	0.915372	Q96PM5	RING finger and CHY zinc finger domain-containing protein 1 OS=Homo sapiens OX=9606	RCHY1	51	10	190
0.40005	-0.127699	0.91529	Q14157	Ubiquitin-associated protein 2-like OS=Homo sapiens OX=9606	UBAP2L	42	25	1419
0.575029	-0.127952	0.915129	Q6UB35	Monofunctional C1-tetrahydrofolate synthase mitochondrial OS=Homo sapiens OX=9606	MTHFD1L	4	3	28
0.101866	-0.128344	0.914881	Q9NW81	Distal membrane-arm assembly complex protein 2 OS=Homo sapiens OX=9606	DMAC2	20	4	53
0.399579	-0.128623	0.914704	P06400	Retinoblastoma-associated protein OS=Homo sapiens OX=9606	RB1	32	26	436
0.115595	-0.130718	0.913377	Q8IWA4	Mitofusin-1 OS=Homo sapiens OX=9606	MFN1	4	2	10
0.250141	-0.130873	0.913279	Q9NTJ3	Structural maintenance of chromosomes protein 4 OS=Homo sapiens OX=9606	SMC4	24	28	380
0.117535	-0.131174	0.913088	P31785	Cytokine receptor common subunit gamma OS=Homo sapiens OX=9606	IL2RG	22	5	109
0.185596	-0.131497	0.912884	Q14980	Nuclear mitotic apparatus protein 1 OS=Homo sapiens OX=9606	NUMA1	7	10	101
0.717809	-0.131812	0.912684	Q8TCG1	Protein CIP2A OS=Homo sapiens OX=9606	CIP2A	11	10	77
0.0842973	-0.13192	0.912616	Q96F44	E3 ubiquitin-protein ligase TRIM11 OS=Homo sapiens OX=9606	TRIM11	6	3	28
0.893441	-0.132436	0.91229	O75947	ATP synthase subunit d mitochondrial OS=Homo sapiens OX=9606	ATP5PD	39	6	137
0.229013	-0.13261	0.91218	O76080	AN1-type zinc finger protein 5 OS=Homo sapiens OX=9606	ZFAND5	25	3	54
0.858955	-0.132621	0.912173	P57740	Nuclear pore complex protein Nup107 OS=Homo sapiens OX=9606	NUP107	44	27	407
0.430821	-0.134054	0.911267	Q6FIF0	AN1-type zinc finger protein 6 OS=Homo sapiens OX=9606	ZFAND6	21	3	55
0.116088	-0.134095	0.911241	Q9Y673	Dolichyl-phosphate beta-glucosyltransferase OS=Homo sapiens OX=9606	ALG5	9	2	21
0.190156	-0.136004	0.910036	Q9UQE7	Structural maintenance of chromosomes protein 3 OS=Homo sapiens OX=9606	SMC3	23	22	313
0.354375	-0.136268	0.90987	P78344	Eukaryotic translation initiation factor 4 gamma 2 OS=Homo sapiens OX=9606	EIF4G2	11	9	75
0.298688	-0.136975	0.909424	Q9NSY1	BMP-2-inducible protein kinase OS=Homo sapiens OX=9606	BMP2K	11	8	83
0.918157	-0.137386	0.909165	Q9H6R7	WD repeat and coiled-coil-containing protein OS=Homo sapiens OX=9606	WDCP	38	17	302
0.424728	-0.137836	0.908882	P56556	NADH dehydrogenase [ubiquinone] 1 alpha subcomplex subunit 6 OS=Homo sapiens OX=9606	NDUFA6	39	5	108
1.63045	-0.138425	0.90851	P12004	Proliferating cell nuclear antigen OS=Homo sapiens OX=9606	PCNA	38	8	204
0.451961	-0.138555	0.908428	Q96HC4	PDZ and LIM domain protein 5 OS=Homo sapiens OX=9606	PDLIM5	35	13	262
0.347119	-0.13959	0.907777	P24539	ATP synthase F(0) complex subunit B1 mitochondrial OS=Homo sapiens OX=9606	ATP5PB	35	7	111
0.0815996	-0.139688	0.907715	Q1KMD3	Heterogeneous nuclear ribonucleoprotein U-like protein 2 OS=Homo sapiens OX=9606	HNRNPUL2	10	4	63
0.901708	-0.140407	0.907263	P78406	mRNA export factor OS=Homo sapiens OX=9606	RAE1	90	22	1473
0.464215	-0.140892	0.906958	Q9NP66	High mobility group protein 20A OS=Homo sapiens OX=9606	HMG20A	8	2	23
0.142331	-0.141079	0.906841	Q8TD31	Coiled-coil alpha-helical rod protein 1 OS=Homo sapiens OX=9606	CCHCR1	21	11	188
0.264349	-0.141485	0.906585	Q9Y228	TRAF3-interacting JNK-activating modulator OS=Homo sapiens OX=9606	TRAF3IP3	6	3	4
1.12772	-0.142004	0.90626	Q15003	Condensin complex subunit 2 OS=Homo sapiens OX=9606	NCAPH	44	19	403
0.790353	-0.143454	0.905349	Q9UIA9	Exportin-7 OS=Homo sapiens OX=9606	XPO7	35	27	522
0.824207	-0.143626	0.905241	Q15155	Nodal modulator 1 OS=Homo sapiens OX=9606	NOMO1	19	17	129
0.164226	-0.144459	0.904719	Q8WVC0	RNA polymerase-associated protein LEO1 OS=Homo sapiens OX=9606	LEO1	7	3	44
0.405318	-0.144857	0.904469	O60547	GDP-mannose 46 dehydratase OS=Homo sapiens OX=9606	GMDS	28	7	74
0.398625	-0.146118	0.903679	Q9NVX0	HAUS augmin-like complex subunit 2 OS=Homo sapiens OX=9606	HAUS2	20	4	33
0.606432	-0.146218	0.903616	Q9UMZ2	Synergin gamma OS=Homo sapiens OX=9606	SYNRG	21	20	365
1.07958	-0.146335	0.903543	Q1MSJ5	Centrosome and spindle pole-associated protein 1 OS=Homo sapiens OX=9606	CSPP1	46	37	1000
0.321442	-0.146556	0.903405	P20701	Integrin alpha-L OS=Homo sapiens OX=9606	ITGAL	18	18	318
0.769188	-0.146926	0.903173	P35754	Glutaredoxin-1 OS=Homo sapiens OX=9606	GLRX	58	3	73
0.88398	-0.14695	0.903158	Q14739	Delta(14)-sterol reductase LBR OS=Homo sapiens OX=9606	LBR	17	10	244
0.112746	-0.147161	0.903026	Q9UHR6	Zinc finger HIT domain-containing protein 2 OS=Homo sapiens OX=9606	ZNHIT2	24	5	60
0.132812	-0.147227	0.902984	Q9UKV0	Histone deacetylase 9 OS=Homo sapiens OX=9606	HDAC9	12	7	138
1.55725	-0.147844	0.902598	Q8WU90	Zinc finger CCCH domain-containing protein 15 OS=Homo sapiens OX=9606	ZC3H15	12	5	110
0.477387	-0.147963	0.902524	P60866	40S ribosomal protein S20 OS=Homo sapiens OX=9606	RPS20	25	3	155
0.0699267	-0.147999	0.902501	Q96BW9	Phosphatidate cytidylyltransferase mitochondrial OS=Homo sapiens OX=9606	TAMM41	6	2	14
0.258191	-0.148149	0.902407	Q75QN2	Integrator complex subunit 8 OS=Homo sapiens OX=9606	INTS8	4	3	32
0.860642	-0.14882	0.901988	Q9Y5A9	YTH domain-containing family protein 2 OS=Homo sapiens OX=9606	YTHDF2	21	9	186
0.966752	-0.14933	0.901669	P60174	Triosephosphate isomerase OS=Homo sapiens OX=9606	TPI1	51	10	208
1.86122	-0.149907	0.901308	Q9ULX3	RNA-binding protein NOB1 OS=Homo sapiens OX=9606	NOB1	41	12	293
0.211579	-0.150537	0.900915	Q2TAL8	Glutamine-rich protein 1 OS=Homo sapiens OX=9606	QRICH1	15	6	134
0.656454	-0.150799	0.900751	Q969V3	Nicalin OS=Homo sapiens OX=9606	NCLN	34	15	253
0.09575	-0.152677	0.89958	Q9NTX5	Ethylmalonyl-CoA decarboxylase OS=Homo sapiens OX=9606	ECHDC1	30	7	107
0.0814495	-0.152816	0.899493	P02794	Ferritin heavy chain OS=Homo sapiens OX=9606	FTH1	21	3	8
0.172336	-0.153198	0.899255	Q8N108	Mesoderm induction early response protein 1 OS=Homo sapiens OX=9606	MIER1	4	2	22
0.218685	-0.153211	0.899247	Q9UBV8	Peflin OS=Homo sapiens OX=9606	PEF1	12	3	55
0.20576	-0.154039	0.898731	P37268	Squalene synthase OS=Homo sapiens OX=9606	FDFT1	46	16	254
1.3596	-0.154293	0.898573	Q9Y3I0	RNA-splicing ligase RtcB homolog OS=Homo sapiens OX=9606	RTCB	25	9	154
0.139383	-0.154516	0.898434	Q9Y312	Protein AAR2 homolog OS=Homo sapiens OX=9606	AAR2	21	6	78
0.443898	-0.154713	0.898311	O95487	Protein transport protein Sec24B OS=Homo sapiens OX=9606	SEC24B	5	4	33
0.284121	-0.155087	0.898078	Q14008	Cytoskeleton-associated protein 5 OS=Homo sapiens OX=9606	CKAP5	10	12	126
0.874321	-0.155383	0.897894	Q9UPQ9	Trinucleotide repeat-containing gene 6B protein OS=Homo sapiens OX=9606	TNRC6B	46	50	1527
1.45175	-0.155879	0.897585	Q6DD88	Atlastin-3 OS=Homo sapiens OX=9606	ATL3	12	3	26
0.152677	-0.156135	0.897426	Q13501	Sequestosome-1 OS=Homo sapiens OX=9606	SQSTM1	22	4	33
0.679125	-0.156941	0.896925	Q9P2K3	REST corepressor 3 OS=Homo sapiens OX=9606	RCOR3	21	9	154
0.778003	-0.158914	0.895699	P49770	Translation initiation factor eIF-2B subunit beta OS=Homo sapiens OX=9606	EIF2B2	6	2	52
0.183229	-0.159828	0.895132	O00244	Copper transport protein ATOX1 OS=Homo sapiens OX=9606	ATOX1	37	2	30
0.752337	-0.160147	0.894934	Q96NW4	Ankyrin repeat domain-containing protein 27 OS=Homo sapiens OX=9606	ANKRD27	5	3	29
0.424017	-0.161562	0.894057	Q86WB0	Nuclear-interacting partner of ALK OS=Homo sapiens OX=9606	ZC3HC1	24	8	116
1.49538	-0.161717	0.89396	Q16566	Calcium/calmodulin-dependent protein kinase type IV OS=Homo sapiens OX=9606	CAMK4	29	11	151
2.22808	-0.162107	0.893719	Q13642	Four and a half LIM domains protein 1 OS=Homo sapiens OX=9606	FHL1	36	9	247
0.163942	-0.16235	0.893568	P31942	Heterogeneous nuclear ribonucleoprotein H3 OS=Homo sapiens OX=9606	HNRNPH3	7	2	12
0.522617	-0.162709	0.893346	Q9Y6C9	Mitochondrial carrier homolog 2 OS=Homo sapiens OX=9606	MTCH2	48	11	296
0.764304	-0.163112	0.893096	Q9BRX2	Protein pelota homolog OS=Homo sapiens OX=9606	PELO	32	9	182
0.557679	-0.16317	0.893061	P27694	Replication protein A 70 kDa DNA-binding subunit OS=Homo sapiens OX=9606	RPA1	14	7	121
0.66527	-0.163199	0.893043	Q5H9R7	Serine/threonine-protein phosphatase 6 regulatory subunit 3 OS=Homo sapiens OX=9606	PPP6R3	38	23	313
0.656669	-0.163367	0.892939	Q9NZ08	Endoplasmic reticulum aminopeptidase 1 OS=Homo sapiens OX=9606	ERAP1	21	16	249
0.144804	-0.163528	0.892839	Q58A45	PAN2-PAN3 deadenylation complex subunit PAN3 OS=Homo sapiens OX=9606	PAN3	10	7	107
1.96222	-0.163699	0.892733	P84103	Serine/arginine-rich splicing factor 3 OS=Homo sapiens OX=9606	SRSF3	26	4	78
0.609572	-0.164143	0.892459	Q6PJT7	Zinc finger CCCH domain-containing protein 14 OS=Homo sapiens OX=9606	ZC3H14	53	26	678
0.871265	-0.164295	0.892365	Q86YP4	Transcriptional repressor p66-alpha OS=Homo sapiens OX=9606	GATAD2A	11	5	104
0.633537	-0.165225	0.89179	O43823	A-kinase anchor protein 8 OS=Homo sapiens OX=9606	AKAP8	46	20	535
2.54809	-0.165225	0.89179	P28066	Proteasome subunit alpha type-5 OS=Homo sapiens OX=9606	PSMA5	35	6	121
0.305759	-0.165379	0.891694	Q13363	C-terminal-binding protein 1 OS=Homo sapiens OX=9606	CTBP1	9	2	30
0.748648	-0.165415	0.891672	Q6Y7W6	GRB10-interacting GYF protein 2 OS=Homo sapiens OX=9606	GIGYF2	36	31	804
1.18362	-0.166385	0.891073	O00471	Exocyst complex component 5 OS=Homo sapiens OX=9606	EXOC5	17	9	52
0.320198	-0.167547	0.890355	Q9NWZ5	Uridine-cytidine kinase-like 1 OS=Homo sapiens OX=9606	UCKL1	12	5	53
0.240694	-0.167905	0.890134	Q92615	La-related protein 4B OS=Homo sapiens OX=9606	LARP4B	13	8	110
1.39503	-0.168121	0.890001	P06729	T-cell surface antigen CD2 OS=Homo sapiens OX=9606	CD2	24	8	223
0.555337	-0.168386	0.889838	Q15070	Mitochondrial inner membrane protein OXA1L OS=Homo sapiens OX=9606	OXA1L	11	5	30
1.24703	-0.16852	0.889755	Q9BW27	Nuclear pore complex protein Nup85 OS=Homo sapiens OX=9606	NUP85	13	7	163
2.05267	-0.168895	0.889524	P51970	NADH dehydrogenase [ubiquinone] 1 alpha subcomplex subunit 8 OS=Homo sapiens OX=9606	NDUFA8	37	5	117
0.532191	-0.169149	0.889367	Q86SK9	Stearoyl-CoA desaturase 5 OS=Homo sapiens OX=9606	SCD5	13	3	30
0.519063	-0.169437	0.889189	Q99996	A-kinase anchor protein 9 OS=Homo sapiens OX=9606	AKAP9	2	5	34
0.999229	-0.169455	0.889179	P27707	Deoxycytidine kinase OS=Homo sapiens OX=9606	DCK	10	3	58
1.96194	-0.170817	0.888339	P01850	T cell receptor beta constant 1 OS=Homo sapiens OX=9606	TRBC1	36	5	191
0.471666	-0.171221	0.888091	P11172	Uridine 5'-monophosphate synthase OS=Homo sapiens OX=9606	UMPS	20	7	66
0.862441	-0.171461	0.887943	Q7RTV0	PHD finger-like domain-containing protein 5A OS=Homo sapiens OX=9606	PHF5A	55	6	218
0.149114	-0.172296	0.887429	P86790	Vacuolar fusion protein CCZ1 homolog B OS=Homo sapiens OX=9606	CCZ1B	16	6	43
0.844472	-0.172776	0.887134	Q99439	Calponin-2 OS=Homo sapiens OX=9606	CNN2	46	9	175
0.910697	-0.173203	0.886871	Q8IV50	LysM and putative peptidoglycan-binding domain-containing protein 2 OS=Homo sapiens OX=9606	LYSMD2	27	5	82
0.883875	-0.173245	0.886845	Q9UHX1	Poly(U)-binding-splicing factor PUF60 OS=Homo sapiens OX=9606	PUF60	9	4	60
1.20179	-0.173262	0.886835	O95831	Apoptosis-inducing factor 1 mitochondrial OS=Homo sapiens OX=9606	AIFM1	30	14	342
1.00211	-0.173441	0.886725	Q9Y678	Coatomer subunit gamma-1 OS=Homo sapiens OX=9606	COPG1	66	42	1098
0.147955	-0.174205	0.886256	Q8NDX6	Zinc finger protein 740 OS=Homo sapiens OX=9606	ZNF740	13	3	72
0.474703	-0.174387	0.886144	O15027	Protein transport protein Sec16A OS=Homo sapiens OX=9606	SEC16A	26	35	527
0.105548	-0.175054	0.885735	Q96MF7	E3 SUMO-protein ligase NSE2 OS=Homo sapiens OX=9606	NSMCE2	15	2	25
0.620101	-0.175378	0.885536	P55084	Trifunctional enzyme subunit beta mitochondrial OS=Homo sapiens OX=9606	HADHB	24	10	252
0.381349	-0.176068	0.885112	Q63HN8	E3 ubiquitin-protein ligase RNF213 OS=Homo sapiens OX=9606	RNF213	22	85	1089
1.29973	-0.176642	0.88476	P35658	Nuclear pore complex protein Nup214 OS=Homo sapiens OX=9606	NUP214	42	52	2055
0.0927141	-0.176711	0.884718	Q8N1F8	Serine/threonine-protein kinase 11-interacting protein OS=Homo sapiens OX=9606	STK11IP	2	2	4
0.232546	-0.177054	0.884507	P49755	Transmembrane emp24 domain-containing protein 10 OS=Homo sapiens OX=9606	TMED10	11	2	23
1.45953	-0.177067	0.884499	P0DJD0	RANBP2-like and GRIP domain-containing protein 1 OS=Homo sapiens OX=9606	RGPD1	32	42	938
0.289645	-0.177428	0.884278	P49711	Transcriptional repressor CTCF OS=Homo sapiens OX=9606	CTCF	11	6	44
0.671206	-0.177761	0.884074	Q6F5E8	Capping protein Arp2/3 and myosin-I linker protein 2 OS=Homo sapiens OX=9606	CARMIL2	14	14	147
0.415207	-0.177866	0.88401	O95373	Importin-7 OS=Homo sapiens OX=9606	IPO7	18	13	189
0.566711	-0.177985	0.883937	Q08117	TLE family member 5 OS=Homo sapiens OX=9606	TLE5	31	4	89
0.810957	-0.178059	0.883892	Q9NYJ8	TGF-beta-activated kinase 1 and MAP3K7-binding protein 2 OS=Homo sapiens OX=9606	TAB2	30	15	271
3.07183	-0.180462	0.88242	Q9NW64	Pre-mRNA-splicing factor RBM22 OS=Homo sapiens OX=9606	RBM22	40	14	458
0.626247	-0.181659	0.881689	Q8WYJ6	Septin-1 OS=Homo sapiens OX=9606	SEPTIN1	51	14	270
0.301799	-0.182068	0.881439	Q9UM13	Anaphase-promoting complex subunit 10 OS=Homo sapiens OX=9606	ANAPC10	11	2	31
1.63108	-0.182131	0.8814	Q9UBS4	DnaJ homolog subfamily B member 11 OS=Homo sapiens OX=9606	DNAJB11	32	9	192
0.400706	-0.182241	0.881333	Q9BY42	Replication termination factor 2 OS=Homo sapiens OX=9606	RTF2	13	3	44
2.03061	-0.182609	0.881108	P53618	Coatomer subunit beta OS=Homo sapiens OX=9606	COPB1	55	36	1043
1.92098	-0.18266	0.881077	Q8N163	Cell cycle and apoptosis regulator protein 2 OS=Homo sapiens OX=9606	CCAR2	20	12	185
0.633367	-0.18282	0.880979	Q9ULK4	Mediator of RNA polymerase II transcription subunit 23 OS=Homo sapiens OX=9606	MED23	13	14	184
1.16149	-0.182992	0.880874	Q9BWH6	RNA polymerase II-associated protein 1 OS=Homo sapiens OX=9606	RPAP1	21	18	347
0.94285	-0.183137	0.880786	P21333	Filamin-A OS=Homo sapiens OX=9606	FLNA	32	53	759
0.575367	-0.183788	0.880388	Q96E14	RecQ-mediated genome instability protein 2 OS=Homo sapiens OX=9606	RMI2	18	2	9
0.178576	-0.184238	0.880114	O95168	NADH dehydrogenase [ubiquinone] 1 beta subcomplex subunit 4 OS=Homo sapiens OX=9606	NDUFB4	22	2	9
0.263361	-0.184746	0.879804	Q99550	M-phase phosphoprotein 9 OS=Homo sapiens OX=9606	MPHOSPH9	6	5	43
0.21033	-0.185486	0.879353	O75607	Nucleoplasmin-3 OS=Homo sapiens OX=9606	NPM3	49	5	96
0.101032	-0.185574	0.879299	P51610	Host cell factor 1 OS=Homo sapiens OX=9606	HCFC1	9	14	207
0.879244	-0.185697	0.879224	P47914	60S ribosomal protein L29 OS=Homo sapiens OX=9606	RPL29	14	2	43
0.136994	-0.185738	0.879199	Q9Y3B4	Splicing factor 3B subunit 6 OS=Homo sapiens OX=9606	SF3B6	41	4	40
1.13488	-0.186006	0.879036	Q14974	Importin subunit beta-1 OS=Homo sapiens OX=9606	KPNB1	31	19	366
0.457829	-0.186493	0.878739	O15379	Histone deacetylase 3 OS=Homo sapiens OX=9606	HDAC3	24	8	115
2.33038	-0.187069	0.878389	Q9NPA8	Transcription and mRNA export factor ENY2 OS=Homo sapiens OX=9606	ENY2	33	3	73
1.6262	-0.187444	0.87816	Q9UKS7	Zinc finger protein Helios OS=Homo sapiens OX=9606	IKZF2	32	10	226
0.906933	-0.187631	0.878046	Q71RC2	La-related protein 4 OS=Homo sapiens OX=9606	LARP4	11	6	113
0.525707	-0.188154	0.877728	P00338	L-lactate dehydrogenase A chain OS=Homo sapiens OX=9606	LDHA	41	10	144
0.555888	-0.188196	0.877703	O75352	Mannose-P-dolichol utilization defect 1 protein OS=Homo sapiens OX=9606	MPDU1	14	3	66
0.276337	-0.188454	0.877546	O15067	Phosphoribosylformylglycinamidine synthase OS=Homo sapiens OX=9606	PFAS	7	6	105
0.29283	-0.188634	0.877436	Q08945	FACT complex subunit SSRP1 OS=Homo sapiens OX=9606	SSRP1	14	8	88
0.786869	-0.188871	0.877292	O43772	Mitochondrial carnitine/acylcarnitine carrier protein OS=Homo sapiens OX=9606	SLC25A20	6	2	32
0.147532	-0.189221	0.877079	P35613	Basigin OS=Homo sapiens OX=9606	BSG	8	2	11
0.218573	-0.189377	0.876984	Q9UKM9	RNA-binding protein Raly OS=Homo sapiens OX=9606	RALY	6	2	10
0.638329	-0.190293	0.876428	P12956	X-ray repair cross-complementing protein 6 OS=Homo sapiens OX=9606	XRCC6	12	6	52
0.161697	-0.190431	0.876344	Q9BYW2	Histone-lysine N-methyltransferase SETD2 OS=Homo sapiens OX=9606	SETD2	1	2	5
0.224793	-0.191207	0.875873	P98175	RNA-binding protein 10 OS=Homo sapiens OX=9606	RBM10	4	3	20
0.112728	-0.191623	0.87562	Q6AI39	BRD4-interacting chromatin-remodeling complex-associated protein-like OS=Homo sapiens OX=9606	BICRAL	8	4	43
1.14742	-0.19184	0.875488	Q9BZK7	F-box-like/WD repeat-containing protein TBL1XR1 OS=Homo sapiens OX=9606	TBL1XR1	47	16	474
0.657461	-0.192181	0.875282	Q96DF8	Splicing factor ESS-2 homolog OS=Homo sapiens OX=9606	ESS2	26	8	145
2.12339	-0.192378	0.875162	Q4G176	Malonate--CoA ligase ACSF3 mitochondrial OS=Homo sapiens OX=9606	ACSF3	7	2	13
0.552566	-0.19374	0.874336	P26639	Threonine--tRNA ligase 1 cytoplasmic OS=Homo sapiens OX=9606	TARS1	9	5	80
1.24202	-0.194033	0.874159	Q8NFD5	AT-rich interactive domain-containing protein 1B OS=Homo sapiens OX=9606	ARID1B	3	5	85
0.280074	-0.194167	0.874078	Q96KA5	Cleft lip and palate transmembrane protein 1-like protein OS=Homo sapiens OX=9606	CLPTM1L	25	7	88
0.806541	-0.194227	0.874041	Q13085	Acetyl-CoA carboxylase 1 OS=Homo sapiens OX=9606	ACACA	30	51	931
0.1837	-0.194935	0.873612	O15111	Inhibitor of nuclear factor kappa-B kinase subunit alpha OS=Homo sapiens OX=9606	CHUK	3	2	3
1.59165	-0.195463	0.873293	P04818	Thymidylate synthase OS=Homo sapiens OX=9606	TYMS	23	5	38
0.373341	-0.195545	0.873243	Q7Z3B3	KAT8 regulatory NSL complex subunit 1 OS=Homo sapiens OX=9606	KANSL1	9	6	74
1.18221	-0.195727	0.873133	P07814	Bifunctional glutamate/proline--tRNA ligase OS=Homo sapiens OX=9606	EPRS1	43	46	1144
0.146606	-0.196971	0.87238	O96005	Cleft lip and palate transmembrane protein 1 OS=Homo sapiens OX=9606	CLPTM1	11	6	62
2.80881	-0.197467	0.87208	Q8N1F7	Nuclear pore complex protein Nup93 OS=Homo sapiens OX=9606	NUP93	57	39	1172
0.206327	-0.197672	0.871956	P14866	Heterogeneous nuclear ribonucleoprotein L OS=Homo sapiens OX=9606	HNRNPL	14	4	84
0.436057	-0.197851	0.871848	Q13895	Bystin OS=Homo sapiens OX=9606	BYSL	17	5	31
0.128105	-0.198595	0.871399	Q9BQ52	Zinc phosphodiesterase ELAC protein 2 OS=Homo sapiens OX=9606	ELAC2	4	2	2
0.97197	-0.198622	0.871382	P31946	14-3-3 protein beta/alpha OS=Homo sapiens OX=9606	YWHAB	15	4	82
1.59988	-0.198624	0.871381	P46977	Dolichyl-diphosphooligosaccharide--protein glycosyltransferase subunit STT3A OS=Homo sapiens OX=9606	STT3A	21	14	294
1.39534	-0.198734	0.871315	Q00534	Cyclin-dependent kinase 6 OS=Homo sapiens OX=9606	CDK6	54	13	313
0.327262	-0.198961	0.871178	Q9HA92	Radical S-adenosyl methionine domain-containing protein 1 mitochondrial OS=Homo sapiens OX=9606	RSAD1	6	2	18
0.346694	-0.200407	0.870305	P54259	Atrophin-1 OS=Homo sapiens OX=9606	ATN1	2	2	21
0.281683	-0.200563	0.870211	P53396	ATP-citrate synthase OS=Homo sapiens OX=9606	ACLY	10	7	86
0.24746	-0.200635	0.870167	Q9HC77	Centromere protein J OS=Homo sapiens OX=9606	CENPJ	9	8	122
0.281963	-0.201674	0.869541	P53992	Protein transport protein Sec24C OS=Homo sapiens OX=9606	SEC24C	6	5	38
0.563606	-0.201742	0.8695	Q92841	Probable ATP-dependent RNA helicase DDX17 OS=Homo sapiens OX=9606	DDX17	28	16	274
0.666824	-0.202494	0.869047	Q8TES7	Fas-binding factor 1 OS=Homo sapiens OX=9606	FBF1	7	8	77
0.601804	-0.202973	0.868758	Q9Y282	Endoplasmic reticulum-Golgi intermediate compartment protein 3 OS=Homo sapiens OX=9606	ERGIC3	18	5	87
1.46597	-0.203607	0.868377	P49116	Nuclear receptor subfamily 2 group C member 2 OS=Homo sapiens OX=9606	NR2C2	12	4	28
0.301998	-0.204008	0.868136	Q9UN86	Ras GTPase-activating protein-binding protein 2 OS=Homo sapiens OX=9606	G3BP2	15	4	60
0.180124	-0.20427	0.867978	P78395	Melanoma antigen preferentially expressed in tumors OS=Homo sapiens OX=9606	PRAME	7	2	4
0.346054	-0.204528	0.867823	P61006	Ras-related protein Rab-8A OS=Homo sapiens OX=9606	RAB8A	16	3	10
0.246437	-0.204571	0.867797	Q8WXF1	Paraspeckle component 1 OS=Homo sapiens OX=9606	PSPC1	10	4	48
0.578613	-0.205855	0.867025	Q9H8P0	Polyprenol reductase OS=Homo sapiens OX=9606	SRD5A3	9	3	39
0.852328	-0.206514	0.866629	Q9Y285	Phenylalanine--tRNA ligase alpha subunit OS=Homo sapiens OX=9606	FARSA	56	21	1070
0.74656	-0.20699	0.866343	Q96FJ2	Dynein light chain 2 cytoplasmic OS=Homo sapiens OX=9606	DYNLL2	46	4	41
0.975282	-0.207242	0.866192	Q13136	Liprin-alpha-1 OS=Homo sapiens OX=9606	PPFIA1	8	6	79
0.296796	-0.207812	0.86585	Q8N806	Putative E3 ubiquitin-protein ligase UBR7 OS=Homo sapiens OX=9606	UBR7	18	5	35
0.755707	-0.210461	0.864261	P25686	DnaJ homolog subfamily B member 2 OS=Homo sapiens OX=9606	DNAJB2	54	12	347
2.45961	-0.210976	0.863952	O14933	Ubiquitin/ISG15-conjugating enzyme E2 L6 OS=Homo sapiens OX=9606	UBE2L6	49	6	189
0.82145	-0.210996	0.863941	Q9NZ01	Very-long-chain enoyl-CoA reductase OS=Homo sapiens OX=9606	TECR	28	9	247
2.03661	-0.211097	0.86388	Q15125	3-beta-hydroxysteroid-Delta(8)Delta(7)-isomerase OS=Homo sapiens OX=9606	EBP	13	2	27
0.486871	-0.211707	0.863515	Q8WX92	Negative elongation factor B OS=Homo sapiens OX=9606	NELFB	8	4	52
1.87616	-0.21185	0.863429	P53597	Succinate--CoA ligase [ADP/GDP-forming] subunit alpha mitochondrial OS=Homo sapiens OX=9606	SUCLG1	25	6	172
0.189816	-0.212025	0.863325	O15228	Dihydroxyacetone phosphate acyltransferase OS=Homo sapiens OX=9606	GNPAT	12	5	17
0.459672	-0.213633	0.862363	Q5VWZ2	Lysophospholipase-like protein 1 OS=Homo sapiens OX=9606	LYPLAL1	24	3	4
0.438064	-0.214076	0.862098	Q9BVK2	Probable dolichyl pyrophosphate Glc1Man9GlcNAc2 alpha-13-glucosyltransferase OS=Homo sapiens OX=9606	ALG8	5	2	11
0.727188	-0.214154	0.862051	P54136	Arginine--tRNA ligase cytoplasmic OS=Homo sapiens OX=9606	RARS1	29	14	183
1.26753	-0.214823	0.861652	Q9BRZ2	E3 ubiquitin-protein ligase TRIM56 OS=Homo sapiens OX=9606	TRIM56	12	7	72
0.390565	-0.21579	0.861074	Q9Y6D5	Brefeldin A-inhibited guanine nucleotide-exchange protein 2 OS=Homo sapiens OX=9606	ARFGEF2	3	4	10
0.275745	-0.216316	0.86076	O00233	26S proteasome non-ATPase regulatory subunit 9 OS=Homo sapiens OX=9606	PSMD9	14	3	27
0.906803	-0.216324	0.860756	Q8WXI9	Transcriptional repressor p66-beta OS=Homo sapiens OX=9606	GATAD2B	32	12	249
0.398638	-0.218463	0.85948	Q15027	Arf-GAP with coiled-coil ANK repeat and PH domain-containing protein 1 OS=Homo sapiens OX=9606	ACAP1	27	12	159
1.32803	-0.219229	0.859024	P52789	Hexokinase-2 OS=Homo sapiens OX=9606	HK2	3	2	18
1.12715	-0.220008	0.858561	O60841	Eukaryotic translation initiation factor 5B OS=Homo sapiens OX=9606	EIF5B	4	3	17
0.162996	-0.220089	0.858513	Q9H0K1	Serine/threonine-protein kinase SIK2 OS=Homo sapiens OX=9606	SIK2	5	4	32
0.79263	-0.220923	0.858017	Q96R06	Sperm-associated antigen 5 OS=Homo sapiens OX=9606	SPAG5	2	2	5
2.10564	-0.221997	0.857378	Q13490	Baculoviral IAP repeat-containing protein 2 OS=Homo sapiens OX=9606	BIRC2	56	25	563
0.217175	-0.222665	0.856981	Q86V48	Leucine zipper protein 1 OS=Homo sapiens OX=9606	LUZP1	4	4	14
0.881177	-0.223484	0.856494	P52948	Nuclear pore complex protein Nup98-Nup96 OS=Homo sapiens OX=9606	NUP98	39	56	1852
0.951576	-0.223551	0.856455	Q13555	Calcium/calmodulin-dependent protein kinase type II subunit gamma OS=Homo sapiens OX=9606	CAMK2G	4	2	7
0.33747	-0.223768	0.856326	P23458	Tyrosine-protein kinase JAK1 OS=Homo sapiens OX=9606	JAK1	8	6	121
0.289343	-0.224959	0.855619	P30154	Serine/threonine-protein phosphatase 2A 65 kDa regulatory subunit A beta isoform OS=Homo sapiens OX=9606	PPP2R1B	15	7	63
0.616812	-0.225562	0.855262	Q7Z591	Microtubule organization protein AKNA OS=Homo sapiens OX=9606	AKNA	27	24	462
0.364217	-0.226097	0.854945	O76031	ATP-dependent Clp protease ATP-binding subunit clpX-like mitochondrial OS=Homo sapiens OX=9606	CLPX	4	2	20
0.237335	-0.226161	0.854907	O00487	26S proteasome non-ATPase regulatory subunit 14 OS=Homo sapiens OX=9606	PSMD14	15	2	19
0.382805	-0.226402	0.854764	Q7L1Q6	Basic leucine zipper and W2 domain-containing protein 1 OS=Homo sapiens OX=9606	BZW1	12	4	27
0.777081	-0.226819	0.854517	P31947	14-3-3 protein sigma OS=Homo sapiens OX=9606	SFN	28	6	86
0.466768	-0.228032	0.853799	P62273	40S ribosomal protein S29 OS=Homo sapiens OX=9606	RPS29	34	2	123
1.9461	-0.228086	0.853767	O95864	Acyl-CoA 6-desaturase OS=Homo sapiens OX=9606	FADS2	26	10	232
0.859225	-0.229434	0.85297	Q9BSJ2	Gamma-tubulin complex component 2 OS=Homo sapiens OX=9606	TUBGCP2	37	25	262
0.298795	-0.229626	0.852856	Q8N4C6	Ninein OS=Homo sapiens OX=9606	NIN	10	14	176
1.48894	-0.230185	0.852526	P06748	Nucleophosmin OS=Homo sapiens OX=9606	NPM1	38	7	257
1.10005	-0.230275	0.852472	O75380	NADH dehydrogenase [ubiquinone] iron-sulfur protein 6 mitochondrial OS=Homo sapiens OX=9606	NDUFS6	54	5	152
0.144466	-0.230454	0.852367	Q96T76	MMS19 nucleotide excision repair protein homolog OS=Homo sapiens OX=9606	MMS19	32	20	332
0.68154	-0.230878	0.852116	Q96J01	THO complex subunit 3 OS=Homo sapiens OX=9606	THOC3	34	7	103
0.146626	-0.231023	0.85203	Q53EZ4	Centrosomal protein of 55 kDa OS=Homo sapiens OX=9606	CEP55	18	7	63
1.79902	-0.231171	0.851943	Q8WWM7	Ataxin-2-like protein OS=Homo sapiens OX=9606	ATXN2L	24	18	391
0.254333	-0.231588	0.851697	Q96QK1	Vacuolar protein sorting-associated protein 35 OS=Homo sapiens OX=9606	VPS35	4	2	3
0.640594	-0.232562	0.851122	P62136	Serine/threonine-protein phosphatase PP1-alpha catalytic subunit OS=Homo sapiens OX=9606	PPP1CA	45	12	160
0.158684	-0.233601	0.85051	P61158	Actin-related protein 3 OS=Homo sapiens OX=9606	ACTR3	10	3	17
0.174363	-0.233654	0.850478	Q7Z6E9	E3 ubiquitin-protein ligase RBBP6 OS=Homo sapiens OX=9606	RBBP6	4	4	40
0.645971	-0.233889	0.85034	Q9NPF4	Probable tRNA N6-adenosine threonylcarbamoyltransferase OS=Homo sapiens OX=9606	OSGEP	20	4	39
1.40232	-0.234225	0.850142	P62633	Cellular nucleic acid-binding protein OS=Homo sapiens OX=9606	CNBP	35	5	469
4.99116	-0.234393	0.850043	Q01650	Large neutral amino acids transporter small subunit 1 OS=Homo sapiens OX=9606	SLC7A5	21	7	150
0.401416	-0.234814	0.849794	Q4KMQ2	Anoctamin-6 OS=Homo sapiens OX=9606	ANO6	4	2	10
0.914918	-0.236658	0.848709	Q9Y697	Cysteine desulfurase mitochondrial OS=Homo sapiens OX=9606	NFS1	9	4	55
1.89792	-0.23768	0.848108	Q01844	RNA-binding protein EWS OS=Homo sapiens OX=9606	EWSR1	10	4	90
0.087871	-0.238122	0.847848	P42766	60S ribosomal protein L35 OS=Homo sapiens OX=9606	RPL35	14	2	51
1.55235	-0.23874	0.847485	P22234	Multifunctional protein ADE2 OS=Homo sapiens OX=9606	PAICS	18	6	34
0.118375	-0.239047	0.847305	P47929	Galectin-7 OS=Homo sapiens OX=9606	LGALS7	57	5	20
0.484284	-0.239243	0.84719	Q9UJU2	Lymphoid enhancer-binding factor 1 OS=Homo sapiens OX=9606	LEF1	23	5	98
3.08381	-0.240136	0.846665	Q9UBM7	7-dehydrocholesterol reductase OS=Homo sapiens OX=9606	DHCR7	16	7	159
0.401212	-0.240725	0.84632	O14545	TRAF-type zinc finger domain-containing protein 1 OS=Homo sapiens OX=9606	TRAFD1	13	6	107
0.798712	-0.243137	0.844906	P98194	Calcium-transporting ATPase type 2C member 1 OS=Homo sapiens OX=9606	ATP2C1	7	4	11
0.518814	-0.243439	0.844729	Q8IVH2	Forkhead box protein P4 OS=Homo sapiens OX=9606	FOXP4	46	17	363
0.869324	-0.244475	0.844123	P83881	60S ribosomal protein L36a OS=Homo sapiens OX=9606	RPL36A	16	2	34
1.30987	-0.245304	0.843638	Q9UM00	Calcium load-activated calcium channel OS=Homo sapiens OX=9606	TMCO1	13	3	69
2.14216	-0.245362	0.843604	Q9H9A5	CCR4-NOT transcription complex subunit 10 OS=Homo sapiens OX=9606	CNOT10	15	7	59
2.69521	-0.247356	0.842439	Q9C0K0	B-cell lymphoma/leukemia 11B OS=Homo sapiens OX=9606	BCL11B	58	31	982
0.24527	-0.247526	0.84234	Q5TA31	E3 ubiquitin-protein ligase RNF187 OS=Homo sapiens OX=9606	RNF187	23	4	32
0.477943	-0.248536	0.84175	Q03518	Antigen peptide transporter 1 OS=Homo sapiens OX=9606	TAP1	8	4	74
1.17044	-0.249188	0.84137	O75600	2-amino-3-ketobutyrate coenzyme A ligase mitochondrial OS=Homo sapiens OX=9606	GCAT	39	10	266
0.170782	-0.249573	0.841145	Q8TB03	Uncharacterized protein CXorf38 OS=Homo sapiens OX=9606	CXorf38	19	5	47
0.176897	-0.249977	0.84091	Q9BRQ6	MICOS complex subunit MIC25 OS=Homo sapiens OX=9606	CHCHD6	14	2	3
0.793151	-0.251267	0.840158	P33176	Kinesin-1 heavy chain OS=Homo sapiens OX=9606	KIF5B	5	4	18
0.773909	-0.252623	0.839369	Q04206	Transcription factor p65 OS=Homo sapiens OX=9606	RELA	17	7	101
0.396902	-0.25278	0.839277	P04150	Glucocorticoid receptor OS=Homo sapiens OX=9606	NR3C1	17	9	124
0.295328	-0.253914	0.838618	Q2VPK5	Cytoplasmic tRNA 2-thiolation protein 2 OS=Homo sapiens OX=9606	CTU2	8	3	34
0.526063	-0.254925	0.838031	P01130	Low-density lipoprotein receptor OS=Homo sapiens OX=9606	LDLR	18	9	75
1.35711	-0.25493	0.838028	P61962	DDB1- and CUL4-associated factor 7 OS=Homo sapiens OX=9606	DCAF7	53	13	512
0.897151	-0.256111	0.837342	Q9UNM6	26S proteasome non-ATPase regulatory subunit 13 OS=Homo sapiens OX=9606	PSMD13	7	3	25
0.542245	-0.258661	0.835864	P50402	Emerin OS=Homo sapiens OX=9606	EMD	69	11	304
0.450058	-0.258983	0.835677	O43439	Protein CBFA2T2 OS=Homo sapiens OX=9606	CBFA2T2	28	10	132
0.491672	-0.259153	0.835579	Q9P2R7	Succinate--CoA ligase [ADP-forming] subunit beta mitochondrial OS=Homo sapiens OX=9606	SUCLA2	26	11	187
0.26556	-0.259178	0.835564	Q13395	Probable methyltransferase TARBP1 OS=Homo sapiens OX=9606	TARBP1	5	6	23
0.586511	-0.25997	0.835105	P46781	40S ribosomal protein S9 OS=Homo sapiens OX=9606	RPS9	16	4	53
1.11926	-0.260502	0.834798	Q15637	Splicing factor 1 OS=Homo sapiens OX=9606	SF1	29	12	338
1.76856	-0.261003	0.834507	Q96C01	Protein FAM136A OS=Homo sapiens OX=9606	FAM136A	22	3	46
0.39696	-0.261238	0.834372	Q86TI0	TBC1 domain family member 1 OS=Homo sapiens OX=9606	TBC1D1	7	6	17
1.01141	-0.262529	0.833625	P62714	Serine/threonine-protein phosphatase 2A catalytic subunit beta isoform OS=Homo sapiens OX=9606	PPP2CB	21	4	53
1.91518	-0.262859	0.833435	P25490	Transcriptional repressor protein YY1 OS=Homo sapiens OX=9606	YY1	45	13	430
0.256169	-0.263821	0.832879	O95747	Serine/threonine-protein kinase OSR1 OS=Homo sapiens OX=9606	OXSR1	21	8	59
0.710737	-0.264386	0.832553	Q9BUN8	Derlin-1 OS=Homo sapiens OX=9606	DERL1	13	3	77
2.74079	-0.264539	0.832465	Q9Y672	Dolichyl pyrophosphate Man9GlcNAc2 alpha-13-glucosyltransferase OS=Homo sapiens OX=9606	ALG6	7	3	44
0.178932	-0.26509	0.832147	P29508	Serpin B3 OS=Homo sapiens OX=9606	SERPINB3	20	6	22
0.797338	-0.265142	0.832117	Q14153	Protein FAM53B OS=Homo sapiens OX=9606	FAM53B	24	5	85
1.42145	-0.265446	0.831941	Q13257	Mitotic spindle assembly checkpoint protein MAD2A OS=Homo sapiens OX=9606	MAD2L1	32	6	139
1.22103	-0.266551	0.831304	Q9BVL2	Nucleoporin p58/p45 OS=Homo sapiens OX=9606	NUP58	14	6	94
1.92903	-0.267208	0.830926	Q96CB8	Integrator complex subunit 12 OS=Homo sapiens OX=9606	INTS12	10	4	51
0.549877	-0.268381	0.830251	P13796	Plastin-2 OS=Homo sapiens OX=9606	LCP1	50	22	372
0.20947	-0.269519	0.829596	Q8IYS1	Peptidase M20 domain-containing protein 2 OS=Homo sapiens OX=9606	PM20D2	11	3	48
0.338172	-0.270363	0.829111	O60287	Nucleolar pre-ribosomal-associated protein 1 OS=Homo sapiens OX=9606	URB1	2	2	12
0.282517	-0.270544	0.829007	Q04837	Single-stranded DNA-binding protein mitochondrial OS=Homo sapiens OX=9606	SSBP1	28	3	53
0.636053	-0.270856	0.828827	O94925	Glutaminase kidney isoform mitochondrial OS=Homo sapiens OX=9606	GLS	18	8	99
0.151372	-0.271682	0.828353	Q9NZB2	Constitutive coactivator of PPAR-gamma-like protein 1 OS=Homo sapiens OX=9606	FAM120A	6	4	33
0.432128	-0.271717	0.828333	B0I1T2	Unconventional myosin-Ig OS=Homo sapiens OX=9606	MYO1G	29	22	397
0.337139	-0.271722	0.82833	Q8IYB5	Stromal membrane-associated protein 1 OS=Homo sapiens OX=9606	SMAP1	8	3	7
0.567965	-0.271817	0.828276	Q9Y6H1	Coiled-coil-helix-coiled-coil-helix domain-containing protein 2 OS=Homo sapiens OX=9606	CHCHD2	15	2	16
0.936577	-0.274714	0.826614	Q99708	DNA endonuclease RBBP8 OS=Homo sapiens OX=9606	RBBP8	24	12	117
2.08753	-0.275229	0.826319	Q9H4A3	Serine/threonine-protein kinase WNK1 OS=Homo sapiens OX=9606	WNK1	10	16	222
0.973235	-0.277252	0.825161	Q86UU0	B-cell CLL/lymphoma 9-like protein OS=Homo sapiens OX=9606	BCL9L	2	2	17
1.20639	-0.27931	0.823985	P50990	T-complex protein 1 subunit theta OS=Homo sapiens OX=9606	CCT8	20	9	141
2.33912	-0.28095	0.823049	Q15233	Non-POU domain-containing octamer-binding protein OS=Homo sapiens OX=9606	NONO	49	17	721
0.446824	-0.281234	0.822887	Q86YZ3	Hornerin OS=Homo sapiens OX=9606	HRNR	19	16	337
0.953917	-0.283605	0.821536	Q15427	Splicing factor 3B subunit 4 OS=Homo sapiens OX=9606	SF3B4	23	5	53
0.555457	-0.284076	0.821267	P49593	Protein phosphatase 1F OS=Homo sapiens OX=9606	PPM1F	19	5	63
0.380975	-0.284487	0.821033	Q9UBW7	Zinc finger MYM-type protein 2 OS=Homo sapiens OX=9606	ZMYM2	26	24	330
0.291418	-0.285031	0.820724	Q9UL03	Integrator complex subunit 6 OS=Homo sapiens OX=9606	INTS6	8	4	28
0.739787	-0.285657	0.820368	Q709C8	Vacuolar protein sorting-associated protein 13C OS=Homo sapiens OX=9606	VPS13C	2	6	25
0.244944	-0.286292	0.820007	O15397	Importin-8 OS=Homo sapiens OX=9606	IPO8	5	4	77
0.218157	-0.286503	0.819887	O00330	Pyruvate dehydrogenase protein X component mitochondrial OS=Homo sapiens OX=9606	PDHX	6	2	10
0.443892	-0.288603	0.818694	Q13045	Protein flightless-1 homolog OS=Homo sapiens OX=9606	FLII	15	12	94
0.311662	-0.288763	0.818604	P62280	40S ribosomal protein S11 OS=Homo sapiens OX=9606	RPS11	23	4	59
0.187879	-0.289125	0.818398	Q96S55	ATPase WRNIP1 OS=Homo sapiens OX=9606	WRNIP1	5	3	22
1.89146	-0.290073	0.81786	Q9Y3T9	Nucleolar complex protein 2 homolog OS=Homo sapiens OX=9606	NOC2L	13	7	66
0.279351	-0.290525	0.817604	Q96I99	Succinate--CoA ligase [GDP-forming] subunit beta mitochondrial OS=Homo sapiens OX=9606	SUCLG2	9	3	31
3.00644	-0.290884	0.817401	P51571	Translocon-associated protein subunit delta OS=Homo sapiens OX=9606	SSR4	36	5	230
0.316114	-0.292163	0.816677	Q13148	TAR DNA-binding protein 43 OS=Homo sapiens OX=9606	TARDBP	11	4	85
0.323238	-0.293084	0.816155	Q8TDB6	E3 ubiquitin-protein ligase DTX3L OS=Homo sapiens OX=9606	DTX3L	4	2	5
0.267491	-0.295259	0.814926	Q9UBI1	COMM domain-containing protein 3 OS=Homo sapiens OX=9606	COMMD3	24	3	23
2.40933	-0.295739	0.814655	P61619	Protein transport protein Sec61 subunit alpha isoform 1 OS=Homo sapiens OX=9606	SEC61A1	32	11	238
0.207802	-0.296146	0.814425	Q96F07	Cytoplasmic FMR1-interacting protein 2 OS=Homo sapiens OX=9606	CYFIP2	10	11	122
0.175756	-0.296493	0.814229	Q8NFH5	Nucleoporin NUP35 OS=Homo sapiens OX=9606	NUP35	11	2	8
0.902135	-0.298708	0.81298	Q13185	Chromobox protein homolog 3 OS=Homo sapiens OX=9606	CBX3	55	8	176
0.194114	-0.299233	0.812684	O43933	Peroxisome biogenesis factor 1 OS=Homo sapiens OX=9606	PEX1	6	7	18
0.324999	-0.301279	0.811533	Q9UBF6	RING-box protein 2 OS=Homo sapiens OX=9606	RNF7	31	2	61
0.631742	-0.302599	0.810791	Q71UM5	40S ribosomal protein S27-like OS=Homo sapiens OX=9606	RPS27L	38	3	187
1.15409	-0.303694	0.810175	Q86VP6	Cullin-associated NEDD8-dissociated protein 1 OS=Homo sapiens OX=9606	CAND1	30	29	336
0.510706	-0.305273	0.809289	Q7L0J3	Synaptic vesicle glycoprotein 2A OS=Homo sapiens OX=9606	SV2A	6	3	30
0.925149	-0.305618	0.809096	Q9H8U3	AN1-type zinc finger protein 3 OS=Homo sapiens OX=9606	ZFAND3	24	4	96
0.771403	-0.305747	0.809023	Q9NWF9	E3 ubiquitin-protein ligase RNF216 OS=Homo sapiens OX=9606	RNF216	12	8	55
1.03624	-0.307679	0.80794	P25789	Proteasome subunit alpha type-4 OS=Homo sapiens OX=9606	PSMA4	38	6	66
1.41341	-0.308576	0.807438	Q9UQ80	Proliferation-associated protein 2G4 OS=Homo sapiens OX=9606	PA2G4	7	2	6
0.414334	-0.309158	0.807113	Q01082	Spectrin beta chain non-erythrocytic 1 OS=Homo sapiens OX=9606	SPTBN1	1	2	4
0.241563	-0.310232	0.806512	Q0VDF9	Heat shock 70 kDa protein 14 OS=Homo sapiens OX=9606	HSPA14	17	5	48
1.8917	-0.312004	0.805522	O75746	Calcium-binding mitochondrial carrier protein Aralar1 OS=Homo sapiens OX=9606	SLC25A12	26	15	234
0.481476	-0.313565	0.804651	Q9BXB4	Oxysterol-binding protein-related protein 11 OS=Homo sapiens OX=9606	OSBPL11	9	5	89
1.52009	-0.313643	0.804608	Q9HCJ3	Ribonucleoprotein PTB-binding 2 OS=Homo sapiens OX=9606	RAVER2	14	5	50
0.776482	-0.315013	0.803844	O75534	Cold shock domain-containing protein E1 OS=Homo sapiens OX=9606	CSDE1	13	8	70
0.744467	-0.318003	0.802179	Q5T6F2	Ubiquitin-associated protein 2 OS=Homo sapiens OX=9606	UBAP2	21	13	290
1.77294	-0.318042	0.802158	Q53R41	FAST kinase domain-containing protein 1 mitochondrial OS=Homo sapiens OX=9606	FASTKD1	3	2	7
1.61001	-0.319642	0.801269	Q9BYJ9	YTH domain-containing family protein 1 OS=Homo sapiens OX=9606	YTHDF1	33	12	283
0.511186	-0.31965	0.801264	Q15428	Splicing factor 3A subunit 2 OS=Homo sapiens OX=9606	SF3A2	6	2	11
0.253167	-0.320014	0.801062	Q9P2R3	Rabankyrin-5 OS=Homo sapiens OX=9606	ANKFY1	5	3	38
0.867336	-0.320083	0.801024	Q9UI26	Importin-11 OS=Homo sapiens OX=9606	IPO11	15	9	108
0.490003	-0.320148	0.800988	Q8N0X7	Spartin OS=Homo sapiens OX=9606	SPART	5	2	22
0.576694	-0.320476	0.800806	O75880	Protein SCO1 homolog mitochondrial OS=Homo sapiens OX=9606	SCO1	8	2	47
0.439284	-0.321556	0.800206	P08621	U1 small nuclear ribonucleoprotein 70 kDa OS=Homo sapiens OX=9606	SNRNP70	16	6	83
0.522492	-0.322261	0.799815	Q8WX93	Palladin OS=Homo sapiens OX=9606	PALLD	2	3	12
0.371618	-0.325508	0.798017	Q9C037	E3 ubiquitin-protein ligase TRIM4 OS=Homo sapiens OX=9606	TRIM4	10	4	45
0.315038	-0.326101	0.797689	O60264	SWI/SNF-related matrix-associated actin-dependent regulator of chromatin subfamily A member 5 OS=Homo sapiens OX=9606	SMARCA5	7	6	37
1.24075	-0.326264	0.797599	P56270	Myc-associated zinc finger protein OS=Homo sapiens OX=9606	MAZ	8	3	59
0.847547	-0.326758	0.797326	Q8NF37	Lysophosphatidylcholine acyltransferase 1 OS=Homo sapiens OX=9606	LPCAT1	7	3	64
0.361307	-0.328662	0.796274	O43324	Eukaryotic translation elongation factor 1 epsilon-1 OS=Homo sapiens OX=9606	EEF1E1	24	4	38
2.05702	-0.329133	0.796015	Q15596	Nuclear receptor coactivator 2 OS=Homo sapiens OX=9606	NCOA2	11	10	117
0.203055	-0.329367	0.795886	P26651	mRNA decay activator protein ZFP36 OS=Homo sapiens OX=9606	ZFP36	9	2	9
1.15516	-0.33122	0.794864	Q9NVH2	Integrator complex subunit 7 OS=Homo sapiens OX=9606	INTS7	22	14	202
0.765092	-0.333837	0.793424	Q969G3	SWI/SNF-related matrix-associated actin-dependent regulator of chromatin subfamily E member 1 OS=Homo sapiens OX=9606	SMARCE1	45	12	214
1.37179	-0.333912	0.793382	P41134	DNA-binding protein inhibitor ID-1 OS=Homo sapiens OX=9606	ID1	19	2	10
0.637417	-0.334431	0.793097	Q9UBN7	Histone deacetylase 6 OS=Homo sapiens OX=9606	HDAC6	3	3	25
0.356631	-0.334753	0.79292	Q9ULJ3	Zinc finger and BTB domain-containing protein 21 OS=Homo sapiens OX=9606	ZBTB21	2	2	8
1.057	-0.336868	0.791759	Q9Y2X0	Mediator of RNA polymerase II transcription subunit 16 OS=Homo sapiens OX=9606	MED16	10	6	100
0.263016	-0.337808	0.791243	Q8NBS9	Thioredoxin domain-containing protein 5 OS=Homo sapiens OX=9606	TXNDC5	6	2	20
2.05896	-0.339017	0.79058	Q5W0B1	ORC ubiquitin ligase 1 OS=Homo sapiens OX=9606	OBI1	28	18	363
0.814523	-0.339211	0.790474	Q6PJG6	BRCA1-associated ATM activator 1 OS=Homo sapiens OX=9606	BRAT1	39	18	282
0.227752	-0.342647	0.788593	Q86T24	Transcriptional regulator Kaiso OS=Homo sapiens OX=9606	ZBTB33	7	4	8
1.11582	-0.343447	0.788156	Q9H2P0	Activity-dependent neuroprotector homeobox protein OS=Homo sapiens OX=9606	ADNP	23	18	240
0.650532	-0.344164	0.787764	P62854	40S ribosomal protein S26 OS=Homo sapiens OX=9606	RPS26	21	2	50
1.87892	-0.346503	0.786488	Q15005	Signal peptidase complex subunit 2 OS=Homo sapiens OX=9606	SPCS2	42	7	202
0.66713	-0.347986	0.78568	P47974	mRNA decay activator protein ZFP36L2 OS=Homo sapiens OX=9606	ZFP36L2	51	15	397
1.07884	-0.348431	0.785438	P53985	Monocarboxylate transporter 1 OS=Homo sapiens OX=9606	SLC16A1	12	4	109
0.320008	-0.350033	0.784566	P19387	DNA-directed RNA polymerase II subunit RPB3 OS=Homo sapiens OX=9606	POLR2C	65	12	290
0.239183	-0.353159	0.782868	P14324	Farnesyl pyrophosphate synthase OS=Homo sapiens OX=9606	FDPS	7	2	25
0.37876	-0.353764	0.78254	O14976	Cyclin-G-associated kinase OS=Homo sapiens OX=9606	GAK	3	3	36
0.198763	-0.354217	0.782294	Q7Z5L9	Interferon regulatory factor 2-binding protein 2 OS=Homo sapiens OX=9606	IRF2BP2	13	4	16
0.272711	-0.354259	0.782271	P46736	Lys-63-specific deubiquitinase BRCC36 OS=Homo sapiens OX=9606	BRCC3	28	5	105
0.473182	-0.355333	0.781689	O43166	Signal-induced proliferation-associated 1-like protein 1 OS=Homo sapiens OX=9606	SIPA1L1	7	8	49
1.10026	-0.357727	0.780393	Q6P9H5	GTPase IMAP family member 6 OS=Homo sapiens OX=9606	GIMAP6	12	3	20
0.222431	-0.358493	0.779979	P16035	Metalloproteinase inhibitor 2 OS=Homo sapiens OX=9606	TIMP2	10	2	20
0.519478	-0.358669	0.779884	Q96RQ1	Endoplasmic reticulum-Golgi intermediate compartment protein 2 OS=Homo sapiens OX=9606	ERGIC2	20	5	68
0.88138	-0.359461	0.779456	Q9BRX9	WD repeat domain-containing protein 83 OS=Homo sapiens OX=9606	WDR83	12	2	27
0.32217	-0.361754	0.778218	Q15386	Ubiquitin-protein ligase E3C OS=Homo sapiens OX=9606	UBE3C	16	12	161
1.41526	-0.361927	0.778125	P57678	Gem-associated protein 4 OS=Homo sapiens OX=9606	GEMIN4	12	8	106
0.299979	-0.362214	0.77797	Q9P2F8	Signal-induced proliferation-associated 1-like protein 2 OS=Homo sapiens OX=9606	SIPA1L2	4	6	98
0.294814	-0.363535	0.777258	Q9P035	Very-long-chain (3R)-3-hydroxyacyl-CoA dehydratase 3 OS=Homo sapiens OX=9606	HACD3	16	5	116
0.380972	-0.364004	0.777005	Q9Y467	Sal-like protein 2 OS=Homo sapiens OX=9606	SALL2	12	6	125
1.7548	-0.364304	0.776844	P05107	Integrin beta-2 OS=Homo sapiens OX=9606	ITGB2	36	23	481
0.193649	-0.365111	0.776409	Q9H0A0	RNA cytidine acetyltransferase OS=Homo sapiens OX=9606	NAT10	3	2	5
0.602931	-0.365457	0.776223	Q9P2R6	Arginine-glutamic acid dipeptide repeats protein OS=Homo sapiens OX=9606	RERE	7	7	69
0.285059	-0.365545	0.776175	Q9UID6	Zinc finger protein 639 OS=Homo sapiens OX=9606	ZNF639	7	3	27
0.347474	-0.367396	0.775181	O95983	Methyl-CpG-binding domain protein 3 OS=Homo sapiens OX=9606	MBD3	19	3	38
0.420193	-0.368086	0.77481	P25788	Proteasome subunit alpha type-3 OS=Homo sapiens OX=9606	PSMA3	9	2	20
0.730703	-0.369967	0.7738	O15417	Trinucleotide repeat-containing gene 18 protein OS=Homo sapiens OX=9606	TNRC18	3	6	28
0.541025	-0.371183	0.773148	P49736	DNA replication licensing factor MCM2 OS=Homo sapiens OX=9606	MCM2	12	8	104
0.95362	-0.371779	0.772829	Q9BQA9	Cytochrome b-245 chaperone 1 OS=Homo sapiens OX=9606	CYBC1	19	4	58
0.296164	-0.372543	0.77242	Q9UPU7	TBC1 domain family member 2B OS=Homo sapiens OX=9606	TBC1D2B	3	2	10
0.81678	-0.376881	0.770101	Q86Y56	Dynein assembly factor 5 axonemal OS=Homo sapiens OX=9606	DNAAF5	19	11	178
2.42555	-0.377551	0.769743	P48634	Protein PRRC2A OS=Homo sapiens OX=9606	PRRC2A	24	31	461
0.246947	-0.377599	0.769718	Q02543	60S ribosomal protein L18a OS=Homo sapiens OX=9606	RPL18A	15	2	18
0.808474	-0.379805	0.768542	O00743	Serine/threonine-protein phosphatase 6 catalytic subunit OS=Homo sapiens OX=9606	PPP6C	44	10	192
0.347897	-0.382624	0.767041	P61923	Coatomer subunit zeta-1 OS=Homo sapiens OX=9606	COPZ1	12	2	23
0.266586	-0.383802	0.766415	P60953	Cell division control protein 42 homolog OS=Homo sapiens OX=9606	CDC42	13	2	32
0.961525	-0.384847	0.76586	Q8NC51	Plasminogen activator inhibitor 1 RNA-binding protein OS=Homo sapiens OX=9606	SERBP1	40	11	326
0.46398	-0.387922	0.76423	Q15019	Septin-2 OS=Homo sapiens OX=9606	SEPTIN2	19	4	62
1.73105	-0.388683	0.763827	P61073	C-X-C chemokine receptor type 4 OS=Homo sapiens OX=9606	CXCR4	12	3	84
0.307578	-0.388733	0.7638	P25311	Zinc-alpha-2-glycoprotein OS=Homo sapiens OX=9606	AZGP1	7	2	14
1.14237	-0.388951	0.763685	P22061	Protein-L-isoaspartate(D-aspartate) O-methyltransferase OS=Homo sapiens OX=9606	PCMT1	22	5	87
0.889174	-0.389661	0.763309	Q15369	Elongin-C OS=Homo sapiens OX=9606	ELOC	51	4	92
2.40412	-0.390261	0.762992	Q15758	Neutral amino acid transporter B(0) OS=Homo sapiens OX=9606	SLC1A5	26	9	199
0.703043	-0.390682	0.762769	Q8NB90	ATPase family protein 2 homolog OS=Homo sapiens OX=9606	SPATA5	10	6	51
1.22929	-0.391363	0.762409	Q14814	Myocyte-specific enhancer factor 2D OS=Homo sapiens OX=9606	MEF2D	8	3	9
0.497137	-0.393015	0.761537	Q96F86	Enhancer of mRNA-decapping protein 3 OS=Homo sapiens OX=9606	EDC3	11	4	10
0.505576	-0.396061	0.75993	Q9Y666	Solute carrier family 12 member 7 OS=Homo sapiens OX=9606	SLC12A7	6	3	7
0.607908	-0.400817	0.757429	P43686	26S proteasome regulatory subunit 6B OS=Homo sapiens OX=9606	PSMC4	27	6	108
0.184856	-0.402374	0.756612	Q9C035	Tripartite motif-containing protein 5 OS=Homo sapiens OX=9606	TRIM5	4	2	11
0.836717	-0.406731	0.754331	Q9H165	B-cell lymphoma/leukemia 11A OS=Homo sapiens OX=9606	BCL11A	26	12	142
1.06051	-0.407539	0.753908	P28290	Protein ITPRID2 OS=Homo sapiens OX=9606	ITPRID2	9	7	59
2.30041	-0.408469	0.753423	O14497	AT-rich interactive domain-containing protein 1A OS=Homo sapiens OX=9606	ARID1A	12	17	313
1.13084	-0.408757	0.753272	Q15025	TNFAIP3-interacting protein 1 OS=Homo sapiens OX=9606	TNIP1	32	15	287
0.395203	-0.409051	0.753118	Q2M389	WASH complex subunit 4 OS=Homo sapiens OX=9606	WASHC4	3	3	20
1.1255	-0.412847	0.751139	P28340	DNA polymerase delta catalytic subunit OS=Homo sapiens OX=9606	POLD1	48	38	790
1.14676	-0.412883	0.751121	Q9NVI1	Fanconi anemia group I protein OS=Homo sapiens OX=9606	FANCI	37	38	607
0.460467	-0.41338	0.750862	Q9Y6K9	NF-kappa-B essential modulator OS=Homo sapiens OX=9606	IKBKG	14	4	16
0.614393	-0.415271	0.749879	P40763	Signal transducer and activator of transcription 3 OS=Homo sapiens OX=9606	STAT3	16	8	83
0.373746	-0.417061	0.748949	Q8NCG7	Sn1-specific diacylglycerol lipase beta OS=Homo sapiens OX=9606	DAGLB	6	3	12
0.364437	-0.417069	0.748945	Q5VZE5	N-alpha-acetyltransferase 35 NatC auxiliary subunit OS=Homo sapiens OX=9606	NAA35	5	3	8
0.319654	-0.417304	0.748823	Q8NBT2	Kinetochore protein Spc24 OS=Homo sapiens OX=9606	SPC24	54	6	87
0.303253	-0.417724	0.748605	Q92598	Heat shock protein 105 kDa OS=Homo sapiens OX=9606	HSPH1	16	10	83
1.04275	-0.422591	0.746084	Q5BKZ1	DBIRD complex subunit ZNF326 OS=Homo sapiens OX=9606	ZNF326	10	4	33
0.941014	-0.423599	0.745563	Q02413	Desmoglein-1 OS=Homo sapiens OX=9606	DSG1	16	12	194
0.66935	-0.424079	0.745314	Q4KMZ1	IQ domain-containing protein C OS=Homo sapiens OX=9606	IQCC	4	2	13
1.07746	-0.424197	0.745254	P04114	Apolipoprotein B-100 OS=Homo sapiens OX=9606	APOB	0	2	63
0.269017	-0.424615	0.745038	Q96BY6	Dedicator of cytokinesis protein 10 OS=Homo sapiens OX=9606	DOCK10	4	8	43
0.417359	-0.428026	0.743278	Q9BW92	Threonine--tRNA ligase mitochondrial OS=Homo sapiens OX=9606	TARS2	3	2	8
3.45837	-0.429748	0.742391	P15923	Transcription factor E2-alpha OS=Homo sapiens OX=9606	TCF3	33	13	391
0.782601	-0.433292	0.74057	Q9ULL5	Proline-rich protein 12 OS=Homo sapiens OX=9606	PRR12	22	20	314
1.69764	-0.436167	0.739096	Q92685	Dol-P-Man:Man(5)GlcNAc(2)-PP-Dol alpha-13-mannosyltransferase OS=Homo sapiens OX=9606	ALG3	5	2	30
0.277447	-0.436434	0.738959	Q8NI60	Atypical kinase COQ8A mitochondrial OS=Homo sapiens OX=9606	COQ8A	11	5	44
0.52055	-0.438545	0.737879	P36954	DNA-directed RNA polymerase II subunit RPB9 OS=Homo sapiens OX=9606	POLR2I	78	7	195
0.666208	-0.440089	0.737089	Q8N8A2	Serine/threonine-protein phosphatase 6 regulatory ankyrin repeat subunit B OS=Homo sapiens OX=9606	ANKRD44	5	3	11
1.36531	-0.440148	0.737059	Q8TDH9	Biogenesis of lysosome-related organelles complex 1 subunit 5 OS=Homo sapiens OX=9606	BLOC1S5	28	4	67
0.625287	-0.441211	0.736516	Q9Y520	Protein PRRC2C OS=Homo sapiens OX=9606	PRRC2C	24	45	923
3.17828	-0.441232	0.736505	P23246	Splicing factor proline- and glutamine-rich OS=Homo sapiens OX=9606	SFPQ	34	18	502
0.974781	-0.446674	0.733733	P06127	T-cell surface glycoprotein CD5 OS=Homo sapiens OX=9606	CD5	5	2	21
4.08203	-0.449482	0.732306	P00813	Adenosine deaminase OS=Homo sapiens OX=9606	ADA	79	22	1531
2.19945	-0.45121	0.731429	Q9NX63	MICOS complex subunit MIC19 OS=Homo sapiens OX=9606	CHCHD3	38	8	201
0.410499	-0.452498	0.730777	P30305	M-phase inducer phosphatase 2 OS=Homo sapiens OX=9606	CDC25B	4	2	15
1.89468	-0.454282	0.729873	Q9P021	Cysteine-rich PDZ-binding protein OS=Homo sapiens OX=9606	CRIPT	28	2	50
0.848164	-0.455218	0.7294	Q16795	NADH dehydrogenase [ubiquinone] 1 alpha subcomplex subunit 9 mitochondrial OS=Homo sapiens OX=9606	NDUFA9	23	7	57
0.517401	-0.455784	0.729114	Q8N137	Centrobin OS=Homo sapiens OX=9606	CNTROB	11	6	80
0.347686	-0.458112	0.727938	Q5VYK3	Proteasome adapter and scaffold protein ECM29 OS=Homo sapiens OX=9606	ECPAS	1	2	10
0.417275	-0.459276	0.727351	Q14119	Vascular endothelial zinc finger 1 OS=Homo sapiens OX=9606	VEZF1	17	7	119
0.268284	-0.459909	0.727032	O43427	Acidic fibroblast growth factor intracellular-binding protein OS=Homo sapiens OX=9606	FIBP	7	2	4
1.27076	-0.460485	0.726742	Q6R327	Rapamycin-insensitive companion of mTOR OS=Homo sapiens OX=9606	RICTOR	2	2	3
0.602984	-0.46121	0.726377	P07355	Annexin A2 OS=Homo sapiens OX=9606	ANXA2	16	4	32
0.575796	-0.465493	0.724224	O75420	GRB10-interacting GYF protein 1 OS=Homo sapiens OX=9606	GIGYF1	43	26	458
0.841944	-0.465919	0.72401	Q5HYI8	Rab-like protein 3 OS=Homo sapiens OX=9606	RABL3	42	6	70
0.436623	-0.466418	0.72376	Q8IU81	Interferon regulatory factor 2-binding protein 1 OS=Homo sapiens OX=9606	IRF2BP1	6	2	12
0.358518	-0.467913	0.72301	P63172	Dynein light chain Tctex-type 1 OS=Homo sapiens OX=9606	DYNLT1	71	4	130
2.78395	-0.473406	0.720262	P82094	TATA element modulatory factor OS=Homo sapiens OX=9606	TMF1	3	3	40
0.806582	-0.475962	0.718987	O15270	Serine palmitoyltransferase 2 OS=Homo sapiens OX=9606	SPTLC2	4	2	16
0.383278	-0.476887	0.718526	Q7KZ85	Transcription elongation factor SPT6 OS=Homo sapiens OX=9606	SUPT6H	4	4	29
1.07495	-0.477704	0.718119	Q9NTI5	Sister chromatid cohesion protein PDS5 homolog B OS=Homo sapiens OX=9606	PDS5B	6	7	26
2.54386	-0.478555	0.717696	P31944	Caspase-14 OS=Homo sapiens OX=9606	CASP14	19	4	27
0.459122	-0.480899	0.716531	Q15436	Protein transport protein Sec23A OS=Homo sapiens OX=9606	SEC23A	4	2	6
0.380918	-0.481245	0.716359	P13637	Sodium/potassium-transporting ATPase subunit alpha-3 OS=Homo sapiens OX=9606	ATP1A3	20	14	296
0.780128	-0.481921	0.716023	Q96HS1	Serine/threonine-protein phosphatase PGAM5 mitochondrial OS=Homo sapiens OX=9606	PGAM5	12	4	87
0.539721	-0.485827	0.714088	Q5JVF3	PCI domain-containing protein 2 OS=Homo sapiens OX=9606	PCID2	54	17	311
0.605877	-0.486977	0.713518	Q9HCS7	Pre-mRNA-splicing factor SYF1 OS=Homo sapiens OX=9606	XAB2	4	3	21
1.36288	-0.487371	0.713324	Q6YN16	Hydroxysteroid dehydrogenase-like protein 2 OS=Homo sapiens OX=9606	HSDL2	15	5	59
0.90696	-0.488515	0.712758	Q8TA86	Retinitis pigmentosa 9 protein OS=Homo sapiens OX=9606	RP9	18	3	43
1.5292	-0.493172	0.710461	Q93052	Lipoma-preferred partner OS=Homo sapiens OX=9606	LPP	10	3	40
1.06259	-0.49469	0.709714	P51798	H(+)/Cl(-) exchange transporter 7 OS=Homo sapiens OX=9606	CLCN7	12	6	79
0.528811	-0.498044	0.708066	Q9Y6D9	Mitotic spindle assembly checkpoint protein MAD1 OS=Homo sapiens OX=9606	MAD1L1	4	3	12
0.983636	-0.500387	0.706917	P49023	Paxillin OS=Homo sapiens OX=9606	PXN	6	2	7
0.708117	-0.501651	0.706298	Q9BZR9	E3 ubiquitin-protein ligase TRIM8 OS=Homo sapiens OX=9606	TRIM8	13	4	30
0.44971	-0.503988	0.705155	P40222	Alpha-taxilin OS=Homo sapiens OX=9606	TXLNA	13	3	15
0.937643	-0.507856	0.703267	Q5T750	Skin-specific protein 32 OS=Homo sapiens OX=9606	XP32	8	2	28
0.419127	-0.509744	0.702347	O95235	Kinesin-like protein KIF20A OS=Homo sapiens OX=9606	KIF20A	13	7	63
0.170004	-0.510379	0.702038	P49005	DNA polymerase delta subunit 2 OS=Homo sapiens OX=9606	POLD2	9	3	20
0.340085	-0.510773	0.701846	O43143	Pre-mRNA-splicing factor ATP-dependent RNA helicase DHX15 OS=Homo sapiens OX=9606	DHX15	19	11	133
0.732645	-0.513125	0.700703	Q96HW7	Integrator complex subunit 4 OS=Homo sapiens OX=9606	INTS4	20	14	171
0.257589	-0.513995	0.700281	P19338	Nucleolin OS=Homo sapiens OX=9606	NCL	3	2	17
3.13732	-0.515218	0.699687	Q9HCM7	Fibrosin-1-like protein OS=Homo sapiens OX=9606	FBRSL1	30	18	494
0.87423	-0.515985	0.699315	Q5SRE5	Nucleoporin NUP188 homolog OS=Homo sapiens OX=9606	NUP188	18	25	415
0.495546	-0.520941	0.696917	P42345	Serine/threonine-protein kinase mTOR OS=Homo sapiens OX=9606	MTOR	5	9	81
0.993942	-0.523092	0.695879	O43255	E3 ubiquitin-protein ligase SIAH2 OS=Homo sapiens OX=9606	SIAH2	11	3	40
2.11291	-0.527979	0.693526	O75376	Nuclear receptor corepressor 1 OS=Homo sapiens OX=9606	NCOR1	18	30	439
0.450985	-0.52856	0.693246	Q9NPJ6	Mediator of RNA polymerase II transcription subunit 4 OS=Homo sapiens OX=9606	MED4	10	2	25
1.38948	-0.52987	0.692617	Q9P289	Serine/threonine-protein kinase 26 OS=Homo sapiens OX=9606	STK26	12	4	71
1.52754	-0.530873	0.692136	Q86VK4	Zinc finger protein 410 OS=Homo sapiens OX=9606	ZNF410	5	2	2
0.998286	-0.540439	0.687562	Q9Y592	Centrosomal protein of 83 kDa OS=Homo sapiens OX=9606	CEP83	7	4	55
1.04878	-0.541771	0.686927	Q53H12	Acylglycerol kinase mitochondrial OS=Homo sapiens OX=9606	AGK	36	10	144
1.36774	-0.546311	0.684769	P11717	Cation-independent mannose-6-phosphate receptor OS=Homo sapiens OX=9606	IGF2R	27	44	758
1.49136	-0.549428	0.683291	P0CG12	Decreased expression in renal and prostate cancer protein OS=Homo sapiens OX=9606	DERPC	28	7	99
0.512142	-0.550627	0.682723	P08195	4F2 cell-surface antigen heavy chain OS=Homo sapiens OX=9606	SLC3A2	7	3	31
0.119985	-0.551849	0.682145	P02765	Alpha-2-HS-glycoprotein OS=Homo sapiens OX=9606	AHSG	4	2	43
0.766738	-0.555849	0.680256	O00571	ATP-dependent RNA helicase DDX3X OS=Homo sapiens OX=9606	DDX3X	18	8	94
0.663	-0.55638	0.680007	P09693	T-cell surface glycoprotein CD3 gamma chain OS=Homo sapiens OX=9606	CD3G	16	2	22
0.728237	-0.557079	0.679677	Q15468	SCL-interrupting locus protein OS=Homo sapiens OX=9606	STIL	5	4	83
0.627791	-0.560748	0.677951	P63165	Small ubiquitin-related modifier 1 OS=Homo sapiens OX=9606	SUMO1	23	2	20
0.706404	-0.561244	0.677717	Q9Y6A5	Transforming acidic coiled-coil-containing protein 3 OS=Homo sapiens OX=9606	TACC3	25	13	256
0.737234	-0.564861	0.67602	Q8N448	Ligand of Numb protein X 2 OS=Homo sapiens OX=9606	LNX2	18	7	26
2.75058	-0.566311	0.675341	Q9P0J7	E3 ubiquitin-protein ligase KCMF1 OS=Homo sapiens OX=9606	KCMF1	48	11	431
1.46524	-0.566356	0.67532	O94979	Protein transport protein Sec31A OS=Homo sapiens OX=9606	SEC31A	7	8	76
0.37209	-0.5683	0.674411	Q13888	General transcription factor IIH subunit 2 OS=Homo sapiens OX=9606	GTF2H2	5	2	13
1.28232	-0.569166	0.674006	Q14258	E3 ubiquitin/ISG15 ligase TRIM25 OS=Homo sapiens OX=9606	TRIM25	25	12	158
1.80333	-0.569669	0.673771	Q14444	Caprin-1 OS=Homo sapiens OX=9606	CAPRIN1	30	10	200
1.24604	-0.578975	0.669439	Q6ZWT7	Lysophospholipid acyltransferase 2 OS=Homo sapiens OX=9606	MBOAT2	8	2	23
0.856941	-0.581497	0.66827	Q92614	Unconventional myosin-XVIIIa OS=Homo sapiens OX=9606	MYO18A	3	4	20
0.754259	-0.584102	0.667065	O43747	AP-1 complex subunit gamma-1 OS=Homo sapiens OX=9606	AP1G1	3	2	7
0.618615	-0.587474	0.665507	Q6NZY4	Zinc finger CCHC domain-containing protein 8 OS=Homo sapiens OX=9606	ZCCHC8	18	9	110
0.813997	-0.591026	0.663871	Q02878	60S ribosomal protein L6 OS=Homo sapiens OX=9606	RPL6	11	3	63
0.854554	-0.591181	0.663799	Q15007	Pre-mRNA-splicing regulator WTAP OS=Homo sapiens OX=9606	WTAP	34	8	165
1.16368	-0.602139	0.658776	Q9BQ61	Telomerase RNA component interacting RNase OS=Homo sapiens OX=9606	TRIR	12	2	43
0.577083	-0.60466	0.657626	O00161	Synaptosomal-associated protein 23 OS=Homo sapiens OX=9606	SNAP23	19	3	9
0.372203	-0.607	0.656561	O14639	Actin-binding LIM protein 1 OS=Homo sapiens OX=9606	ABLIM1	9	4	19
0.842969	-0.608159	0.656033	Q12888	TP53-binding protein 1 OS=Homo sapiens OX=9606	TP53BP1	3	4	6
0.365116	-0.609045	0.655631	P63104	14-3-3 protein zeta/delta OS=Homo sapiens OX=9606	YWHAZ	20	4	129
1.83524	-0.609624	0.655368	Q93084	Sarcoplasmic/endoplasmic reticulum calcium ATPase 3 OS=Homo sapiens OX=9606	ATP2A3	16	13	254
0.411656	-0.617429	0.651831	Q5JTZ9	Alanine--tRNA ligase mitochondrial OS=Homo sapiens OX=9606	AARS2	4	3	10
1.83572	-0.619464	0.650913	P11498	Pyruvate carboxylase mitochondrial OS=Homo sapiens OX=9606	PC	22	17	200
0.773745	-0.623372	0.649152	O95936	Eomesodermin homolog OS=Homo sapiens OX=9606	EOMES	8	4	20
1.59071	-0.623412	0.649134	P16401	Histone H1.5 OS=Homo sapiens OX=9606	H1-5	18	3	58
0.958766	-0.623738	0.648987	Q96GQ5	RUS1 family protein C16orf58 OS=Homo sapiens OX=9606	C16orf58	12	4	22
5.62	-0.626977	0.647532	Q92540	Protein SMG7 OS=Homo sapiens OX=9606	SMG7	17	15	204
1.00583	-0.632645	0.644993	Q16629	Serine/arginine-rich splicing factor 7 OS=Homo sapiens OX=9606	SRSF7	10	2	42
0.770617	-0.634724	0.644064	P49848	Transcription initiation factor TFIID subunit 6 OS=Homo sapiens OX=9606	TAF6	6	3	40
0.718886	-0.634971	0.643954	P04792	Heat shock protein beta-1 OS=Homo sapiens OX=9606	HSPB1	25	4	30
4.23211	-0.648622	0.637889	O60645	Exocyst complex component 3 OS=Homo sapiens OX=9606	EXOC3	6	4	15
0.675981	-0.654664	0.635224	Q9UID3	Vacuolar protein sorting-associated protein 51 homolog OS=Homo sapiens OX=9606	VPS51	18	9	125
0.504316	-0.656499	0.634416	Q01469	Fatty acid-binding protein 5 OS=Homo sapiens OX=9606	FABP5	40	4	44
0.435884	-0.661546	0.632201	Q27J81	Inverted formin-2 OS=Homo sapiens OX=9606	INF2	2	2	22
0.936967	-0.667288	0.629689	Q66K14	TBC1 domain family member 9B OS=Homo sapiens OX=9606	TBC1D9B	9	7	22
1.13214	-0.669122	0.628889	P61626	Lysozyme C OS=Homo sapiens OX=9606	LYZ	27	2	6
1.64688	-0.669444	0.628749	Q9BXK1	Krueppel-like factor 16 OS=Homo sapiens OX=9606	KLF16	15	2	79
0.617257	-0.670704	0.6282	P56537	Eukaryotic translation initiation factor 6 OS=Homo sapiens OX=9606	EIF6	15	2	2
1.23413	-0.671137	0.628011	Q9Y3Q3	Transmembrane emp24 domain-containing protein 3 OS=Homo sapiens OX=9606	TMED3	36	5	59
1.16658	-0.672526	0.627407	P18583	Protein SON OS=Homo sapiens OX=9606	SON	2	4	58
1.41332	-0.672649	0.627354	Q9Y383	Putative RNA-binding protein Luc7-like 2 OS=Homo sapiens OX=9606	LUC7L2	19	6	81
0.387168	-0.676895	0.62551	P38159	RNA-binding motif protein X chromosome OS=Homo sapiens OX=9606	RBMX	8	3	23
2.00591	-0.677157	0.625396	Q05823	2-5A-dependent ribonuclease OS=Homo sapiens OX=9606	RNASEL	3	2	14
1.7539	-0.682432	0.623114	Q69YN2	CWF19-like protein 1 OS=Homo sapiens OX=9606	CWF19L1	9	4	12
1.25396	-0.683087	0.622831	Q9Y223	Bifunctional UDP-N-acetylglucosamine 2-epimerase/N-acetylmannosamine kinase OS=Homo sapiens OX=9606	GNE	5	3	5
1.27613	-0.686915	0.621181	Q13200	26S proteasome non-ATPase regulatory subunit 2 OS=Homo sapiens OX=9606	PSMD2	6	4	77
0.438171	-0.706717	0.612713	Q93009	Ubiquitin carboxyl-terminal hydrolase 7 OS=Homo sapiens OX=9606	USP7	5	5	54
1.16016	-0.733509	0.601439	Q13123	Protein Red OS=Homo sapiens OX=9606	IK	6	3	22
0.761014	-0.735548	0.60059	O15091	Mitochondrial ribonuclease P catalytic subunit OS=Homo sapiens OX=9606	PRORP	13	4	14
0.99709	-0.740624	0.598481	Q93074	Mediator of RNA polymerase II transcription subunit 12 OS=Homo sapiens OX=9606	MED12	6	7	55
1.12127	-0.747212	0.595754	Q99729	Heterogeneous nuclear ribonucleoprotein A/B OS=Homo sapiens OX=9606	HNRNPAB	7	2	36
0.208416	-0.755931	0.592164	O75044	SLIT-ROBO Rho GTPase-activating protein 2 OS=Homo sapiens OX=9606	SRGAP2	4	2	11
0.619316	-0.759206	0.590821	P51553	Isocitrate dehydrogenase [NAD] subunit gamma mitochondrial OS=Homo sapiens OX=9606	IDH3G	20	3	27
1.009	-0.762969	0.589282	Q05932	Folylpolyglutamate synthase mitochondrial OS=Homo sapiens OX=9606	FPGS	4	2	14
1.1436	-0.765682	0.588175	P02788	Lactotransferrin OS=Homo sapiens OX=9606	LTF	3	2	30
0.669939	-0.76928	0.58671	Q6SPF0	Atherin OS=Homo sapiens OX=9606	SAMD1	21	5	34
1.49419	-0.792518	0.577336	P52435	DNA-directed RNA polymerase II subunit RPB11-a OS=Homo sapiens OX=9606	POLR2J	41	4	41
1.16586	-0.801427	0.573781	Q9HCJ0	Trinucleotide repeat-containing gene 6C protein OS=Homo sapiens OX=9606	TNRC6C	28	23	261
1.12038	-0.808092	0.571137	Q06265	Exosome complex component RRP45 OS=Homo sapiens OX=9606	EXOSC9	5	2	28
0.743392	-0.814615	0.56856	Q9UHR5	SAP30-binding protein OS=Homo sapiens OX=9606	SAP30BP	10	2	3
0.833361	-0.816775	0.56771	O75554	WW domain-binding protein 4 OS=Homo sapiens OX=9606	WBP4	14	3	14
0.712477	-0.817697	0.567347	Q96T58	Msx2-interacting protein OS=Homo sapiens OX=9606	SPEN	2	4	41
1.8574	-0.818405	0.567068	P04234	T-cell surface glycoprotein CD3 delta chain OS=Homo sapiens OX=9606	CD3D	12	2	52
0.630728	-0.822812	0.565339	Q8NHV4	Protein NEDD1 OS=Homo sapiens OX=9606	NEDD1	9	4	19
0.846703	-0.83723	0.559717	P46459	Vesicle-fusing ATPase OS=Homo sapiens OX=9606	NSF	8	5	15
0.632461	-0.84519	0.556637	P35269	General transcription factor IIF subunit 1 OS=Homo sapiens OX=9606	GTF2F1	6	2	9
0.745953	-0.850519	0.554585	Q9P0U3	Sentrin-specific protease 1 OS=Homo sapiens OX=9606	SENP1	7	4	56
0.776857	-0.856051	0.552463	Q9UFG5	UPF0449 protein C19orf25 OS=Homo sapiens OX=9606	C19orf25	25	2	14
0.866576	-0.85922	0.55125	Q8TB61	Adenosine 3'-phospho 5'-phosphosulfate transporter 1 OS=Homo sapiens OX=9606	SLC35B2	5	2	23
1.79383	-0.867006	0.548284	P49589	Cysteine--tRNA ligase cytoplasmic OS=Homo sapiens OX=9606	CARS1	5	3	22
1.8152	-0.874996	0.545255	P60891	Ribose-phosphate pyrophosphokinase 1 OS=Homo sapiens OX=9606	PRPS1	38	8	113
1.12164	-0.878039	0.544107	Q92619	Rho GTPase-activating protein 45 OS=Homo sapiens OX=9606	ARHGAP45	7	3	39
2.17944	-0.891085	0.539208	Q9H1A4	Anaphase-promoting complex subunit 1 OS=Homo sapiens OX=9606	ANAPC1	2	2	32
2.13109	-0.902525	0.53495	Q9H9L4	KAT8 regulatory NSL complex subunit 2 OS=Homo sapiens OX=9606	KANSL2	6	3	10
0.793043	-0.903197	0.534701	Q12986	Transcriptional repressor NF-X1 OS=Homo sapiens OX=9606	NFX1	4	3	6
1.77691	-0.904483	0.534224	P15924	Desmoplakin OS=Homo sapiens OX=9606	DSP	7	14	116
1.58549	-0.904721	0.534136	Q9H9G7	Protein argonaute-3 OS=Homo sapiens OX=9606	AGO3	5	3	6
3.36988	-0.905905	0.533698	Q8ND56	Protein LSM14 homolog A OS=Homo sapiens OX=9606	LSM14A	14	4	67
6.19931	-0.930909	0.524528	O75362	Zinc finger protein 217 OS=Homo sapiens OX=9606	ZNF217	30	21	434
1.81195	-0.939842	0.52129	Q8NI35	InaD-like protein OS=Homo sapiens OX=9606	PATJ	3	4	25
0.551975	-0.947211	0.518634	Q8IYI6	Exocyst complex component 8 OS=Homo sapiens OX=9606	EXOC8	5	3	14
0.76139	-0.954684	0.515954	P55160	Nck-associated protein 1-like OS=Homo sapiens OX=9606	NCKAP1L	4	3	19
0.920137	-0.96732	0.511455	Q9Y692	Glucocorticoid modulatory element-binding protein 1 OS=Homo sapiens OX=9606	GMEB1	3	2	6
1.18772	-0.973508	0.509266	Q9H6S1	5-azacytidine-induced protein 2 OS=Homo sapiens OX=9606	AZI2	23	6	71
1.34746	-0.974884	0.508781	Q9HCC0	Methylcrotonoyl-CoA carboxylase beta chain mitochondrial OS=Homo sapiens OX=9606	MCCC2	20	8	36
0.756577	-0.981181	0.506565	Q9UFD9	RIMS-binding protein 3A OS=Homo sapiens OX=9606	RIMBP3	5	4	7
0.746011	-0.995954	0.501404	Q8N1S5	Zinc transporter ZIP11 OS=Homo sapiens OX=9606	SLC39A11	10	2	29
1.0386	-0.999985	0.500005	Q96KP1	Exocyst complex component 2 OS=Homo sapiens OX=9606	EXOC2	10	8	112
1.60908	-1.00824	0.497151	Q13439	Golgin subfamily A member 4 OS=Homo sapiens OX=9606	GOLGA4	3	4	25
1.45929	-1.01508	0.494802	Q03519	Antigen peptide transporter 2 OS=Homo sapiens OX=9606	TAP2	16	9	161
1.26142	-1.03501	0.488012	Q7L5Y9	E3 ubiquitin-protein transferase MAEA OS=Homo sapiens OX=9606	MAEA	6	2	18
1.33684	-1.0443	0.484881	Q8WUA7	TBC1 domain family member 22A OS=Homo sapiens OX=9606	TBC1D22A	10	2	32
0.464221	-1.05604	0.480949	Q9UHB6	LIM domain and actin-binding protein 1 OS=Homo sapiens OX=9606	LIMA1	7	4	32
0.853825	-1.06038	0.479506	P30153	Serine/threonine-protein phosphatase 2A 65 kDa regulatory subunit A alpha isoform OS=Homo sapiens OX=9606	PPP2R1A	7	4	22
1.17865	-1.06136	0.479182	P84090	Enhancer of rudimentary homolog OS=Homo sapiens OX=9606	ERH	22	2	23
1.37573	-1.07464	0.474791	Q9NPD3	Exosome complex component RRP41 OS=Homo sapiens OX=9606	EXOSC4	11	2	10
0.801096	-1.0749	0.474703	P61026	Ras-related protein Rab-10 OS=Homo sapiens OX=9606	RAB10	20	4	19
0.692719	-1.08085	0.47275	P13489	Ribonuclease inhibitor OS=Homo sapiens OX=9606	RNH1	6	2	24
0.864437	-1.08995	0.469778	P14923	Junction plakoglobin OS=Homo sapiens OX=9606	JUP	13	6	21
1.08347	-1.09996	0.46653	P13056	Nuclear receptor subfamily 2 group C member 1 OS=Homo sapiens OX=9606	NR2C1	7	2	10
0.940418	-1.11087	0.463014	Q7KZN9	Cytochrome c oxidase assembly protein COX15 homolog OS=Homo sapiens OX=9606	COX15	6	2	13
0.86566	-1.11797	0.460742	O14579	Coatomer subunit epsilon OS=Homo sapiens OX=9606	COPE	11	2	16
0.82953	-1.14006	0.453741	P01889	HLA class I histocompatibility antigen B alpha chain OS=Homo sapiens OX=9606	HLA-B	7	2	30
2.21584	-1.14396	0.452515	Q93008	Probable ubiquitin carboxyl-terminal hydrolase FAF-X OS=Homo sapiens OX=9606	USP9X	4	6	23
0.677858	-1.1451	0.452159	Q05086	Ubiquitin-protein ligase E3A OS=Homo sapiens OX=9606	UBE3A	7	5	29
0.710199	-1.16059	0.447331	Q96ER3	Protein SAAL1 OS=Homo sapiens OX=9606	SAAL1	7	2	12
1.51252	-1.16164	0.447004	Q9UGJ1	Gamma-tubulin complex component 4 OS=Homo sapiens OX=9606	TUBGCP4	11	4	15
1.20717	-1.16613	0.445614	Q08379	Golgin subfamily A member 2 OS=Homo sapiens OX=9606	GOLGA2	15	11	137
1.0259	-1.16643	0.445521	Q96P63	Serpin B12 OS=Homo sapiens OX=9606	SERPINB12	8	3	18
2.22282	-1.172	0.443804	P18074	General transcription and DNA repair factor IIH helicase subunit XPD OS=Homo sapiens OX=9606	ERCC2	3	2	5
0.927765	-1.17682	0.442327	P04439	HLA class I histocompatibility antigen A alpha chain OS=Homo sapiens OX=9606	HLA-A	16	4	94
0.805009	-1.18624	0.439446	P17098	Zinc finger protein 8 OS=Homo sapiens OX=9606	ZNF8	8	3	12
1.18023	-1.20191	0.434699	Q9UBB6	Neurochondrin OS=Homo sapiens OX=9606	NCDN	4	2	3
0.943943	-1.21751	0.430024	P31151	Protein S100-A7 OS=Homo sapiens OX=9606	S100A7	53	5	46
0.754975	-1.22507	0.427776	Q14146	Unhealthy ribosome biogenesis protein 2 homolog OS=Homo sapiens OX=9606	URB2	11	12	88
1.25105	-1.22797	0.426918	Q96RT7	Gamma-tubulin complex component 6 OS=Homo sapiens OX=9606	TUBGCP6	3	3	20
0.53093	-1.29867	0.4065	P63241	Eukaryotic translation initiation factor 5A-1 OS=Homo sapiens OX=9606	EIF5A	51	4	10
3.93621	-1.29878	0.406471	Q5D862	Filaggrin-2 OS=Homo sapiens OX=9606	FLG2	10	11	148
2.20627	-1.57338	0.33602	O94901	SUN domain-containing protein 1 OS=Homo sapiens OX=9606	SUN1	10	4	22
1.15157	-1.61217	0.327107	Q9NR50	Translation initiation factor eIF-2B subunit gamma OS=Homo sapiens OX=9606	EIF2B3	8	2	9
1.3601	-1.74275	0.2988	O15516	Circadian locomoter output cycles protein kaput OS=Homo sapiens OX=9606	CLOCK	3	2	5
1.76013	-1.77803	0.29158	P50851	Lipopolysaccharide-responsive and beige-like anchor protein OS=Homo sapiens OX=9606	LRBA	1	2	10
1.51695	-1.78836	0.289502	Q96IY1	Kinetochore-associated protein NSL1 homolog OS=Homo sapiens OX=9606	NSL1	11	2	3
1.24822	-1.78934	0.289305	P16403	Histone H1.2 OS=Homo sapiens OX=9606	H1-2	23	4	73
0.372407	-2.01135	0.248042	Q13885	Tubulin beta-2A chain OS=Homo sapiens OX=9606	TUBB2A	71	28	12617
0.723801	-2.0301	0.244838	O15294	UDP-N-acetylglucosamine--peptide N-acetylglucosaminyltransferase 110 kDa subunit OS=Homo sapiens OX=9606	OGT	14	10	89
0.401778	-2.08956	0.234952	Q6PGQ7	Protein aurora borealis OS=Homo sapiens OX=9606	BORA	29	9	71

## Sheet: Jurkat HPV18-E6
-LOG(P-Value)	Difference log2	Ratio HPV18/biot	Accession	Description	Gene name	Coverage [%]	# Peptides	# PSMs
8.1553	9.02049	519.325	Q12959	Disks large homolog 1 OS=Homo sapiens OX=9606	DLG1	56	31	1611
7.04396	8.17108	288.23	Q14160	Protein scribble homolog OS=Homo sapiens OX=9606	SCRIB	69	73	2182
6.09767	7.06899	134.269	Q96QZ7	Membrane-associated guanylate kinase WW and PDZ domain-containing protein 1 OS=Homo sapiens OX=9606	MAGI1	44	41	902
7.27603	6.08695	67.976	Q9NUP9	Protein lin-7 homolog C OS=Homo sapiens OX=9606	LIN7C	53	8	227
6.90242	4.48891	22.4542	P61626	Lysozyme C OS=Homo sapiens OX=9606	LYZ	27	2	6
6.67061	4.05414	16.6118	Q96L92	Sorting nexin-27 OS=Homo sapiens OX=9606	SNX27	66	24	257
4.45693	4.04671	16.5265	P46939	Utrophin OS=Homo sapiens OX=9606	UTRN	14	36	182
7.06217	3.95265	15.4834	Q9HD26	Golgi-associated PDZ and coiled-coil motif-containing protein OS=Homo sapiens OX=9606	GOPC	34	11	60
6.8155	3.92587	15.1986	O14936	Peripheral plasma membrane protein CASK OS=Homo sapiens OX=9606	CASK	33	21	322
5.55497	3.87731	14.6956	O60941	Dystrobrevin beta OS=Homo sapiens OX=9606	DTNB	24	9	64
5.12829	3.82452	14.1676	P57105	Synaptojanin-2-binding protein OS=Homo sapiens OX=9606	SYNJ2BP	52	5	48
2.32702	2.84795	7.19976	Q9H3G5	Probable serine carboxypeptidase CPVL OS=Homo sapiens OX=9606	CPVL	14	6	30
5.04891	2.8207	7.06504	O14907	Tax1-binding protein 3 OS=Homo sapiens OX=9606	TAX1BP3	71	6	78
7.17771	2.71958	6.5868	Q13884	Beta-1-syntrophin OS=Homo sapiens OX=9606	SNTB1	43	14	118
4.35933	2.4235	5.36471	Q5TCQ9	Membrane-associated guanylate kinase WW and PDZ domain-containing protein 3 OS=Homo sapiens OX=9606	MAGI3	45	47	641
3.41932	2.35706	5.12325	Q02410	Amyloid-beta A4 precursor protein-binding family A member 1 OS=Homo sapiens OX=9606	APBA1	13	4	47
3.03982	2.22837	4.68605	P23634	Plasma membrane calcium-transporting ATPase 4 OS=Homo sapiens OX=9606	ATP2B4	11	8	88
0.846178	2.17705	4.52229	O94915	Protein furry homolog-like OS=Homo sapiens OX=9606	FRYL	2	5	30
6.24575	2.15129	4.44226	P11021	Endoplasmic reticulum chaperone BiP OS=Homo sapiens OX=9606	HSPA5	46	22	722
4.99507	2.13665	4.39741	Q5T2T1	MAGUK p55 subfamily member 7 OS=Homo sapiens OX=9606	MPP7	21	9	66
2.42553	2.08853	4.25313	P78347	General transcription factor II-I OS=Homo sapiens OX=9606	GTF2I	33	23	292
1.74089	2.01311	4.03652	P34931	Heat shock 70 kDa protein 1-like OS=Homo sapiens OX=9606	HSPA1L	19	9	285
2.60764	1.87667	3.67227	P07737	Profilin-1 OS=Homo sapiens OX=9606	PFN1	30	3	30
3.04696	1.78235	3.43985	Q9NVR5	Protein kintoun OS=Homo sapiens OX=9606	DNAAF2	4	2	11
2.06104	1.73167	3.32113	Q8N3R9	MAGUK p55 subfamily member 5 OS=Homo sapiens OX=9606	MPP5	37	16	52
0.887194	1.72046	3.29541	Q92804	TATA-binding protein-associated factor 2N OS=Homo sapiens OX=9606	TAF15	14	4	192
1.12514	1.67219	3.18698	P19338	Nucleolin OS=Homo sapiens OX=9606	NCL	3	2	17
2.2372	1.65954	3.15915	P78352	Disks large homolog 4 OS=Homo sapiens OX=9606	DLG4	20	9	160
1.2892	1.64828	3.13459	Q9NYV6	RNA polymerase I-specific transcription initiation factor RRN3 OS=Homo sapiens OX=9606	RRN3	8	4	25
1.34516	1.57108	2.97126	P42025	Beta-centractin OS=Homo sapiens OX=9606	ACTR1B	14	4	76
1.80274	1.40543	2.64897	P12270	Nucleoprotein TPR OS=Homo sapiens OX=9606	TPR	4	5	49
1.34119	1.39719	2.63388	Q9H0A0	RNA cytidine acetyltransferase OS=Homo sapiens OX=9606	NAT10	3	2	5
1.07277	1.38358	2.60915	P47929	Galectin-7 OS=Homo sapiens OX=9606	LGALS7	57	5	20
2.40854	1.35983	2.56654	P04792	Heat shock protein beta-1 OS=Homo sapiens OX=9606	HSPB1	25	4	30
3.5168	1.33183	2.51723	Q9NZW5	MAGUK p55 subfamily member 6 OS=Homo sapiens OX=9606	MPP6	38	16	102
1.14013	1.29183	2.44838	Q9Y6Y8	SEC23-interacting protein OS=Homo sapiens OX=9606	SEC23IP	15	10	129
0.85424	1.25041	2.37909	P23743	Diacylglycerol kinase alpha OS=Homo sapiens OX=9606	DGKA	19	10	79
1.68958	1.24302	2.36694	P51784	Ubiquitin carboxyl-terminal hydrolase 11 OS=Homo sapiens OX=9606	USP11	12	7	67
2.53443	1.23809	2.35886	P53992	Protein transport protein Sec24C OS=Homo sapiens OX=9606	SEC24C	6	5	38
1.54754	1.23284	2.3503	Q99470	Stromal cell-derived factor 2 OS=Homo sapiens OX=9606	SDF2	43	3	112
2.82154	1.21527	2.32185	Q96RT1	Erbin OS=Homo sapiens OX=9606	ERBIN	48	46	795
2.05118	1.205	2.30537	Q8IYB3	Serine/arginine repetitive matrix protein 1 OS=Homo sapiens OX=9606	SRRM1	4	2	10
0.631883	1.19481	2.28914	Q9BVP2	Guanine nucleotide-binding protein-like 3 OS=Homo sapiens OX=9606	GNL3	4	2	9
1.11933	1.19201	2.2847	Q12834	Cell division cycle protein 20 homolog OS=Homo sapiens OX=9606	CDC20	16	4	66
0.70723	1.19066	2.28257	O75165	DnaJ homolog subfamily C member 13 OS=Homo sapiens OX=9606	DNAJC13	2	3	19
2.86483	1.16933	2.24908	Q5SNT2	Transmembrane protein 201 OS=Homo sapiens OX=9606	TMEM201	5	2	5
1.19218	1.16776	2.24663	Q01469	Fatty acid-binding protein 5 OS=Homo sapiens OX=9606	FABP5	40	4	44
0.952629	1.11974	2.17308	Q92878	DNA repair protein RAD50 OS=Homo sapiens OX=9606	RAD50	3	4	46
3.80096	1.10744	2.15462	O75369	Filamin-B OS=Homo sapiens OX=9606	FLNB	24	41	559
0.854247	1.08979	2.12842	Q96SL8	Flt3-interacting zinc finger protein 1 OS=Homo sapiens OX=9606	FIZ1	14	3	15
0.664376	1.08677	2.12398	P25685	DnaJ homolog subfamily B member 1 OS=Homo sapiens OX=9606	DNAJB1	13	3	12
0.539673	1.07991	2.11391	Q5SZL2	Centrosomal protein of 85 kDa-like OS=Homo sapiens OX=9606	CEP85L	7	4	48
2.12817	1.06963	2.0989	Q9NRZ9	Lymphoid-specific helicase OS=Homo sapiens OX=9606	HELLS	24	16	190
1.68901	1.05403	2.07632	P57737	Coronin-7 OS=Homo sapiens OX=9606	CORO7	8	4	64
1.52406	1.04734	2.06671	Q9UPN4	Centrosomal protein of 131 kDa OS=Homo sapiens OX=9606	CEP131	6	5	43
0.859962	1.04443	2.06254	Q99595	Mitochondrial import inner membrane translocase subunit Tim17-A OS=Homo sapiens OX=9606	TIMM17A	25	2	38
1.39104	1.03487	2.04892	Q9BRQ0	Pygopus homolog 2 OS=Homo sapiens OX=9606	PYGO2	14	2	30
0.654376	1.02136	2.02983	Q9C035	Tripartite motif-containing protein 5 OS=Homo sapiens OX=9606	TRIM5	4	2	11
0.749461	1.01812	2.02527	P62995	Transformer-2 protein homolog beta OS=Homo sapiens OX=9606	TRA2B	10	2	6
0.456719	1.00502	2.00697	P63000	Ras-related C3 botulinum toxin substrate 1 OS=Homo sapiens OX=9606	RAC1	22	4	86
1.18633	0.980894	1.97369	Q14C86	GTPase-activating protein and VPS9 domain-containing protein 1 OS=Homo sapiens OX=9606	GAPVD1	9	9	65
0.70165	0.956587	1.94071	Q13015	Protein AF1q OS=Homo sapiens OX=9606	MLLT11	91	6	269
0.961769	0.942684	1.9221	Q9UEE5	Serine/threonine-protein kinase 17A OS=Homo sapiens OX=9606	STK17A	9	2	28
0.834183	0.938877	1.91704	Q08AM6	Protein VAC14 homolog OS=Homo sapiens OX=9606	VAC14	8	4	17
1.04535	0.924559	1.8981	O75832	26S proteasome non-ATPase regulatory subunit 10 OS=Homo sapiens OX=9606	PSMD10	27	4	21
1.24949	0.923681	1.89695	Q02878	60S ribosomal protein L6 OS=Homo sapiens OX=9606	RPL6	11	3	63
0.675925	0.921459	1.89403	Q96RU3	Formin-binding protein 1 OS=Homo sapiens OX=9606	FNBP1	3	2	30
1.02233	0.905085	1.87265	Q9Y4L1	Hypoxia up-regulated protein 1 OS=Homo sapiens OX=9606	HYOU1	3	2	39
0.338453	0.884643	1.84631	P27635	60S ribosomal protein L10 OS=Homo sapiens OX=9606	RPL10	19	2	42
0.888341	0.882336	1.84336	P07919	Cytochrome b-c1 complex subunit 6 mitochondrial OS=Homo sapiens OX=9606	UQCRH	36	3	46
0.694667	0.875005	1.83401	Q5U5Q3	RNA-binding E3 ubiquitin-protein ligase MEX3C OS=Homo sapiens OX=9606	MEX3C	8	3	11
0.632668	0.863573	1.81954	Q93009	Ubiquitin carboxyl-terminal hydrolase 7 OS=Homo sapiens OX=9606	USP7	5	5	54
0.308288	0.859238	1.81408	P36508	Zinc finger protein 76 OS=Homo sapiens OX=9606	ZNF76	9	4	85
0.705983	0.834621	1.78339	Q9Y6H3	Mitochondrial inner membrane protease ATP23 homolog OS=Homo sapiens OX=9606	ATP23	15	2	17
0.560039	0.820583	1.76612	Q9NYA4	Myotubularin-related protein 4 OS=Homo sapiens OX=9606	MTMR4	3	3	39
0.795063	0.813748	1.75777	P35269	General transcription factor IIF subunit 1 OS=Homo sapiens OX=9606	GTF2F1	6	2	9
0.820578	0.813705	1.75772	O00217	NADH dehydrogenase [ubiquinone] iron-sulfur protein 8 mitochondrial OS=Homo sapiens OX=9606	NDUFS8	13	2	23
0.719391	0.810311	1.75359	Q52LJ0	Protein FAM98B OS=Homo sapiens OX=9606	FAM98B	5	2	45
0.383825	0.808509	1.7514	P42766	60S ribosomal protein L35 OS=Homo sapiens OX=9606	RPL35	14	2	51
0.827347	0.804652	1.74672	Q9Y2Y1	DNA-directed RNA polymerase III subunit RPC10 OS=Homo sapiens OX=9606	POLR3K	32	2	34
5.8442	0.802504	1.74413	P0DMV9	Heat shock 70 kDa protein 1B OS=Homo sapiens OX=9606	HSPA1B	36	18	387
2.50849	0.798404	1.73918	P40429	60S ribosomal protein L13a OS=Homo sapiens OX=9606	RPL13A	17	3	17
1.8749	0.785831	1.72409	O60934	Nibrin OS=Homo sapiens OX=9606	NBN	6	3	21
1.02561	0.784197	1.72213	Q15717	ELAV-like protein 1 OS=Homo sapiens OX=9606	ELAVL1	13	3	11
3.33559	0.783573	1.72139	O75152	Zinc finger CCCH domain-containing protein 11A OS=Homo sapiens OX=9606	ZC3H11A	45	27	694
1.63877	0.780412	1.71762	P49458	Signal recognition particle 9 kDa protein OS=Homo sapiens OX=9606	SRP9	27	2	33
1.47147	0.773885	1.70987	Q9BUF5	Tubulin beta-6 chain OS=Homo sapiens OX=9606	TUBB6	39	15	5327
3.65827	0.742326	1.67287	P21333	Filamin-A OS=Homo sapiens OX=9606	FLNA	32	53	759
0.854918	0.741077	1.67142	Q15386	Ubiquitin-protein ligase E3C OS=Homo sapiens OX=9606	UBE3C	16	12	161
2.58168	0.73971	1.66984	P19404	NADH dehydrogenase [ubiquinone] flavoprotein 2 mitochondrial OS=Homo sapiens OX=9606	NDUFV2	28	5	114
1.29652	0.734673	1.66402	P49959	Double-strand break repair protein MRE11 OS=Homo sapiens OX=9606	MRE11	5	3	19
0.994357	0.731111	1.65992	Q9NYH9	U3 small nucleolar RNA-associated protein 6 homolog OS=Homo sapiens OX=9606	UTP6	8	3	47
1.05735	0.724595	1.65244	P30050	60S ribosomal protein L12 OS=Homo sapiens OX=9606	RPL12	45	5	25
1.61484	0.718655	1.64565	O75081	Protein CBFA2T3 OS=Homo sapiens OX=9606	CBFA2T3	13	5	69
0.940946	0.702021	1.62678	Q9P2I0	Cleavage and polyadenylation specificity factor subunit 2 OS=Homo sapiens OX=9606	CPSF2	8	4	47
0.961122	0.695574	1.61953	Q9Y224	RNA transcription translation and transport factor protein OS=Homo sapiens OX=9606	RTRAF	19	4	43
0.434184	0.694535	1.61836	Q8ND83	SLAIN motif-containing protein 1 OS=Homo sapiens OX=9606	SLAIN1	12	4	17
5.01453	0.692018	1.61554	P38646	Stress-70 protein mitochondrial OS=Homo sapiens OX=9606	HSPA9	54	31	718
0.376153	0.690735	1.61411	Q92538	Golgi-specific brefeldin A-resistance guanine nucleotide exchange factor 1 OS=Homo sapiens OX=9606	GBF1	6	6	40
1.77681	0.690278	1.61359	P51991	Heterogeneous nuclear ribonucleoprotein A3 OS=Homo sapiens OX=9606	HNRNPA3	17	4	93
0.824092	0.690024	1.61331	P62316	Small nuclear ribonucleoprotein Sm D2 OS=Homo sapiens OX=9606	SNRPD2	32	3	38
0.83828	0.68537	1.60811	P61981	14-3-3 protein gamma OS=Homo sapiens OX=9606	YWHAG	34	7	159
1.26236	0.684569	1.60722	Q15436	Protein transport protein Sec23A OS=Homo sapiens OX=9606	SEC23A	4	2	6
5.18916	0.681774	1.60411	P11142	Heat shock cognate 71 kDa protein OS=Homo sapiens OX=9606	HSPA8	66	32	2871
0.57718	0.670963	1.59214	P63104	14-3-3 protein zeta/delta OS=Homo sapiens OX=9606	YWHAZ	20	4	129
0.844788	0.669633	1.59067	O76071	Probable cytosolic iron-sulfur protein assembly protein CIAO1 OS=Homo sapiens OX=9606	CIAO1	36	6	85
0.667743	0.66478	1.58533	O95232	Luc7-like protein 3 OS=Homo sapiens OX=9606	LUC7L3	11	3	26
0.252367	0.659193	1.5792	Q6ZRI6	Uncharacterized protein C15orf39 OS=Homo sapiens OX=9606	C15orf39	25	15	261
1.34661	0.652364	1.57174	Q9UQE7	Structural maintenance of chromosomes protein 3 OS=Homo sapiens OX=9606	SMC3	23	22	313
0.793962	0.631637	1.54932	Q9BVI4	Nucleolar complex protein 4 homolog OS=Homo sapiens OX=9606	NOC4L	8	2	21
0.421703	0.631116	1.54876	O96019	Actin-like protein 6A OS=Homo sapiens OX=9606	ACTL6A	9	2	8
2.05529	0.624838	1.54204	Q8N5P1	Zinc finger CCCH domain-containing protein 8 OS=Homo sapiens OX=9606	ZC3H8	12	3	32
0.487258	0.624331	1.5415	Q9UJJ9	N-acetylglucosamine-1-phosphotransferase subunit gamma OS=Homo sapiens OX=9606	GNPTG	16	2	11
0.383099	0.623121	1.5402	Q96HR8	H/ACA ribonucleoprotein complex non-core subunit NAF1 OS=Homo sapiens OX=9606	NAF1	13	4	42
1.52166	0.620685	1.53761	P61978	Heterogeneous nuclear ribonucleoprotein K OS=Homo sapiens OX=9606	HNRNPK	32	8	221
0.580493	0.61353	1.53	O95835	Serine/threonine-protein kinase LATS1 OS=Homo sapiens OX=9606	LATS1	3	2	47
1.63735	0.611646	1.528	Q15149	Plectin OS=Homo sapiens OX=9606	PLEC	3	9	60
2.75515	0.60806	1.52421	P22626	Heterogeneous nuclear ribonucleoproteins A2/B1 OS=Homo sapiens OX=9606	HNRNPA2B1	24	8	152
0.337835	0.607847	1.52398	P18858	DNA ligase 1 OS=Homo sapiens OX=9606	LIG1	4	2	20
0.350673	0.606246	1.52229	Q15291	Retinoblastoma-binding protein 5 OS=Homo sapiens OX=9606	RBBP5	6	2	2
1.16342	0.605775	1.5218	P21291	Cysteine and glycine-rich protein 1 OS=Homo sapiens OX=9606	CSRP1	56	8	188
0.518948	0.604589	1.52055	O75694	Nuclear pore complex protein Nup155 OS=Homo sapiens OX=9606	NUP155	14	12	95
1.00823	0.599713	1.51541	P12273	Prolactin-inducible protein OS=Homo sapiens OX=9606	PIP	23	3	12
0.78012	0.598387	1.51402	P43490	Nicotinamide phosphoribosyltransferase OS=Homo sapiens OX=9606	NAMPT	44	16	367
0.349234	0.592847	1.50822	Q969X5	Endoplasmic reticulum-Golgi intermediate compartment protein 1 OS=Homo sapiens OX=9606	ERGIC1	17	3	52
0.446917	0.592706	1.50807	P25311	Zinc-alpha-2-glycoprotein OS=Homo sapiens OX=9606	AZGP1	7	2	14
0.230754	0.590676	1.50595	P49005	DNA polymerase delta subunit 2 OS=Homo sapiens OX=9606	POLD2	9	3	20
0.676918	0.58852	1.5037	P31942	Heterogeneous nuclear ribonucleoprotein H3 OS=Homo sapiens OX=9606	HNRNPH3	7	2	12
0.958879	0.588491	1.50367	Q9UFG5	UPF0449 protein C19orf25 OS=Homo sapiens OX=9606	C19orf25	25	2	14
4.17594	0.583175	1.49814	O75821	Eukaryotic translation initiation factor 3 subunit G OS=Homo sapiens OX=9606	EIF3G	43	9	192
0.385522	0.582028	1.49695	Q9UH99	SUN domain-containing protein 2 OS=Homo sapiens OX=9606	SUN2	5	2	24
0.700178	0.577243	1.492	Q8IX12	Cell division cycle and apoptosis regulator protein 1 OS=Homo sapiens OX=9606	CCAR1	8	8	128
0.392329	0.576767	1.4915	Q8IUH4	Palmitoyltransferase ZDHHC13 OS=Homo sapiens OX=9606	ZDHHC13	3	2	18
0.344927	0.572984	1.4876	O14639	Actin-binding LIM protein 1 OS=Homo sapiens OX=9606	ABLIM1	9	4	19
0.733455	0.571484	1.48605	Q13501	Sequestosome-1 OS=Homo sapiens OX=9606	SQSTM1	22	4	33
1.18743	0.570198	1.48473	A6NHL2	Tubulin alpha chain-like 3 OS=Homo sapiens OX=9606	TUBAL3	10	5	1111
0.866484	0.569701	1.48422	Q14145	Kelch-like ECH-associated protein 1 OS=Homo sapiens OX=9606	KEAP1	21	8	39
1.51307	0.560526	1.47481	P55735	Protein SEC13 homolog OS=Homo sapiens OX=9606	SEC13	37	8	165
0.881388	0.556734	1.47094	Q14202	Zinc finger MYM-type protein 3 OS=Homo sapiens OX=9606	ZMYM3	2	2	25
0.662189	0.556689	1.47089	O00161	Synaptosomal-associated protein 23 OS=Homo sapiens OX=9606	SNAP23	19	3	9
0.972827	0.552369	1.46649	Q13615	Myotubularin-related protein 3 OS=Homo sapiens OX=9606	MTMR3	12	10	92
0.498744	0.548626	1.46269	P23921	Ribonucleoside-diphosphate reductase large subunit OS=Homo sapiens OX=9606	RRM1	17	10	86
0.320564	0.547919	1.46197	P16403	Histone H1.2 OS=Homo sapiens OX=9606	H1-2	23	4	73
1.17119	0.544814	1.45883	Q96JY6	PDZ and LIM domain protein 2 OS=Homo sapiens OX=9606	PDLIM2	30	8	164
0.241942	0.541207	1.45519	P20807	Calpain-3 OS=Homo sapiens OX=9606	CAPN3	4	2	8
1.18572	0.531497	1.44543	P67809	Y-box-binding protein 1 OS=Homo sapiens OX=9606	YBX1	46	10	369
0.622363	0.530213	1.44414	Q13435	Splicing factor 3B subunit 2 OS=Homo sapiens OX=9606	SF3B2	10	7	44
0.622163	0.524181	1.43812	Q6P3W7	SCY1-like protein 2 OS=Homo sapiens OX=9606	SCYL2	4	3	29
2.88914	0.522848	1.43679	O15504	Nucleoporin NUP42 OS=Homo sapiens OX=9606	NUP42	4	2	2
3.16942	0.51385	1.42786	Q14141	Septin-6 OS=Homo sapiens OX=9606	SEPTIN6	23	6	100
0.429551	0.513435	1.42744	Q99570	Phosphoinositide 3-kinase regulatory subunit 4 OS=Homo sapiens OX=9606	PIK3R4	16	16	187
0.439996	0.511555	1.42559	Q15029	116 kDa U5 small nuclear ribonucleoprotein component OS=Homo sapiens OX=9606	EFTUD2	12	8	37
1.15175	0.510467	1.42451	Q9NXV2	BTB/POZ domain-containing protein KCTD5 OS=Homo sapiens OX=9606	KCTD5	17	3	22
0.142598	0.508165	1.42224	O75044	SLIT-ROBO Rho GTPase-activating protein 2 OS=Homo sapiens OX=9606	SRGAP2	4	2	11
1.80994	0.506553	1.42065	Q6ZU80	Centrosomal protein of 128 kDa OS=Homo sapiens OX=9606	CEP128	24	23	324
1.95557	0.505447	1.41956	O95628	CCR4-NOT transcription complex subunit 4 OS=Homo sapiens OX=9606	CNOT4	34	14	303
1.11916	0.504144	1.41828	P49207	60S ribosomal protein L34 OS=Homo sapiens OX=9606	RPL34	23	3	36
1.08896	0.502768	1.41693	Q9HAH7	Probable fibrosin-1 OS=Homo sapiens OX=9606	FBRS	27	7	131
0.401153	0.500695	1.4149	Q12968	Nuclear factor of activated T-cells cytoplasmic 3 OS=Homo sapiens OX=9606	NFATC3	10	8	128
0.304336	0.498039	1.41229	Q7Z5L9	Interferon regulatory factor 2-binding protein 2 OS=Homo sapiens OX=9606	IRF2BP2	13	4	16
0.638845	0.497408	1.41168	P98095	Fibulin-2 OS=Homo sapiens OX=9606	FBLN2	4	3	48
0.877521	0.491849	1.40625	O95819	Mitogen-activated protein kinase kinase kinase kinase 4 OS=Homo sapiens OX=9606	MAP4K4	10	7	77
0.459479	0.491412	1.40582	Q92797	Symplekin OS=Homo sapiens OX=9606	SYMPK	3	2	39
2.65685	0.48963	1.40408	P36578	60S ribosomal protein L4 OS=Homo sapiens OX=9606	RPL4	31	11	235
0.474811	0.488561	1.40304	P53621	Coatomer subunit alpha OS=Homo sapiens OX=9606	COPA	10	10	98
0.524682	0.487031	1.40156	P26358	DNA (cytosine-5)-methyltransferase 1 OS=Homo sapiens OX=9606	DNMT1	3	3	29
0.303527	0.487013	1.40154	Q9UL40	Zinc finger protein 346 OS=Homo sapiens OX=9606	ZNF346	9	2	5
0.570793	0.485741	1.40031	Q01850	Cerebellar degeneration-related protein 2 OS=Homo sapiens OX=9606	CDR2	11	3	31
0.798078	0.484703	1.3993	P04350	Tubulin beta-4A chain OS=Homo sapiens OX=9606	TUBB4A	82	30	12392
0.95532	0.479623	1.39438	Q9Y6N1	Cytochrome c oxidase assembly protein COX11 mitochondrial OS=Homo sapiens OX=9606	COX11	27	4	89
0.273189	0.479566	1.39432	Q14318	Peptidyl-prolyl cis-trans isomerase FKBP8 OS=Homo sapiens OX=9606	FKBP8	15	3	15
0.748764	0.478363	1.39316	Q9NPA3	Mid1-interacting protein 1 OS=Homo sapiens OX=9606	MID1IP1	28	2	6
0.354833	0.476824	1.39168	Q7L576	Cytoplasmic FMR1-interacting protein 1 OS=Homo sapiens OX=9606	CYFIP1	9	10	108
1.61731	0.472763	1.38777	Q9BTE3	Mini-chromosome maintenance complex-binding protein OS=Homo sapiens OX=9606	MCMBP	12	5	76
0.643018	0.472528	1.38754	P43686	26S proteasome regulatory subunit 6B OS=Homo sapiens OX=9606	PSMC4	27	6	108
0.202562	0.469417	1.38455	Q8IYI6	Exocyst complex component 8 OS=Homo sapiens OX=9606	EXOC8	5	3	14
0.861091	0.468264	1.38344	P49756	RNA-binding protein 25 OS=Homo sapiens OX=9606	RBM25	8	4	98
0.66406	0.466974	1.38221	Q13064	Probable E3 ubiquitin-protein ligase makorin-3 OS=Homo sapiens OX=9606	MKRN3	14	3	35
0.665198	0.464406	1.37975	Q9BQG0	Myb-binding protein 1A OS=Homo sapiens OX=9606	MYBBP1A	2	2	7
0.93696	0.459632	1.37519	Q9UBN7	Histone deacetylase 6 OS=Homo sapiens OX=9606	HDAC6	3	3	25
0.424814	0.459559	1.37512	P11908	Ribose-phosphate pyrophosphokinase 2 OS=Homo sapiens OX=9606	PRPS2	36	7	93
0.657591	0.457507	1.37317	Q8IWA4	Mitofusin-1 OS=Homo sapiens OX=9606	MFN1	4	2	10
0.311231	0.456881	1.37257	Q9P1U0	DNA-directed RNA polymerase I subunit RPA12 OS=Homo sapiens OX=9606	ZNRD1	19	2	2
0.287062	0.456685	1.37239	P62847	40S ribosomal protein S24 OS=Homo sapiens OX=9606	RPS24	20	2	11
0.351121	0.450375	1.36639	P35611	Alpha-adducin OS=Homo sapiens OX=9606	ADD1	12	6	98
0.985326	0.449357	1.36543	P63261	Actin cytoplasmic 2 OS=Homo sapiens OX=9606	ACTG1	82	24	4700
0.566727	0.44909	1.36518	O94905	Erlin-2 OS=Homo sapiens OX=9606	ERLIN2	14	4	58
1.07126	0.447926	1.36408	P05387	60S acidic ribosomal protein P2 OS=Homo sapiens OX=9606	RPLP2	82	5	83
1.89471	0.444295	1.36065	Q13309	S-phase kinase-associated protein 2 OS=Homo sapiens OX=9606	SKP2	26	6	94
3.22721	0.442369	1.35883	P61313	60S ribosomal protein L15 OS=Homo sapiens OX=9606	RPL15	18	4	72
0.34367	0.442091	1.35857	Q96DH6	RNA-binding protein Musashi homolog 2 OS=Homo sapiens OX=9606	MSI2	12	3	40
0.488003	0.440291	1.35688	P05109	Protein S100-A8 OS=Homo sapiens OX=9606	S100A8	40	4	78
0.982595	0.439986	1.35659	P29401	Transketolase OS=Homo sapiens OX=9606	TKT	21	8	104
0.536087	0.432917	1.34996	Q9Y2K1	Zinc finger and BTB domain-containing protein 1 OS=Homo sapiens OX=9606	ZBTB1	5	2	35
0.892651	0.428678	1.346	P16401	Histone H1.5 OS=Homo sapiens OX=9606	H1-5	18	3	58
1.32427	0.425154	1.34272	Q7L8L6	FAST kinase domain-containing protein 5 mitochondrial OS=Homo sapiens OX=9606	FASTKD5	7	4	37
1.48754	0.424987	1.34256	Q6ZW49	PAX-interacting protein 1 OS=Homo sapiens OX=9606	PAXIP1	15	8	97
3.28257	0.424407	1.34202	Q9H9A5	CCR4-NOT transcription complex subunit 10 OS=Homo sapiens OX=9606	CNOT10	15	7	59
0.474687	0.424121	1.34175	P52739	Zinc finger protein 131 OS=Homo sapiens OX=9606	ZNF131	9	4	56
1.03896	0.423645	1.34131	P33991	DNA replication licensing factor MCM4 OS=Homo sapiens OX=9606	MCM4	34	21	440
1.53078	0.422832	1.34056	Q9H2P0	Activity-dependent neuroprotector homeobox protein OS=Homo sapiens OX=9606	ADNP	23	18	240
0.474386	0.422526	1.34027	O60216	Double-strand-break repair protein rad21 homolog OS=Homo sapiens OX=9606	RAD21	18	8	82
3.81286	0.420609	1.33849	P09651	Heterogeneous nuclear ribonucleoprotein A1 OS=Homo sapiens OX=9606	HNRNPA1	28	8	174
0.789054	0.419993	1.33792	O14686	Histone-lysine N-methyltransferase 2D OS=Homo sapiens OX=9606	KMT2D	1	4	65
2.21852	0.417424	1.33554	P47914	60S ribosomal protein L29 OS=Homo sapiens OX=9606	RPL29	14	2	43
1.08203	0.416451	1.33464	Q9BPW8	Protein NipSnap homolog 1 OS=Homo sapiens OX=9606	NIPSNAP1	31	6	122
0.761024	0.415529	1.33379	Q15185	Prostaglandin E synthase 3 OS=Homo sapiens OX=9606	PTGES3	19	2	23
1.23289	0.414058	1.33243	Q5TAX3	Terminal uridylyltransferase 4 OS=Homo sapiens OX=9606	TUT4	8	8	99
0.425585	0.414029	1.3324	Q9BUJ2	Heterogeneous nuclear ribonucleoprotein U-like protein 1 OS=Homo sapiens OX=9606	HNRNPUL1	11	7	42
0.518581	0.40945	1.32818	Q9UID6	Zinc finger protein 639 OS=Homo sapiens OX=9606	ZNF639	7	3	27
0.452259	0.409312	1.32805	Q96RT8	Gamma-tubulin complex component 5 OS=Homo sapiens OX=9606	TUBGCP5	6	4	33
0.938796	0.408071	1.32691	Q5T6F2	Ubiquitin-associated protein 2 OS=Homo sapiens OX=9606	UBAP2	21	13	290
1.08212	0.403591	1.3228	P35080	Profilin-2 OS=Homo sapiens OX=9606	PFN2	21	2	20
0.362036	0.40291	1.32217	Q9UKF6	Cleavage and polyadenylation specificity factor subunit 3 OS=Homo sapiens OX=9606	CPSF3	4	2	25
0.904675	0.402875	1.32214	Q13200	26S proteasome non-ATPase regulatory subunit 2 OS=Homo sapiens OX=9606	PSMD2	6	4	77
1.96858	0.399933	1.31945	P62753	40S ribosomal protein S6 OS=Homo sapiens OX=9606	RPS6	18	3	53
0.661352	0.398848	1.31845	Q15390	Mitochondrial fission regulator 1 OS=Homo sapiens OX=9606	MTFR1	21	4	28
0.161797	0.392855	1.31299	Q9BXW7	Haloacid dehalogenase-like hydrolase domain-containing 5 OS=Homo sapiens OX=9606	HDHD5	8	2	8
0.334543	0.391955	1.31217	Q6AI39	BRD4-interacting chromatin-remodeling complex-associated protein-like OS=Homo sapiens OX=9606	BICRAL	8	4	43
1.45733	0.391815	1.31204	Q68E01	Integrator complex subunit 3 OS=Homo sapiens OX=9606	INTS3	6	3	22
0.799265	0.39094	1.31125	Q9BQE3	Tubulin alpha-1C chain OS=Homo sapiens OX=9606	TUBA1C	83	33	7302
1.48978	0.390314	1.31068	Q8ND56	Protein LSM14 homolog A OS=Homo sapiens OX=9606	LSM14A	14	4	67
0.327763	0.38835	1.3089	Q17RY0	Cytoplasmic polyadenylation element-binding protein 4 OS=Homo sapiens OX=9606	CPEB4	8	4	56
0.592105	0.387971	1.30855	P62191	26S proteasome regulatory subunit 4 OS=Homo sapiens OX=9606	PSMC1	8	2	42
0.565529	0.383496	1.3045	P42704	Leucine-rich PPR motif-containing protein mitochondrial OS=Homo sapiens OX=9606	LRPPRC	16	18	181
1.0626	0.38172	1.30289	P29692	Elongation factor 1-delta OS=Homo sapiens OX=9606	EEF1D	26	6	98
0.755346	0.380933	1.30218	P06702	Protein S100-A9 OS=Homo sapiens OX=9606	S100A9	51	5	190
0.971593	0.380373	1.30168	Q92547	DNA topoisomerase 2-binding protein 1 OS=Homo sapiens OX=9606	TOPBP1	4	4	52
0.278546	0.380084	1.30142	Q96CS2	HAUS augmin-like complex subunit 1 OS=Homo sapiens OX=9606	HAUS1	9	2	22
0.451802	0.374916	1.29676	P84090	Enhancer of rudimentary homolog OS=Homo sapiens OX=9606	ERH	22	2	23
0.424278	0.374199	1.29612	Q9Y5Y2	Cytosolic Fe-S cluster assembly factor NUBP2 OS=Homo sapiens OX=9606	NUBP2	45	7	114
0.756822	0.372246	1.29437	A8CG34	Nuclear envelope pore membrane protein POM 121C OS=Homo sapiens OX=9606	POM121C	10	7	99
0.633748	0.371591	1.29378	O95782	AP-2 complex subunit alpha-1 OS=Homo sapiens OX=9606	AP2A1	2	2	6
0.393205	0.371058	1.2933	P61923	Coatomer subunit zeta-1 OS=Homo sapiens OX=9606	COPZ1	12	2	23
0.77966	0.367151	1.2898	P53582	Methionine aminopeptidase 1 OS=Homo sapiens OX=9606	METAP1	22	5	103
2.17377	0.366599	1.28931	P15498	Proto-oncogene vav OS=Homo sapiens OX=9606	VAV1	19	12	105
0.372467	0.366132	1.28889	P28072	Proteasome subunit beta type-6 OS=Homo sapiens OX=9606	PSMB6	8	2	15
2.8127	0.36566	1.28847	P07910	Heterogeneous nuclear ribonucleoproteins C1/C2 OS=Homo sapiens OX=9606	HNRNPC	41	10	224
0.882384	0.365439	1.28827	P67936	Tropomyosin alpha-4 chain OS=Homo sapiens OX=9606	TPM4	10	2	27
1.67304	0.361321	1.2846	O43491	Band 4.1-like protein 2 OS=Homo sapiens OX=9606	EPB41L2	6	4	25
1.07218	0.360873	1.2842	P62241	40S ribosomal protein S8 OS=Homo sapiens OX=9606	RPS8	52	9	163
1.06415	0.359892	1.28333	P62906	60S ribosomal protein L10a OS=Homo sapiens OX=9606	RPL10A	21	4	45
0.335455	0.358868	1.28242	Q9H6D7	HAUS augmin-like complex subunit 4 OS=Homo sapiens OX=9606	HAUS4	10	3	26
0.670263	0.358739	1.2823	Q71U36	Tubulin alpha-1A chain OS=Homo sapiens OX=9606	TUBA1A	83	34	9175
0.328512	0.356714	1.28051	Q92598	Heat shock protein 105 kDa OS=Homo sapiens OX=9606	HSPH1	16	10	83
0.453896	0.355681	1.27959	O76094	Signal recognition particle subunit SRP72 OS=Homo sapiens OX=9606	SRP72	5	2	3
0.768258	0.353466	1.27763	Q9Y241	HIG1 domain family member 1A mitochondrial OS=Homo sapiens OX=9606	HIGD1A	44	2	71
0.175919	0.353407	1.27757	Q9Y2L1	Exosome complex exonuclease RRP44 OS=Homo sapiens OX=9606	DIS3	8	6	55
0.573046	0.353201	1.27739	P14866	Heterogeneous nuclear ribonucleoprotein L OS=Homo sapiens OX=9606	HNRNPL	14	4	84
0.895884	0.352246	1.27655	Q9Y4K1	Beta/gamma crystallin domain-containing protein 1 OS=Homo sapiens OX=9606	CRYBG1	5	7	47
0.201418	0.351557	1.27594	P17098	Zinc finger protein 8 OS=Homo sapiens OX=9606	ZNF8	8	3	12
1.4923	0.34777	1.27259	Q14204	Cytoplasmic dynein 1 heavy chain 1 OS=Homo sapiens OX=9606	DYNC1H1	32	112	1621
0.686661	0.346006	1.27104	Q14687	Genetic suppressor element 1 OS=Homo sapiens OX=9606	GSE1	32	23	473
1.34876	0.345992	1.27102	Q9HCN8	Stromal cell-derived factor 2-like protein 1 OS=Homo sapiens OX=9606	SDF2L1	54	6	169
0.560113	0.345406	1.27051	Q07666	KH domain-containing RNA-binding signal transduction-associated protein 1 OS=Homo sapiens OX=9606	KHDRBS1	17	4	70
0.268723	0.344958	1.27011	Q9C0B0	RING finger protein unkempt homolog OS=Homo sapiens OX=9606	UNK	19	11	121
2.70755	0.344801	1.26998	P39023	60S ribosomal protein L3 OS=Homo sapiens OX=9606	RPL3	28	10	182
0.475482	0.344239	1.26948	P41240	Tyrosine-protein kinase CSK OS=Homo sapiens OX=9606	CSK	11	4	58
0.311763	0.343931	1.26921	Q96S59	Ran-binding protein 9 OS=Homo sapiens OX=9606	RANBP9	6	3	19
0.226751	0.343505	1.26884	Q96S55	ATPase WRNIP1 OS=Homo sapiens OX=9606	WRNIP1	5	3	22
0.561595	0.343497	1.26883	P08621	U1 small nuclear ribonucleoprotein 70 kDa OS=Homo sapiens OX=9606	SNRNP70	16	6	83
1.19362	0.342216	1.2677	P52907	F-actin-capping protein subunit alpha-1 OS=Homo sapiens OX=9606	CAPZA1	57	10	287
0.897536	0.33965	1.26545	P60709	Actin cytoplasmic 1 OS=Homo sapiens OX=9606	ACTB	82	24	4871
0.385304	0.339394	1.26523	Q99700	Ataxin-2 OS=Homo sapiens OX=9606	ATXN2	8	6	70
0.786243	0.338762	1.26467	Q9Y314	Nitric oxide synthase-interacting protein OS=Homo sapiens OX=9606	NOSIP	44	8	135
0.599406	0.336967	1.2631	Q92608	Dedicator of cytokinesis protein 2 OS=Homo sapiens OX=9606	DOCK2	29	40	690
0.552811	0.335213	1.26156	Q08380	Galectin-3-binding protein OS=Homo sapiens OX=9606	LGALS3BP	11	4	29
1.15084	0.334637	1.26106	Q13151	Heterogeneous nuclear ribonucleoprotein A0 OS=Homo sapiens OX=9606	HNRNPA0	16	3	36
1.6481	0.329818	1.25686	P35637	RNA-binding protein FUS OS=Homo sapiens OX=9606	FUS	21	7	741
1.50827	0.32939	1.25648	O75643	U5 small nuclear ribonucleoprotein 200 kDa helicase OS=Homo sapiens OX=9606	SNRNP200	21	35	421
1.05784	0.329039	1.25618	Q15555	Microtubule-associated protein RP/EB family member 2 OS=Homo sapiens OX=9606	MAPRE2	33	8	135
1.56019	0.327913	1.2552	Q7Z2W4	Zinc finger CCCH-type antiviral protein 1 OS=Homo sapiens OX=9606	ZC3HAV1	19	12	163
0.411675	0.327757	1.25506	P45973	Chromobox protein homolog 5 OS=Homo sapiens OX=9606	CBX5	12	2	54
0.223189	0.32325	1.25115	Q9ULH0	Kinase D-interacting substrate of 220 kDa OS=Homo sapiens OX=9606	KIDINS220	3	2	31
0.279762	0.323161	1.25107	Q02543	60S ribosomal protein L18a OS=Homo sapiens OX=9606	RPL18A	15	2	18
0.102554	0.323131	1.25104	Q49A88	Coiled-coil domain-containing protein 14 OS=Homo sapiens OX=9606	CCDC14	6	4	27
1.07008	0.322356	1.25037	Q8NFQ8	Torsin-1A-interacting protein 2 OS=Homo sapiens OX=9606	TOR1AIP2	27	6	98
0.268037	0.321615	1.24973	Q08881	Tyrosine-protein kinase ITK/TSK OS=Homo sapiens OX=9606	ITK	8	4	29
1.30333	0.31753	1.2462	P49327	Fatty acid synthase OS=Homo sapiens OX=9606	FASN	30	48	762
1.73624	0.316322	1.24515	P26373	60S ribosomal protein L13 OS=Homo sapiens OX=9606	RPL13	24	5	109
0.302213	0.316183	1.24503	Q9UBB6	Neurochondrin OS=Homo sapiens OX=9606	NCDN	4	2	3
0.733805	0.315816	1.24472	P49257	Protein ERGIC-53 OS=Homo sapiens OX=9606	LMAN1	12	3	23
0.326765	0.314797	1.24384	Q6Q0C0	E3 ubiquitin-protein ligase TRAF7 OS=Homo sapiens OX=9606	TRAF7	6	3	56
1.03719	0.313895	1.24306	P68366	Tubulin alpha-4A chain OS=Homo sapiens OX=9606	TUBA4A	69	31	6809
0.397772	0.313461	1.24269	Q96KP1	Exocyst complex component 2 OS=Homo sapiens OX=9606	EXOC2	10	8	112
0.837192	0.312595	1.24194	Q13148	TAR DNA-binding protein 43 OS=Homo sapiens OX=9606	TARDBP	11	4	85
2.68663	0.311151	1.2407	Q14444	Caprin-1 OS=Homo sapiens OX=9606	CAPRIN1	30	10	200
0.166188	0.310895	1.24048	Q9UHW5	GPN-loop GTPase 3 OS=Homo sapiens OX=9606	GPN3	24	4	43
0.892859	0.309194	1.23902	Q9NTJ3	Structural maintenance of chromosomes protein 4 OS=Homo sapiens OX=9606	SMC4	24	28	380
0.694948	0.308809	1.23868	A6NHR9	Structural maintenance of chromosomes flexible hinge domain-containing protein 1 OS=Homo sapiens OX=9606	SMCHD1	20	28	349
0.19739	0.307685	1.23772	Q06203	Amidophosphoribosyltransferase OS=Homo sapiens OX=9606	PPAT	6	2	4
0.937782	0.303981	1.23455	Q9ULX6	A-kinase anchor protein 8-like OS=Homo sapiens OX=9606	AKAP8L	21	11	229
0.361666	0.303964	1.23453	Q9HCJ0	Trinucleotide repeat-containing gene 6C protein OS=Homo sapiens OX=9606	TNRC6C	28	23	261
0.309121	0.301818	1.2327	Q99729	Heterogeneous nuclear ribonucleoprotein A/B OS=Homo sapiens OX=9606	HNRNPAB	7	2	36
0.346002	0.301767	1.23265	Q66K14	TBC1 domain family member 9B OS=Homo sapiens OX=9606	TBC1D9B	9	7	22
2.5598	0.301258	1.23222	P62750	60S ribosomal protein L23a OS=Homo sapiens OX=9606	RPL23A	21	3	81
0.592782	0.300876	1.23189	P22087	rRNA 2'-O-methyltransferase fibrillarin OS=Homo sapiens OX=9606	FBL	17	3	10
1.46961	0.300447	1.23153	Q96J01	THO complex subunit 3 OS=Homo sapiens OX=9606	THOC3	34	7	103
0.778774	0.300299	1.2314	Q9H7B4	Histone-lysine N-methyltransferase SMYD3 OS=Homo sapiens OX=9606	SMYD3	25	8	122
0.607466	0.29946	1.23068	P19388	DNA-directed RNA polymerases I II and III subunit RPABC1 OS=Homo sapiens OX=9606	POLR2E	16	3	39
0.685539	0.299311	1.23056	Q8N122	Regulatory-associated protein of mTOR OS=Homo sapiens OX=9606	RPTOR	6	6	34
0.170543	0.298064	1.22949	Q6GPH4	XIAP-associated factor 1 OS=Homo sapiens OX=9606	XAF1	16	2	5
1.13706	0.297855	1.22932	P63167	Dynein light chain 1 cytoplasmic OS=Homo sapiens OX=9606	DYNLL1	46	4	68
0.948606	0.296891	1.22849	Q13409	Cytoplasmic dynein 1 intermediate chain 2 OS=Homo sapiens OX=9606	DYNC1I2	19	7	159
0.251434	0.296504	1.22816	Q29RF7	Sister chromatid cohesion protein PDS5 homolog A OS=Homo sapiens OX=9606	PDS5A	22	22	336
0.128869	0.29621	1.22791	O14681	Etoposide-induced protein 2.4 homolog OS=Homo sapiens OX=9606	EI24	6	2	9
0.786947	0.295017	1.2269	Q9Y383	Putative RNA-binding protein Luc7-like 2 OS=Homo sapiens OX=9606	LUC7L2	19	6	81
1.64017	0.294711	1.22664	P26368	Splicing factor U2AF 65 kDa subunit OS=Homo sapiens OX=9606	U2AF2	22	6	121
0.38288	0.294125	1.22614	Q9ULU4	Protein kinase C-binding protein 1 OS=Homo sapiens OX=9606	ZMYND8	8	6	77
0.196078	0.291532	1.22394	O60343	TBC1 domain family member 4 OS=Homo sapiens OX=9606	TBC1D4	3	3	16
0.276675	0.291521	1.22393	Q8NBT2	Kinetochore protein Spc24 OS=Homo sapiens OX=9606	SPC24	54	6	87
1.22729	0.291308	1.22375	P47755	F-actin-capping protein subunit alpha-2 OS=Homo sapiens OX=9606	CAPZA2	58	10	249
0.186584	0.290439	1.22301	P50914	60S ribosomal protein L14 OS=Homo sapiens OX=9606	RPL14	16	3	30
0.935828	0.290162	1.22278	Q13573	SNW domain-containing protein 1 OS=Homo sapiens OX=9606	SNW1	7	3	34
0.370007	0.290084	1.22271	Q96GK7	Fumarylacetoacetate hydrolase domain-containing protein 2A OS=Homo sapiens OX=9606	FAHD2A	17	3	34
0.667009	0.289985	1.22263	Q9H5K3	Protein O-mannose kinase OS=Homo sapiens OX=9606	POMK	18	3	38
0.378602	0.288898	1.22171	O15054	Lysine-specific demethylase 6B OS=Homo sapiens OX=9606	KDM6B	3	3	60
0.767288	0.288016	1.22096	Q8IYH5	ZZ-type zinc finger-containing protein 3 OS=Homo sapiens OX=9606	ZZZ3	17	9	145
0.699492	0.287837	1.22081	P49841	Glycogen synthase kinase-3 beta OS=Homo sapiens OX=9606	GSK3B	11	3	7
0.345327	0.287568	1.22058	Q96AG3	Solute carrier family 25 member 46 OS=Homo sapiens OX=9606	SLC25A46	14	3	69
0.74782	0.287324	1.22037	Q16576	Histone-binding protein RBBP7 OS=Homo sapiens OX=9606	RBBP7	28	10	260
0.981734	0.287222	1.22029	Q9NWF9	E3 ubiquitin-protein ligase RNF216 OS=Homo sapiens OX=9606	RNF216	12	8	55
0.331924	0.287033	1.22013	O75925	E3 SUMO-protein ligase PIAS1 OS=Homo sapiens OX=9606	PIAS1	4	2	5
1.59027	0.284442	1.21794	P63165	Small ubiquitin-related modifier 1 OS=Homo sapiens OX=9606	SUMO1	23	2	20
0.279759	0.283846	1.21744	O15392	Baculoviral IAP repeat-containing protein 5 OS=Homo sapiens OX=9606	BIRC5	44	4	48
1.20013	0.282645	1.21642	O14950	Myosin regulatory light chain 12B OS=Homo sapiens OX=9606	MYL12B	35	5	99
1.20301	0.28215	1.21601	O95218	Zinc finger Ran-binding domain-containing protein 2 OS=Homo sapiens OX=9606	ZRANB2	38	15	376
1.02418	0.281832	1.21574	Q09028	Histone-binding protein RBBP4 OS=Homo sapiens OX=9606	RBBP4	58	16	488
2.43717	0.278839	1.21322	P11586	C-1-tetrahydrofolate synthase cytoplasmic OS=Homo sapiens OX=9606	MTHFD1	59	43	1051
0.341737	0.277687	1.21225	Q8WXF1	Paraspeckle component 1 OS=Homo sapiens OX=9606	PSPC1	10	4	48
0.387223	0.277639	1.21221	Q13310	Polyadenylate-binding protein 4 OS=Homo sapiens OX=9606	PABPC4	21	10	184
0.257199	0.277284	1.21191	P62258	14-3-3 protein epsilon OS=Homo sapiens OX=9606	YWHAE	33	7	121
0.823436	0.27662	1.21135	P83881	60S ribosomal protein L36a OS=Homo sapiens OX=9606	RPL36A	16	2	34
0.44988	0.276275	1.21106	Q12986	Transcriptional repressor NF-X1 OS=Homo sapiens OX=9606	NFX1	4	3	6
0.700009	0.276268	1.21106	Q96EE3	Nucleoporin SEH1 OS=Homo sapiens OX=9606	SEH1L	10	3	7
0.589858	0.275901	1.21075	P49023	Paxillin OS=Homo sapiens OX=9606	PXN	6	2	7
0.788827	0.274371	1.20947	P35754	Glutaredoxin-1 OS=Homo sapiens OX=9606	GLRX	58	3	73
1.5268	0.273859	1.20904	Q9BV68	E3 ubiquitin-protein ligase RNF126 OS=Homo sapiens OX=9606	RNF126	35	6	175
0.360593	0.272696	1.20806	Q9UL03	Integrator complex subunit 6 OS=Homo sapiens OX=9606	INTS6	8	4	28
0.652953	0.272412	1.20783	Q99757	Thioredoxin mitochondrial OS=Homo sapiens OX=9606	TXN2	19	2	43
0.239368	0.271009	1.20665	Q8N201	Integrator complex subunit 1 OS=Homo sapiens OX=9606	INTS1	1	2	9
0.887971	0.270537	1.20626	P14314	Glucosidase 2 subunit beta OS=Homo sapiens OX=9606	PRKCSH	11	4	67
0.413398	0.268857	1.20485	Q13489	Baculoviral IAP repeat-containing protein 3 OS=Homo sapiens OX=9606	BIRC3	14	8	177
0.239429	0.268655	1.20468	O75431	Metaxin-2 OS=Homo sapiens OX=9606	MTX2	15	2	19
0.851484	0.266662	1.20302	Q9HC07	Transmembrane protein 165 OS=Homo sapiens OX=9606	TMEM165	30	5	71
0.346642	0.266655	1.20302	Q9ULM3	YEATS domain-containing protein 2 OS=Homo sapiens OX=9606	YEATS2	3	3	21
0.175494	0.266366	1.20277	Q8WVB6	Chromosome transmission fidelity protein 18 homolog OS=Homo sapiens OX=9606	CHTF18	14	8	61
0.484843	0.264813	1.20148	Q9Y512	Sorting and assembly machinery component 50 homolog OS=Homo sapiens OX=9606	SAMM50	11	4	23
0.652057	0.26444	1.20117	O14880	Microsomal glutathione S-transferase 3 OS=Homo sapiens OX=9606	MGST3	32	3	56
0.162269	0.264077	1.20087	P60953	Cell division control protein 42 homolog OS=Homo sapiens OX=9606	CDC42	13	2	32
0.596438	0.263554	1.20043	P33316	Deoxyuridine 5'-triphosphate nucleotidohydrolase mitochondrial OS=Homo sapiens OX=9606	DUT	30	6	163
1.44346	0.263465	1.20036	O94788	Retinal dehydrogenase 2 OS=Homo sapiens OX=9606	ALDH1A2	21	7	78
0.210724	0.262863	1.19986	Q6P9B9	Integrator complex subunit 5 OS=Homo sapiens OX=9606	INTS5	9	5	55
0.911406	0.262775	1.19978	Q8WYJ6	Septin-1 OS=Homo sapiens OX=9606	SEPTIN1	51	14	270
2.24885	0.258716	1.19641	P62917	60S ribosomal protein L8 OS=Homo sapiens OX=9606	RPL8	13	3	65
0.59604	0.258377	1.19613	P46109	Crk-like protein OS=Homo sapiens OX=9606	CRKL	68	17	912
1.61458	0.255887	1.19407	P52732	Kinesin-like protein KIF11 OS=Homo sapiens OX=9606	KIF11	19	16	157
2.1228	0.253264	1.1919	P35606	Coatomer subunit beta' OS=Homo sapiens OX=9606	COPB2	15	9	145
0.343535	0.252422	1.19121	Q8WVC0	RNA polymerase-associated protein LEO1 OS=Homo sapiens OX=9606	LEO1	7	3	44
0.260264	0.252099	1.19094	Q9UHR6	Zinc finger HIT domain-containing protein 2 OS=Homo sapiens OX=9606	ZNHIT2	24	5	60
0.679539	0.250097	1.18929	Q9UL46	Proteasome activator complex subunit 2 OS=Homo sapiens OX=9606	PSME2	31	5	61
0.407353	0.249891	1.18912	P30049	ATP synthase subunit delta mitochondrial OS=Homo sapiens OX=9606	ATP5F1D	14	2	43
0.332797	0.249718	1.18897	O00267	Transcription elongation factor SPT5 OS=Homo sapiens OX=9606	SUPT5H	17	9	72
0.754703	0.248557	1.18802	P31943	Heterogeneous nuclear ribonucleoprotein H OS=Homo sapiens OX=9606	HNRNPH1	55	16	474
0.447496	0.247549	1.18719	O43166	Signal-induced proliferation-associated 1-like protein 1 OS=Homo sapiens OX=9606	SIPA1L1	7	8	49
1.34015	0.245549	1.18554	P37198	Nuclear pore glycoprotein p62 OS=Homo sapiens OX=9606	NUP62	28	11	435
0.176456	0.245226	1.18528	Q9BW19	Kinesin-like protein KIFC1 OS=Homo sapiens OX=9606	KIFC1	21	9	99
1.40756	0.243773	1.18409	P0DP25	Calmodulin-3 OS=Homo sapiens OX=9606	CALM3	44	5	72
0.7558	0.242938	1.1834	Q9GZS3	WD repeat-containing protein 61 OS=Homo sapiens OX=9606	WDR61	42	7	131
0.550568	0.241943	1.18258	O60711	Leupaxin OS=Homo sapiens OX=9606	LPXN	61	16	842
0.460273	0.241894	1.18254	Q14498	RNA-binding protein 39 OS=Homo sapiens OX=9606	RBM39	18	7	54
0.226476	0.241689	1.18238	Q9BYW2	Histone-lysine N-methyltransferase SETD2 OS=Homo sapiens OX=9606	SETD2	1	2	5
0.604176	0.241083	1.18188	P17028	Zinc finger protein 24 OS=Homo sapiens OX=9606	ZNF24	48	12	247
2.21142	0.23716	1.17867	P84103	Serine/arginine-rich splicing factor 3 OS=Homo sapiens OX=9606	SRSF3	26	4	78
0.187866	0.236158	1.17785	O15270	Serine palmitoyltransferase 2 OS=Homo sapiens OX=9606	SPTLC2	4	2	16
0.241286	0.235981	1.17771	O15228	Dihydroxyacetone phosphate acyltransferase OS=Homo sapiens OX=9606	GNPAT	12	5	17
2.89911	0.235244	1.17711	Q8TCT9	Minor histocompatibility antigen H13 OS=Homo sapiens OX=9606	HM13	9	3	30
0.774729	0.234861	1.17679	Q6PJ69	Tripartite motif-containing protein 65 OS=Homo sapiens OX=9606	TRIM65	31	10	138
0.639954	0.234848	1.17678	P51617	Interleukin-1 receptor-associated kinase 1 OS=Homo sapiens OX=9606	IRAK1	29	14	160
0.32784	0.234404	1.17642	Q9BZR9	E3 ubiquitin-protein ligase TRIM8 OS=Homo sapiens OX=9606	TRIM8	13	4	30
0.175789	0.234126	1.17619	Q9P035	Very-long-chain (3R)-3-hydroxyacyl-CoA dehydratase 3 OS=Homo sapiens OX=9606	HACD3	16	5	116
0.564197	0.233752	1.17589	P22694	cAMP-dependent protein kinase catalytic subunit beta OS=Homo sapiens OX=9606	PRKACB	10	2	29
0.824895	0.233418	1.17562	P45954	Short/branched chain specific acyl-CoA dehydrogenase mitochondrial OS=Homo sapiens OX=9606	ACADSB	12	4	23
0.324969	0.232205	1.17463	Q9BSJ8	Extended synaptotagmin-1 OS=Homo sapiens OX=9606	ESYT1	11	7	46
0.565284	0.231707	1.17422	Q6P1L8	39S ribosomal protein L14 mitochondrial OS=Homo sapiens OX=9606	MRPL14	30	3	14
0.133054	0.230228	1.17302	O14818	Proteasome subunit alpha type-7 OS=Homo sapiens OX=9606	PSMA7	19	3	39
1.64496	0.228867	1.17191	Q9UHX1	Poly(U)-binding-splicing factor PUF60 OS=Homo sapiens OX=9606	PUF60	9	4	60
0.203746	0.227415	1.17074	Q15853	Upstream stimulatory factor 2 OS=Homo sapiens OX=9606	USF2	6	2	30
0.379713	0.22703	1.17042	Q9NUQ8	ATP-binding cassette sub-family F member 3 OS=Homo sapiens OX=9606	ABCF3	12	5	28
0.24335	0.2268	1.17024	Q10570	Cleavage and polyadenylation specificity factor subunit 1 OS=Homo sapiens OX=9606	CPSF1	5	5	57
0.54473	0.226357	1.16988	Q9Y3D0	Cytosolic iron-sulfur assembly component 2B OS=Homo sapiens OX=9606	CIAO2B	68	6	90
1.33248	0.225601	1.16926	P68400	Casein kinase II subunit alpha OS=Homo sapiens OX=9606	CSNK2A1	31	8	165
1.59046	0.225483	1.16917	Q3MHD2	Protein LSM12 homolog OS=Homo sapiens OX=9606	LSM12	40	5	98
0.227041	0.225377	1.16908	Q13114	TNF receptor-associated factor 3 OS=Homo sapiens OX=9606	TRAF3	12	5	13
0.230278	0.225023	1.1688	Q9BPX3	Condensin complex subunit 3 OS=Homo sapiens OX=9606	NCAPG	15	10	83
0.227258	0.22486	1.16866	Q10469	Alpha-16-mannosyl-glycoprotein 2-beta-N-acetylglucosaminyltransferase OS=Homo sapiens OX=9606	MGAT2	8	2	34
1.47374	0.224667	1.16851	P84098	60S ribosomal protein L19 OS=Homo sapiens OX=9606	RPL19	13	2	52
0.540688	0.224558	1.16842	Q14103	Heterogeneous nuclear ribonucleoprotein D0 OS=Homo sapiens OX=9606	HNRNPD	9	3	57
0.548592	0.221908	1.16628	Q9NRA8	Eukaryotic translation initiation factor 4E transporter OS=Homo sapiens OX=9606	EIF4ENIF1	47	27	757
0.544631	0.221647	1.16606	P60842	Eukaryotic initiation factor 4A-I OS=Homo sapiens OX=9606	EIF4A1	17	6	122
0.822928	0.221178	1.16569	Q16698	24-dienoyl-CoA reductase mitochondrial OS=Homo sapiens OX=9606	DECR1	22	5	60
0.181426	0.221079	1.1656	P51532	Transcription activator BRG1 OS=Homo sapiens OX=9606	SMARCA4	6	7	98
1.01288	0.220924	1.16548	P43007	Neutral amino acid transporter A OS=Homo sapiens OX=9606	SLC1A4	14	4	52
0.214621	0.219403	1.16425	Q6IQ23	Pleckstrin homology domain-containing family A member 7 OS=Homo sapiens OX=9606	PLEKHA7	15	12	108
0.589923	0.218495	1.16352	Q709C8	Vacuolar protein sorting-associated protein 13C OS=Homo sapiens OX=9606	VPS13C	2	6	25
0.752993	0.217412	1.16265	Q53ET0	CREB-regulated transcription coactivator 2 OS=Homo sapiens OX=9606	CRTC2	41	14	349
0.550715	0.21731	1.16256	Q9BVC4	Target of rapamycin complex subunit LST8 OS=Homo sapiens OX=9606	MLST8	25	4	65
2.44738	0.217174	1.16245	Q06587	E3 ubiquitin-protein ligase RING1 OS=Homo sapiens OX=9606	RING1	31	8	186
0.662764	0.216979	1.1623	P42694	Probable helicase with zinc finger domain OS=Homo sapiens OX=9606	HELZ	59	72	2342
0.348916	0.216793	1.16215	P0DN79	Cystathionine beta-synthase-like protein OS=Homo sapiens OX=9606	CBSL	11	4	22
0.448799	0.216253	1.16171	Q8WVD3	E3 ubiquitin-protein ligase RNF138 OS=Homo sapiens OX=9606	RNF138	62	9	215
0.367617	0.216074	1.16157	Q9BZX2	Uridine-cytidine kinase 2 OS=Homo sapiens OX=9606	UCK2	51	8	280
0.268862	0.214803	1.16055	Q13347	Eukaryotic translation initiation factor 3 subunit I OS=Homo sapiens OX=9606	EIF3I	60	12	296
0.322437	0.214669	1.16044	Q01082	Spectrin beta chain non-erythrocytic 1 OS=Homo sapiens OX=9606	SPTBN1	1	2	4
0.787413	0.214203	1.16006	P49750	YLP motif-containing protein 1 OS=Homo sapiens OX=9606	YLPM1	29	43	956
0.714288	0.213181	1.15924	Q14847	LIM and SH3 domain protein 1 OS=Homo sapiens OX=9606	LASP1	44	9	302
0.666676	0.213102	1.15918	Q15427	Splicing factor 3B subunit 4 OS=Homo sapiens OX=9606	SF3B4	23	5	53
0.390359	0.212628	1.1588	Q2TAL8	Glutamine-rich protein 1 OS=Homo sapiens OX=9606	QRICH1	15	6	134
0.39699	0.21162	1.15799	Q15393	Splicing factor 3B subunit 3 OS=Homo sapiens OX=9606	SF3B3	19	16	141
0.511126	0.211533	1.15792	Q9NZN8	CCR4-NOT transcription complex subunit 2 OS=Homo sapiens OX=9606	CNOT2	24	7	113
0.34415	0.211116	1.15758	Q7Z5R6	Amyloid beta A4 precursor protein-binding family B member 1-interacting protein OS=Homo sapiens OX=9606	APBB1IP	20	8	112
0.497901	0.211048	1.15753	Q9H4L7	SWI/SNF-related matrix-associated actin-dependent regulator of chromatin subfamily A containing DEAD/H box 1 OS=Homo sapiens OX=9606	SMARCAD1	22	14	205
0.759514	0.210378	1.15699	Q02447	Transcription factor Sp3 OS=Homo sapiens OX=9606	SP3	11	7	203
0.223194	0.21011	1.15678	Q8TF68	Zinc finger protein 384 OS=Homo sapiens OX=9606	ZNF384	9	3	79
1.66219	0.209318	1.15614	P11940	Polyadenylate-binding protein 1 OS=Homo sapiens OX=9606	PABPC1	35	16	361
0.853578	0.206965	1.15426	Q9GZP4	PITH domain-containing protein 1 OS=Homo sapiens OX=9606	PITHD1	18	3	52
0.234651	0.206015	1.1535	O00244	Copper transport protein ATOX1 OS=Homo sapiens OX=9606	ATOX1	37	2	30
1.00724	0.205635	1.15319	Q9BYJ9	YTH domain-containing family protein 1 OS=Homo sapiens OX=9606	YTHDF1	33	12	283
0.429337	0.204051	1.15193	O15405	TOX high mobility group box family member 3 OS=Homo sapiens OX=9606	TOX3	6	2	18
0.699383	0.202471	1.15067	Q9UMS4	Pre-mRNA-processing factor 19 OS=Homo sapiens OX=9606	PRPF19	41	9	217
0.447636	0.200754	1.1493	Q96GC9	Vacuole membrane protein 1 OS=Homo sapiens OX=9606	VMP1	13	3	71
1.03556	0.199797	1.14854	Q15181	Inorganic pyrophosphatase OS=Homo sapiens OX=9606	PPA1	62	12	290
0.553458	0.199635	1.14841	Q58FF6	Putative heat shock protein HSP 90-beta 4 OS=Homo sapiens OX=9606	HSP90AB4P	9	5	126
0.346345	0.199083	1.14797	Q12888	TP53-binding protein 1 OS=Homo sapiens OX=9606	TP53BP1	3	4	6
0.197322	0.197811	1.14696	Q58A45	PAN2-PAN3 deadenylation complex subunit PAN3 OS=Homo sapiens OX=9606	PAN3	10	7	107
0.0983453	0.197621	1.14681	Q9Y3D8	Adenylate kinase isoenzyme 6 OS=Homo sapiens OX=9606	AK6	19	2	13
1.17749	0.197599	1.14679	Q12933	TNF receptor-associated factor 2 OS=Homo sapiens OX=9606	TRAF2	49	21	581
0.286288	0.197478	1.14669	P10747	T-cell-specific surface glycoprotein CD28 OS=Homo sapiens OX=9606	CD28	11	3	29
0.886533	0.197402	1.14663	Q5JWF2	Guanine nucleotide-binding protein G(s) subunit alpha isoforms XLas OS=Homo sapiens OX=9606	GNAS	11	8	153
0.342893	0.196832	1.14618	P33981	Dual specificity protein kinase TTK OS=Homo sapiens OX=9606	TTK	14	9	119
0.199889	0.196795	1.14615	Q08211	ATP-dependent RNA helicase A OS=Homo sapiens OX=9606	DHX9	8	7	87
0.678873	0.196013	1.14553	Q14157	Ubiquitin-associated protein 2-like OS=Homo sapiens OX=9606	UBAP2L	42	25	1419
0.13914	0.195978	1.1455	Q9NZB2	Constitutive coactivator of PPAR-gamma-like protein 1 OS=Homo sapiens OX=9606	FAM120A	6	4	33
0.127138	0.195362	1.14501	P02794	Ferritin heavy chain OS=Homo sapiens OX=9606	FTH1	21	3	8
0.219142	0.19309	1.14321	Q9Y3B4	Splicing factor 3B subunit 6 OS=Homo sapiens OX=9606	SF3B6	41	4	40
0.627068	0.191837	1.14222	Q8NDV7	Trinucleotide repeat-containing gene 6A protein OS=Homo sapiens OX=9606	TNRC6A	47	47	1086
0.710228	0.191771	1.14216	O95071	E3 ubiquitin-protein ligase UBR5 OS=Homo sapiens OX=9606	UBR5	33	60	1075
0.831807	0.191701	1.14211	P09234	U1 small nuclear ribonucleoprotein C OS=Homo sapiens OX=9606	SNRPC	25	3	140
0.509258	0.191561	1.142	P08047	Transcription factor Sp1 OS=Homo sapiens OX=9606	SP1	16	7	252
0.28623	0.191329	1.14181	O75439	Mitochondrial-processing peptidase subunit beta OS=Homo sapiens OX=9606	PMPCB	10	4	34
0.292805	0.191326	1.14181	Q9Y520	Protein PRRC2C OS=Homo sapiens OX=9606	PRRC2C	24	45	923
1.27443	0.191073	1.14161	Q15370	Elongin-B OS=Homo sapiens OX=9606	ELOB	50	5	107
2.12144	0.190815	1.14141	P61221	ATP-binding cassette sub-family E member 1 OS=Homo sapiens OX=9606	ABCE1	37	18	333
0.650325	0.190495	1.14115	Q5JSZ5	Protein PRRC2B OS=Homo sapiens OX=9606	PRRC2B	39	56	1344
0.625095	0.190256	1.14097	Q8TEM1	Nuclear pore membrane glycoprotein 210 OS=Homo sapiens OX=9606	NUP210	15	18	231
1.12786	0.189665	1.1405	P07900	Heat shock protein HSP 90-alpha OS=Homo sapiens OX=9606	HSP90AA1	49	29	681
0.430554	0.18808	1.13925	P13796	Plastin-2 OS=Homo sapiens OX=9606	LCP1	50	22	372
0.518765	0.187541	1.13882	Q96R06	Sperm-associated antigen 5 OS=Homo sapiens OX=9606	SPAG5	2	2	5
0.180449	0.187397	1.13871	O96000	NADH dehydrogenase [ubiquinone] 1 beta subcomplex subunit 10 OS=Homo sapiens OX=9606	NDUFB10	27	4	93
0.215916	0.1865	1.138	Q9NPD3	Exosome complex component RRP41 OS=Homo sapiens OX=9606	EXOSC4	11	2	10
0.0908277	0.185911	1.13754	Q04917	14-3-3 protein eta OS=Homo sapiens OX=9606	YWHAH	20	5	89
0.135009	0.183894	1.13595	P48059	LIM and senescent cell antigen-like-containing domain protein 1 OS=Homo sapiens OX=9606	LIMS1	13	3	47
0.452406	0.183376	1.13554	P15170	Eukaryotic peptide chain release factor GTP-binding subunit ERF3A OS=Homo sapiens OX=9606	GSPT1	17	6	88
0.392354	0.183206	1.1354	O95163	Elongator complex protein 1 OS=Homo sapiens OX=9606	ELP1	14	11	97
0.427161	0.182836	1.13511	Q92574	Hamartin OS=Homo sapiens OX=9606	TSC1	11	9	147
0.356283	0.182774	1.13506	Q13509	Tubulin beta-3 chain OS=Homo sapiens OX=9606	TUBB3	72	25	7852
0.465696	0.182274	1.13467	Q99081	Transcription factor 12 OS=Homo sapiens OX=9606	TCF12	62	29	2308
0.365664	0.182083	1.13452	Q99550	M-phase phosphoprotein 9 OS=Homo sapiens OX=9606	MPHOSPH9	6	5	43
0.125531	0.181778	1.13428	Q02218	2-oxoglutarate dehydrogenase mitochondrial OS=Homo sapiens OX=9606	OGDH	2	2	21
0.349692	0.181717	1.13423	Q9NPL8	Complex I assembly factor TIMMDC1 mitochondrial OS=Homo sapiens OX=9606	TIMMDC1	18	4	75
0.12108	0.181603	1.13414	Q9H7Z6	Histone acetyltransferase KAT8 OS=Homo sapiens OX=9606	KAT8	6	2	13
0.442891	0.180016	1.1329	P54278	Mismatch repair endonuclease PMS2 OS=Homo sapiens OX=9606	PMS2	21	11	129
0.132592	0.179971	1.13286	P11274	Breakpoint cluster region protein OS=Homo sapiens OX=9606	BCR	3	3	32
0.117829	0.179543	1.13253	O60563	Cyclin-T1 OS=Homo sapiens OX=9606	CCNT1	11	5	47
0.533325	0.179304	1.13234	Q7L014	Probable ATP-dependent RNA helicase DDX46 OS=Homo sapiens OX=9606	DDX46	15	13	181
0.321389	0.179154	1.13222	O14545	TRAF-type zinc finger domain-containing protein 1 OS=Homo sapiens OX=9606	TRAFD1	13	6	107
0.376586	0.178423	1.13165	P60900	Proteasome subunit alpha type-6 OS=Homo sapiens OX=9606	PSMA6	22	5	99
0.835739	0.178032	1.13134	Q5T1M5	FK506-binding protein 15 OS=Homo sapiens OX=9606	FKBP15	20	17	288
0.311679	0.177768	1.13113	Q9H019	Mitochondrial fission regulator 1-like OS=Homo sapiens OX=9606	MTFR1L	27	5	148
0.653018	0.177232	1.13071	O96008	Mitochondrial import receptor subunit TOM40 homolog OS=Homo sapiens OX=9606	TOMM40	15	4	85
0.133167	0.177228	1.13071	Q5JTV8	Torsin-1A-interacting protein 1 OS=Homo sapiens OX=9606	TOR1AIP1	7	2	20
1.69372	0.176007	1.12975	P46776	60S ribosomal protein L27a OS=Homo sapiens OX=9606	RPL27A	22	3	65
0.104113	0.175962	1.12972	P26651	mRNA decay activator protein ZFP36 OS=Homo sapiens OX=9606	ZFP36	9	2	9
0.852216	0.17561	1.12944	Q8WXX7	Autism susceptibility gene 2 protein OS=Homo sapiens OX=9606	AUTS2	13	10	174
0.670653	0.175554	1.1294	Q9UGP4	LIM domain-containing protein 1 OS=Homo sapiens OX=9606	LIMD1	53	21	352
0.479764	0.175553	1.1294	Q96EY1	DnaJ homolog subfamily A member 3 mitochondrial OS=Homo sapiens OX=9606	DNAJA3	28	12	301
0.526505	0.175512	1.12937	P61160	Actin-related protein 2 OS=Homo sapiens OX=9606	ACTR2	32	7	116
0.609244	0.174714	1.12874	P25686	DnaJ homolog subfamily B member 2 OS=Homo sapiens OX=9606	DNAJB2	54	12	347
0.223207	0.174571	1.12863	O96011	Peroxisomal membrane protein 11B OS=Homo sapiens OX=9606	PEX11B	11	3	53
1.37115	0.174194	1.12833	Q16531	DNA damage-binding protein 1 OS=Homo sapiens OX=9606	DDB1	20	15	304
0.527606	0.173069	1.12745	P61254	60S ribosomal protein L26 OS=Homo sapiens OX=9606	RPL26	17	3	56
0.91825	0.172833	1.12727	P49915	GMP synthase [glutamine-hydrolyzing] OS=Homo sapiens OX=9606	GMPS	7	4	29
0.281688	0.172772	1.12722	Q14697	Neutral alpha-glucosidase AB OS=Homo sapiens OX=9606	GANAB	13	9	88
0.158776	0.172445	1.12697	P55160	Nck-associated protein 1-like OS=Homo sapiens OX=9606	NCKAP1L	4	3	19
0.408558	0.171599	1.12631	Q96EP5	DAZ-associated protein 1 OS=Homo sapiens OX=9606	DAZAP1	16	4	92
0.706045	0.171302	1.12607	Q07021	Complement component 1 Q subcomponent-binding protein mitochondrial OS=Homo sapiens OX=9606	C1QBP	50	7	284
0.367756	0.170708	1.12561	Q14061	Cytochrome c oxidase copper chaperone OS=Homo sapiens OX=9606	COX17	59	3	48
0.246	0.170429	1.12539	O60573	Eukaryotic translation initiation factor 4E type 2 OS=Homo sapiens OX=9606	EIF4E2	20	3	56
1.08604	0.170199	1.12521	Q8IV50	LysM and putative peptidoglycan-binding domain-containing protein 2 OS=Homo sapiens OX=9606	LYSMD2	27	5	82
1.88745	0.169894	1.12498	P17707	S-adenosylmethionine decarboxylase proenzyme OS=Homo sapiens OX=9606	AMD1	16	5	79
1.28765	0.16795	1.12346	Q07020	60S ribosomal protein L18 OS=Homo sapiens OX=9606	RPL18	24	4	109
0.724804	0.166973	1.1227	Q9UHI6	Probable ATP-dependent RNA helicase DDX20 OS=Homo sapiens OX=9606	DDX20	11	8	44
0.232839	0.166904	1.12265	Q8N4C6	Ninein OS=Homo sapiens OX=9606	NIN	10	14	176
0.291845	0.166884	1.12263	Q15366	Poly(rC)-binding protein 2 OS=Homo sapiens OX=9606	PCBP2	42	10	366
0.179252	0.166416	1.12227	Q92925	SWI/SNF-related matrix-associated actin-dependent regulator of chromatin subfamily D member 2 OS=Homo sapiens OX=9606	SMARCD2	7	2	29
0.861393	0.165721	1.12173	Q13227	G protein pathway suppressor 2 OS=Homo sapiens OX=9606	GPS2	24	5	132
0.0465673	0.165091	1.12124	Q9C0B9	Zinc finger CCHC domain-containing protein 2 OS=Homo sapiens OX=9606	ZCCHC2	21	13	177
0.293091	0.163792	1.12023	Q92947	Glutaryl-CoA dehydrogenase mitochondrial OS=Homo sapiens OX=9606	GCDH	54	15	440
1.15896	0.163509	1.12001	P52272	Heterogeneous nuclear ribonucleoprotein M OS=Homo sapiens OX=9606	HNRNPM	69	42	2971
0.134723	0.163238	1.1198	P13637	Sodium/potassium-transporting ATPase subunit alpha-3 OS=Homo sapiens OX=9606	ATP1A3	20	14	296
0.573576	0.162413	1.11916	P00403	Cytochrome c oxidase subunit 2 OS=Homo sapiens OX=9606	MT-CO2	13	2	24
0.281182	0.161584	1.11851	P31930	Cytochrome b-c1 complex subunit 1 mitochondrial OS=Homo sapiens OX=9606	UQCRC1	31	10	270
0.248723	0.161455	1.11841	Q92615	La-related protein 4B OS=Homo sapiens OX=9606	LARP4B	13	8	110
0.150787	0.161049	1.1181	Q9UHD1	Cysteine and histidine-rich domain-containing protein 1 OS=Homo sapiens OX=9606	CHORDC1	9	2	7
0.985505	0.160599	1.11775	O75175	CCR4-NOT transcription complex subunit 3 OS=Homo sapiens OX=9606	CNOT3	11	6	136
0.0652684	0.160166	1.11742	P14921	Protein C-ets-1 OS=Homo sapiens OX=9606	ETS1	7	2	34
0.485193	0.160068	1.11734	Q9P2R6	Arginine-glutamic acid dipeptide repeats protein OS=Homo sapiens OX=9606	RERE	7	7	69
1.23609	0.159908	1.11722	Q01844	RNA-binding protein EWS OS=Homo sapiens OX=9606	EWSR1	10	4	90
0.364715	0.15983	1.11716	Q15773	Myeloid leukemia factor 2 OS=Homo sapiens OX=9606	MLF2	15	3	85
0.668131	0.159021	1.11653	P10599	Thioredoxin OS=Homo sapiens OX=9606	TXN	52	5	150
0.251601	0.158111	1.11582	Q9UPU5	Ubiquitin carboxyl-terminal hydrolase 24 OS=Homo sapiens OX=9606	USP24	1	2	6
0.262157	0.15709	1.11504	P24928	DNA-directed RNA polymerase II subunit RPB1 OS=Homo sapiens OX=9606	POLR2A	14	20	157
0.266389	0.157064	1.11502	Q9Y6D6	Brefeldin A-inhibited guanine nucleotide-exchange protein 1 OS=Homo sapiens OX=9606	ARFGEF1	4	4	14
0.0362267	0.156588	1.11465	Q9UHB6	LIM domain and actin-binding protein 1 OS=Homo sapiens OX=9606	LIMA1	7	4	32
0.28179	0.155782	1.11403	Q9Y6H1	Coiled-coil-helix-coiled-coil-helix domain-containing protein 2 OS=Homo sapiens OX=9606	CHCHD2	15	2	16
0.636619	0.154347	1.11292	P14618	Pyruvate kinase PKM OS=Homo sapiens OX=9606	PKM	44	16	296
0.446057	0.153764	1.11247	Q8TDH9	Biogenesis of lysosome-related organelles complex 1 subunit 5 OS=Homo sapiens OX=9606	BLOC1S5	28	4	67
0.10842	0.153633	1.11237	P52306	Rap1 GTPase-GDP dissociation stimulator 1 OS=Homo sapiens OX=9606	RAP1GDS1	5	2	2
0.097612	0.153307	1.11212	Q9Y6Q9	Nuclear receptor coactivator 3 OS=Homo sapiens OX=9606	NCOA3	21	20	413
0.161459	0.150965	1.11031	Q9P2F8	Signal-induced proliferation-associated 1-like protein 2 OS=Homo sapiens OX=9606	SIPA1L2	4	6	98
0.666201	0.150702	1.11011	Q9BQA1	Methylosome protein 50 OS=Homo sapiens OX=9606	WDR77	23	5	88
0.387427	0.150384	1.10987	Q9Y618	Nuclear receptor corepressor 2 OS=Homo sapiens OX=9606	NCOR2	27	43	846
0.635327	0.149766	1.10939	Q96C01	Protein FAM136A OS=Homo sapiens OX=9606	FAM136A	22	3	46
0.812535	0.149727	1.10936	Q12874	Splicing factor 3A subunit 3 OS=Homo sapiens OX=9606	SF3A3	30	10	161
0.0734775	0.149557	1.10923	Q03252	Lamin-B2 OS=Homo sapiens OX=9606	LMNB2	9	4	71
1.64302	0.149547	1.10922	P18124	60S ribosomal protein L7 OS=Homo sapiens OX=9606	RPL7	23	5	135
0.231644	0.149221	1.10897	O75533	Splicing factor 3B subunit 1 OS=Homo sapiens OX=9606	SF3B1	29	23	406
1.16287	0.148745	1.1086	O95639	Cleavage and polyadenylation specificity factor subunit 4 OS=Homo sapiens OX=9606	CPSF4	25	5	75
0.0754748	0.148595	1.10849	Q9UBD5	Origin recognition complex subunit 3 OS=Homo sapiens OX=9606	ORC3	4	2	12
0.108077	0.148549	1.10845	P33527	Multidrug resistance-associated protein 1 OS=Homo sapiens OX=9606	ABCC1	13	13	155
1.18048	0.148494	1.10841	Q9H6R7	WD repeat and coiled-coil-containing protein OS=Homo sapiens OX=9606	WDCP	38	17	302
0.130203	0.146732	1.10706	P30305	M-phase inducer phosphatase 2 OS=Homo sapiens OX=9606	CDC25B	4	2	15
0.518577	0.146448	1.10684	Q9BT23	LIM domain-containing protein 2 OS=Homo sapiens OX=9606	LIMD2	29	3	50
0.692188	0.146164	1.10662	P18621	60S ribosomal protein L17 OS=Homo sapiens OX=9606	RPL17	31	5	105
0.598332	0.145846	1.10638	Q9BRK5	45 kDa calcium-binding protein OS=Homo sapiens OX=9606	SDF4	24	6	115
1.36281	0.14477	1.10555	Q9UPN3	Microtubule-actin cross-linking factor 1 isoforms 1/2/3/5 OS=Homo sapiens OX=9606	MACF1	1	3	6
0.798388	0.144742	1.10553	P21580	Tumor necrosis factor alpha-induced protein 3 OS=Homo sapiens OX=9606	TNFAIP3	8	5	65
0.0810229	0.144522	1.10536	Q15477	Helicase SKI2W OS=Homo sapiens OX=9606	SKIV2L	2	2	14
0.15095	0.144052	1.105	Q13395	Probable methyltransferase TARBP1 OS=Homo sapiens OX=9606	TARBP1	5	6	23
1.3585	0.14379	1.1048	O14672	Disintegrin and metalloproteinase domain-containing protein 10 OS=Homo sapiens OX=9606	ADAM10	28	14	242
0.0718813	0.14363	1.10468	Q13627	Dual specificity tyrosine-phosphorylation-regulated kinase 1A OS=Homo sapiens OX=9606	DYRK1A	4	2	3
0.741242	0.142862	1.10409	Q9H3K6	BolA-like protein 2 OS=Homo sapiens OX=9606	BOLA2	51	3	120
0.482408	0.141859	1.10333	Q9Y4W2	Ribosomal biogenesis protein LAS1L OS=Homo sapiens OX=9606	LAS1L	19	8	75
1.89629	0.141684	1.10319	P10809	60 kDa heat shock protein mitochondrial OS=Homo sapiens OX=9606	HSPD1	51	23	723
0.20243	0.141683	1.10319	Q96IQ9	Zinc finger protein 414 OS=Homo sapiens OX=9606	ZNF414	21	3	36
0.397992	0.141551	1.10309	P62736	Actin aortic smooth muscle OS=Homo sapiens OX=9606	ACTA2	59	17	2661
0.170097	0.141503	1.10305	Q9P2K5	Myelin expression factor 2 OS=Homo sapiens OX=9606	MYEF2	8	3	60
0.636282	0.14139	1.10297	P48634	Protein PRRC2A OS=Homo sapiens OX=9606	PRRC2A	24	31	461
0.441893	0.140923	1.10261	Q8WUI4	Histone deacetylase 7 OS=Homo sapiens OX=9606	HDAC7	21	12	224
0.174514	0.140378	1.10219	P30154	Serine/threonine-protein phosphatase 2A 65 kDa regulatory subunit A beta isoform OS=Homo sapiens OX=9606	PPP2R1B	15	7	63
0.598697	0.139502	1.10152	Q9Y6K0	Choline/ethanolaminephosphotransferase 1 OS=Homo sapiens OX=9606	CEPT1	5	2	53
0.62725	0.139438	1.10148	Q9UMZ2	Synergin gamma OS=Homo sapiens OX=9606	SYNRG	21	20	365
0.247802	0.139153	1.10126	Q5VT06	Centrosome-associated protein 350 OS=Homo sapiens OX=9606	CEP350	4	7	109
0.164166	0.138747	1.10095	Q16666	Gamma-interferon-inducible protein 16 OS=Homo sapiens OX=9606	IFI16	16	10	212
1.17743	0.138445	1.10072	Q8IWX8	Calcium homeostasis endoplasmic reticulum protein OS=Homo sapiens OX=9606	CHERP	22	13	161
1.18616	0.138361	1.10065	Q6P2H3	Centrosomal protein of 85 kDa OS=Homo sapiens OX=9606	CEP85	57	29	931
0.231585	0.137916	1.10031	P00367	Glutamate dehydrogenase 1 mitochondrial OS=Homo sapiens OX=9606	GLUD1	20	8	80
0.441727	0.137263	1.09982	Q9NP66	High mobility group protein 20A OS=Homo sapiens OX=9606	HMG20A	8	2	23
0.103576	0.136935	1.09957	Q14457	Beclin-1 OS=Homo sapiens OX=9606	BECN1	8	3	33
0.255819	0.135785	1.09869	Q92665	28S ribosomal protein S31 mitochondrial OS=Homo sapiens OX=9606	MRPS31	27	6	79
1.79886	0.135408	1.0984	Q13425	Beta-2-syntrophin OS=Homo sapiens OX=9606	SNTB2	38	17	176
1.73145	0.135317	1.09833	Q99497	Protein/nucleic acid deglycase DJ-1 OS=Homo sapiens OX=9606	PARK7	65	8	274
0.225976	0.135009	1.0981	Q7Z3K3	Pogo transposable element with ZNF domain OS=Homo sapiens OX=9606	POGZ	13	10	202
0.159112	0.134286	1.09755	Q9Y295	Developmentally-regulated GTP-binding protein 1 OS=Homo sapiens OX=9606	DRG1	21	5	14
0.697703	0.134242	1.09752	P59190	Ras-related protein Rab-15 OS=Homo sapiens OX=9606	RAB15	17	3	20
0.891434	0.134129	1.09743	P46779	60S ribosomal protein L28 OS=Homo sapiens OX=9606	RPL28	27	4	98
0.505963	0.13335	1.09684	Q00325	Phosphate carrier protein mitochondrial OS=Homo sapiens OX=9606	SLC25A3	40	11	383
0.900909	0.132833	1.09644	P78406	mRNA export factor OS=Homo sapiens OX=9606	RAE1	90	22	1473
0.290579	0.132608	1.09627	P61204	ADP-ribosylation factor 3 OS=Homo sapiens OX=9606	ARF3	55	8	215
0.0624967	0.132384	1.0961	Q8WVV4	Protein POF1B OS=Homo sapiens OX=9606	POF1B	5	2	2
0.332132	0.130698	1.09482	O94913	Pre-mRNA cleavage complex 2 protein Pcf11 OS=Homo sapiens OX=9606	PCF11	25	21	344
0.476166	0.130667	1.0948	Q9NS69	Mitochondrial import receptor subunit TOM22 homolog OS=Homo sapiens OX=9606	TOMM22	77	6	219
0.0547443	0.130472	1.09465	P42765	3-ketoacyl-CoA thiolase mitochondrial OS=Homo sapiens OX=9606	ACAA2	8	2	3
0.833197	0.130378	1.09458	P07195	L-lactate dehydrogenase B chain OS=Homo sapiens OX=9606	LDHB	24	7	158
0.132044	0.128787	1.09337	Q8IUF1	COBW domain-containing protein 2 OS=Homo sapiens OX=9606	CBWD2	30	7	129
0.136824	0.128717	1.09332	P31785	Cytokine receptor common subunit gamma OS=Homo sapiens OX=9606	IL2RG	22	5	109
0.211767	0.127787	1.09262	Q9UFW8	CGG triplet repeat-binding protein 1 OS=Homo sapiens OX=9606	CGGBP1	66	9	138
0.620861	0.127764	1.0926	Q5W0B1	ORC ubiquitin ligase 1 OS=Homo sapiens OX=9606	OBI1	28	18	363
0.995672	0.127611	1.09248	Q9BQ61	Telomerase RNA component interacting RNase OS=Homo sapiens OX=9606	TRIR	12	2	43
0.897792	0.127407	1.09233	Q9Y3I0	RNA-splicing ligase RtcB homolog OS=Homo sapiens OX=9606	RTCB	25	9	154
0.195406	0.127406	1.09233	P61006	Ras-related protein Rab-8A OS=Homo sapiens OX=9606	RAB8A	16	3	10
0.522845	0.126953	1.09199	Q9Y508	E3 ubiquitin-protein ligase RNF114 OS=Homo sapiens OX=9606	RNF114	47	9	294
0.0583366	0.126932	1.09197	O95239	Chromosome-associated kinesin KIF4A OS=Homo sapiens OX=9606	KIF4A	16	15	150
0.682691	0.126914	1.09196	Q7Z4H7	HAUS augmin-like complex subunit 6 OS=Homo sapiens OX=9606	HAUS6	10	8	78
0.725989	0.126155	1.09138	O75179	Ankyrin repeat domain-containing protein 17 OS=Homo sapiens OX=9606	ANKRD17	31	52	1140
0.0869531	0.125941	1.09122	O75477	Erlin-1 OS=Homo sapiens OX=9606	ERLIN1	14	4	59
0.307872	0.125895	1.09118	P23771	Trans-acting T-cell-specific transcription factor GATA-3 OS=Homo sapiens OX=9606	GATA3	21	6	144
0.379921	0.125872	1.09117	Q8WXH0	Nesprin-2 OS=Homo sapiens OX=9606	SYNE2	1	5	10
0.195196	0.125323	1.09075	Q16763	Ubiquitin-conjugating enzyme E2 S OS=Homo sapiens OX=9606	UBE2S	12	2	5
0.268296	0.124692	1.09028	Q96IX5	ATP synthase membrane subunit DAPIT mitochondrial OS=Homo sapiens OX=9606	ATP5MD	45	2	65
0.189193	0.124455	1.0901	O15042	U2 snRNP-associated SURP motif-containing protein OS=Homo sapiens OX=9606	U2SURP	7	4	16
0.667333	0.124211	1.08991	P00390	Glutathione reductase mitochondrial OS=Homo sapiens OX=9606	GSR	32	9	240
0.881952	0.124192	1.0899	P31146	Coronin-1A OS=Homo sapiens OX=9606	CORO1A	50	17	461
0.585981	0.123963	1.08972	Q9NR12	PDZ and LIM domain protein 7 OS=Homo sapiens OX=9606	PDLIM7	28	7	67
0.420197	0.122428	1.08857	P40939	Trifunctional enzyme subunit alpha mitochondrial OS=Homo sapiens OX=9606	HADHA	40	20	476
0.246314	0.12229	1.08846	Q9Y2X9	Zinc finger protein 281 OS=Homo sapiens OX=9606	ZNF281	5	2	3
0.627107	0.122128	1.08834	Q9UKL0	REST corepressor 1 OS=Homo sapiens OX=9606	RCOR1	26	10	202
0.0903947	0.121905	1.08817	P50851	Lipopolysaccharide-responsive and beige-like anchor protein OS=Homo sapiens OX=9606	LRBA	1	2	10
0.74075	0.121381	1.08778	Q13951	Core-binding factor subunit beta OS=Homo sapiens OX=9606	CBFB	34	5	122
0.0813454	0.121291	1.08771	Q9NPJ6	Mediator of RNA polymerase II transcription subunit 4 OS=Homo sapiens OX=9606	MED4	10	2	25
0.236159	0.121135	1.08759	Q8IZH2	5'-3' exoribonuclease 1 OS=Homo sapiens OX=9606	XRN1	4	4	15
0.462557	0.120859	1.08738	P52594	Arf-GAP domain and FG repeat-containing protein 1 OS=Homo sapiens OX=9606	AGFG1	20	7	154
0.13265	0.120681	1.08725	Q9NR30	Nucleolar RNA helicase 2 OS=Homo sapiens OX=9606	DDX21	5	3	23
0.174755	0.120308	1.08697	Q13185	Chromobox protein homolog 3 OS=Homo sapiens OX=9606	CBX3	55	8	176
0.357782	0.119151	1.0861	O14773	Tripeptidyl-peptidase 1 OS=Homo sapiens OX=9606	TPP1	16	5	122
0.14843	0.118683	1.08574	Q6P1J9	Parafibromin OS=Homo sapiens OX=9606	CDC73	8	4	25
0.350107	0.118595	1.08568	Q2KHR3	Glutamine and serine-rich protein 1 OS=Homo sapiens OX=9606	QSER1	17	17	244
0.20496	0.118424	1.08555	Q969G3	SWI/SNF-related matrix-associated actin-dependent regulator of chromatin subfamily E member 1 OS=Homo sapiens OX=9606	SMARCE1	45	12	214
0.069846	0.118008	1.08524	Q8WUM9	Sodium-dependent phosphate transporter 1 OS=Homo sapiens OX=9606	SLC20A1	3	2	26
0.112639	0.117848	1.08512	O15258	Protein RER1 OS=Homo sapiens OX=9606	RER1	25	3	42
0.131604	0.117286	1.08469	Q92785	Zinc finger protein ubi-d4 OS=Homo sapiens OX=9606	DPF2	25	7	63
0.220674	0.115288	1.08319	Q7L5D6	Golgi to ER traffic protein 4 homolog OS=Homo sapiens OX=9606	GET4	18	4	69
0.796037	0.114893	1.08289	P39019	40S ribosomal protein S19 OS=Homo sapiens OX=9606	RPS19	34	5	102
0.420941	0.114389	1.08252	Q13155	Aminoacyl tRNA synthase complex-interacting multifunctional protein 2 OS=Homo sapiens OX=9606	AIMP2	38	8	130
0.641507	0.112665	1.08122	Q71RC2	La-related protein 4 OS=Homo sapiens OX=9606	LARP4	11	6	113
0.929788	0.11218	1.08086	P56385	ATP synthase subunit e mitochondrial OS=Homo sapiens OX=9606	ATP5ME	52	3	97
0.462465	0.111817	1.08059	Q7Z5K2	Wings apart-like protein homolog OS=Homo sapiens OX=9606	WAPL	18	16	202
0.312422	0.111229	1.08015	Q01081	Splicing factor U2AF 35 kDa subunit OS=Homo sapiens OX=9606	U2AF1	39	7	136
0.669742	0.110935	1.07993	P67870	Casein kinase II subunit beta OS=Homo sapiens OX=9606	CSNK2B	30	4	85
0.0912459	0.110788	1.07982	Q9HCC0	Methylcrotonoyl-CoA carboxylase beta chain mitochondrial OS=Homo sapiens OX=9606	MCCC2	20	8	36
0.417498	0.110716	1.07976	Q86UU0	B-cell CLL/lymphoma 9-like protein OS=Homo sapiens OX=9606	BCL9L	2	2	17
0.799803	0.110451	1.07957	P47756	F-actin-capping protein subunit beta OS=Homo sapiens OX=9606	CAPZB	27	6	92
0.283569	0.110435	1.07955	O94916	Nuclear factor of activated T-cells 5 OS=Homo sapiens OX=9606	NFAT5	2	2	4
0.481651	0.110305	1.07946	O43823	A-kinase anchor protein 8 OS=Homo sapiens OX=9606	AKAP8	46	20	535
1.87964	0.110081	1.07929	P08670	Vimentin OS=Homo sapiens OX=9606	VIM	62	25	587
0.169353	0.109877	1.07914	Q14008	Cytoskeleton-associated protein 5 OS=Homo sapiens OX=9606	CKAP5	10	12	126
0.500873	0.10913	1.07858	Q9NZ45	CDGSH iron-sulfur domain-containing protein 1 OS=Homo sapiens OX=9606	CISD1	45	4	102
0.358168	0.107971	1.07771	Q8IWS0	PHD finger protein 6 OS=Homo sapiens OX=9606	PHF6	28	7	97
0.260625	0.105888	1.07616	O00165	HCLS1-associated protein X-1 OS=Homo sapiens OX=9606	HAX1	32	6	76
1.34734	0.105799	1.07609	Q9NPA8	Transcription and mRNA export factor ENY2 OS=Homo sapiens OX=9606	ENY2	33	3	73
0.173634	0.105684	1.076	Q15154	Pericentriolar material 1 protein OS=Homo sapiens OX=9606	PCM1	10	14	140
0.306859	0.105669	1.07599	Q9P0S3	ORM1-like protein 1 OS=Homo sapiens OX=9606	ORMDL1	17	2	30
0.175194	0.105104	1.07557	P36954	DNA-directed RNA polymerase II subunit RPB9 OS=Homo sapiens OX=9606	POLR2I	78	7	195
0.753639	0.104384	1.07504	Q16563	Synaptophysin-like protein 1 OS=Homo sapiens OX=9606	SYPL1	27	4	120
0.0514652	0.104379	1.07503	Q27J81	Inverted formin-2 OS=Homo sapiens OX=9606	INF2	2	2	22
0.214922	0.103231	1.07418	Q9NUK0	Muscleblind-like protein 3 OS=Homo sapiens OX=9606	MBNL3	12	5	150
0.697428	0.10269	1.07377	Q9Y5B9	FACT complex subunit SPT16 OS=Homo sapiens OX=9606	SUPT16H	19	18	367
0.830337	0.101127	1.07261	Q96H79	Zinc finger CCCH-type antiviral protein 1-like OS=Homo sapiens OX=9606	ZC3HAV1L	54	10	238
0.103722	0.100992	1.07251	Q5VT52	Regulation of nuclear pre-mRNA domain-containing protein 2 OS=Homo sapiens OX=9606	RPRD2	18	15	155
1.02395	0.100677	1.07228	Q5JXC2	Migration and invasion-inhibitory protein OS=Homo sapiens OX=9606	MIIP	16	3	27
0.539744	0.100607	1.07222	Q6UUV7	CREB-regulated transcription coactivator 3 OS=Homo sapiens OX=9606	CRTC3	45	17	589
0.2404	0.100452	1.07211	Q8IY67	Ribonucleoprotein PTB-binding 1 OS=Homo sapiens OX=9606	RAVER1	48	15	280
1.01492	0.0992375	1.07121	O95816	BAG family molecular chaperone regulator 2 OS=Homo sapiens OX=9606	BAG2	59	10	248
0.213803	0.0992219	1.0712	Q15788	Nuclear receptor coactivator 1 OS=Homo sapiens OX=9606	NCOA1	11	10	147
0.0748075	0.0991199	1.07112	O96005	Cleft lip and palate transmembrane protein 1 OS=Homo sapiens OX=9606	CLPTM1	11	6	62
0.746617	0.0990719	1.07108	P04080	Cystatin-B OS=Homo sapiens OX=9606	CSTB	46	3	60
0.272416	0.098935	1.07098	Q6ZSZ5	Rho guanine nucleotide exchange factor 18 OS=Homo sapiens OX=9606	ARHGEF18	17	14	141
0.687922	0.0987415	1.07084	Q5H9R7	Serine/threonine-protein phosphatase 6 regulatory subunit 3 OS=Homo sapiens OX=9606	PPP6R3	38	23	313
0.0938499	0.0985351	1.07069	Q96A65	Exocyst complex component 4 OS=Homo sapiens OX=9606	EXOC4	16	11	200
0.49547	0.0981492	1.0704	P63208	S-phase kinase-associated protein 1 OS=Homo sapiens OX=9606	SKP1	55	8	170
0.38777	0.0967879	1.06939	Q6Y7W6	GRB10-interacting GYF protein 2 OS=Homo sapiens OX=9606	GIGYF2	36	31	804
0.0895706	0.0963648	1.06908	Q9Y666	Solute carrier family 12 member 7 OS=Homo sapiens OX=9606	SLC12A7	6	3	7
0.221443	0.0963592	1.06907	Q9H8U3	AN1-type zinc finger protein 3 OS=Homo sapiens OX=9606	ZFAND3	24	4	96
0.428583	0.0945742	1.06775	Q8IXB1	DnaJ homolog subfamily C member 10 OS=Homo sapiens OX=9606	DNAJC10	19	12	205
0.049883	0.0944981	1.06769	O95613	Pericentrin OS=Homo sapiens OX=9606	PCNT	16	36	401
0.182763	0.0932721	1.06679	Q14814	Myocyte-specific enhancer factor 2D OS=Homo sapiens OX=9606	MEF2D	8	3	9
1.06033	0.092866	1.06649	P23528	Cofilin-1 OS=Homo sapiens OX=9606	CFL1	58	8	215
0.297215	0.0923693	1.06612	P52434	DNA-directed RNA polymerases I II and III subunit RPABC3 OS=Homo sapiens OX=9606	POLR2H	46	4	111
0.986378	0.091583	1.06554	P61964	WD repeat-containing protein 5 OS=Homo sapiens OX=9606	WDR5	48	11	218
0.165727	0.0902797	1.06458	Q5UIP0	Telomere-associated protein RIF1 OS=Homo sapiens OX=9606	RIF1	8	14	115
0.0363973	0.0891503	1.06374	P51649	Succinate-semialdehyde dehydrogenase mitochondrial OS=Homo sapiens OX=9606	ALDH5A1	4	2	3
0.20853	0.0883555	1.06316	Q96DF8	Splicing factor ESS-2 homolog OS=Homo sapiens OX=9606	ESS2	26	8	145
0.371585	0.0871856	1.0623	P07858	Cathepsin B OS=Homo sapiens OX=9606	CTSB	9	2	15
0.309447	0.0869958	1.06216	Q9ULV3	Cip1-interacting zinc finger protein OS=Homo sapiens OX=9606	CIZ1	62	34	1254
0.187195	0.0857151	1.06121	P61353	60S ribosomal protein L27 OS=Homo sapiens OX=9606	RPL27	13	2	29
0.157716	0.0856303	1.06115	Q8NC51	Plasminogen activator inhibitor 1 RNA-binding protein OS=Homo sapiens OX=9606	SERBP1	40	11	326
0.236363	0.0855192	1.06107	P08575	Receptor-type tyrosine-protein phosphatase C OS=Homo sapiens OX=9606	PTPRC	28	31	591
0.0301531	0.0852609	1.06088	Q9NR50	Translation initiation factor eIF-2B subunit gamma OS=Homo sapiens OX=9606	EIF2B3	8	2	9
0.449282	0.0851394	1.06079	P13010	X-ray repair cross-complementing protein 5 OS=Homo sapiens OX=9606	XRCC5	44	19	353
0.506667	0.0836939	1.05973	P49790	Nuclear pore complex protein Nup153 OS=Homo sapiens OX=9606	NUP153	55	50	2500
0.119354	0.0834286	1.05953	O00463	TNF receptor-associated factor 5 OS=Homo sapiens OX=9606	TRAF5	24	9	132
0.540029	0.0816998	1.05826	P49792	E3 SUMO-protein ligase RanBP2 OS=Homo sapiens OX=9606	RANBP2	53	121	3249
0.522851	0.0811638	1.05787	P52597	Heterogeneous nuclear ribonucleoprotein F OS=Homo sapiens OX=9606	HNRNPF	60	14	511
0.563075	0.0809977	1.05775	Q8N7H5	RNA polymerase II-associated factor 1 homolog OS=Homo sapiens OX=9606	PAF1	41	16	349
0.129778	0.0806938	1.05753	Q9UGR2	Zinc finger CCCH domain-containing protein 7B OS=Homo sapiens OX=9606	ZC3H7B	32	20	285
0.159519	0.0799808	1.057	Q14153	Protein FAM53B OS=Homo sapiens OX=9606	FAM53B	24	5	85
0.26837	0.0791175	1.05637	Q86X55	Histone-arginine methyltransferase CARM1 OS=Homo sapiens OX=9606	CARM1	23	8	209
0.395784	0.0786304	1.05602	P11166	Solute carrier family 2 facilitated glucose transporter member 1 OS=Homo sapiens OX=9606	SLC2A1	9	4	80
0.291046	0.0783784	1.05583	P10515	Dihydrolipoyllysine-residue acetyltransferase component of pyruvate dehydrogenase complex mitochondrial OS=Homo sapiens OX=9606	DLAT	18	8	90
0.600698	0.0777592	1.05538	Q9UJU2	Lymphoid enhancer-binding factor 1 OS=Homo sapiens OX=9606	LEF1	23	5	98
0.0904949	0.077474	1.05517	Q02446	Transcription factor Sp4 OS=Homo sapiens OX=9606	SP4	5	3	40
0.15761	0.0767227	1.05462	Q9NSY1	BMP-2-inducible protein kinase OS=Homo sapiens OX=9606	BMP2K	11	8	83
0.0333367	0.0763723	1.05436	Q9NP97	Dynein light chain roadblock-type 1 OS=Homo sapiens OX=9606	DYNLRB1	36	3	18
0.165627	0.0751568	1.05348	O43255	E3 ubiquitin-protein ligase SIAH2 OS=Homo sapiens OX=9606	SIAH2	11	3	40
0.0702971	0.0743091	1.05286	Q70J99	Protein unc-13 homolog D OS=Homo sapiens OX=9606	UNC13D	4	3	26
0.101786	0.0739499	1.05259	O43747	AP-1 complex subunit gamma-1 OS=Homo sapiens OX=9606	AP1G1	3	2	7
0.33975	0.0734996	1.05227	Q96A37	E3 ubiquitin-protein ligase RNF166 OS=Homo sapiens OX=9606	RNF166	16	3	45
0.400038	0.0712396	1.05062	Q8TB72	Pumilio homolog 2 OS=Homo sapiens OX=9606	PUM2	17	15	280
0.052967	0.0705214	1.0501	Q96RE7	Nucleus accumbens-associated protein 1 OS=Homo sapiens OX=9606	NACC1	11	5	37
0.219574	0.0705074	1.05009	Q13422	DNA-binding protein Ikaros OS=Homo sapiens OX=9606	IKZF1	50	18	636
0.178301	0.070205	1.04987	Q04726	Transducin-like enhancer protein 3 OS=Homo sapiens OX=9606	TLE3	24	13	241
0.194709	0.0697491	1.04953	P78317	E3 ubiquitin-protein ligase RNF4 OS=Homo sapiens OX=9606	RNF4	25	3	27
0.213691	0.0691609	1.04911	P52948	Nuclear pore complex protein Nup98-Nup96 OS=Homo sapiens OX=9606	NUP98	39	56	1852
0.548782	0.0683633	1.04853	P11177	Pyruvate dehydrogenase E1 component subunit beta mitochondrial OS=Homo sapiens OX=9606	PDHB	42	10	234
0.169606	0.0681791	1.04839	Q99808	Equilibrative nucleoside transporter 1 OS=Homo sapiens OX=9606	SLC29A1	7	2	40
0.159899	0.067148	1.04764	Q9H900	Protein zwilch homolog OS=Homo sapiens OX=9606	ZWILCH	8	2	14
0.142812	0.067096	1.04761	Q13283	Ras GTPase-activating protein-binding protein 1 OS=Homo sapiens OX=9606	G3BP1	30	9	152
0.0603569	0.0670197	1.04755	P52435	DNA-directed RNA polymerase II subunit RPB11-a OS=Homo sapiens OX=9606	POLR2J	41	4	41
0.602537	0.0663385	1.04706	O43181	NADH dehydrogenase [ubiquinone] iron-sulfur protein 4 mitochondrial OS=Homo sapiens OX=9606	NDUFS4	31	5	83
0.0945744	0.066337	1.04705	Q6NZ67	Mitotic-spindle organizing protein 2B OS=Homo sapiens OX=9606	MZT2B	23	2	18
0.348455	0.0660032	1.04681	Q9UKJ3	G patch domain-containing protein 8 OS=Homo sapiens OX=9606	GPATCH8	29	27	436
0.359804	0.0644286	1.04567	O15541	E3 ubiquitin-protein ligase RNF113A OS=Homo sapiens OX=9606	RNF113A	38	10	220
0.288503	0.0644149	1.04566	Q6W2J9	BCL-6 corepressor OS=Homo sapiens OX=9606	BCOR	27	29	513
0.236667	0.064091	1.04543	Q9BW92	Threonine--tRNA ligase mitochondrial OS=Homo sapiens OX=9606	TARS2	3	2	8
0.331296	0.0638785	1.04527	O43396	Thioredoxin-like protein 1 OS=Homo sapiens OX=9606	TXNL1	37	8	165
0.456237	0.0628674	1.04454	O14641	Segment polarity protein dishevelled homolog DVL-2 OS=Homo sapiens OX=9606	DVL2	22	11	167
0.227466	0.062084	1.04397	P08865	40S ribosomal protein SA OS=Homo sapiens OX=9606	RPSA	49	9	245
0.241799	0.0620833	1.04397	Q9NYP9	Protein Mis18-alpha OS=Homo sapiens OX=9606	MIS18A	31	5	109
0.267347	0.0620463	1.04395	Q06609	DNA repair protein RAD51 homolog 1 OS=Homo sapiens OX=9606	RAD51	21	5	90
0.275134	0.0619369	1.04387	O14734	Acyl-coenzyme A thioesterase 8 OS=Homo sapiens OX=9606	ACOT8	41	8	136
0.260684	0.0617893	1.04376	Q8IWZ3	Ankyrin repeat and KH domain-containing protein 1 OS=Homo sapiens OX=9606	ANKHD1	42	63	1710
0.552575	0.0608429	1.04308	Q7Z3B4	Nucleoporin p54 OS=Homo sapiens OX=9606	NUP54	49	19	483
0.0580912	0.0603869	1.04275	Q9H9G7	Protein argonaute-3 OS=Homo sapiens OX=9606	AGO3	5	3	6
0.41967	0.0602609	1.04265	P21796	Voltage-dependent anion-selective channel protein 1 OS=Homo sapiens OX=9606	VDAC1	37	7	148
0.0376529	0.0597561	1.04229	Q8IYS1	Peptidase M20 domain-containing protein 2 OS=Homo sapiens OX=9606	PM20D2	11	3	48
0.0653452	0.0596631	1.04222	Q9Y673	Dolichyl-phosphate beta-glucosyltransferase OS=Homo sapiens OX=9606	ALG5	9	2	21
1.01992	0.0596298	1.0422	P62937	Peptidyl-prolyl cis-trans isomerase A OS=Homo sapiens OX=9606	PPIA	56	7	198
0.188307	0.0594749	1.04209	Q93052	Lipoma-preferred partner OS=Homo sapiens OX=9606	LPP	10	3	40
0.0483424	0.0593849	1.04202	O43670	BUB3-interacting and GLEBS motif-containing protein ZNF207 OS=Homo sapiens OX=9606	ZNF207	5	2	4
0.521636	0.0592066	1.04189	Q5T9A4	ATPase family AAA domain-containing protein 3B OS=Homo sapiens OX=9606	ATAD3B	13	10	176
0.380699	0.0591404	1.04184	O94903	Pyridoxal phosphate homeostasis protein OS=Homo sapiens OX=9606	PLPBP	37	9	196
0.0719472	0.0581699	1.04114	Q5SRE5	Nucleoporin NUP188 homolog OS=Homo sapiens OX=9606	NUP188	18	25	415
0.513348	0.0575174	1.04067	O60610	Protein diaphanous homolog 1 OS=Homo sapiens OX=9606	DIAPH1	51	55	1670
0.339909	0.0574068	1.04059	Q14677	Clathrin interactor 1 OS=Homo sapiens OX=9606	CLINT1	27	14	275
0.145016	0.0562289	1.03974	Q92567	Protein FAM168A OS=Homo sapiens OX=9606	FAM168A	18	3	116
0.296354	0.0561556	1.03969	P31040	Succinate dehydrogenase [ubiquinone] flavoprotein subunit mitochondrial OS=Homo sapiens OX=9606	SDHA	54	23	724
0.0265024	0.055747	1.0394	Q9NS86	LanC-like protein 2 OS=Homo sapiens OX=9606	LANCL2	12	4	54
0.132617	0.055142	1.03896	Q9H845	Complex I assembly factor ACAD9 mitochondrial OS=Homo sapiens OX=9606	ACAD9	14	7	82
0.188471	0.0551116	1.03894	Q12904	Aminoacyl tRNA synthase complex-interacting multifunctional protein 1 OS=Homo sapiens OX=9606	AIMP1	43	8	155
0.0672506	0.0546542	1.03861	Q96IU2	Zinc finger BED domain-containing protein 3 OS=Homo sapiens OX=9606	ZBED3	25	3	27
0.296962	0.0543837	1.03842	Q9Y277	Voltage-dependent anion-selective channel protein 3 OS=Homo sapiens OX=9606	VDAC3	46	9	191
0.0490194	0.0528897	1.03734	P13807	Glycogen [starch] synthase muscle OS=Homo sapiens OX=9606	GYS1	23	10	57
0.0960759	0.0523886	1.03698	Q99996	A-kinase anchor protein 9 OS=Homo sapiens OX=9606	AKAP9	2	5	34
0.116371	0.0521513	1.03681	Q9BXW9	Fanconi anemia group D2 protein OS=Homo sapiens OX=9606	FANCD2	13	14	142
0.0878817	0.0518695	1.03661	Q08554	Desmocollin-1 OS=Homo sapiens OX=9606	DSC1	10	6	95
0.0449043	0.0511711	1.03611	Q14694	Ubiquitin carboxyl-terminal hydrolase 10 OS=Homo sapiens OX=9606	USP10	12	6	55
0.18349	0.0495104	1.03491	P06733	Alpha-enolase OS=Homo sapiens OX=9606	ENO1	52	15	342
0.0390627	0.0494317	1.03486	O00400	Acetyl-coenzyme A transporter 1 OS=Homo sapiens OX=9606	SLC33A1	6	2	8
0.0264969	0.0490441	1.03458	P61421	V-type proton ATPase subunit d 1 OS=Homo sapiens OX=9606	ATP6V0D1	17	3	47
0.0420722	0.0486147	1.03427	O60318	Germinal-center associated nuclear protein OS=Homo sapiens OX=9606	MCM3AP	5	5	22
0.0422126	0.0483657	1.03409	P24534	Elongation factor 1-beta OS=Homo sapiens OX=9606	EEF1B2	40	5	46
0.265426	0.0483131	1.03406	Q06323	Proteasome activator complex subunit 1 OS=Homo sapiens OX=9606	PSME1	53	11	228
0.148964	0.0480842	1.03389	Q9H0D6	5'-3' exoribonuclease 2 OS=Homo sapiens OX=9606	XRN2	7	5	47
0.501428	0.0480274	1.03385	Q96JM3	Chromosome alignment-maintaining phosphoprotein 1 OS=Homo sapiens OX=9606	CHAMP1	37	24	466
0.388685	0.0479607	1.0338	P43307	Translocon-associated protein subunit alpha OS=Homo sapiens OX=9606	SSR1	20	4	91
0.374394	0.0479162	1.03377	Q9NYP7	Elongation of very long chain fatty acids protein 5 OS=Homo sapiens OX=9606	ELOVL5	7	2	61
0.375822	0.0478284	1.03371	Q00839	Heterogeneous nuclear ribonucleoprotein U OS=Homo sapiens OX=9606	HNRNPU	39	22	430
0.133031	0.0475679	1.03352	Q92900	Regulator of nonsense transcripts 1 OS=Homo sapiens OX=9606	UPF1	36	30	570
0.441411	0.0470607	1.03316	P37275	Zinc finger E-box-binding homeobox 1 OS=Homo sapiens OX=9606	ZEB1	15	9	63
0.219127	0.0465232	1.03277	Q96E14	RecQ-mediated genome instability protein 2 OS=Homo sapiens OX=9606	RMI2	18	2	9
0.376653	0.0464087	1.03269	P62979	Ubiquitin-40S ribosomal protein S27a OS=Homo sapiens OX=9606	RPS27A	46	6	183
0.111961	0.0463	1.03261	Q9UNY4	Transcription termination factor 2 OS=Homo sapiens OX=9606	TTF2	14	10	99
0.0176865	0.0459178	1.03234	Q5EBL8	PDZ domain-containing protein 11 OS=Homo sapiens OX=9606	PDZD11	33	3	30
0.0818683	0.0453908	1.03196	Q9BZQ6	ER degradation-enhancing alpha-mannosidase-like protein 3 OS=Homo sapiens OX=9606	EDEM3	8	5	53
0.123096	0.0451346	1.03178	P31153	S-adenosylmethionine synthase isoform type-2 OS=Homo sapiens OX=9606	MAT2A	30	9	200
0.0198819	0.0450319	1.03171	P24752	Acetyl-CoA acetyltransferase mitochondrial OS=Homo sapiens OX=9606	ACAT1	19	5	54
0.0829096	0.044673	1.03145	O15304	Apoptosis regulatory protein Siva OS=Homo sapiens OX=9606	SIVA1	45	5	87
0.186223	0.0445472	1.03136	P31689	DnaJ homolog subfamily A member 1 OS=Homo sapiens OX=9606	DNAJA1	60	18	637
0.0367576	0.0442243	1.03113	Q9BRQ6	MICOS complex subunit MIC25 OS=Homo sapiens OX=9606	CHCHD6	14	2	3
0.222282	0.0437602	1.0308	P27824	Calnexin OS=Homo sapiens OX=9606	CANX	18	9	191
0.185345	0.0437464	1.03079	Q9Y5V3	Melanoma-associated antigen D1 OS=Homo sapiens OX=9606	MAGED1	27	12	270
0.037822	0.0426069	1.02997	Q13888	General transcription factor IIH subunit 2 OS=Homo sapiens OX=9606	GTF2H2	5	2	13
0.18025	0.0417262	1.02934	Q9UPQ9	Trinucleotide repeat-containing gene 6B protein OS=Homo sapiens OX=9606	TNRC6B	46	50	1527
0.138011	0.0411778	1.02895	Q99873	Protein arginine N-methyltransferase 1 OS=Homo sapiens OX=9606	PRMT1	21	6	42
0.123686	0.0408938	1.02875	P13674	Prolyl 4-hydroxylase subunit alpha-1 OS=Homo sapiens OX=9606	P4HA1	29	12	227
0.0560753	0.040426	1.02842	O95070	Protein YIF1A OS=Homo sapiens OX=9606	YIF1A	11	2	28
0.0536315	0.0402617	1.0283	Q9BTW9	Tubulin-specific chaperone D OS=Homo sapiens OX=9606	TBCD	32	24	390
0.0456022	0.0395822	1.02782	P05388	60S acidic ribosomal protein P0 OS=Homo sapiens OX=9606	RPLP0	53	11	295
0.263334	0.0394123	1.0277	P56524	Histone deacetylase 4 OS=Homo sapiens OX=9606	HDAC4	48	31	730
0.168359	0.0391872	1.02753	Q14258	E3 ubiquitin/ISG15 ligase TRIM25 OS=Homo sapiens OX=9606	TRIM25	25	12	158
0.164575	0.0388403	1.02729	P07437	Tubulin beta chain OS=Homo sapiens OX=9606	TUBB	82	32	15406
0.167313	0.0387968	1.02726	P62805	Histone H4 OS=Homo sapiens OX=9606	H4C1	39	4	81
0.125637	0.0384727	1.02703	P25205	DNA replication licensing factor MCM3 OS=Homo sapiens OX=9606	MCM3	43	26	509
0.141083	0.0384147	1.02698	P63220	40S ribosomal protein S21 OS=Homo sapiens OX=9606	RPS21	58	4	159
0.0566738	0.0372314	1.02614	P49711	Transcriptional repressor CTCF OS=Homo sapiens OX=9606	CTCF	11	6	44
0.105727	0.0367003	1.02577	Q9P2K3	REST corepressor 3 OS=Homo sapiens OX=9606	RCOR3	21	9	154
0.133867	0.0366256	1.02571	Q16891	MICOS complex subunit MIC60 OS=Homo sapiens OX=9606	IMMT	49	28	666
0.0783654	0.0353898	1.02483	P25786	Proteasome subunit alpha type-1 OS=Homo sapiens OX=9606	PSMA1	11	2	27
0.070075	0.0352857	1.02476	Q86X83	COMM domain-containing protein 2 OS=Homo sapiens OX=9606	COMMD2	57	7	128
0.0485772	0.0340865	1.02391	Q9UM13	Anaphase-promoting complex subunit 10 OS=Homo sapiens OX=9606	ANAPC10	11	2	31
0.044627	0.0336041	1.02357	P23258	Tubulin gamma-1 chain OS=Homo sapiens OX=9606	TUBG1	51	13	203
0.134946	0.0334787	1.02348	O43678	NADH dehydrogenase [ubiquinone] 1 alpha subcomplex subunit 2 OS=Homo sapiens OX=9606	NDUFA2	40	3	65
0.0303884	0.0331485	1.02324	Q8IYB5	Stromal membrane-associated protein 1 OS=Homo sapiens OX=9606	SMAP1	8	3	7
0.0633004	0.0326652	1.0229	Q7Z417	Nuclear fragile X mental retardation-interacting protein 2 OS=Homo sapiens OX=9606	NUFIP2	35	14	304
0.0723623	0.0324012	1.02271	Q9Y282	Endoplasmic reticulum-Golgi intermediate compartment protein 3 OS=Homo sapiens OX=9606	ERGIC3	18	5	87
0.253891	0.0323989	1.02271	P51970	NADH dehydrogenase [ubiquinone] 1 alpha subcomplex subunit 8 OS=Homo sapiens OX=9606	NDUFA8	37	5	117
0.138208	0.0322181	1.02258	Q16718	NADH dehydrogenase [ubiquinone] 1 alpha subcomplex subunit 5 OS=Homo sapiens OX=9606	NDUFA5	43	4	71
0.066171	0.0318884	1.02235	P33176	Kinesin-1 heavy chain OS=Homo sapiens OX=9606	KIF5B	5	4	18
0.0618753	0.0311612	1.02183	Q9Y4W6	AFG3-like protein 2 OS=Homo sapiens OX=9606	AFG3L2	18	12	125
0.00993737	0.0306556	1.02148	Q86U44	N6-adenosine-methyltransferase catalytic subunit OS=Homo sapiens OX=9606	METTL3	6	2	7
0.0201563	0.02983	1.02089	Q8N108	Mesoderm induction early response protein 1 OS=Homo sapiens OX=9606	MIER1	4	2	22
0.0306538	0.0292041	1.02045	P49815	Tuberin OS=Homo sapiens OX=9606	TSC2	9	8	107
0.010738	0.0280907	1.01966	Q8IW35	Centrosomal protein of 97 kDa OS=Homo sapiens OX=9606	CEP97	5	3	8
0.0640882	0.0275822	1.0193	O43852	Calumenin OS=Homo sapiens OX=9606	CALU	44	13	387
0.127414	0.0273499	1.01914	P06730	Eukaryotic translation initiation factor 4E OS=Homo sapiens OX=9606	EIF4E	29	5	56
0.0434553	0.027066	1.01894	O75027	ATP-binding cassette sub-family B member 7 mitochondrial OS=Homo sapiens OX=9606	ABCB7	5	3	16
0.0474341	0.0262317	1.01835	Q8NI27	THO complex subunit 2 OS=Homo sapiens OX=9606	THOC2	14	16	201
0.0443502	0.0260901	1.01825	Q9BWF3	RNA-binding protein 4 OS=Homo sapiens OX=9606	RBM4	21	5	69
0.0225055	0.0260032	1.01819	Q9P107	GEM-interacting protein OS=Homo sapiens OX=9606	GMIP	4	3	25
0.0485377	0.0253573	1.01773	Q9BY50	Signal peptidase complex catalytic subunit SEC11C OS=Homo sapiens OX=9606	SEC11C	16	2	33
0.0134168	0.025116	1.01756	Q96T76	MMS19 nucleotide excision repair protein homolog OS=Homo sapiens OX=9606	MMS19	32	20	332
0.190963	0.0245763	1.01718	P17858	ATP-dependent 6-phosphofructokinase liver type OS=Homo sapiens OX=9606	PFKL	45	21	638
0.137908	0.0244027	1.01706	Q9UKS7	Zinc finger protein Helios OS=Homo sapiens OX=9606	IKZF2	32	10	226
0.0800885	0.0238176	1.01665	P83731	60S ribosomal protein L24 OS=Homo sapiens OX=9606	RPL24	31	5	125
0.0520531	0.0238035	1.01664	O75352	Mannose-P-dolichol utilization defect 1 protein OS=Homo sapiens OX=9606	MPDU1	14	3	66
0.015635	0.0233332	1.0163	Q9Y6G9	Cytoplasmic dynein 1 light intermediate chain 1 OS=Homo sapiens OX=9606	DYNC1LI1	24	9	147
0.0655728	0.0232937	1.01628	Q6FIF0	AN1-type zinc finger protein 6 OS=Homo sapiens OX=9606	ZFAND6	21	3	55
0.0261476	0.022754	1.0159	Q9H4M9	EH domain-containing protein 1 OS=Homo sapiens OX=9606	EHD1	30	9	96
0.0173232	0.0226535	1.01583	P08574	Cytochrome c1 heme protein mitochondrial OS=Homo sapiens OX=9606	CYC1	14	3	39
0.00992084	0.0226131	1.0158	Q9NXW2	DnaJ homolog subfamily B member 12 OS=Homo sapiens OX=9606	DNAJB12	12	3	27
0.135522	0.0225513	1.01575	Q99661	Kinesin-like protein KIF2C OS=Homo sapiens OX=9606	KIF2C	19	10	209
0.0619524	0.02255	1.01575	Q6PJT7	Zinc finger CCCH domain-containing protein 14 OS=Homo sapiens OX=9606	ZC3H14	53	26	678
0.0822531	0.0223351	1.0156	P25789	Proteasome subunit alpha type-4 OS=Homo sapiens OX=9606	PSMA4	38	6	66
0.142171	0.0220211	1.01538	P63173	60S ribosomal protein L38 OS=Homo sapiens OX=9606	RPL38	39	3	198
0.0165317	0.021818	1.01524	Q16629	Serine/arginine-rich splicing factor 7 OS=Homo sapiens OX=9606	SRSF7	10	2	42
0.118456	0.0215981	1.01508	Q14203	Dynactin subunit 1 OS=Homo sapiens OX=9606	DCTN1	40	35	714
0.952485	0.0212101	1.01481	Q9GZT3	SRA stem-loop-interacting RNA-binding protein mitochondrial OS=Homo sapiens OX=9606	SLIRP	17	2	61
0.0840324	0.0210838	1.01472	Q6P3X3	Tetratricopeptide repeat protein 27 OS=Homo sapiens OX=9606	TTC27	18	11	138
0.0841052	0.0207678	1.0145	Q5VWQ8	Disabled homolog 2-interacting protein OS=Homo sapiens OX=9606	DAB2IP	10	6	49
0.0653986	0.0205944	1.01438	O14497	AT-rich interactive domain-containing protein 1A OS=Homo sapiens OX=9606	ARID1A	12	17	313
0.0405553	0.0204688	1.01429	P62714	Serine/threonine-protein phosphatase 2A catalytic subunit beta isoform OS=Homo sapiens OX=9606	PPP2CB	21	4	53
0.199179	0.0203785	1.01423	Q13263	Transcription intermediary factor 1-beta OS=Homo sapiens OX=9606	TRIM28	61	25	1402
0.0395239	0.0199269	1.01391	P62318	Small nuclear ribonucleoprotein Sm D3 OS=Homo sapiens OX=9606	SNRPD3	32	3	36
0.0934868	0.0188728	1.01317	Q9Y230	RuvB-like 2 OS=Homo sapiens OX=9606	RUVBL2	10	4	32
0.233031	0.0184839	1.01289	P08238	Heat shock protein HSP 90-beta OS=Homo sapiens OX=9606	HSP90AB1	56	33	1091
0.105467	0.0180897	1.01262	P25398	40S ribosomal protein S12 OS=Homo sapiens OX=9606	RPS12	64	6	179
0.0500798	0.0174752	1.01219	P17844	Probable ATP-dependent RNA helicase DDX5 OS=Homo sapiens OX=9606	DDX5	33	20	409
0.106352	0.0170381	1.01188	O60341	Lysine-specific histone demethylase 1A OS=Homo sapiens OX=9606	KDM1A	38	21	411
0.0222337	0.0164158	1.01144	Q14142	Tripartite motif-containing protein 14 OS=Homo sapiens OX=9606	TRIM14	8	3	6
0.0281905	0.0161486	1.01126	P04150	Glucocorticoid receptor OS=Homo sapiens OX=9606	NR3C1	17	9	124
0.0225256	0.0161054	1.01123	P09960	Leukotriene A-4 hydrolase OS=Homo sapiens OX=9606	LTA4H	16	6	64
0.0640706	0.0160712	1.0112	P17812	CTP synthase 1 OS=Homo sapiens OX=9606	CTPS1	38	17	253
0.0417799	0.0160226	1.01117	O15371	Eukaryotic translation initiation factor 3 subunit D OS=Homo sapiens OX=9606	EIF3D	10	3	62
0.0675722	0.0158144	1.01102	Q92685	Dol-P-Man:Man(5)GlcNAc(2)-PP-Dol alpha-13-mannosyltransferase OS=Homo sapiens OX=9606	ALG3	5	2	30
0.0510146	0.0156298	1.01089	Q01826	DNA-binding protein SATB1 OS=Homo sapiens OX=9606	SATB1	54	27	756
0.0382249	0.0146523	1.01021	Q07955	Serine/arginine-rich splicing factor 1 OS=Homo sapiens OX=9606	SRSF1	16	4	47
0.118212	0.0144295	1.01005	Q9H334	Forkhead box protein P1 OS=Homo sapiens OX=9606	FOXP1	64	22	676
0.169366	0.0140178	1.00976	O75190	DnaJ homolog subfamily B member 6 OS=Homo sapiens OX=9606	DNAJB6	42	12	308
0.0068082	0.0127858	1.0089	P57088	Transmembrane protein 33 OS=Homo sapiens OX=9606	TMEM33	21	6	136
0.0318514	0.0118481	1.00825	Q9HD45	Transmembrane 9 superfamily member 3 OS=Homo sapiens OX=9606	TM9SF3	19	9	143
0.0809049	0.0115519	1.00804	P27797	Calreticulin OS=Homo sapiens OX=9606	CALR	60	14	444
0.0196353	0.0111277	1.00774	P52756	RNA-binding protein 5 OS=Homo sapiens OX=9606	RBM5	11	7	63
0.0437853	0.0107801	1.0075	P11310	Medium-chain specific acyl-CoA dehydrogenase mitochondrial OS=Homo sapiens OX=9606	ACADM	39	12	312
0.0164934	0.0099113	1.00689	Q63HN8	E3 ubiquitin-protein ligase RNF213 OS=Homo sapiens OX=9606	RNF213	22	85	1089
0.0523286	0.00989795	1.00688	Q15046	Lysine--tRNA ligase OS=Homo sapiens OX=9606	KARS1	24	10	189
0.012165	0.0094014	1.00654	O75083	WD repeat-containing protein 1 OS=Homo sapiens OX=9606	WDR1	38	12	220
0.0221525	0.00835665	1.00581	P36507	Dual specificity mitogen-activated protein kinase kinase 2 OS=Homo sapiens OX=9606	MAP2K2	36	11	258
0.0388019	0.0083433	1.0058	P28331	NADH-ubiquinone oxidoreductase 75 kDa subunit mitochondrial OS=Homo sapiens OX=9606	NDUFS1	44	22	419
0.029141	0.00750232	1.00521	Q14192	Four and a half LIM domains protein 2 OS=Homo sapiens OX=9606	FHL2	69	15	368
0.0122558	0.00706585	1.00491	Q92896	Golgi apparatus protein 1 OS=Homo sapiens OX=9606	GLG1	13	12	150
0.0082279	0.00702834	1.00488	P21281	V-type proton ATPase subunit B brain isoform OS=Homo sapiens OX=9606	ATP6V1B2	8	3	17
0.0099311	0.00663082	1.00461	Q13363	C-terminal-binding protein 1 OS=Homo sapiens OX=9606	CTBP1	9	2	30
0.00585815	0.00619407	1.0043	Q9UBE0	SUMO-activating enzyme subunit 1 OS=Homo sapiens OX=9606	SAE1	12	3	38
0.0301569	0.00576727	1.00401	Q99536	Synaptic vesicle membrane protein VAT-1 homolog OS=Homo sapiens OX=9606	VAT1	36	8	203
0.0173434	0.0056862	1.00395	Q75N03	E3 ubiquitin-protein ligase Hakai OS=Homo sapiens OX=9606	CBLL1	21	7	127
0.0257379	0.00523575	1.00364	P56192	Methionine--tRNA ligase cytoplasmic OS=Homo sapiens OX=9606	2001-03-01	54	30	862
0.004978	0.00519379	1.00361	O75607	Nucleoplasmin-3 OS=Homo sapiens OX=9606	NPM3	49	5	96
0.0133754	0.0045534	1.00316	Q9P2J5	Leucine--tRNA ligase cytoplasmic OS=Homo sapiens OX=9606	LARS1	23	20	343
0.0148783	0.00449395	1.00312	P56134	ATP synthase subunit f mitochondrial OS=Homo sapiens OX=9606	ATP5MF	40	3	94
0.0156944	0.00429193	1.00298	Q9Y263	Phospholipase A-2-activating protein OS=Homo sapiens OX=9606	PLAA	25	14	165
0.00699455	0.00402713	1.0028	Q9P2R7	Succinate--CoA ligase [ADP-forming] subunit beta mitochondrial OS=Homo sapiens OX=9606	SUCLA2	26	11	187
0.00289529	0.00362945	1.00252	Q96F86	Enhancer of mRNA-decapping protein 3 OS=Homo sapiens OX=9606	EDC3	11	4	10
0.0161174	0.00357668	1.00248	O75947	ATP synthase subunit d mitochondrial OS=Homo sapiens OX=9606	ATP5PD	39	6	137
0.00719402	0.00344078	1.00239	P50402	Emerin OS=Homo sapiens OX=9606	EMD	69	11	304
0.00491586	0.00340597	1.00236	P62273	40S ribosomal protein S29 OS=Homo sapiens OX=9606	RPS29	34	2	123
0.00493581	0.00320601	1.00222	O95936	Eomesodermin homolog OS=Homo sapiens OX=9606	EOMES	8	4	20
0.00255331	0.00235709	1.00164	P01040	Cystatin-A OS=Homo sapiens OX=9606	CSTA	38	3	65
0.000969228	0.000744263	1.00052	P47974	mRNA decay activator protein ZFP36L2 OS=Homo sapiens OX=9606	ZFP36L2	51	15	397
0.00111302	0.000711203	1.00049	O95347	Structural maintenance of chromosomes protein 2 OS=Homo sapiens OX=9606	SMC2	26	26	415
0.00327967	0.000557979	1.00039	P54132	Bloom syndrome protein OS=Homo sapiens OX=9606	BLM	1	2	17
0.000103728	3.40939e-05	1.00002	Q9Y266	Nuclear migration protein nudC OS=Homo sapiens OX=9606	NUDC	42	12	244
0.000300148	-0.000491778	0.999659	Q0VDF9	Heat shock 70 kDa protein 14 OS=Homo sapiens OX=9606	HSPA14	17	5	48
0.00214092	-0.00096186	0.999334	P52747	Zinc finger protein 143 OS=Homo sapiens OX=9606	ZNF143	23	9	241
0.00850653	-0.00206685	0.998568	Q96PC5	Melanoma inhibitory activity protein 2 OS=Homo sapiens OX=9606	MIA2	12	13	136
0.00558903	-0.00263365	0.998176	P42677	40S ribosomal protein S27 OS=Homo sapiens OX=9606	RPS27	38	3	222
0.0300575	-0.00447758	0.996901	Q02413	Desmoglein-1 OS=Homo sapiens OX=9606	DSG1	16	12	194
0.00681686	-0.00457724	0.996832	Q14839	Chromodomain-helicase-DNA-binding protein 4 OS=Homo sapiens OX=9606	CHD4	17	22	340
0.0237821	-0.0048128	0.99667	O15259	Nephrocystin-1 OS=Homo sapiens OX=9606	NPHP1	1	2	57
0.0406012	-0.00483314	0.996656	Q14257	Reticulocalbin-2 OS=Homo sapiens OX=9606	RCN2	60	14	467
0.0145803	-0.00500226	0.996539	O14979	Heterogeneous nuclear ribonucleoprotein D-like OS=Homo sapiens OX=9606	HNRNPDL	10	4	72
0.0156371	-0.00525769	0.996362	Q9BRX2	Protein pelota homolog OS=Homo sapiens OX=9606	PELO	32	9	182
0.108115	-0.00539581	0.996267	P49411	Elongation factor Tu mitochondrial OS=Homo sapiens OX=9606	TUFM	45	18	566
0.0461375	-0.00617528	0.995729	P62826	GTP-binding nuclear protein Ran OS=Homo sapiens OX=9606	RAN	33	6	243
0.0149473	-0.00669185	0.995372	Q06830	Peroxiredoxin-1 OS=Homo sapiens OX=9606	PRDX1	68	12	393
0.0224109	-0.00676576	0.995321	P40938	Replication factor C subunit 3 OS=Homo sapiens OX=9606	RFC3	44	11	231
0.0174886	-0.00677387	0.995316	P01848	T cell receptor alpha constant OS=Homo sapiens OX=9606	TRAC	29	3	33
0.0149771	-0.0070924	0.995096	Q9UKD1	Glucocorticoid modulatory element-binding protein 2 OS=Homo sapiens OX=9606	GMEB2	19	8	88
0.0241395	-0.00716964	0.995043	Q13643	Four and a half LIM domains protein 3 OS=Homo sapiens OX=9606	FHL3	34	5	66
0.0123189	-0.0073723	0.994903	P26599	Polypyrimidine tract-binding protein 1 OS=Homo sapiens OX=9606	PTBP1	5	2	20
0.00916749	-0.00785995	0.994567	O75616	GTPase Era mitochondrial OS=Homo sapiens OX=9606	ERAL1	13	4	49
0.0481318	-0.00837604	0.994211	P53618	Coatomer subunit beta OS=Homo sapiens OX=9606	COPB1	55	36	1043
0.0182938	-0.00844264	0.994165	O95487	Protein transport protein Sec24B OS=Homo sapiens OX=9606	SEC24B	5	4	33
0.0110901	-0.00865531	0.994019	Q92945	Far upstream element-binding protein 2 OS=Homo sapiens OX=9606	KHSRP	25	10	119
0.0229214	-0.00985106	0.993195	P48643	T-complex protein 1 subunit epsilon OS=Homo sapiens OX=9606	CCT5	23	8	111
0.0323818	-0.00992211	0.993146	P62306	Small nuclear ribonucleoprotein F OS=Homo sapiens OX=9606	SNRPF	24	2	107
0.0115147	-0.0110536	0.992367	O43615	Mitochondrial import inner membrane translocase subunit TIM44 OS=Homo sapiens OX=9606	TIMM44	16	6	33
0.0297834	-0.0110743	0.992353	Q5T3J3	Ligand-dependent nuclear receptor-interacting factor 1 OS=Homo sapiens OX=9606	LRIF1	4	2	14
0.00480216	-0.0110856	0.992346	Q16181	Septin-7 OS=Homo sapiens OX=9606	SEPTIN7	8	4	8
0.0523893	-0.0113178	0.992186	P23246	Splicing factor proline- and glutamine-rich OS=Homo sapiens OX=9606	SFPQ	34	18	502
0.0192635	-0.011605	0.991988	Q8N6R0	eEF1A lysine and N-terminal methyltransferase OS=Homo sapiens OX=9606	EEF1AKNMT	7	3	24
0.0127884	-0.0116216	0.991977	O15067	Phosphoribosylformylglycinamidine synthase OS=Homo sapiens OX=9606	PFAS	7	6	105
0.0842062	-0.0118849	0.991796	P12004	Proliferating cell nuclear antigen OS=Homo sapiens OX=9606	PCNA	38	8	204
0.0116542	-0.0128847	0.991109	O60287	Nucleolar pre-ribosomal-associated protein 1 OS=Homo sapiens OX=9606	URB1	2	2	12
0.0225806	-0.0132374	0.990867	Q9H6Q4	Cytosolic iron-sulfur assembly component 3 OS=Homo sapiens OX=9606	CIAO3	9	2	20
0.132969	-0.0134381	0.990729	P63244	Receptor of activated protein C kinase 1 OS=Homo sapiens OX=9606	RACK1	80	19	748
0.00754939	-0.0134389	0.990728	Q8N1K5	Protein THEMIS OS=Homo sapiens OX=9606	THEMIS	14	7	81
0.0293681	-0.0137645	0.990505	Q13765	Nascent polypeptide-associated complex subunit alpha OS=Homo sapiens OX=9606	NACA	20	3	48
0.076059	-0.0138169	0.990469	P55884	Eukaryotic translation initiation factor 3 subunit B OS=Homo sapiens OX=9606	EIF3B	35	23	430
0.0284907	-0.0146353	0.989907	Q9Y2K2	Serine/threonine-protein kinase SIK3 OS=Homo sapiens OX=9606	SIK3	44	32	670
0.00779148	-0.014848	0.989761	Q9UPT8	Zinc finger CCCH domain-containing protein 4 OS=Homo sapiens OX=9606	ZC3H4	5	3	6
0.0948896	-0.0151024	0.989586	Q562R1	Beta-actin-like protein 2 OS=Homo sapiens OX=9606	ACTBL2	24	8	1360
0.0244918	-0.015149	0.989554	Q12815	Tastin OS=Homo sapiens OX=9606	TROAP	18	9	75
0.0916698	-0.0151602	0.989547	P29590	Protein PML OS=Homo sapiens OX=9606	PML	41	30	885
0.00965026	-0.0154468	0.98935	Q7Z6E9	E3 ubiquitin-protein ligase RBBP6 OS=Homo sapiens OX=9606	RBBP6	4	4	40
0.0441308	-0.0163866	0.988706	O95336	6-phosphogluconolactonase OS=Homo sapiens OX=9606	PGLS	14	2	14
0.0405966	-0.0174251	0.987994	O75717	WD repeat and HMG-box DNA-binding protein 1 OS=Homo sapiens OX=9606	WDHD1	20	15	133
0.0620195	-0.0181506	0.987498	O14828	Secretory carrier-associated membrane protein 3 OS=Homo sapiens OX=9606	SCAMP3	39	8	274
0.065342	-0.0182807	0.987409	O00170	AH receptor-interacting protein OS=Homo sapiens OX=9606	AIP	29	7	179
0.0156344	-0.020551	0.985856	P11802	Cyclin-dependent kinase 4 OS=Homo sapiens OX=9606	CDK4	12	3	24
0.0385523	-0.0205677	0.985845	O94776	Metastasis-associated protein MTA2 OS=Homo sapiens OX=9606	MTA2	13	8	37
0.0449514	-0.0207061	0.98575	O95373	Importin-7 OS=Homo sapiens OX=9606	IPO7	18	13	189
0.0393017	-0.020752	0.985719	P39656	Dolichyl-diphosphooligosaccharide--protein glycosyltransferase 48 kDa subunit OS=Homo sapiens OX=9606	DDOST	20	6	121
0.035753	-0.0207822	0.985698	Q9BYM8	RanBP-type and C3HC4-type zinc finger-containing protein 1 OS=Homo sapiens OX=9606	RBCK1	30	11	122
0.0946308	-0.021332	0.985323	P82094	TATA element modulatory factor OS=Homo sapiens OX=9606	TMF1	3	3	40
0.114481	-0.0213986	0.985277	Q96CB8	Integrator complex subunit 12 OS=Homo sapiens OX=9606	INTS12	10	4	51
0.0152002	-0.0219456	0.984904	Q96GE4	Centrosomal protein of 95 kDa OS=Homo sapiens OX=9606	CEP95	5	3	39
0.148478	-0.0224567	0.984555	P22830	Ferrochelatase mitochondrial OS=Homo sapiens OX=9606	FECH	41	15	323
0.0313054	-0.0225645	0.984481	P34932	Heat shock 70 kDa protein 4 OS=Homo sapiens OX=9606	HSPA4	23	12	129
0.102895	-0.0225855	0.984467	Q99832	T-complex protein 1 subunit eta OS=Homo sapiens OX=9606	CCT7	36	14	284
0.0435801	-0.0226843	0.984399	P54277	PMS1 protein homolog 1 OS=Homo sapiens OX=9606	PMS1	18	11	93
0.117552	-0.0230753	0.984133	Q8N3U4	Cohesin subunit SA-2 OS=Homo sapiens OX=9606	STAG2	9	8	87
0.166961	-0.0232368	0.984022	Q8TDX7	Serine/threonine-protein kinase Nek7 OS=Homo sapiens OX=9606	NEK7	20	6	92
0.0805211	-0.0234083	0.983906	P61513	60S ribosomal protein L37a OS=Homo sapiens OX=9606	RPL37A	28	2	48
0.122706	-0.0244173	0.983218	P36402	Transcription factor 7 OS=Homo sapiens OX=9606	TCF7	37	8	203
0.071556	-0.0245095	0.983155	Q99708	DNA endonuclease RBBP8 OS=Homo sapiens OX=9606	RBBP8	24	12	117
0.133517	-0.0248225	0.982942	O75419	Cell division control protein 45 homolog OS=Homo sapiens OX=9606	CDC45	22	10	103
0.0294637	-0.0249131	0.98288	Q9Y5Q9	General transcription factor 3C polypeptide 3 OS=Homo sapiens OX=9606	GTF3C3	10	6	63
0.0554117	-0.0250175	0.982809	P20701	Integrin alpha-L OS=Homo sapiens OX=9606	ITGAL	18	18	318
0.0892386	-0.0254169	0.982537	P61962	DDB1- and CUL4-associated factor 7 OS=Homo sapiens OX=9606	DCAF7	53	13	512
0.0216176	-0.0259837	0.982151	O15269	Serine palmitoyltransferase 1 OS=Homo sapiens OX=9606	SPTLC1	28	10	203
0.0254573	-0.026115	0.982061	Q13572	Inositol-tetrakisphosphate 1-kinase OS=Homo sapiens OX=9606	ITPK1	17	4	49
0.0203486	-0.0263779	0.981882	Q9Y4R8	Telomere length regulation protein TEL2 homolog OS=Homo sapiens OX=9606	TELO2	27	14	226
0.118471	-0.026382	0.98188	Q6FI81	Anamorsin OS=Homo sapiens OX=9606	CIAPIN1	54	13	327
0.153991	-0.0268611	0.981554	P27708	CAD protein OS=Homo sapiens OX=9606	CAD	54	72	1570
0.0883507	-0.027324	0.981239	Q7L7L0	Histone H2A type 3 OS=Homo sapiens OX=9606	HIST3H2A	35	3	31
0.18705	-0.0275397	0.981092	Q92609	TBC1 domain family member 5 OS=Homo sapiens OX=9606	TBC1D5	42	22	431
0.0377168	-0.0275813	0.981064	O43156	TELO2-interacting protein 1 homolog OS=Homo sapiens OX=9606	TTI1	10	7	45
0.0371982	-0.0276744	0.981	Q68EM7	Rho GTPase-activating protein 17 OS=Homo sapiens OX=9606	ARHGAP17	17	10	208
0.21399	-0.0278949	0.98085	P26641	Elongation factor 1-gamma OS=Homo sapiens OX=9606	EEF1G	56	17	317
0.113014	-0.0285807	0.980384	Q9UPN7	Serine/threonine-protein phosphatase 6 regulatory subunit 1 OS=Homo sapiens OX=9606	PPP6R1	35	18	367
0.150108	-0.0287017	0.980302	Q1MSJ5	Centrosome and spindle pole-associated protein 1 OS=Homo sapiens OX=9606	CSPP1	46	37	1000
0.129927	-0.0288435	0.980206	P49721	Proteasome subunit beta type-2 OS=Homo sapiens OX=9606	PSMB2	12	2	10
0.312164	-0.0288465	0.980204	P28066	Proteasome subunit alpha type-5 OS=Homo sapiens OX=9606	PSMA5	35	6	121
0.0515048	-0.0292343	0.97994	P62266	40S ribosomal protein S23 OS=Homo sapiens OX=9606	RPS23	42	4	69
0.0851324	-0.0299404	0.979461	O76031	ATP-dependent Clp protease ATP-binding subunit clpX-like mitochondrial OS=Homo sapiens OX=9606	CLPX	4	2	20
0.131229	-0.0304479	0.979116	P62854	40S ribosomal protein S26 OS=Homo sapiens OX=9606	RPS26	21	2	50
0.0093268	-0.0306326	0.978991	P46060	Ran GTPase-activating protein 1 OS=Homo sapiens OX=9606	RANGAP1	24	12	218
0.0492384	-0.0314435	0.978441	Q96SK2	Transmembrane protein 209 OS=Homo sapiens OX=9606	TMEM209	27	7	74
0.0193948	-0.031565	0.978358	Q8N448	Ligand of Numb protein X 2 OS=Homo sapiens OX=9606	LNX2	18	7	26
0.154426	-0.0316481	0.978302	Q13547	Histone deacetylase 1 OS=Homo sapiens OX=9606	HDAC1	40	13	378
0.143511	-0.0319134	0.978122	P30876	DNA-directed RNA polymerase II subunit RPB2 OS=Homo sapiens OX=9606	POLR2B	25	21	219
0.17962	-0.0320532	0.978027	P50897	Palmitoyl-protein thioesterase 1 OS=Homo sapiens OX=9606	PPT1	45	10	276
0.0820781	-0.0324477	0.97776	Q8IXI1	Mitochondrial Rho GTPase 2 OS=Homo sapiens OX=9606	RHOT2	33	12	196
0.225832	-0.0327132	0.97758	Q99567	Nuclear pore complex protein Nup88 OS=Homo sapiens OX=9606	NUP88	48	23	609
0.0484072	-0.0337929	0.976849	Q9HB71	Calcyclin-binding protein OS=Homo sapiens OX=9606	CACYBP	27	4	68
0.302473	-0.0342664	0.976528	P62888	60S ribosomal protein L30 OS=Homo sapiens OX=9606	RPL30	57	5	180
0.0351407	-0.0346313	0.976281	Q9HC77	Centromere protein J OS=Homo sapiens OX=9606	CENPJ	9	8	122
0.0817631	-0.0346717	0.976254	Q9H0E3	Histone deacetylase complex subunit SAP130 OS=Homo sapiens OX=9606	SAP130	6	4	16
0.0924484	-0.0353885	0.975769	P78559	Microtubule-associated protein 1A OS=Homo sapiens OX=9606	MAP1A	7	10	157
0.0733969	-0.0356314	0.975605	Q92973	Transportin-1 OS=Homo sapiens OX=9606	TNPO1	17	11	150
0.137744	-0.0359855	0.975365	Q53R41	FAST kinase domain-containing protein 1 mitochondrial OS=Homo sapiens OX=9606	FASTKD1	3	2	7
0.032728	-0.0361911	0.975226	Q8NBS9	Thioredoxin domain-containing protein 5 OS=Homo sapiens OX=9606	TXNDC5	6	2	20
0.147833	-0.0362449	0.97519	P22234	Multifunctional protein ADE2 OS=Homo sapiens OX=9606	PAICS	18	6	34
0.353193	-0.0368103	0.974808	P60981	Destrin OS=Homo sapiens OX=9606	DSTN	19	3	27
0.15637	-0.0369472	0.974715	Q9Y5A9	YTH domain-containing family protein 2 OS=Homo sapiens OX=9606	YTHDF2	21	9	186
0.304869	-0.0379803	0.974018	Q9C0K0	B-cell lymphoma/leukemia 11B OS=Homo sapiens OX=9606	BCL11B	58	31	982
0.168978	-0.0379864	0.974013	P27707	Deoxycytidine kinase OS=Homo sapiens OX=9606	DCK	10	3	58
0.0971752	-0.0386911	0.973538	P61163	Alpha-centractin OS=Homo sapiens OX=9606	ACTR1A	23	6	123
0.308197	-0.0388517	0.973429	P21912	Succinate dehydrogenase [ubiquinone] iron-sulfur subunit mitochondrial OS=Homo sapiens OX=9606	SDHB	35	8	148
0.0568449	-0.0392327	0.973172	Q06210	Glutamine--fructose-6-phosphate aminotransferase [isomerizing] 1 OS=Homo sapiens OX=9606	GFPT1	9	4	32
0.20225	-0.0396187	0.972912	P06576	ATP synthase subunit beta mitochondrial OS=Homo sapiens OX=9606	ATP5F1B	71	24	912
0.390833	-0.0398139	0.97278	Q9NR56	Muscleblind-like protein 1 OS=Homo sapiens OX=9606	MBNL1	33	10	584
0.095186	-0.0399052	0.972719	Q92974	Rho guanine nucleotide exchange factor 2 OS=Homo sapiens OX=9606	ARHGEF2	15	12	126
0.177192	-0.0399608	0.972681	Q15382	GTP-binding protein Rheb OS=Homo sapiens OX=9606	RHEB	22	4	75
0.0321749	-0.0403165	0.972442	Q9Y467	Sal-like protein 2 OS=Homo sapiens OX=9606	SALL2	12	6	125
0.0449985	-0.0406576	0.972212	P56937	3-keto-steroid reductase OS=Homo sapiens OX=9606	HSD17B7	6	2	25
0.177014	-0.0415658	0.9716	O75746	Calcium-binding mitochondrial carrier protein Aralar1 OS=Homo sapiens OX=9606	SLC25A12	26	15	234
0.374178	-0.0422439	0.971143	O15235	28S ribosomal protein S12 mitochondrial OS=Homo sapiens OX=9606	MRPS12	25	2	21
0.124713	-0.0424833	0.970982	P84243	Histone H3.3 OS=Homo sapiens OX=9606	H3-3A	10	2	51
0.251252	-0.0425529	0.970935	Q7LBC6	Lysine-specific demethylase 3B OS=Homo sapiens OX=9606	KDM3B	35	40	730
0.147287	-0.0435402	0.970271	Q04759	Protein kinase C theta type OS=Homo sapiens OX=9606	PRKCQ	16	8	97
0.0985311	-0.0436219	0.970216	Q15652	Probable JmjC domain-containing histone demethylation protein 2C OS=Homo sapiens OX=9606	JMJD1C	10	17	202
0.313756	-0.043944	0.97	P04406	Glyceraldehyde-3-phosphate dehydrogenase OS=Homo sapiens OX=9606	GAPDH	36	7	199
0.908019	-0.044955	0.96932	P50416	Carnitine O-palmitoyltransferase 1 liver isoform OS=Homo sapiens OX=9606	CPT1A	23	16	327
0.0182787	-0.045099	0.969223	O15516	Circadian locomoter output cycles protein kaput OS=Homo sapiens OX=9606	CLOCK	3	2	5
0.0681368	-0.045425	0.969004	Q08945	FACT complex subunit SSRP1 OS=Homo sapiens OX=9606	SSRP1	14	8	88
0.0588926	-0.0454412	0.968993	Q13045	Protein flightless-1 homolog OS=Homo sapiens OX=9606	FLII	15	12	94
0.223477	-0.045512	0.968946	P15880	40S ribosomal protein S2 OS=Homo sapiens OX=9606	RPS2	21	5	53
0.664703	-0.0457121	0.968812	Q9NW64	Pre-mRNA-splicing factor RBM22 OS=Homo sapiens OX=9606	RBM22	40	14	458
0.117673	-0.0458513	0.968718	P54136	Arginine--tRNA ligase cytoplasmic OS=Homo sapiens OX=9606	RARS1	29	14	183
0.200801	-0.0472818	0.967758	Q09472	Histone acetyltransferase p300 OS=Homo sapiens OX=9606	EP300	22	37	714
0.0365072	-0.0478016	0.967409	P86790	Vacuolar fusion protein CCZ1 homolog B OS=Homo sapiens OX=9606	CCZ1B	16	6	43
0.0447906	-0.047998	0.967278	Q96G46	tRNA-dihydrouridine(47) synthase [NAD(P)(+)]-like OS=Homo sapiens OX=9606	DUS3L	11	4	50
0.128574	-0.0480551	0.967239	O15027	Protein transport protein Sec16A OS=Homo sapiens OX=9606	SEC16A	26	35	527
0.418299	-0.048106	0.967205	P13639	Elongation factor 2 OS=Homo sapiens OX=9606	EEF2	34	19	350
0.670566	-0.0488295	0.96672	Q53GQ0	Very-long-chain 3-oxoacyl-CoA reductase OS=Homo sapiens OX=9606	HSD17B12	12	3	61
0.34507	-0.0488398	0.966713	P02786	Transferrin receptor protein 1 OS=Homo sapiens OX=9606	TFRC	41	26	750
0.26767	-0.0492567	0.966434	P55060	Exportin-2 OS=Homo sapiens OX=9606	CSE1L	31	23	442
0.215538	-0.04945	0.966305	Q9BZK7	F-box-like/WD repeat-containing protein TBL1XR1 OS=Homo sapiens OX=9606	TBL1XR1	47	16	474
0.184278	-0.0497111	0.96613	Q13555	Calcium/calmodulin-dependent protein kinase type II subunit gamma OS=Homo sapiens OX=9606	CAMK2G	4	2	7
0.121175	-0.0502263	0.965785	Q9HBG6	Intraflagellar transport protein 122 homolog OS=Homo sapiens OX=9606	IFT122	2	2	3
0.122318	-0.0502296	0.965783	P31947	14-3-3 protein sigma OS=Homo sapiens OX=9606	SFN	28	6	86
0.567942	-0.0507214	0.965453	P43403	Tyrosine-protein kinase ZAP-70 OS=Homo sapiens OX=9606	ZAP70	37	16	290
0.209528	-0.0508393	0.965375	Q9BSD7	Cancer-related nucleoside-triphosphatase OS=Homo sapiens OX=9606	NTPCR	71	11	428
0.0251788	-0.0508608	0.96536	Q9NY65	Tubulin alpha-8 chain OS=Homo sapiens OX=9606	TUBA8	39	17	4251
0.0224043	-0.0510029	0.965265	Q9NYY8	FAST kinase domain-containing protein 2 mitochondrial OS=Homo sapiens OX=9606	FASTKD2	6	3	11
0.0735103	-0.051176	0.965149	Q5VWZ2	Lysophospholipase-like protein 1 OS=Homo sapiens OX=9606	LYPLAL1	24	3	4
0.497644	-0.0515174	0.964921	P98170	E3 ubiquitin-protein ligase XIAP OS=Homo sapiens OX=9606	XIAP	76	30	1100
0.476876	-0.0517472	0.964767	P14868	Aspartate--tRNA ligase cytoplasmic OS=Homo sapiens OX=9606	DARS1	33	14	272
0.0759436	-0.052062	0.964557	Q5JSP0	FYVE RhoGEF and PH domain-containing protein 3 OS=Homo sapiens OX=9606	FGD3	13	6	59
0.262954	-0.0526804	0.964143	Q01196	Runt-related transcription factor 1 OS=Homo sapiens OX=9606	RUNX1	46	13	338
0.534655	-0.0530395	0.963903	Q9Y5M8	Signal recognition particle receptor subunit beta OS=Homo sapiens OX=9606	SRPRB	41	8	132
0.114434	-0.053225	0.96378	P26639	Threonine--tRNA ligase 1 cytoplasmic OS=Homo sapiens OX=9606	TARS1	9	5	80
0.268502	-0.0533888	0.96367	Q8TCG1	Protein CIP2A OS=Homo sapiens OX=9606	CIP2A	11	10	77
0.105319	-0.0540497	0.963229	P28340	DNA polymerase delta catalytic subunit OS=Homo sapiens OX=9606	POLD1	48	38	790
0.868263	-0.0546699	0.962815	P62263	40S ribosomal protein S14 OS=Homo sapiens OX=9606	RPS14	64	6	163
0.0580584	-0.0553483	0.962362	P07766	T-cell surface glycoprotein CD3 epsilon chain OS=Homo sapiens OX=9606	CD3E	12	2	52
0.29125	-0.0554698	0.962281	P68371	Tubulin beta-4B chain OS=Homo sapiens OX=9606	TUBB4B	81	31	14196
0.0910875	-0.0561483	0.961829	P00441	Superoxide dismutase [Cu-Zn] OS=Homo sapiens OX=9606	SOD1	58	5	69
0.255593	-0.0561825	0.961806	Q9BWH6	RNA polymerase II-associated protein 1 OS=Homo sapiens OX=9606	RPAP1	21	18	347
0.311471	-0.0564899	0.961601	Q9H000	Probable E3 ubiquitin-protein ligase makorin-2 OS=Homo sapiens OX=9606	MKRN2	30	10	246
0.0964367	-0.0565318	0.961573	Q15025	TNFAIP3-interacting protein 1 OS=Homo sapiens OX=9606	TNIP1	32	15	287
0.357283	-0.0567803	0.961407	O43684	Mitotic checkpoint protein BUB3 OS=Homo sapiens OX=9606	BUB3	30	6	111
0.643662	-0.057502	0.960926	P07384	Calpain-1 catalytic subunit OS=Homo sapiens OX=9606	CAPN1	53	27	614
0.134397	-0.0582457	0.960431	Q9UBX3	Mitochondrial dicarboxylate carrier OS=Homo sapiens OX=9606	SLC25A10	24	6	101
0.436413	-0.0585352	0.960239	P24941	Cyclin-dependent kinase 2 OS=Homo sapiens OX=9606	CDK2	36	9	163
0.0723617	-0.0586592	0.960156	Q96L91	E1A-binding protein p400 OS=Homo sapiens OX=9606	EP400	4	6	20
0.223104	-0.0587095	0.960123	Q99439	Calponin-2 OS=Homo sapiens OX=9606	CNN2	46	9	175
0.090714	-0.0590452	0.959899	Q15648	Mediator of RNA polymerase II transcription subunit 1 OS=Homo sapiens OX=9606	MED1	7	9	69
0.188665	-0.059255	0.95976	Q9BZL6	Serine/threonine-protein kinase D2 OS=Homo sapiens OX=9606	PRKD2	16	8	128
0.277185	-0.0596025	0.959528	P60174	Triosephosphate isomerase OS=Homo sapiens OX=9606	TPI1	51	10	208
0.0790713	-0.060245	0.959101	Q9Y592	Centrosomal protein of 83 kDa OS=Homo sapiens OX=9606	CEP83	7	4	55
0.257996	-0.0607094	0.958793	Q96GX5	Serine/threonine-protein kinase greatwall OS=Homo sapiens OX=9606	MASTL	15	8	58
0.028384	-0.060858	0.958694	Q96BW9	Phosphatidate cytidylyltransferase mitochondrial OS=Homo sapiens OX=9606	TAMM41	6	2	14
0.314738	-0.0611591	0.958494	Q99519	Sialidase-1 OS=Homo sapiens OX=9606	NEU1	6	2	33
0.143542	-0.0616316	0.95818	Q92841	Probable ATP-dependent RNA helicase DDX17 OS=Homo sapiens OX=9606	DDX17	28	16	274
0.211926	-0.062113	0.95786	Q9P0J7	E3 ubiquitin-protein ligase KCMF1 OS=Homo sapiens OX=9606	KCMF1	48	11	431
0.948574	-0.0622294	0.957783	Q8N1F7	Nuclear pore complex protein Nup93 OS=Homo sapiens OX=9606	NUP93	57	39	1172
0.256667	-0.0622377	0.957777	Q8TCJ2	Dolichyl-diphosphooligosaccharide--protein glycosyltransferase subunit STT3B OS=Homo sapiens OX=9606	STT3B	3	2	24
0.134672	-0.0628564	0.957367	Q86SE9	Polycomb group RING finger protein 5 OS=Homo sapiens OX=9606	PCGF5	9	2	28
0.311336	-0.0643974	0.956345	P49116	Nuclear receptor subfamily 2 group C member 2 OS=Homo sapiens OX=9606	NR2C2	12	4	28
0.045864	-0.0650848	0.955889	Q5VYK3	Proteasome adapter and scaffold protein ECM29 OS=Homo sapiens OX=9606	ECPAS	1	2	10
1.13899	-0.0652384	0.955787	Q96CN7	Isochorismatase domain-containing protein 1 OS=Homo sapiens OX=9606	ISOC1	17	4	76
0.136358	-0.0656264	0.95553	Q9BSJ2	Gamma-tubulin complex component 2 OS=Homo sapiens OX=9606	TUBGCP2	37	25	262
0.0652132	-0.0659621	0.955308	Q96IU4	Protein ABHD14B OS=Homo sapiens OX=9606	ABHD14B	37	6	62
0.267217	-0.0659931	0.955288	O75380	NADH dehydrogenase [ubiquinone] iron-sulfur protein 6 mitochondrial OS=Homo sapiens OX=9606	NDUFS6	54	5	152
0.250162	-0.066313	0.955076	Q96PK6	RNA-binding protein 14 OS=Homo sapiens OX=9606	RBM14	14	7	132
0.0915059	-0.0668441	0.954724	Q15054	DNA polymerase delta subunit 3 OS=Homo sapiens OX=9606	POLD3	15	6	115
0.151288	-0.0668506	0.95472	O00767	Acyl-CoA desaturase OS=Homo sapiens OX=9606	SCD	17	4	103
0.239121	-0.0670997	0.954555	Q3ZCQ8	Mitochondrial import inner membrane translocase subunit TIM50 OS=Homo sapiens OX=9606	TIMM50	31	9	290
0.50169	-0.0672514	0.954455	Q13490	Baculoviral IAP repeat-containing protein 2 OS=Homo sapiens OX=9606	BIRC2	56	25	563
0.337591	-0.0678904	0.954032	P06748	Nucleophosmin OS=Homo sapiens OX=9606	NPM1	38	7	257
1.00791	-0.0682938	0.953765	P47985	Cytochrome b-c1 complex subunit Rieske mitochondrial OS=Homo sapiens OX=9606	UQCRFS1	22	6	153
0.0867897	-0.0691987	0.953167	Q96KA5	Cleft lip and palate transmembrane protein 1-like protein OS=Homo sapiens OX=9606	CLPTM1L	25	7	88
0.246423	-0.0692715	0.953119	Q9BTX1	Nucleoporin NDC1 OS=Homo sapiens OX=9606	NDC1	23	9	149
0.550015	-0.0698721	0.952722	P04818	Thymidylate synthase OS=Homo sapiens OX=9606	TYMS	23	5	38
0.31258	-0.0702194	0.952493	A5YKK6	CCR4-NOT transcription complex subunit 1 OS=Homo sapiens OX=9606	CNOT1	33	60	880
0.522933	-0.0705114	0.9523	Q9UBS4	DnaJ homolog subfamily B member 11 OS=Homo sapiens OX=9606	DNAJB11	32	9	192
0.20995	-0.0706394	0.952216	P62136	Serine/threonine-protein phosphatase PP1-alpha catalytic subunit OS=Homo sapiens OX=9606	PPP1CA	45	12	160
0.193136	-0.070804	0.952107	Q9P258	Protein RCC2 OS=Homo sapiens OX=9606	RCC2	41	15	285
0.176334	-0.0711947	0.951849	O14733	Dual specificity mitogen-activated protein kinase kinase 7 OS=Homo sapiens OX=9606	MAP2K7	25	7	118
0.0694635	-0.0722099	0.95118	P78395	Melanoma antigen preferentially expressed in tumors OS=Homo sapiens OX=9606	PRAME	7	2	4
0.103614	-0.0723941	0.951058	Q7Z591	Microtubule organization protein AKNA OS=Homo sapiens OX=9606	AKNA	27	24	462
0.037984	-0.0728088	0.950785	O43143	Pre-mRNA-splicing factor ATP-dependent RNA helicase DHX15 OS=Homo sapiens OX=9606	DHX15	19	11	133
0.530176	-0.0734325	0.950374	Q96C19	EF-hand domain-containing protein D2 OS=Homo sapiens OX=9606	EFHD2	45	12	310
0.162299	-0.0736156	0.950254	O94874	E3 UFM1-protein ligase 1 OS=Homo sapiens OX=9606	UFL1	37	25	431
0.522069	-0.0737002	0.950198	P43243	Matrin-3 OS=Homo sapiens OX=9606	MATR3	45	26	677
0.0515377	-0.0740588	0.949962	P50750	Cyclin-dependent kinase 9 OS=Homo sapiens OX=9606	CDK9	14	5	56
0.0632028	-0.0752329	0.949189	Q9Y2I7	1-phosphatidylinositol 3-phosphate 5-kinase OS=Homo sapiens OX=9606	PIKFYVE	8	10	87
0.313874	-0.0753025	0.949143	P42285	Exosome RNA helicase MTR4 OS=Homo sapiens OX=9606	MTREX	14	10	97
0.0649673	-0.0757478	0.94885	Q02086	Transcription factor Sp2 OS=Homo sapiens OX=9606	SP2	4	2	20
0.6585	-0.0762411	0.948526	Q6P2E9	Enhancer of mRNA-decapping protein 4 OS=Homo sapiens OX=9606	EDC4	30	24	434
0.654658	-0.0762767	0.948502	P15153	Ras-related C3 botulinum toxin substrate 2 OS=Homo sapiens OX=9606	RAC2	49	7	191
0.548553	-0.0765142	0.948346	Q15233	Non-POU domain-containing octamer-binding protein OS=Homo sapiens OX=9606	NONO	49	17	721
0.15167	-0.0773675	0.947785	Q8TD19	Serine/threonine-protein kinase Nek9 OS=Homo sapiens OX=9606	NEK9	12	8	69
0.274176	-0.0776902	0.947574	Q8TA86	Retinitis pigmentosa 9 protein OS=Homo sapiens OX=9606	RP9	18	3	43
0.257117	-0.0782576	0.947201	Q96P70	Importin-9 OS=Homo sapiens OX=9606	IPO9	22	14	205
0.855723	-0.0786342	0.946954	Q8WWC4	m-AAA protease-interacting protein 1 mitochondrial OS=Homo sapiens OX=9606	MAIP1	22	6	118
0.0826284	-0.0792616	0.946542	P48507	Glutamate--cysteine ligase regulatory subunit OS=Homo sapiens OX=9606	GCLM	15	3	21
0.152923	-0.0795254	0.946369	Q6P4A7	Sideroflexin-4 OS=Homo sapiens OX=9606	SFXN4	13	3	19
0.194089	-0.0806321	0.945643	Q14152	Eukaryotic translation initiation factor 3 subunit A OS=Homo sapiens OX=9606	EIF3A	26	33	593
0.28348	-0.0812005	0.945271	O43837	Isocitrate dehydrogenase [NAD] subunit beta mitochondrial OS=Homo sapiens OX=9606	IDH3B	44	13	368
0.232616	-0.0812604	0.945231	P04234	T-cell surface glycoprotein CD3 delta chain OS=Homo sapiens OX=9606	CD3D	12	2	52
0.0830399	-0.0814737	0.945092	Q92621	Nuclear pore complex protein Nup205 OS=Homo sapiens OX=9606	NUP205	34	49	813
0.141219	-0.0818328	0.944857	Q9H0U4	Ras-related protein Rab-1B OS=Homo sapiens OX=9606	RAB1B	43	6	61
0.310875	-0.0826245	0.944338	Q13546	Receptor-interacting serine/threonine-protein kinase 1 OS=Homo sapiens OX=9606	RIPK1	22	9	133
0.968356	-0.082744	0.94426	Q16566	Calcium/calmodulin-dependent protein kinase type IV OS=Homo sapiens OX=9606	CAMK4	29	11	151
0.116574	-0.0829934	0.944097	Q2NL68	Proline and serine-rich protein 3 OS=Homo sapiens OX=9606	PROSER3	37	8	240
0.655791	-0.0832404	0.943935	P57740	Nuclear pore complex protein Nup107 OS=Homo sapiens OX=9606	NUP107	44	27	407
0.0618291	-0.0835688	0.94372	Q96RQ3	Methylcrotonoyl-CoA carboxylase subunit alpha mitochondrial OS=Homo sapiens OX=9606	MCCC1	21	9	116
0.143668	-0.0838417	0.943542	P04843	Dolichyl-diphosphooligosaccharide--protein glycosyltransferase subunit 1 OS=Homo sapiens OX=9606	RPN1	54	24	517
0.407829	-0.0839322	0.943483	P14174	Macrophage migration inhibitory factor OS=Homo sapiens OX=9606	MIF	37	3	296
0.0774377	-0.0842257	0.943291	Q9HAS0	Protein Njmu-R1 OS=Homo sapiens OX=9606	C17orf75	9	3	22
0.0548618	-0.0842785	0.943256	Q86VM9	Zinc finger CCCH domain-containing protein 18 OS=Homo sapiens OX=9606	ZC3H18	17	10	115
0.0946489	-0.0844293	0.943158	Q9UN37	Vacuolar protein sorting-associated protein 4A OS=Homo sapiens OX=9606	VPS4A	17	6	79
0.0715355	-0.0853573	0.942551	P02788	Lactotransferrin OS=Homo sapiens OX=9606	LTF	3	2	30
0.0361023	-0.0857548	0.942291	Q7Z7K0	COX assembly mitochondrial protein homolog OS=Homo sapiens OX=9606	CMC1	20	2	40
0.587868	-0.0859727	0.942149	Q15003	Condensin complex subunit 2 OS=Homo sapiens OX=9606	NCAPH	44	19	403
0.269261	-0.086378	0.941884	Q9UJZ1	Stomatin-like protein 2 mitochondrial OS=Homo sapiens OX=9606	STOML2	12	3	25
0.160415	-0.087353	0.941248	Q7Z3B3	KAT8 regulatory NSL complex subunit 1 OS=Homo sapiens OX=9606	KANSL1	9	6	74
0.489426	-0.0873643	0.941241	Q96PM5	RING finger and CHY zinc finger domain-containing protein 1 OS=Homo sapiens OX=9606	RCHY1	51	10	190
0.688622	-0.0876928	0.941026	Q9UNT1	Rab-like protein 2B OS=Homo sapiens OX=9606	RABL2B	28	6	130
0.29427	-0.0880279	0.940808	Q15637	Splicing factor 1 OS=Homo sapiens OX=9606	SF1	29	12	338
0.122002	-0.08807	0.94078	Q9ULL5	Proline-rich protein 12 OS=Homo sapiens OX=9606	PRR12	22	20	314
0.739278	-0.0881768	0.940711	Q92769	Histone deacetylase 2 OS=Homo sapiens OX=9606	HDAC2	25	9	232
0.180424	-0.0881983	0.940697	Q8IVH2	Forkhead box protein P4 OS=Homo sapiens OX=9606	FOXP4	46	17	363
0.0458985	-0.088408	0.94056	Q9UKZ1	CCR4-NOT transcription complex subunit 11 OS=Homo sapiens OX=9606	CNOT11	9	3	33
0.122821	-0.0894617	0.939873	Q8WVX9	Fatty acyl-CoA reductase 1 OS=Homo sapiens OX=9606	FAR1	18	7	96
0.723012	-0.089778	0.939667	Q9H4A3	Serine/threonine-protein kinase WNK1 OS=Homo sapiens OX=9606	WNK1	10	16	222
0.116566	-0.0904545	0.939227	P05166	Propionyl-CoA carboxylase beta chain mitochondrial OS=Homo sapiens OX=9606	PCCB	10	4	36
0.254468	-0.0904618	0.939222	Q6P9H5	GTPase IMAP family member 6 OS=Homo sapiens OX=9606	GIMAP6	12	3	20
0.0619173	-0.0905731	0.93915	O15014	Zinc finger protein 609 OS=Homo sapiens OX=9606	ZNF609	9	8	101
0.440136	-0.0910962	0.938809	Q9NU22	Midasin OS=Homo sapiens OX=9606	MDN1	14	55	508
0.328794	-0.0910973	0.938808	Q9ULK4	Mediator of RNA polymerase II transcription subunit 23 OS=Homo sapiens OX=9606	MED23	13	14	184
0.113085	-0.0912581	0.938704	O95433	Activator of 90 kDa heat shock protein ATPase homolog 1 OS=Homo sapiens OX=9606	AHSA1	49	13	255
0.152324	-0.0914304	0.938592	Q96HS1	Serine/threonine-protein phosphatase PGAM5 mitochondrial OS=Homo sapiens OX=9606	PGAM5	12	4	87
0.65219	-0.091737	0.938392	Q9UI12	V-type proton ATPase subunit H OS=Homo sapiens OX=9606	ATP6V1H	25	9	159
0.099113	-0.0927365	0.937742	Q5TA31	E3 ubiquitin-protein ligase RNF187 OS=Homo sapiens OX=9606	RNF187	23	4	32
1.25905	-0.093128	0.937488	O95299	NADH dehydrogenase [ubiquinone] 1 alpha subcomplex subunit 10 mitochondrial OS=Homo sapiens OX=9606	NDUFA10	28	7	144
0.154815	-0.0933534	0.937341	Q8N684	Cleavage and polyadenylation specificity factor subunit 7 OS=Homo sapiens OX=9606	CPSF7	12	4	37
0.723081	-0.0940015	0.93692	O60884	DnaJ homolog subfamily A member 2 OS=Homo sapiens OX=9606	DNAJA2	58	15	347
0.137347	-0.0941157	0.936846	Q9Y4A5	Transformation/transcription domain-associated protein OS=Homo sapiens OX=9606	TRRAP	3	8	39
0.0891654	-0.0941687	0.936812	Q04837	Single-stranded DNA-binding protein mitochondrial OS=Homo sapiens OX=9606	SSBP1	28	3	53
0.205529	-0.0945559	0.93656	P28290	Protein ITPRID2 OS=Homo sapiens OX=9606	ITPRID2	9	7	59
0.436393	-0.0945672	0.936553	P35610	Sterol O-acyltransferase 1 OS=Homo sapiens OX=9606	SOAT1	16	6	131
0.237099	-0.0948579	0.936364	A3KMH1	von Willebrand factor A domain-containing protein 8 OS=Homo sapiens OX=9606	VWA8	25	34	376
0.216522	-0.0948632	0.936361	P49368	T-complex protein 1 subunit gamma OS=Homo sapiens OX=9606	CCT3	41	18	355
0.664202	-0.0950668	0.936229	Q8WWM7	Ataxin-2-like protein OS=Homo sapiens OX=9606	ATXN2L	24	18	391
1.2946	-0.095532	0.935927	P84095	Rho-related GTP-binding protein RhoG OS=Homo sapiens OX=9606	RHOG	67	9	270
0.339114	-0.0960267	0.935606	Q9NSD9	Phenylalanine--tRNA ligase beta subunit OS=Homo sapiens OX=9606	FARSB	27	14	189
0.230278	-0.0960545	0.935588	O15379	Histone deacetylase 3 OS=Homo sapiens OX=9606	HDAC3	24	8	115
0.822413	-0.097542	0.934624	P0DJD0	RANBP2-like and GRIP domain-containing protein 1 OS=Homo sapiens OX=9606	RGPD1	32	42	938
0.107039	-0.0980224	0.934313	Q2VPK5	Cytoplasmic tRNA 2-thiolation protein 2 OS=Homo sapiens OX=9606	CTU2	8	3	34
0.402089	-0.0984449	0.934039	P62195	26S proteasome regulatory subunit 8 OS=Homo sapiens OX=9606	PSMC5	35	12	165
0.278148	-0.100819	0.932503	Q66K74	Microtubule-associated protein 1S OS=Homo sapiens OX=9606	MAP1S	6	4	13
0.332107	-0.100932	0.93243	Q8WXI9	Transcriptional repressor p66-beta OS=Homo sapiens OX=9606	GATAD2B	32	12	249
0.751224	-0.102419	0.93147	P35658	Nuclear pore complex protein Nup214 OS=Homo sapiens OX=9606	NUP214	42	52	2055
0.31203	-0.102767	0.931245	Q9HCM7	Fibrosin-1-like protein OS=Homo sapiens OX=9606	FBRSL1	30	18	494
0.44199	-0.103875	0.93053	Q8TEX9	Importin-4 OS=Homo sapiens OX=9606	IPO4	19	15	152
0.539598	-0.104787	0.929942	P11388	DNA topoisomerase 2-alpha OS=Homo sapiens OX=9606	TOP2A	4	4	53
0.801237	-0.105097	0.929742	Q14974	Importin subunit beta-1 OS=Homo sapiens OX=9606	KPNB1	31	19	366
0.475205	-0.105492	0.929488	P12236	ADP/ATP translocase 3 OS=Homo sapiens OX=9606	SLC25A6	74	19	783
1.34735	-0.105654	0.929383	P62269	40S ribosomal protein S18 OS=Homo sapiens OX=9606	RPS18	43	8	182
0.576453	-0.106323	0.928953	Q9NPI6	mRNA-decapping enzyme 1A OS=Homo sapiens OX=9606	DCP1A	25	8	105
1.06661	-0.107309	0.928318	Q15365	Poly(rC)-binding protein 1 OS=Homo sapiens OX=9606	PCBP1	73	15	471
1.16133	-0.107758	0.928029	P01850	T cell receptor beta constant 1 OS=Homo sapiens OX=9606	TRBC1	36	5	191
0.166234	-0.10831	0.927674	P33992	DNA replication licensing factor MCM5 OS=Homo sapiens OX=9606	MCM5	21	10	105
0.452709	-0.108539	0.927527	Q8ND24	RING finger protein 214 OS=Homo sapiens OX=9606	RNF214	38	21	408
0.483674	-0.108633	0.927466	Q15596	Nuclear receptor coactivator 2 OS=Homo sapiens OX=9606	NCOA2	11	10	117
0.692124	-0.109239	0.927077	P61247	40S ribosomal protein S3a OS=Homo sapiens OX=9606	RPS3A	17	4	34
1.19442	-0.1094	0.926973	Q9Y3F4	Serine-threonine kinase receptor-associated protein OS=Homo sapiens OX=9606	STRAP	7	2	5
0.426853	-0.109843	0.926689	Q9P021	Cysteine-rich PDZ-binding protein OS=Homo sapiens OX=9606	CRIPT	28	2	50
0.509258	-0.110782	0.926086	P45880	Voltage-dependent anion-selective channel protein 2 OS=Homo sapiens OX=9606	VDAC2	50	10	233
0.407072	-0.111119	0.92587	Q8N137	Centrobin OS=Homo sapiens OX=9606	CNTROB	11	6	80
1.87802	-0.111488	0.925633	P16615	Sarcoplasmic/endoplasmic reticulum calcium ATPase 2 OS=Homo sapiens OX=9606	ATP2A2	35	27	610
0.703845	-0.111521	0.925611	P62424	60S ribosomal protein L7a OS=Homo sapiens OX=9606	RPL7A	20	4	91
0.505731	-0.112085	0.92525	P51570	Galactokinase OS=Homo sapiens OX=9606	GALK1	33	10	229
0.571672	-0.11255	0.924952	P62913	60S ribosomal protein L11 OS=Homo sapiens OX=9606	RPL11	24	4	126
0.349826	-0.112662	0.92488	P55084	Trifunctional enzyme subunit beta mitochondrial OS=Homo sapiens OX=9606	HADHB	24	10	252
0.620174	-0.113348	0.92444	P50213	Isocitrate dehydrogenase [NAD] subunit alpha mitochondrial OS=Homo sapiens OX=9606	IDH3A	37	11	142
0.67069	-0.113383	0.924418	P48444	Coatomer subunit delta OS=Homo sapiens OX=9606	ARCN1	23	9	118
0.737134	-0.113695	0.924218	O00303	Eukaryotic translation initiation factor 3 subunit F OS=Homo sapiens OX=9606	EIF3F	31	9	249
0.332167	-0.114025	0.924007	P0CG12	Decreased expression in renal and prostate cancer protein OS=Homo sapiens OX=9606	DERPC	28	7	99
0.234406	-0.114133	0.923937	P04114	Apolipoprotein B-100 OS=Homo sapiens OX=9606	APOB	0	2	63
0.749616	-0.114155	0.923923	P25490	Transcriptional repressor protein YY1 OS=Homo sapiens OX=9606	YY1	45	13	430
0.0549082	-0.114883	0.923457	Q96MF7	E3 SUMO-protein ligase NSE2 OS=Homo sapiens OX=9606	NSMCE2	15	2	25
0.10523	-0.115784	0.922881	P10398	Serine/threonine-protein kinase A-Raf OS=Homo sapiens OX=9606	ARAF	17	8	85
0.503033	-0.115966	0.922764	O00268	Transcription initiation factor TFIID subunit 4 OS=Homo sapiens OX=9606	TAF4	23	15	297
0.222934	-0.116151	0.922646	P84085	ADP-ribosylation factor 5 OS=Homo sapiens OX=9606	ARF5	40	6	183
0.3848	-0.117045	0.922074	Q5T4S7	E3 ubiquitin-protein ligase UBR4 OS=Homo sapiens OX=9606	UBR4	22	80	1037
1.42148	-0.120203	0.920058	P06493	Cyclin-dependent kinase 1 OS=Homo sapiens OX=9606	CDK1	70	17	779
0.0807421	-0.120417	0.919922	O43933	Peroxisome biogenesis factor 1 OS=Homo sapiens OX=9606	PEX1	6	7	18
0.64819	-0.121605	0.919165	Q92576	PHD finger protein 3 OS=Homo sapiens OX=9606	PHF3	14	16	318
0.508565	-0.121752	0.919071	Q96NW4	Ankyrin repeat domain-containing protein 27 OS=Homo sapiens OX=9606	ANKRD27	5	3	29
0.0740281	-0.122753	0.918434	Q8WTW3	Conserved oligomeric Golgi complex subunit 1 OS=Homo sapiens OX=9606	COG1	10	6	42
0.708202	-0.122973	0.918294	Q96CS3	FAS-associated factor 2 OS=Homo sapiens OX=9606	FAF2	24	7	134
0.836494	-0.123176	0.918164	O00471	Exocyst complex component 5 OS=Homo sapiens OX=9606	EXOC5	17	9	52
0.0901254	-0.123269	0.918105	P40222	Alpha-taxilin OS=Homo sapiens OX=9606	TXLNA	13	3	15
0.904112	-0.123673	0.917848	P28288	ATP-binding cassette sub-family D member 3 OS=Homo sapiens OX=9606	ABCD3	29	14	200
0.360568	-0.124051	0.917607	Q9UI26	Importin-11 OS=Homo sapiens OX=9606	IPO11	15	9	108
0.0787266	-0.12411	0.91757	Q9GZT9	Egl nine homolog 1 OS=Homo sapiens OX=9606	EGLN1	13	4	47
1.03857	-0.124555	0.917287	P06729	T-cell surface antigen CD2 OS=Homo sapiens OX=9606	CD2	24	8	223
0.50174	-0.125744	0.916531	P42575	Caspase-2 OS=Homo sapiens OX=9606	CASP2	18	6	58
1.22802	-0.126805	0.915857	Q9BV38	WD repeat-containing protein 18 OS=Homo sapiens OX=9606	WDR18	24	9	136
1.60042	-0.127942	0.915136	Q14671	Pumilio homolog 1 OS=Homo sapiens OX=9606	PUM1	34	29	787
1.39155	-0.128583	0.914729	P50570	Dynamin-2 OS=Homo sapiens OX=9606	DNM2	32	20	328
0.286208	-0.129512	0.91414	Q5BKZ1	DBIRD complex subunit ZNF326 OS=Homo sapiens OX=9606	ZNF326	10	4	33
0.821739	-0.130117	0.913757	Q9UHD8	Septin-9 OS=Homo sapiens OX=9606	SEPTIN9	35	16	324
0.928494	-0.131146	0.913106	P53597	Succinate--CoA ligase [ADP/GDP-forming] subunit alpha mitochondrial OS=Homo sapiens OX=9606	SUCLG1	25	6	172
0.320487	-0.131284	0.913019	Q5VZL5	Zinc finger MYM-type protein 4 OS=Homo sapiens OX=9606	ZMYM4	9	9	71
0.490521	-0.132308	0.912371	Q9Y285	Phenylalanine--tRNA ligase alpha subunit OS=Homo sapiens OX=9606	FARSA	56	21	1070
0.302526	-0.132408	0.912308	Q99829	Copine-1 OS=Homo sapiens OX=9606	CPNE1	16	7	103
1.05351	-0.133041	0.911907	Q969Z0	FAST kinase domain-containing protein 4 OS=Homo sapiens OX=9606	TBRG4	12	5	70
1.09314	-0.133153	0.911837	P25705	ATP synthase subunit alpha mitochondrial OS=Homo sapiens OX=9606	ATP5F1A	59	27	3225
0.123427	-0.133668	0.911511	Q96A33	Coiled-coil domain-containing protein 47 OS=Homo sapiens OX=9606	CCDC47	10	3	28
0.178516	-0.133688	0.911498	O43264	Centromere/kinetochore protein zw10 homolog OS=Homo sapiens OX=9606	ZW10	21	12	114
0.122461	-0.134716	0.910849	Q13370	cGMP-inhibited 3'5'-cyclic phosphodiesterase B OS=Homo sapiens OX=9606	PDE3B	10	7	64
0.463253	-0.134728	0.910842	Q92888	Rho guanine nucleotide exchange factor 1 OS=Homo sapiens OX=9606	ARHGEF1	24	16	337
0.981237	-0.135988	0.910046	P06239	Tyrosine-protein kinase Lck OS=Homo sapiens OX=9606	LCK	64	22	567
0.81317	-0.136737	0.909574	Q8WUM0	Nuclear pore complex protein Nup133 OS=Homo sapiens OX=9606	NUP133	34	28	445
0.228115	-0.136786	0.909543	P78344	Eukaryotic translation initiation factor 4 gamma 2 OS=Homo sapiens OX=9606	EIF4G2	11	9	75
0.637083	-0.137041	0.909382	Q9UIA9	Exportin-7 OS=Homo sapiens OX=9606	XPO7	35	27	522
0.433486	-0.138233	0.908631	P06400	Retinoblastoma-associated protein OS=Homo sapiens OX=9606	RB1	32	26	436
1.23343	-0.138652	0.908368	P00813	Adenosine deaminase OS=Homo sapiens OX=9606	ADA	79	22	1531
0.232868	-0.13951	0.907828	Q86Y39	NADH dehydrogenase [ubiquinone] 1 alpha subcomplex subunit 11 OS=Homo sapiens OX=9606	NDUFA11	50	4	43
0.382327	-0.139923	0.907568	Q12905	Interleukin enhancer-binding factor 2 OS=Homo sapiens OX=9606	ILF2	43	12	203
0.104122	-0.139954	0.907548	Q14119	Vascular endothelial zinc finger 1 OS=Homo sapiens OX=9606	VEZF1	17	7	119
0.157594	-0.140082	0.907467	Q8NBQ5	Estradiol 17-beta-dehydrogenase 11 OS=Homo sapiens OX=9606	HSD17B11	21	5	75
0.258209	-0.140176	0.907408	Q14980	Nuclear mitotic apparatus protein 1 OS=Homo sapiens OX=9606	NUMA1	7	10	101
0.138194	-0.141075	0.906843	O75489	NADH dehydrogenase [ubiquinone] iron-sulfur protein 3 mitochondrial OS=Homo sapiens OX=9606	NDUFS3	21	5	13
1.44978	-0.141826	0.906371	P46734	Dual specificity mitogen-activated protein kinase kinase 3 OS=Homo sapiens OX=9606	MAP2K3	37	10	80
1.13181	-0.142025	0.906246	O95864	Acyl-CoA 6-desaturase OS=Homo sapiens OX=9606	FADS2	26	10	232
0.775834	-0.142903	0.905695	Q8NFD5	AT-rich interactive domain-containing protein 1B OS=Homo sapiens OX=9606	ARID1B	3	5	85
0.313763	-0.143572	0.905275	P40616	ADP-ribosylation factor-like protein 1 OS=Homo sapiens OX=9606	ARL1	38	5	92
0.149273	-0.14398	0.905019	Q7Z6I6	Rho GTPase-activating protein 30 OS=Homo sapiens OX=9606	ARHGAP30	9	6	81
1.05038	-0.144102	0.904942	P12235	ADP/ATP translocase 1 OS=Homo sapiens OX=9606	SLC25A4	62	16	684
1.27049	-0.144106	0.90494	P78527	DNA-dependent protein kinase catalytic subunit OS=Homo sapiens OX=9606	PRKDC	41	136	3094
2.28929	-0.144722	0.904554	Q6NXE6	Armadillo repeat-containing protein 6 OS=Homo sapiens OX=9606	ARMC6	41	14	290
0.997314	-0.14482	0.904492	O00410	Importin-5 OS=Homo sapiens OX=9606	IPO5	24	15	168
0.187025	-0.144923	0.904427	P53396	ATP-citrate synthase OS=Homo sapiens OX=9606	ACLY	10	7	86
0.197182	-0.145142	0.90429	P07339	Cathepsin D OS=Homo sapiens OX=9606	CTSD	8	3	20
1.66268	-0.146146	0.903661	Q99805	Transmembrane 9 superfamily member 2 OS=Homo sapiens OX=9606	TM9SF2	17	8	118
0.252419	-0.146236	0.903605	Q9NWZ5	Uridine-cytidine kinase-like 1 OS=Homo sapiens OX=9606	UCKL1	12	5	53
0.370934	-0.146382	0.903514	O60313	Dynamin-like 120 kDa protein mitochondrial OS=Homo sapiens OX=9606	OPA1	25	22	463
0.822777	-0.146896	0.903192	Q86U86	Protein polybromo-1 OS=Homo sapiens OX=9606	PBRM1	2	2	2
0.24996	-0.146921	0.903176	Q9Y6D5	Brefeldin A-inhibited guanine nucleotide-exchange protein 2 OS=Homo sapiens OX=9606	ARFGEF2	3	4	10
1.19376	-0.14698	0.903139	B5ME19	Eukaryotic translation initiation factor 3 subunit C-like protein OS=Homo sapiens OX=9606	EIF3CL	18	14	187
0.134524	-0.148272	0.902331	P85037	Forkhead box protein K1 OS=Homo sapiens OX=9606	FOXK1	5	3	15
0.518996	-0.148344	0.902286	O75844	CAAX prenyl protease 1 homolog OS=Homo sapiens OX=9606	ZMPSTE24	11	4	62
1.36999	-0.14902	0.901863	Q8IXI2	Mitochondrial Rho GTPase 1 OS=Homo sapiens OX=9606	RHOT1	27	12	152
0.100974	-0.149209	0.901745	Q5VUA4	Zinc finger protein 318 OS=Homo sapiens OX=9606	ZNF318	2	3	8
1.00653	-0.149447	0.901596	Q9NVH1	DnaJ homolog subfamily C member 11 OS=Homo sapiens OX=9606	DNAJC11	22	9	224
0.25237	-0.149702	0.901437	P14625	Endoplasmin OS=Homo sapiens OX=9606	HSP90B1	21	13	189
1.80156	-0.150916	0.900679	O14933	Ubiquitin/ISG15-conjugating enzyme E2 L6 OS=Homo sapiens OX=9606	UBE2L6	49	6	189
0.156805	-0.151801	0.900126	P35250	Replication factor C subunit 2 OS=Homo sapiens OX=9606	RFC2	14	4	26
0.304767	-0.152038	0.899978	Q96C36	Pyrroline-5-carboxylate reductase 2 OS=Homo sapiens OX=9606	PYCR2	12	3	27
0.514046	-0.152237	0.899854	O00148	ATP-dependent RNA helicase DDX39A OS=Homo sapiens OX=9606	DDX39A	55	19	521
0.468285	-0.152705	0.899562	P0C7T5	Ataxin-1-like OS=Homo sapiens OX=9606	ATXN1L	7	4	87
0.154799	-0.152833	0.899483	P56589	Peroxisomal biogenesis factor 3 OS=Homo sapiens OX=9606	PEX3	10	3	30
1.01929	-0.153451	0.899097	Q13423	NAD(P) transhydrogenase mitochondrial OS=Homo sapiens OX=9606	NNT	34	31	775
0.873908	-0.153455	0.899095	Q5VTR2	E3 ubiquitin-protein ligase BRE1A OS=Homo sapiens OX=9606	RNF20	12	9	54
0.146239	-0.153673	0.898959	Q93034	Cullin-5 OS=Homo sapiens OX=9606	CUL5	8	4	26
0.11904	-0.154858	0.898221	Q9NW81	Distal membrane-arm assembly complex protein 2 OS=Homo sapiens OX=9606	DMAC2	20	4	53
0.910217	-0.155285	0.897955	Q9H6S1	5-azacytidine-induced protein 2 OS=Homo sapiens OX=9606	AZI2	23	6	71
1.13186	-0.155322	0.897932	Q99714	3-hydroxyacyl-CoA dehydrogenase type-2 OS=Homo sapiens OX=9606	HSD17B10	64	9	185
0.160917	-0.156001	0.89751	Q9ULA0	Aspartyl aminopeptidase OS=Homo sapiens OX=9606	DNPEP	23	7	102
0.787104	-0.156351	0.897292	O75964	ATP synthase subunit g mitochondrial OS=Homo sapiens OX=9606	ATP5MG	23	2	86
0.307539	-0.158142	0.896179	Q16656	Nuclear respiratory factor 1 OS=Homo sapiens OX=9606	NRF1	4	2	37
0.28938	-0.158171	0.89616	P00492	Hypoxanthine-guanine phosphoribosyltransferase OS=Homo sapiens OX=9606	HPRT1	25	4	82
0.541778	-0.158422	0.896004	O95674	Phosphatidate cytidylyltransferase 2 OS=Homo sapiens OX=9606	CDS2	13	4	72
0.436689	-0.159387	0.895405	P53634	Dipeptidyl peptidase 1 OS=Homo sapiens OX=9606	CTSC	31	9	411
0.0852335	-0.159434	0.895376	Q13505	Metaxin-1 OS=Homo sapiens OX=9606	MTX1	9	3	19
1.10459	-0.1595	0.895335	Q9NX63	MICOS complex subunit MIC19 OS=Homo sapiens OX=9606	CHCHD3	38	8	201
0.126966	-0.160258	0.894865	Q6ULP2	Aftiphilin OS=Homo sapiens OX=9606	AFTPH	6	4	9
0.495052	-0.16055	0.894684	P52789	Hexokinase-2 OS=Homo sapiens OX=9606	HK2	3	2	18
0.10963	-0.161041	0.894379	Q7KZF4	Staphylococcal nuclease domain-containing protein 1 OS=Homo sapiens OX=9606	SND1	5	3	31
0.0876511	-0.161258	0.894245	P05423	DNA-directed RNA polymerase III subunit RPC4 OS=Homo sapiens OX=9606	POLR3D	8	2	2
1.7081	-0.161435	0.894135	Q9UEW8	STE20/SPS1-related proline-alanine-rich protein kinase OS=Homo sapiens OX=9606	STK39	33	11	183
2.0649	-0.161603	0.894031	Q8WU90	Zinc finger CCCH domain-containing protein 15 OS=Homo sapiens OX=9606	ZC3H15	12	5	110
0.683408	-0.161879	0.89386	O60841	Eukaryotic translation initiation factor 5B OS=Homo sapiens OX=9606	EIF5B	4	3	17
0.534568	-0.162042	0.893759	O14925	Mitochondrial import inner membrane translocase subunit Tim23 OS=Homo sapiens OX=9606	TIMM23	46	5	70
0.799601	-0.163254	0.893009	P61009	Signal peptidase complex subunit 3 OS=Homo sapiens OX=9606	SPCS3	22	4	94
1.19485	-0.165529	0.891602	P61619	Protein transport protein Sec61 subunit alpha isoform 1 OS=Homo sapiens OX=9606	SEC61A1	32	11	238
0.133915	-0.16598	0.891323	P09693	T-cell surface glycoprotein CD3 gamma chain OS=Homo sapiens OX=9606	CD3G	16	2	22
1.46878	-0.166053	0.891278	P17987	T-complex protein 1 subunit alpha OS=Homo sapiens OX=9606	TCP1	70	28	779
0.378468	-0.166466	0.891023	Q8IWR0	Zinc finger CCCH domain-containing protein 7A OS=Homo sapiens OX=9606	ZC3H7A	31	22	398
0.197033	-0.166842	0.890791	Q53H12	Acylglycerol kinase mitochondrial OS=Homo sapiens OX=9606	AGK	36	10	144
0.0925883	-0.167094	0.890635	P16035	Metalloproteinase inhibitor 2 OS=Homo sapiens OX=9606	TIMP2	10	2	20
0.31538	-0.167398	0.890447	P05386	60S acidic ribosomal protein P1 OS=Homo sapiens OX=9606	RPLP1	90	4	107
0.124449	-0.167495	0.890388	Q68DH5	G-protein coupled receptor-associated protein LMBRD2 OS=Homo sapiens OX=9606	LMBRD2	6	2	60
0.604805	-0.167687	0.890269	P49593	Protein phosphatase 1F OS=Homo sapiens OX=9606	PPM1F	19	5	63
1.65839	-0.168181	0.889964	P22695	Cytochrome b-c1 complex subunit 2 mitochondrial OS=Homo sapiens OX=9606	UQCRC2	71	21	1303
0.507727	-0.168289	0.889897	P08559	Pyruvate dehydrogenase E1 component subunit alpha somatic form mitochondrial OS=Homo sapiens OX=9606	PDHA1	17	6	16
1.68245	-0.168466	0.889789	Q15392	Delta(24)-sterol reductase OS=Homo sapiens OX=9606	DHCR24	19	6	91
1.79661	-0.168479	0.88978	Q96CW5	Gamma-tubulin complex component 3 OS=Homo sapiens OX=9606	TUBGCP3	35	24	366
0.111596	-0.168537	0.889745	Q1KMD3	Heterogeneous nuclear ribonucleoprotein U-like protein 2 OS=Homo sapiens OX=9606	HNRNPUL2	10	4	63
3.01019	-0.168888	0.889528	Q01650	Large neutral amino acids transporter small subunit 1 OS=Homo sapiens OX=9606	SLC7A5	21	7	150
0.166841	-0.16943	0.889194	Q9HCS7	Pre-mRNA-splicing factor SYF1 OS=Homo sapiens OX=9606	XAB2	4	3	21
0.608353	-0.169527	0.889134	Q6NUK1	Calcium-binding mitochondrial carrier protein SCaMC-1 OS=Homo sapiens OX=9606	SLC25A24	19	6	146
0.207645	-0.169578	0.889103	Q9UBW7	Zinc finger MYM-type protein 2 OS=Homo sapiens OX=9606	ZMYM2	26	24	330
0.178047	-0.170911	0.888281	P25788	Proteasome subunit alpha type-3 OS=Homo sapiens OX=9606	PSMA3	9	2	20
0.0980621	-0.171053	0.888194	Q96GX9	Methylthioribulose-1-phosphate dehydratase OS=Homo sapiens OX=9606	APIP	17	3	22
0.109181	-0.171099	0.888166	P11171	Protein 4.1 OS=Homo sapiens OX=9606	EPB41	9	5	43
0.462541	-0.171378	0.887994	P46781	40S ribosomal protein S9 OS=Homo sapiens OX=9606	RPS9	16	4	53
0.179659	-0.171455	0.887947	Q92922	SWI/SNF complex subunit SMARCC1 OS=Homo sapiens OX=9606	SMARCC1	4	4	34
1.68792	-0.171734	0.887775	Q8N163	Cell cycle and apoptosis regulator protein 2 OS=Homo sapiens OX=9606	CCAR2	20	12	185
0.354657	-0.172396	0.887368	Q13895	Bystin OS=Homo sapiens OX=9606	BYSL	17	5	31
0.338725	-0.172541	0.887278	Q9NP72	Ras-related protein Rab-18 OS=Homo sapiens OX=9606	RAB18	38	6	73
0.740166	-0.173019	0.886984	Q13136	Liprin-alpha-1 OS=Homo sapiens OX=9606	PPFIA1	8	6	79
0.32596	-0.173049	0.886966	Q9NRK6	ATP-binding cassette sub-family B member 10 mitochondrial OS=Homo sapiens OX=9606	ABCB10	23	16	220
0.512433	-0.173288	0.886819	Q9BSF4	Mitochondrial import inner membrane translocase subunit Tim29 OS=Homo sapiens OX=9606	TIMM29	24	5	54
1.42828	-0.173417	0.88674	Q8WUH1	Protein Churchill OS=Homo sapiens OX=9606	CHURC1	36	3	62
1.32839	-0.173779	0.886517	P42166	Lamina-associated polypeptide 2 isoform alpha OS=Homo sapiens OX=9606	TMPO	57	27	469
0.674847	-0.174461	0.886099	Q8WWP7	GTPase IMAP family member 1 OS=Homo sapiens OX=9606	GIMAP1	17	4	51
0.161991	-0.174532	0.886055	P00374	Dihydrofolate reductase OS=Homo sapiens OX=9606	DHFR	18	3	31
0.734504	-0.174742	0.885926	P41252	Isoleucine--tRNA ligase cytoplasmic OS=Homo sapiens OX=9606	IARS1	37	34	654
0.338483	-0.174753	0.885919	O14981	TATA-binding protein-associated factor 172 OS=Homo sapiens OX=9606	BTAF1	8	11	61
0.677769	-0.175616	0.88539	O43772	Mitochondrial carnitine/acylcarnitine carrier protein OS=Homo sapiens OX=9606	SLC25A20	6	2	32
0.512592	-0.175863	0.885238	Q08117	TLE family member 5 OS=Homo sapiens OX=9606	TLE5	31	4	89
0.260158	-0.176069	0.885112	Q86YZ3	Hornerin OS=Homo sapiens OX=9606	HRNR	19	16	337
1.12261	-0.176278	0.884983	Q9H936	Mitochondrial glutamate carrier 1 OS=Homo sapiens OX=9606	SLC25A22	22	5	133
1.39749	-0.176886	0.88461	O60762	Dolichol-phosphate mannosyltransferase subunit 1 OS=Homo sapiens OX=9606	DPM1	31	7	103
0.370891	-0.177914	0.88398	Q9Y265	RuvB-like 1 OS=Homo sapiens OX=9606	RUVBL1	9	3	10
0.100747	-0.178707	0.883494	Q15052	Rho guanine nucleotide exchange factor 6 OS=Homo sapiens OX=9606	ARHGEF6	14	8	123
1.37803	-0.180311	0.882513	P40937	Replication factor C subunit 5 OS=Homo sapiens OX=9606	RFC5	62	18	581
0.361657	-0.180998	0.882092	Q9Y262	Eukaryotic translation initiation factor 3 subunit L OS=Homo sapiens OX=9606	EIF3L	41	18	317
0.811232	-0.181152	0.881999	Q53GS7	Nucleoporin GLE1 OS=Homo sapiens OX=9606	GLE1	18	9	108
1.90077	-0.181484	0.881796	O43175	D-3-phosphoglycerate dehydrogenase OS=Homo sapiens OX=9606	PHGDH	47	18	545
0.90994	-0.182959	0.880894	O43318	Mitogen-activated protein kinase kinase kinase 7 OS=Homo sapiens OX=9606	MAP3K7	21	10	166
0.90828	-0.184736	0.87981	Q9HCJ3	Ribonucleoprotein PTB-binding 2 OS=Homo sapiens OX=9606	RAVER2	14	5	50
0.719161	-0.184859	0.879735	P40227	T-complex protein 1 subunit zeta OS=Homo sapiens OX=9606	CCT6A	33	13	204
0.728268	-0.185117	0.879578	Q9BRZ2	E3 ubiquitin-protein ligase TRIM56 OS=Homo sapiens OX=9606	TRIM56	12	7	72
0.115732	-0.185357	0.879431	Q01804	OTU domain-containing protein 4 OS=Homo sapiens OX=9606	OTUD4	7	5	39
0.434068	-0.187184	0.878318	Q15293	Reticulocalbin-1 OS=Homo sapiens OX=9606	RCN1	42	10	190
0.895218	-0.187844	0.877917	Q9BVK6	Transmembrane emp24 domain-containing protein 9 OS=Homo sapiens OX=9606	TMED9	20	3	23
0.836768	-0.1883	0.877639	P35249	Replication factor C subunit 4 OS=Homo sapiens OX=9606	RFC4	42	10	181
2.81995	-0.18896	0.877238	Q9H5Q4	Dimethyladenosine transferase 2 mitochondrial OS=Homo sapiens OX=9606	TFB2M	19	7	95
0.374872	-0.189678	0.876801	P40692	DNA mismatch repair protein Mlh1 OS=Homo sapiens OX=9606	MLH1	44	25	472
0.651945	-0.190193	0.876488	Q7Z7H5	Transmembrane emp24 domain-containing protein 4 OS=Homo sapiens OX=9606	TMED4	15	3	73
1.16232	-0.191833	0.875492	Q14739	Delta(14)-sterol reductase LBR OS=Homo sapiens OX=9606	LBR	17	10	244
0.118618	-0.192758	0.874932	Q8WUA7	TBC1 domain family member 22A OS=Homo sapiens OX=9606	TBC1D22A	10	2	32
0.296259	-0.193399	0.874543	Q15021	Condensin complex subunit 1 OS=Homo sapiens OX=9606	NCAPD2	21	21	384
0.173399	-0.193704	0.874358	Q9NZJ0	Denticleless protein homolog OS=Homo sapiens OX=9606	DTL	6	3	57
0.837957	-0.194213	0.87405	P31350	Ribonucleoside-diphosphate reductase subunit M2 OS=Homo sapiens OX=9606	RRM2	23	7	108
0.279352	-0.19603	0.872949	Q9UFF9	CCR4-NOT transcription complex subunit 8 OS=Homo sapiens OX=9606	CNOT8	20	5	38
1.92159	-0.197892	0.871823	Q15125	3-beta-hydroxysteroid-Delta(8)Delta(7)-isomerase OS=Homo sapiens OX=9606	EBP	13	2	27
2.39101	-0.198881	0.871226	Q13642	Four and a half LIM domains protein 1 OS=Homo sapiens OX=9606	FHL1	36	9	247
0.178718	-0.199777	0.870685	Q86V48	Leucine zipper protein 1 OS=Homo sapiens OX=9606	LUZP1	4	4	14
0.165053	-0.199875	0.870626	Q5VZE5	N-alpha-acetyltransferase 35 NatC auxiliary subunit OS=Homo sapiens OX=9606	NAA35	5	3	8
0.908469	-0.19996	0.870575	P05141	ADP/ATP translocase 2 OS=Homo sapiens OX=9606	SLC25A5	68	19	914
0.984158	-0.200284	0.870379	Q9UQ80	Proliferation-associated protein 2G4 OS=Homo sapiens OX=9606	PA2G4	7	2	6
0.39124	-0.200421	0.870297	O76080	AN1-type zinc finger protein 5 OS=Homo sapiens OX=9606	ZFAND5	25	3	54
1.70899	-0.201937	0.869383	Q00534	Cyclin-dependent kinase 6 OS=Homo sapiens OX=9606	CDK6	54	13	313
1.03628	-0.202456	0.86907	O43592	Exportin-T OS=Homo sapiens OX=9606	XPOT	37	24	472
2.88125	-0.202671	0.86894	P51571	Translocon-associated protein subunit delta OS=Homo sapiens OX=9606	SSR4	36	5	230
0.120201	-0.203544	0.868414	P0CG39	POTE ankyrin domain family member J OS=Homo sapiens OX=9606	POTEJ	6	5	478
1.19751	-0.203692	0.868325	Q7RTV0	PHD finger-like domain-containing protein 5A OS=Homo sapiens OX=9606	PHF5A	55	6	218
0.163416	-0.203694	0.868324	P07237	Protein disulfide-isomerase OS=Homo sapiens OX=9606	P4HB	6	2	16
0.415679	-0.203914	0.868192	P54259	Atrophin-1 OS=Homo sapiens OX=9606	ATN1	2	2	21
1.10136	-0.204665	0.86774	P35579	Myosin-9 OS=Homo sapiens OX=9606	MYH9	31	44	739
1.38539	-0.204966	0.867559	P35232	Prohibitin OS=Homo sapiens OX=9606	PHB	44	10	184
1.35586	-0.205047	0.86751	Q15155	Nodal modulator 1 OS=Homo sapiens OX=9606	NOMO1	19	17	129
0.446881	-0.205898	0.866999	Q9UBF6	RING-box protein 2 OS=Homo sapiens OX=9606	RNF7	31	2	61
1.05852	-0.205957	0.866963	Q13257	Mitotic spindle assembly checkpoint protein MAD2A OS=Homo sapiens OX=9606	MAD2L1	32	6	139
0.59639	-0.207442	0.866072	Q9NXE4	Sphingomyelin phosphodiesterase 4 OS=Homo sapiens OX=9606	SMPD4	23	15	219
0.752798	-0.207577	0.865991	Q9UNM6	26S proteasome non-ATPase regulatory subunit 13 OS=Homo sapiens OX=9606	PSMD13	7	3	25
0.577294	-0.209071	0.865094	Q8TES7	Fas-binding factor 1 OS=Homo sapiens OX=9606	FBF1	7	8	77
0.752747	-0.209211	0.86501	P56962	Syntaxin-17 OS=Homo sapiens OX=9606	STX17	13	2	28
0.887983	-0.209481	0.864848	O95870	Phosphatidylserine lipase ABHD16A OS=Homo sapiens OX=9606	ABHD16A	14	7	105
1.3931	-0.209852	0.864626	Q9UBF2	Coatomer subunit gamma-2 OS=Homo sapiens OX=9606	COPG2	48	27	623
0.126152	-0.210612	0.86417	O95235	Kinesin-like protein KIF20A OS=Homo sapiens OX=9606	KIF20A	13	7	63
0.423617	-0.211347	0.863731	Q9NVI7	ATPase family AAA domain-containing protein 3A OS=Homo sapiens OX=9606	ATAD3A	22	13	222
0.730969	-0.211708	0.863515	O00571	ATP-dependent RNA helicase DDX3X OS=Homo sapiens OX=9606	DDX3X	18	8	94
0.617525	-0.21238	0.863112	Q9UPN9	E3 ubiquitin-protein ligase TRIM33 OS=Homo sapiens OX=9606	TRIM33	25	20	433
0.371556	-0.212764	0.862882	Q13123	Protein Red OS=Homo sapiens OX=9606	IK	6	3	22
0.816162	-0.2136	0.862383	P46783	40S ribosomal protein S10 OS=Homo sapiens OX=9606	RPS10	33	5	143
0.359531	-0.21415	0.862054	P83916	Chromobox protein homolog 1 OS=Homo sapiens OX=9606	CBX1	24	3	38
0.644527	-0.214561	0.861808	Q9BT25	HAUS augmin-like complex subunit 8 OS=Homo sapiens OX=9606	HAUS8	21	5	107
1.26364	-0.215885	0.861018	P62633	Cellular nucleic acid-binding protein OS=Homo sapiens OX=9606	CNBP	35	5	469
0.772441	-0.216094	0.860893	Q9UQR1	Zinc finger protein 148 OS=Homo sapiens OX=9606	ZNF148	37	18	385
0.50856	-0.216391	0.860716	P12956	X-ray repair cross-complementing protein 6 OS=Homo sapiens OX=9606	XRCC6	12	6	52
0.198992	-0.218189	0.859644	O15397	Importin-8 OS=Homo sapiens OX=9606	IPO8	5	4	77
0.44457	-0.219237	0.85902	O43251	RNA binding protein fox-1 homolog 2 OS=Homo sapiens OX=9606	RBFOX2	6	2	27
0.167239	-0.22007	0.858524	Q92499	ATP-dependent RNA helicase DDX1 OS=Homo sapiens OX=9606	DDX1	23	12	170
0.751062	-0.220259	0.858411	Q14566	DNA replication licensing factor MCM6 OS=Homo sapiens OX=9606	MCM6	21	13	73
1.88191	-0.220491	0.858273	P18085	ADP-ribosylation factor 4 OS=Homo sapiens OX=9606	ARF4	64	10	264
0.59002	-0.220495	0.858271	Q02338	D-beta-hydroxybutyrate dehydrogenase mitochondrial OS=Homo sapiens OX=9606	BDH1	19	5	90
0.265779	-0.220723	0.858135	Q06265	Exosome complex component RRP45 OS=Homo sapiens OX=9606	EXOSC9	5	2	28
1.02305	-0.222313	0.85719	Q86SK9	Stearoyl-CoA desaturase 5 OS=Homo sapiens OX=9606	SCD5	13	3	30
1.37353	-0.223125	0.856707	O95831	Apoptosis-inducing factor 1 mitochondrial OS=Homo sapiens OX=9606	AIFM1	30	14	342
0.336162	-0.223186	0.856671	O60566	Mitotic checkpoint serine/threonine-protein kinase BUB1 beta OS=Homo sapiens OX=9606	BUB1B	11	8	90
0.511921	-0.223848	0.856278	Q5TA45	Integrator complex subunit 11 OS=Homo sapiens OX=9606	INTS11	14	7	127
0.0858254	-0.224253	0.856038	Q14146	Unhealthy ribosome biogenesis protein 2 homolog OS=Homo sapiens OX=9606	URB2	11	12	88
0.651097	-0.224333	0.855991	P62829	60S ribosomal protein L23 OS=Homo sapiens OX=9606	RPL23	44	5	136
0.833065	-0.225154	0.855504	Q96FJ2	Dynein light chain 2 cytoplasmic OS=Homo sapiens OX=9606	DYNLL2	46	4	41
0.442082	-0.225923	0.855048	Q96EP0	E3 ubiquitin-protein ligase RNF31 OS=Homo sapiens OX=9606	RNF31	19	12	99
1.4249	-0.226442	0.85474	P07814	Bifunctional glutamate/proline--tRNA ligase OS=Homo sapiens OX=9606	EPRS1	43	46	1144
1.05935	-0.226667	0.854607	P05023	Sodium/potassium-transporting ATPase subunit alpha-1 OS=Homo sapiens OX=9606	ATP1A1	33	28	643
0.755038	-0.226667	0.854607	Q14738	Serine/threonine-protein phosphatase 2A 56 kDa regulatory subunit delta isoform OS=Homo sapiens OX=9606	PPP2R5D	18	6	63
0.167251	-0.226712	0.85458	Q15404	Ras suppressor protein 1 OS=Homo sapiens OX=9606	RSU1	6	2	10
2.09439	-0.226922	0.854456	Q9NRG9	Aladin OS=Homo sapiens OX=9606	AAAS	30	11	140
0.581328	-0.227488	0.854121	Q9BUN8	Derlin-1 OS=Homo sapiens OX=9606	DERL1	13	3	77
0.811817	-0.227962	0.85384	Q9NPF4	Probable tRNA N6-adenosine threonylcarbamoyltransferase OS=Homo sapiens OX=9606	OSGEP	20	4	39
0.666711	-0.229151	0.853137	P22061	Protein-L-isoaspartate(D-aspartate) O-methyltransferase OS=Homo sapiens OX=9606	PCMT1	22	5	87
0.806292	-0.23015	0.852546	P33993	DNA replication licensing factor MCM7 OS=Homo sapiens OX=9606	MCM7	56	30	889
1.90361	-0.230252	0.852486	Q9UBM7	7-dehydrocholesterol reductase OS=Homo sapiens OX=9606	DHCR7	16	7	159
0.715913	-0.230597	0.852282	Q96TA2	ATP-dependent zinc metalloprotease YME1L1 OS=Homo sapiens OX=9606	YME1L1	15	9	111
0.159186	-0.230909	0.852098	Q9H583	HEAT repeat-containing protein 1 OS=Homo sapiens OX=9606	HEATR1	6	9	51
0.18841	-0.231852	0.851541	Q8NFH5	Nucleoporin NUP35 OS=Homo sapiens OX=9606	NUP35	11	2	8
0.211384	-0.232068	0.851413	O60861	Growth arrest-specific protein 7 OS=Homo sapiens OX=9606	GAS7	9	3	35
0.201793	-0.233886	0.850342	Q8N3J3	Uncharacterized protein C17orf53 OS=Homo sapiens OX=9606	C17orf53	10	4	24
0.289916	-0.234132	0.850196	Q99623	Prohibitin-2 OS=Homo sapiens OX=9606	PHB2	24	5	67
0.462944	-0.234515	0.849971	Q9HAV4	Exportin-5 OS=Homo sapiens OX=9606	XPO5	26	24	416
2.31128	-0.234551	0.849949	Q9ULX3	RNA-binding protein NOB1 OS=Homo sapiens OX=9606	NOB1	41	12	293
2.09193	-0.234709	0.849856	Q4G176	Malonate--CoA ligase ACSF3 mitochondrial OS=Homo sapiens OX=9606	ACSF3	7	2	13
0.252237	-0.234994	0.849689	Q8N0X7	Spartin OS=Homo sapiens OX=9606	SPART	5	2	22
0.103632	-0.235199	0.849568	P52292	Importin subunit alpha-1 OS=Homo sapiens OX=9606	KPNA2	48	15	278
0.383983	-0.236394	0.848864	Q9H3S7	Tyrosine-protein phosphatase non-receptor type 23 OS=Homo sapiens OX=9606	PTPN23	16	18	325
1.33538	-0.238325	0.847729	Q9Y3T9	Nucleolar complex protein 2 homolog OS=Homo sapiens OX=9606	NOC2L	13	7	66
0.195494	-0.23856	0.847591	Q9Y6D9	Mitotic spindle assembly checkpoint protein MAD1 OS=Homo sapiens OX=9606	MAD1L1	4	3	12
1.09986	-0.239503	0.847037	P05107	Integrin beta-2 OS=Homo sapiens OX=9606	ITGB2	36	23	481
1.04157	-0.239602	0.846979	Q9NYJ8	TGF-beta-activated kinase 1 and MAP3K7-binding protein 2 OS=Homo sapiens OX=9606	TAB2	30	15	271
0.353806	-0.239855	0.84683	P18583	Protein SON OS=Homo sapiens OX=9606	SON	2	4	58
0.948646	-0.24099	0.846165	P60660	Myosin light polypeptide 6 OS=Homo sapiens OX=9606	MYL6	42	5	90
1.86515	-0.241034	0.846138	P67812	Signal peptidase complex catalytic subunit SEC11A OS=Homo sapiens OX=9606	SEC11A	9	2	57
1.18559	-0.24114	0.846076	O94906	Pre-mRNA-processing factor 6 OS=Homo sapiens OX=9606	PRPF6	15	13	116
0.879807	-0.241468	0.845884	O43242	26S proteasome non-ATPase regulatory subunit 3 OS=Homo sapiens OX=9606	PSMD3	24	11	242
2.13355	-0.242042	0.845547	P23396	40S ribosomal protein S3 OS=Homo sapiens OX=9606	RPS3	75	19	865
0.883655	-0.242094	0.845517	Q9BVA1	Tubulin beta-2B chain OS=Homo sapiens OX=9606	TUBB2B	80	29	12994
1.22876	-0.24215	0.845484	Q02978	Mitochondrial 2-oxoglutarate/malate carrier protein OS=Homo sapiens OX=9606	SLC25A11	56	13	325
0.563829	-0.24226	0.84542	P42224	Signal transducer and activator of transcription 1-alpha/beta OS=Homo sapiens OX=9606	STAT1	19	11	152
0.23752	-0.242601	0.84522	P10071	Transcriptional activator GLI3 OS=Homo sapiens OX=9606	GLI3	3	3	51
0.586383	-0.243048	0.844958	P54687	Branched-chain-amino-acid aminotransferase cytosolic OS=Homo sapiens OX=9606	BCAT1	10	3	14
0.940762	-0.245202	0.843698	P16455	Methylated-DNA--protein-cysteine methyltransferase OS=Homo sapiens OX=9606	MGMT	42	7	164
0.869464	-0.24521	0.843693	P56556	NADH dehydrogenase [ubiquinone] 1 alpha subcomplex subunit 6 OS=Homo sapiens OX=9606	NDUFA6	39	5	108
0.765635	-0.245293	0.843644	Q9NSP4	Centromere protein M OS=Homo sapiens OX=9606	CENPM	11	2	28
0.184701	-0.247086	0.842596	Q8WVC6	Dephospho-CoA kinase domain-containing protein OS=Homo sapiens OX=9606	DCAKD	8	2	4
1.38866	-0.248858	0.841563	Q9UM00	Calcium load-activated calcium channel OS=Homo sapiens OX=9606	TMCO1	13	3	69
2.34977	-0.249173	0.841378	P13612	Integrin alpha-4 OS=Homo sapiens OX=9606	ITGA4	21	15	317
1.11694	-0.24952	0.841176	Q15645	Pachytene checkpoint protein 2 homolog OS=Homo sapiens OX=9606	TRIP13	46	17	343
0.3271	-0.249858	0.840979	Q9NXH9	tRNA (guanine(26)-N(2))-dimethyltransferase OS=Homo sapiens OX=9606	TRMT1	11	5	43
2.51006	-0.252296	0.839559	P15923	Transcription factor E2-alpha OS=Homo sapiens OX=9606	TCF3	33	13	391
0.176912	-0.253879	0.838638	P09622	Dihydrolipoyl dehydrogenase mitochondrial OS=Homo sapiens OX=9606	DLD	7	3	30
0.500733	-0.254153	0.838479	Q5T160	Probable arginine--tRNA ligase mitochondrial OS=Homo sapiens OX=9606	RARS2	29	14	157
0.957403	-0.254174	0.838467	P27694	Replication protein A 70 kDa DNA-binding subunit OS=Homo sapiens OX=9606	RPA1	14	7	121
0.330058	-0.254468	0.838296	Q8NI35	InaD-like protein OS=Homo sapiens OX=9606	PATJ	3	4	25
0.861236	-0.255447	0.837727	P50990	T-complex protein 1 subunit theta OS=Homo sapiens OX=9606	CCT8	20	9	141
1.32395	-0.255739	0.837558	P31946	14-3-3 protein beta/alpha OS=Homo sapiens OX=9606	YWHAB	15	4	82
0.615113	-0.256151	0.837319	O60427	Acyl-CoA (8-3)-desaturase OS=Homo sapiens OX=9606	FADS1	11	3	29
0.229251	-0.258195	0.836133	Q9Y312	Protein AAR2 homolog OS=Homo sapiens OX=9606	AAR2	21	6	78
0.796991	-0.258486	0.835965	P98194	Calcium-transporting ATPase type 2C member 1 OS=Homo sapiens OX=9606	ATP2C1	7	4	11
0.249411	-0.259072	0.835625	Q9UNS1	Protein timeless homolog OS=Homo sapiens OX=9606	TIMELESS	2	2	14
0.911665	-0.259138	0.835587	P56270	Myc-associated zinc finger protein OS=Homo sapiens OX=9606	MAZ	8	3	59
0.986741	-0.262262	0.83378	O00743	Serine/threonine-protein phosphatase 6 catalytic subunit OS=Homo sapiens OX=9606	PPP6C	44	10	192
0.812151	-0.263895	0.832837	Q86YP4	Transcriptional repressor p66-alpha OS=Homo sapiens OX=9606	GATAD2A	11	5	104
1.5345	-0.265892	0.831685	Q9UG63	ATP-binding cassette sub-family F member 2 OS=Homo sapiens OX=9606	ABCF2	18	10	176
1.15692	-0.266066	0.831584	Q9BW60	Elongation of very long chain fatty acids protein 1 OS=Homo sapiens OX=9606	ELOVL1	9	2	22
0.790478	-0.266847	0.831134	Q86WB0	Nuclear-interacting partner of ALK OS=Homo sapiens OX=9606	ZC3HC1	24	8	116
1.07611	-0.26706	0.831012	Q9NZ01	Very-long-chain enoyl-CoA reductase OS=Homo sapiens OX=9606	TECR	28	9	247
2.62218	-0.26817	0.830372	P46977	Dolichyl-diphosphooligosaccharide--protein glycosyltransferase subunit STT3A OS=Homo sapiens OX=9606	STT3A	21	14	294
0.290602	-0.268937	0.829931	O14757	Serine/threonine-protein kinase Chk1 OS=Homo sapiens OX=9606	CHEK1	9	3	11
0.412257	-0.268954	0.829921	Q9H0H0	Integrator complex subunit 2 OS=Homo sapiens OX=9606	INTS2	6	4	61
0.415286	-0.26932	0.82971	Q16795	NADH dehydrogenase [ubiquinone] 1 alpha subcomplex subunit 9 mitochondrial OS=Homo sapiens OX=9606	NDUFA9	23	7	57
0.55467	-0.273113	0.827532	P53999	Activated RNA polymerase II transcriptional coactivator p15 OS=Homo sapiens OX=9606	SUB1	33	3	57
0.286123	-0.27403	0.827006	Q7L1Q6	Basic leucine zipper and W2 domain-containing protein 1 OS=Homo sapiens OX=9606	BZW1	12	4	27
0.355786	-0.27404	0.827	P60228	Eukaryotic translation initiation factor 3 subunit E OS=Homo sapiens OX=9606	EIF3E	28	10	161
2.20156	-0.274326	0.826837	Q9H9B4	Sideroflexin-1 OS=Homo sapiens OX=9606	SFXN1	56	13	414
0.285535	-0.275961	0.8259	O95983	Methyl-CpG-binding domain protein 3 OS=Homo sapiens OX=9606	MBD3	19	3	38
0.255642	-0.277269	0.825151	Q9UPU7	TBC1 domain family member 2B OS=Homo sapiens OX=9606	TBC1D2B	3	2	10
1.00879	-0.277711	0.824899	Q9UKU7	Isobutyryl-CoA dehydrogenase mitochondrial OS=Homo sapiens OX=9606	ACAD8	5	2	8
0.264986	-0.278047	0.824706	Q9UM47	Neurogenic locus notch homolog protein 3 OS=Homo sapiens OX=9606	NOTCH3	9	14	139
0.286392	-0.278248	0.824592	Q9Y6K9	NF-kappa-B essential modulator OS=Homo sapiens OX=9606	IKBKG	14	4	16
0.326279	-0.278665	0.824354	Q15428	Splicing factor 3A subunit 2 OS=Homo sapiens OX=9606	SF3A2	6	2	11
2.05212	-0.278671	0.82435	P49821	NADH dehydrogenase [ubiquinone] flavoprotein 1 mitochondrial OS=Homo sapiens OX=9606	NDUFV1	38	10	99
0.559988	-0.278699	0.824334	P49589	Cysteine--tRNA ligase cytoplasmic OS=Homo sapiens OX=9606	CARS1	5	3	22
1.80742	-0.280057	0.823558	A0FGR8	Extended synaptotagmin-2 OS=Homo sapiens OX=9606	ESYT2	33	23	348
2.5562	-0.281592	0.822683	Q6DD88	Atlastin-3 OS=Homo sapiens OX=9606	ATL3	12	3	26
0.355208	-0.284866	0.820818	Q16555	Dihydropyrimidinase-related protein 2 OS=Homo sapiens OX=9606	DPYSL2	37	14	179
1.2674	-0.285668	0.820362	Q9BVL2	Nucleoporin p58/p45 OS=Homo sapiens OX=9606	NUP58	14	6	94
0.376306	-0.28638	0.819957	P27348	14-3-3 protein theta OS=Homo sapiens OX=9606	YWHAQ	36	7	186
0.446715	-0.286641	0.819809	Q14139	Ubiquitin conjugation factor E4 A OS=Homo sapiens OX=9606	UBE4A	10	7	64
0.746712	-0.287435	0.819357	Q00610	Clathrin heavy chain 1 OS=Homo sapiens OX=9606	CLTC	25	26	347
1.09523	-0.288729	0.818623	Q9UIV1	CCR4-NOT transcription complex subunit 7 OS=Homo sapiens OX=9606	CNOT7	41	7	158
2.05728	-0.289075	0.818427	Q01813	ATP-dependent 6-phosphofructokinase platelet type OS=Homo sapiens OX=9606	PFKP	58	32	1649
0.136036	-0.289151	0.818384	Q9BWJ5	Splicing factor 3B subunit 5 OS=Homo sapiens OX=9606	SF3B5	28	2	16
2.34729	-0.289785	0.818024	Q9BW27	Nuclear pore complex protein Nup85 OS=Homo sapiens OX=9606	NUP85	13	7	163
0.499141	-0.290151	0.817816	O75534	Cold shock domain-containing protein E1 OS=Homo sapiens OX=9606	CSDE1	13	8	70
2.97883	-0.2907	0.817505	Q9Y672	Dolichyl pyrophosphate Man9GlcNAc2 alpha-13-glucosyltransferase OS=Homo sapiens OX=9606	ALG6	7	3	44
0.402915	-0.292438	0.816521	O00233	26S proteasome non-ATPase regulatory subunit 9 OS=Homo sapiens OX=9606	PSMD9	14	3	27
0.308851	-0.292698	0.816374	Q9H9E3	Conserved oligomeric Golgi complex subunit 4 OS=Homo sapiens OX=9606	COG4	6	4	56
0.222326	-0.292975	0.816217	O95391	Pre-mRNA-splicing factor SLU7 OS=Homo sapiens OX=9606	SLU7	11	4	51
1.41332	-0.294113	0.815574	Q92616	eIF-2-alpha kinase activator GCN1 OS=Homo sapiens OX=9606	GCN1	24	46	406
0.420046	-0.296248	0.814367	Q13330	Metastasis-associated protein MTA1 OS=Homo sapiens OX=9606	MTA1	4	3	23
1.23013	-0.29705	0.813915	Q9H307	Pinin OS=Homo sapiens OX=9606	PNN	14	7	122
0.689086	-0.297294	0.813777	Q8NG31	Kinetochore scaffold 1 OS=Homo sapiens OX=9606	KNL1	14	23	351
0.476108	-0.29895	0.812844	P42331	Rho GTPase-activating protein 25 OS=Homo sapiens OX=9606	ARHGAP25	3	2	9
0.177669	-0.300163	0.812161	Q96T58	Msx2-interacting protein OS=Homo sapiens OX=9606	SPEN	2	4	41
0.163354	-0.300202	0.812139	P51553	Isocitrate dehydrogenase [NAD] subunit gamma mitochondrial OS=Homo sapiens OX=9606	IDH3G	20	3	27
0.251903	-0.300722	0.811846	Q8N5C7	DTW domain-containing protein 1 OS=Homo sapiens OX=9606	DTWD1	23	4	45
1.59126	-0.300769	0.81182	P68104	Elongation factor 1-alpha 1 OS=Homo sapiens OX=9606	EEF1A1	71	21	3181
0.563397	-0.301016	0.811681	Q03518	Antigen peptide transporter 1 OS=Homo sapiens OX=9606	TAP1	8	4	74
0.858695	-0.301039	0.811668	P54886	Delta-1-pyrroline-5-carboxylate synthase OS=Homo sapiens OX=9606	ALDH18A1	20	11	113
0.373243	-0.302178	0.811027	Q6P1M0	Long-chain fatty acid transport protein 4 OS=Homo sapiens OX=9606	SLC27A4	5	3	18
0.935656	-0.302427	0.810887	A6NFN3	RNA binding protein fox-1 homolog 3 OS=Homo sapiens OX=9606	RBFOX3	6	2	21
0.932739	-0.304377	0.809792	Q9C0J8	pre-mRNA 3' end processing protein WDR33 OS=Homo sapiens OX=9606	WDR33	4	4	67
1.13077	-0.306525	0.808587	Q86VP6	Cullin-associated NEDD8-dissociated protein 1 OS=Homo sapiens OX=9606	CAND1	30	29	336
1.17157	-0.306554	0.808571	Q6PD62	RNA polymerase-associated protein CTR9 homolog OS=Homo sapiens OX=9606	CTR9	11	8	146
1.15209	-0.307644	0.80796	Q9NZ08	Endoplasmic reticulum aminopeptidase 1 OS=Homo sapiens OX=9606	ERAP1	21	16	249
1.68005	-0.307793	0.807877	Q6P2Q9	Pre-mRNA-processing-splicing factor 8 OS=Homo sapiens OX=9606	PRPF8	6	11	100
0.310745	-0.307817	0.807863	P19387	DNA-directed RNA polymerase II subunit RPB3 OS=Homo sapiens OX=9606	POLR2C	65	12	290
0.637868	-0.309877	0.80671	Q75QN2	Integrator complex subunit 8 OS=Homo sapiens OX=9606	INTS8	4	3	32
0.325466	-0.310773	0.80621	Q9H1A4	Anaphase-promoting complex subunit 1 OS=Homo sapiens OX=9606	ANAPC1	2	2	32
0.641502	-0.311005	0.80608	O95573	Long-chain-fatty-acid--CoA ligase 3 OS=Homo sapiens OX=9606	ACSL3	26	12	167
0.430726	-0.311236	0.805951	Q12769	Nuclear pore complex protein Nup160 OS=Homo sapiens OX=9606	NUP160	18	18	244
0.280077	-0.311464	0.805823	Q6UN15	Pre-mRNA 3'-end-processing factor FIP1 OS=Homo sapiens OX=9606	FIP1L1	26	8	168
0.332293	-0.313171	0.804871	Q8TBF5	Phosphatidylinositol-glycan biosynthesis class X protein OS=Homo sapiens OX=9606	PIGX	10	2	8
0.490875	-0.313593	0.804635	Q9NZT2	Opioid growth factor receptor OS=Homo sapiens OX=9606	OGFR	8	4	45
0.234202	-0.313747	0.80455	Q9UFD9	RIMS-binding protein 3A OS=Homo sapiens OX=9606	RIMBP3	5	4	7
0.301395	-0.315039	0.803829	Q9Y320	Thioredoxin-related transmembrane protein 2 OS=Homo sapiens OX=9606	TMX2	7	2	10
0.420514	-0.315606	0.803514	Q9UN86	Ras GTPase-activating protein-binding protein 2 OS=Homo sapiens OX=9606	G3BP2	15	4	60
0.86133	-0.315639	0.803495	P40763	Signal transducer and activator of transcription 3 OS=Homo sapiens OX=9606	STAT3	16	8	83
0.46293	-0.316209	0.803177	P48594	Serpin B4 OS=Homo sapiens OX=9606	SERPINB4	19	6	9
0.710103	-0.316478	0.803028	Q15369	Elongin-C OS=Homo sapiens OX=9606	ELOC	51	4	92
1.31874	-0.316853	0.802819	P62249	40S ribosomal protein S16 OS=Homo sapiens OX=9606	RPS16	52	8	182
0.698672	-0.317025	0.802723	Q71UM5	40S ribosomal protein S27-like OS=Homo sapiens OX=9606	RPS27L	38	3	187
0.315818	-0.3185	0.801903	Q9Y4K3	TNF receptor-associated factor 6 OS=Homo sapiens OX=9606	TRAF6	11	4	69
0.614361	-0.319755	0.801206	Q86VK4	Zinc finger protein 410 OS=Homo sapiens OX=9606	ZNF410	5	2	2
0.23159	-0.320413	0.800841	Q9NTX5	Ethylmalonyl-CoA decarboxylase OS=Homo sapiens OX=9606	ECHDC1	30	7	107
1.76594	-0.320795	0.800628	P31944	Caspase-14 OS=Homo sapiens OX=9606	CASP14	19	4	27
0.585948	-0.321332	0.80033	Q9H165	B-cell lymphoma/leukemia 11A OS=Homo sapiens OX=9606	BCL11A	26	12	142
1.98097	-0.322029	0.799944	Q96GD4	Aurora kinase B OS=Homo sapiens OX=9606	AURKB	14	4	86
0.214467	-0.322051	0.799932	Q7KZ85	Transcription elongation factor SPT6 OS=Homo sapiens OX=9606	SUPT6H	4	4	29
2.01016	-0.322326	0.799779	Q56VL3	OCIA domain-containing protein 2 OS=Homo sapiens OX=9606	OCIAD2	38	6	112
0.443352	-0.322399	0.799739	Q6UXV4	MICOS complex subunit MIC27 OS=Homo sapiens OX=9606	APOOL	12	2	4
0.69774	-0.322746	0.799547	P50991	T-complex protein 1 subunit delta OS=Homo sapiens OX=9606	CCT4	17	7	55
0.357173	-0.323642	0.79905	P55081	Microfibrillar-associated protein 1 OS=Homo sapiens OX=9606	MFAP1	23	6	101
1.16952	-0.324153	0.798767	Q9Y678	Coatomer subunit gamma-1 OS=Homo sapiens OX=9606	COPG1	66	42	1098
0.32383	-0.325209	0.798183	O00330	Pyruvate dehydrogenase protein X component mitochondrial OS=Homo sapiens OX=9606	PDHX	6	2	10
0.362907	-0.325596	0.797968	Q9Y6A5	Transforming acidic coiled-coil-containing protein 3 OS=Homo sapiens OX=9606	TACC3	25	13	256
1.95221	-0.328182	0.79654	Q15758	Neutral amino acid transporter B(0) OS=Homo sapiens OX=9606	SLC1A5	26	9	199
1.65479	-0.329308	0.795918	P61073	C-X-C chemokine receptor type 4 OS=Homo sapiens OX=9606	CXCR4	12	3	84
0.593514	-0.32974	0.79568	O14980	Exportin-1 OS=Homo sapiens OX=9606	XPO1	47	36	741
1.62536	-0.330048	0.79551	Q969V3	Nicalin OS=Homo sapiens OX=9606	NCLN	34	15	253
1.68796	-0.330085	0.79549	O75323	Protein NipSnap homolog 2 OS=Homo sapiens OX=9606	NIPSNAP2	32	7	96
0.391301	-0.330576	0.795219	Q9UKV0	Histone deacetylase 9 OS=Homo sapiens OX=9606	HDAC9	12	7	138
0.755634	-0.330905	0.795037	Q5JPH6	Probable glutamate--tRNA ligase mitochondrial OS=Homo sapiens OX=9606	EARS2	12	6	41
1.67659	-0.331842	0.794522	Q96HC4	PDZ and LIM domain protein 5 OS=Homo sapiens OX=9606	PDLIM5	35	13	262
1.11615	-0.331867	0.794508	P53985	Monocarboxylate transporter 1 OS=Homo sapiens OX=9606	SLC16A1	12	4	109
0.348261	-0.332359	0.794237	Q03519	Antigen peptide transporter 2 OS=Homo sapiens OX=9606	TAP2	16	9	161
0.943734	-0.333546	0.793584	Q9Y6N5	Sulfide:quinone oxidoreductase mitochondrial OS=Homo sapiens OX=9606	SQOR	17	5	59
0.818762	-0.334114	0.793271	Q9H061	Transmembrane protein 126A OS=Homo sapiens OX=9606	TMEM126A	14	3	64
1.03019	-0.334969	0.792801	P48047	ATP synthase subunit O mitochondrial OS=Homo sapiens OX=9606	ATP5PO	32	5	89
3.73687	-0.335534	0.792491	Q92540	Protein SMG7 OS=Homo sapiens OX=9606	SMG7	17	15	204
0.488173	-0.335735	0.792381	Q8N488	RING1 and YY1-binding protein OS=Homo sapiens OX=9606	RYBP	21	2	45
0.356728	-0.336061	0.792201	O14976	Cyclin-G-associated kinase OS=Homo sapiens OX=9606	GAK	3	3	36
1.03672	-0.336086	0.792187	Q9H8P0	Polyprenol reductase OS=Homo sapiens OX=9606	SRD5A3	9	3	39
0.867986	-0.33646	0.791982	Q13085	Acetyl-CoA carboxylase 1 OS=Homo sapiens OX=9606	ACACA	30	51	931
0.144172	-0.336862	0.791762	Q5VTB9	E3 ubiquitin-protein ligase RNF220 OS=Homo sapiens OX=9606	RNF220	4	2	6
1.60815	-0.336987	0.791693	O75600	2-amino-3-ketobutyrate coenzyme A ligase mitochondrial OS=Homo sapiens OX=9606	GCAT	39	10	266
0.20828	-0.337123	0.791619	Q96BY6	Dedicator of cytokinesis protein 10 OS=Homo sapiens OX=9606	DOCK10	4	8	43
0.201904	-0.337165	0.791595	Q9NZT1	Calmodulin-like protein 5 OS=Homo sapiens OX=9606	CALML5	15	2	18
1.11318	-0.33875	0.790726	O94925	Glutaminase kidney isoform mitochondrial OS=Homo sapiens OX=9606	GLS	18	8	99
1.06265	-0.338989	0.790595	Q04206	Transcription factor p65 OS=Homo sapiens OX=9606	RELA	17	7	101
0.399449	-0.34296	0.788422	O75420	GRB10-interacting GYF protein 1 OS=Homo sapiens OX=9606	GIGYF1	43	26	458
0.231232	-0.345266	0.787163	O15084	Serine/threonine-protein phosphatase 6 regulatory ankyrin repeat subunit A OS=Homo sapiens OX=9606	ANKRD28	16	10	98
2.23125	-0.346191	0.786658	Q9Y697	Cysteine desulfurase mitochondrial OS=Homo sapiens OX=9606	NFS1	9	4	55
0.789409	-0.346194	0.786657	P48735	Isocitrate dehydrogenase [NADP] mitochondrial OS=Homo sapiens OX=9606	IDH2	38	16	449
0.542695	-0.346709	0.786376	Q93008	Probable ubiquitin carboxyl-terminal hydrolase FAF-X OS=Homo sapiens OX=9606	USP9X	4	6	23
1.14783	-0.347137	0.786142	Q05932	Folylpolyglutamate synthase mitochondrial OS=Homo sapiens OX=9606	FPGS	4	2	14
0.738818	-0.347424	0.785986	Q86Y56	Dynein assembly factor 5 axonemal OS=Homo sapiens OX=9606	DNAAF5	19	11	178
0.398536	-0.348871	0.785198	Q15468	SCL-interrupting locus protein OS=Homo sapiens OX=9606	STIL	5	4	83
2.10349	-0.350202	0.784474	Q15005	Signal peptidase complex subunit 2 OS=Homo sapiens OX=9606	SPCS2	42	7	202
0.485936	-0.352503	0.783224	Q9UBI1	COMM domain-containing protein 3 OS=Homo sapiens OX=9606	COMMD3	24	3	23
1.29695	-0.359467	0.779452	Q12931	Heat shock protein 75 kDa mitochondrial OS=Homo sapiens OX=9606	TRAP1	34	18	387
0.782011	-0.361594	0.778304	Q9H3U1	Protein unc-45 homolog A OS=Homo sapiens OX=9606	UNC45A	14	9	102
0.358813	-0.363017	0.777537	O43164	E3 ubiquitin-protein ligase Praja-2 OS=Homo sapiens OX=9606	PJA2	15	6	29
1.09495	-0.364055	0.776978	Q9P0U3	Sentrin-specific protease 1 OS=Homo sapiens OX=9606	SENP1	7	4	56
0.208138	-0.364398	0.776793	Q9BQ52	Zinc phosphodiesterase ELAC protein 2 OS=Homo sapiens OX=9606	ELAC2	4	2	2
1.89426	-0.36479	0.776582	P20618	Proteasome subunit beta type-1 OS=Homo sapiens OX=9606	PSMB1	19	4	79
0.235183	-0.365854	0.776009	Q86UK7	E3 ubiquitin-protein ligase ZNF598 OS=Homo sapiens OX=9606	ZNF598	11	7	62
0.397839	-0.366607	0.775605	Q99836	Myeloid differentiation primary response protein MyD88 OS=Homo sapiens OX=9606	MYD88	13	3	25
0.235374	-0.366904	0.775445	Q8N1G4	Leucine-rich repeat-containing protein 47 OS=Homo sapiens OX=9606	LRRC47	6	2	36
0.336673	-0.367531	0.775108	O15091	Mitochondrial ribonuclease P catalytic subunit OS=Homo sapiens OX=9606	PRORP	13	4	14
2.11664	-0.369808	0.773885	Q6UB35	Monofunctional C1-tetrahydrofolate synthase mitochondrial OS=Homo sapiens OX=9606	MTHFD1L	4	3	28
1.05204	-0.376335	0.770392	Q9Y228	TRAF3-interacting JNK-activating modulator OS=Homo sapiens OX=9606	TRAF3IP3	6	3	4
0.313348	-0.376739	0.770176	Q53EZ4	Centrosomal protein of 55 kDa OS=Homo sapiens OX=9606	CEP55	18	7	63
1.15104	-0.378161	0.769418	Q93084	Sarcoplasmic/endoplasmic reticulum calcium ATPase 3 OS=Homo sapiens OX=9606	ATP2A3	16	13	254
1.43989	-0.380979	0.767916	Q15782	Chitinase-3-like protein 2 OS=Homo sapiens OX=9606	CHI3L2	21	6	108
1.44279	-0.381603	0.767584	Q15070	Mitochondrial inner membrane protein OXA1L OS=Homo sapiens OX=9606	OXA1L	11	5	30
0.619098	-0.382347	0.767189	Q8NB90	ATPase family protein 2 homolog OS=Homo sapiens OX=9606	SPATA5	10	6	51
0.763969	-0.382972	0.766856	Q8WU79	Stromal membrane-associated protein 2 OS=Homo sapiens OX=9606	SMAP2	13	5	24
0.340289	-0.383792	0.76642	Q9Y240	C-type lectin domain family 11 member A OS=Homo sapiens OX=9606	CLEC11A	7	2	14
1.23194	-0.384387	0.766104	P00338	L-lactate dehydrogenase A chain OS=Homo sapiens OX=9606	LDHA	41	10	144
0.90093	-0.384871	0.765847	P11717	Cation-independent mannose-6-phosphate receptor OS=Homo sapiens OX=9606	IGF2R	27	44	758
0.526435	-0.386301	0.765089	Q6P179	Endoplasmic reticulum aminopeptidase 2 OS=Homo sapiens OX=9606	ERAP2	17	11	133
0.654423	-0.387638	0.76438	Q4KMQ2	Anoctamin-6 OS=Homo sapiens OX=9606	ANO6	4	2	10
0.495486	-0.388873	0.763726	O00182	Galectin-9 OS=Homo sapiens OX=9606	LGALS9	23	6	69
1.0093	-0.392479	0.761819	Q9BQA9	Cytochrome b-245 chaperone 1 OS=Homo sapiens OX=9606	CYBC1	19	4	58
0.608295	-0.394418	0.760796	P49755	Transmembrane emp24 domain-containing protein 10 OS=Homo sapiens OX=9606	TMED10	11	2	23
0.311723	-0.394905	0.760539	Q8TB61	Adenosine 3'-phospho 5'-phosphosulfate transporter 1 OS=Homo sapiens OX=9606	SLC35B2	5	2	23
0.286512	-0.397621	0.759109	Q86T24	Transcriptional regulator Kaiso OS=Homo sapiens OX=9606	ZBTB33	7	4	8
0.828868	-0.399709	0.758011	O15417	Trinucleotide repeat-containing gene 18 protein OS=Homo sapiens OX=9606	TNRC18	3	6	28
0.36595	-0.401609	0.757014	P09884	DNA polymerase alpha catalytic subunit OS=Homo sapiens OX=9606	POLA1	2	2	23
0.274205	-0.405348	0.755054	Q00577	Transcriptional activator protein Pur-alpha OS=Homo sapiens OX=9606	PURA	27	3	21
0.749821	-0.409155	0.753064	Q9UBV8	Peflin OS=Homo sapiens OX=9606	PEF1	12	3	55
0.289908	-0.4117	0.751737	P63010	AP-2 complex subunit beta OS=Homo sapiens OX=9606	AP2B1	6	5	35
0.677087	-0.411903	0.751631	P37268	Squalene synthase OS=Homo sapiens OX=9606	FDFT1	46	16	254
0.291011	-0.415392	0.749816	O15511	Actin-related protein 2/3 complex subunit 5 OS=Homo sapiens OX=9606	ARPC5	23	2	17
1.49024	-0.416097	0.74945	Q9BT22	Chitobiosyldiphosphodolichol beta-mannosyltransferase OS=Homo sapiens OX=9606	ALG1	5	2	21
2.14551	-0.416624	0.749176	O15164	Transcription intermediary factor 1-alpha OS=Homo sapiens OX=9606	TRIM24	18	14	184
0.494062	-0.419197	0.747841	Q5XKP0	MICOS complex subunit MIC13 OS=Homo sapiens OX=9606	MICOS13	24	2	18
0.699119	-0.420137	0.747354	Q9BVK2	Probable dolichyl pyrophosphate Glc1Man9GlcNAc2 alpha-13-glucosyltransferase OS=Homo sapiens OX=9606	ALG8	5	2	11
1.33746	-0.42109	0.74686	P46782	40S ribosomal protein S5 OS=Homo sapiens OX=9606	RPS5	54	7	106
1.6841	-0.421968	0.746406	Q9Y2X0	Mediator of RNA polymerase II transcription subunit 16 OS=Homo sapiens OX=9606	MED16	10	6	100
0.636071	-0.422056	0.74636	O95168	NADH dehydrogenase [ubiquinone] 1 beta subcomplex subunit 4 OS=Homo sapiens OX=9606	NDUFB4	22	2	9
0.370025	-0.425674	0.744491	P51659	Peroxisomal multifunctional enzyme type 2 OS=Homo sapiens OX=9606	HSD17B4	18	9	49
0.449615	-0.426069	0.744287	Q9H0K1	Serine/threonine-protein kinase SIK2 OS=Homo sapiens OX=9606	SIK2	5	4	32
0.360905	-0.429454	0.742543	Q6ZNJ1	Neurobeachin-like protein 2 OS=Homo sapiens OX=9606	NBEAL2	3	4	22
0.386111	-0.430451	0.74203	P20042	Eukaryotic translation initiation factor 2 subunit 2 OS=Homo sapiens OX=9606	EIF2S2	9	3	37
1.24017	-0.433157	0.740639	P04844	Dolichyl-diphosphooligosaccharide--protein glycosyltransferase subunit 2 OS=Homo sapiens OX=9606	RPN2	56	18	461
0.339504	-0.43722	0.738556	P61158	Actin-related protein 3 OS=Homo sapiens OX=9606	ACTR3	10	3	17
2.52273	-0.438812	0.737742	Q9H857	5'-nucleotidase domain-containing protein 2 OS=Homo sapiens OX=9606	NT5DC2	16	7	93
1.29651	-0.441519	0.736359	Q8WX92	Negative elongation factor B OS=Homo sapiens OX=9606	NELFB	8	4	52
0.782541	-0.444307	0.734937	Q9Y223	Bifunctional UDP-N-acetylglucosamine 2-epimerase/N-acetylmannosamine kinase OS=Homo sapiens OX=9606	GNE	5	3	5
0.46938	-0.445561	0.734299	Q8N4Q1	Mitochondrial intermembrane space import and assembly protein 40 OS=Homo sapiens OX=9606	CHCHD4	16	2	21
1.79221	-0.447616	0.733254	P60866	40S ribosomal protein S20 OS=Homo sapiens OX=9606	RPS20	25	3	155
0.530862	-0.449951	0.732068	Q96QK1	Vacuolar protein sorting-associated protein 35 OS=Homo sapiens OX=9606	VPS35	4	2	3
0.335257	-0.451291	0.731388	P46100	Transcriptional regulator ATRX OS=Homo sapiens OX=9606	ATRX	5	9	94
0.479213	-0.454972	0.729524	P26640	Valine--tRNA ligase OS=Homo sapiens OX=9606	VARS1	8	6	39
1.37683	-0.455633	0.72919	Q9NTI5	Sister chromatid cohesion protein PDS5 homolog B OS=Homo sapiens OX=9606	PDS5B	6	7	26
0.484479	-0.455833	0.729089	P42345	Serine/threonine-protein kinase mTOR OS=Homo sapiens OX=9606	MTOR	5	9	81
1.06574	-0.456748	0.728627	O43683	Mitotic checkpoint serine/threonine-protein kinase BUB1 OS=Homo sapiens OX=9606	BUB1	8	5	38
0.568445	-0.457392	0.728302	P40306	Proteasome subunit beta type-10 OS=Homo sapiens OX=9606	PSMB10	11	2	33
0.908708	-0.457476	0.728259	Q4KMZ1	IQ domain-containing protein C OS=Homo sapiens OX=9606	IQCC	4	2	13
0.264259	-0.457942	0.728024	O43427	Acidic fibroblast growth factor intracellular-binding protein OS=Homo sapiens OX=9606	FIBP	7	2	4
0.73984	-0.460613	0.726678	Q15061	WD repeat-containing protein 43 OS=Homo sapiens OX=9606	WDR43	5	2	14
0.463151	-0.461063	0.726451	A2VDJ0	Transmembrane protein 131-like OS=Homo sapiens OX=9606	TMEM131L	2	3	38
0.992699	-0.461637	0.726162	Q96RQ1	Endoplasmic reticulum-Golgi intermediate compartment protein 2 OS=Homo sapiens OX=9606	ERGIC2	20	5	68
1.49535	-0.461812	0.726074	O94979	Protein transport protein Sec31A OS=Homo sapiens OX=9606	SEC31A	7	8	76
1.56003	-0.463748	0.7251	P81605	Dermcidin OS=Homo sapiens OX=9606	DCD	20	2	55
0.974082	-0.46398	0.724983	Q9NVI1	Fanconi anemia group I protein OS=Homo sapiens OX=9606	FANCI	37	38	607
0.331916	-0.465009	0.724466	Q00537	Cyclin-dependent kinase 17 OS=Homo sapiens OX=9606	CDK17	8	4	29
0.342299	-0.466195	0.723871	Q8NDX6	Zinc finger protein 740 OS=Homo sapiens OX=9606	ZNF740	13	3	72
1.88911	-0.470066	0.721932	P20700	Lamin-B1 OS=Homo sapiens OX=9606	LMNB1	55	28	690
[truncated: 201 more rows]

## Sheet: Jurkat HPV30-E6
-LOG(P-Value)	Difference log2	Ratio HPV30/biot	Accession	Description	Gene name	Coverage [%]	# Peptides	# PSMs
[truncated: 1,845 more rows]

## Sheet: Jurkat HPV35-E6
-LOG(P-Value)	Difference log2	Ratio HPV35/biot	Accession	Description	Gene name	Coverage [%]	# Peptides	# PSMs
[truncated: 1,845 more rows]

[truncated: 37 more sheets: Jurkat HPV59-E6, Jurkat HPV82-E6, Jurkat HTLV1-TAX1, HeLa HPV30-E6, HeLa HPV59-E6, HeLa HPV18-E6, HeLa HTLV1-TAX1, HeLa HPV82-E6, HeLa HPV16-E6, HeLa HPV35-E6, HaCat HPV82-E6, HaCat HPV30-E6, HaCat HPV16-E6, HaCat HPV18-E6, HaCat HTLV1-TAX1, HaCat HPV35-E6, HaCat HPV59-E6, PBMmap, PBMcomplexome, HeLa SCRIB_1 …]
