# Supplementary material for: Quantitative fragmentomics allow affinity mapping of interactomes
Source: Nat Commun. 2022 Sep 17;13:5472. doi: 10.1038/s41467-022-33018-0 (PMC9482650; doi:10.1038/s41467-022-33018-0)
Supplement: Supplementary file 6 — SupplementaryDataset3.xlsx [file 41467_2022_33018_MOESM6_ESM.xlsx]

## Sheet: Legend
	proteomics
		Pairwise quantitative comparison of proteomes of 293T cell lines expressing GFP (Ctrl); GFP and HPV16-E6 (E6); GFP and HPV16-E6dPBM (dPBM)
	changes by both E6 and E6dPBM
		List of genes that change significantly in both HPV16-E6 and HPV16-E6dPBM expressing cells compared to the control.
	DAVID PBM-independent
		Results of KEGG_PATHWAY and GOTERM_BP_DIRECT analysis performed with DAVID Bioinformatics Resources 6.8 using the target list defined in the “changes by both E6 and E6dPBM” tab and a complete human proteome background and default settings
	differ between E6 and E6dPBM
		List of genes that change significantly between HPV16-E6 and HPV16-E6dPBM expressing cells
	DAVID PBM-dependent
		Results of KEGG_PATHWAY and GOTERM_BP_DIRECT analysis performed with DAVID Bioinformatics Resources 6.8 using the target list defined in the “differ between E6 and E6dPBM” tab and a complete human proteome background and default settings

## Sheet: proteomics
Accession	Description	Gene Name	-LOG(P-Value) E6/Ctrl	Difference log2 E6/Ctrl E6/Ctrl	Ratio E6/Ctrl	-LOG(P-Value) dPBM/Ctrl	Difference log2 dPBM/Ctrl	Ratio dPBM/Ctrl	-LOG(P-Value) dPBM/E6	Difference log2 dPBM/E6	Ratio dPBM/E6	Coverage [%]	# Peptides	# PSMs
A0A0B4J2D5	Glutamine amidotransferase-like class 1 domain-containing protein 3B, mitochondrial OS=Homo sapiens OX=9606	GATD3B	0.241738	0.152157	1.11123	0.14914	-0.113284	0.924481	0.411689	-0.265442	0.831944	45	8	69
A0AVT1	Ubiquitin-like modifier-activating enzyme 6 OS=Homo sapiens OX=9606	UBA6	0.946071	-0.895641	0.537508	0.181824	-0.284496	0.821028	0.629811	0.611145	1.52747	33	23	165
A0FGR8	Extended synaptotagmin-2 OS=Homo sapiens OX=9606	ESYT2	0.411673	-0.88471	0.541596	0.519483	-1.09834	0.467053	0.0734228	-0.213633	0.862363	7	5	25
A5YKK6	CCR4-NOT transcription complex subunit 1 OS=Homo sapiens OX=9606	CNOT1	0.640935	-0.767554	0.587413	0.0622161	0.0531197	1.03751	0.780924	0.820673	1.76623	4	6	33
A6NDG6	Glycerol-3-phosphate phosphatase OS=Homo sapiens OX=9606	PGP	0.363387	0.360634	1.28399	0.619782	0.442736	1.35918	0.0830149	0.0821018	1.05856	31	7	70
A6NHR9	Structural maintenance of chromosomes flexible hinge domain-containing protein 1 OS=Homo sapiens OX=9606	SMCHD1	1.20553	3.11751	8.6789	1.05855	2.83573	7.13906	0.349053	-0.281777	0.822577	1	1	3
A8CG34	Nuclear envelope pore membrane protein POM 121C OS=Homo sapiens OX=9606	POM121C	0.5367	1.66689	3.1753	0.576494	1.77355	3.41894	1.02397	0.106654	1.07673	6	4	18
L0R6Q1	SLC35A4 upstream open reading frame protein OS=Homo sapiens OX=9606	SLC35A4	0.529007	-1.60998	0.327603	0.763175	-1.71853	0.303858	0.0226867	-0.108554	0.927517	22	1	11
O00115	Deoxyribonuclease-2-alpha OS=Homo sapiens OX=9606	DNASE2	0.116025	0.42989	1.34713	0.0774652	0.314475	1.24356	0.0290802	-0.115414	0.923117	3	1	4
O00116	Alkyldihydroxyacetonephosphate synthase, peroxisomal OS=Homo sapiens OX=9606	AGPS	0.213216	-0.869411	0.54737	0.120824	0.395409	1.31532	0.433148	1.26482	2.40297	32	14	82
O00139	Kinesin-like protein KIF2A OS=Homo sapiens OX=9606	KIF2A	0.373682	0.10233	1.07351	0.765412	0.209825	1.15655	0.42415	0.107495	1.07736	10	6	38
O00148	ATP-dependent RNA helicase DDX39A OS=Homo sapiens OX=9606	DDX39A	0.155202	0.316812	1.24557	0.191768	0.33005	1.25706	0.00529547	0.013238	1.00922	57	19	243
O00151	PDZ and LIM domain protein 1 OS=Homo sapiens OX=9606	PDLIM1	0.582202	0.237258	1.17875	0.528829	0.333432	1.26001	0.16288	0.0961739	1.06893	67	13	120
O00154	Cytosolic acyl coenzyme A thioester hydrolase OS=Homo sapiens OX=9606	ACOT7	0.0136632	0.00605806	1.00421	0.326386	-0.17658	0.884798	0.360062	-0.182638	0.88109	39	11	108
O00161	Synaptosomal-associated protein 23 OS=Homo sapiens OX=9606	SNAP23	0.0838378	-0.168725	0.889629	0.740549	-1.35118	0.391971	0.717361	-1.18246	0.440601	23	3	17
O00165	HCLS1-associated protein X-1 OS=Homo sapiens OX=9606	HAX1	0.734268	0.971661	1.9611	0.11066	0.228997	1.17202	0.551703	-0.742664	0.597635	25	4	9
O00170	AH receptor-interacting protein OS=Homo sapiens OX=9606	AIP	0.0321766	0.0648298	1.04596	0.300934	-0.52021	0.69727	0.248275	-0.58504	0.666631	20	5	39
O00178	GTP-binding protein 1 OS=Homo sapiens OX=9606	GTPBP1	0.959765	-2.18463	0.219969	0.232074	-0.646208	0.638957	1.03796	1.53842	2.90477	9	3	21
O00193	Small acidic protein OS=Homo sapiens OX=9606	SMAP	0.217807	-0.566877	0.675077	0.107113	0.113358	1.08174	0.264972	0.680235	1.6024	38	7	66
O00203	AP-3 complex subunit beta-1 OS=Homo sapiens OX=9606	AP3B1	0.142577	-0.198888	0.871222	0.0308582	0.0706478	1.05019	0.1575	0.269535	1.20542	7	7	27
O00217	NADH dehydrogenase [ubiquinone] iron-sulfur protein 8, mitochondrial OS=Homo sapiens OX=9606	NDUFS8	0.969716	-1.22079	0.429048	0.510978	-0.496406	0.708871	0.629507	0.724383	1.65219	20	3	12
O00231	26S proteasome non-ATPase regulatory subunit 11 OS=Homo sapiens OX=9606	PSMD11	0.708347	0.23505	1.17695	1.08349	0.247873	1.18745	0.0391521	0.0128228	1.00893	63	23	223
O00232	26S proteasome non-ATPase regulatory subunit 12 OS=Homo sapiens OX=9606	PSMD12	0.177818	-0.202622	0.86897	0.824565	-0.729774	0.602999	1.13472	-0.527151	0.693924	36	14	139
O00233	26S proteasome non-ATPase regulatory subunit 9 OS=Homo sapiens OX=9606	PSMD9	0.0721936	-0.102547	0.931387	1.13389	-0.825859	0.564146	0.723627	-0.723312	0.605705	31	6	40
O00244	Copper transport protein ATOX1 OS=Homo sapiens OX=9606	ATOX1	0.671163	-0.225375	0.855373	1.09892	-0.412586	0.751275	0.3917	-0.187212	0.878302	65	4	35
O00264	Membrane-associated progesterone receptor component 1 OS=Homo sapiens OX=9606	PGRMC1	0.813551	0.371729	1.2939	0.363437	0.223749	1.16776	0.423578	-0.147979	0.902514	54	8	130
O00267	Transcription elongation factor SPT5 OS=Homo sapiens OX=9606	SUPT5H	0.503362	-0.864396	0.549276	2.33915	-0.791357	0.5778	0.0326192	0.073039	1.05193	19	13	77
O00273	DNA fragmentation factor subunit alpha OS=Homo sapiens OX=9606	DFFA	0.575945	0.801064	1.74239	0.0275347	0.0707156	1.05024	0.410661	-0.730348	0.602758	72	16	136
O00299	Chloride intracellular channel protein 1 OS=Homo sapiens OX=9606	CLIC1	0.636945	0.509611	1.42367	0.640296	0.420846	1.33871	0.151056	-0.0887645	0.940328	65	12	150
O00303	Eukaryotic translation initiation factor 3 subunit F OS=Homo sapiens OX=9606	EIF3F	0.427344	-0.266973	0.831061	0.214495	-0.219999	0.858566	0.048627	0.0469742	1.0331	65	14	144
O00330	Pyruvate dehydrogenase protein X component, mitochondrial OS=Homo sapiens OX=9606	PDHX	0.85324	-0.794737	0.576448	0.916118	0.959424	1.94453	1.43252	1.75416	3.3733	6	2	10
O00399	Dynactin subunit 6 OS=Homo sapiens OX=9606	DCTN6	0.287741	-0.69206	0.618969	1.39463	-1.96325	0.25645	0.492114	-1.27119	0.414319	9	1	5
O00410	Importin-5 OS=Homo sapiens OX=9606	IPO5	1.81102	0.814352	1.75851	0.920698	0.46991	1.38502	0.919546	-0.344443	0.787612	49	35	357
O00422	Histone deacetylase complex subunit SAP18 OS=Homo sapiens OX=9606	SAP18	0.10407	-0.0863244	0.941919	1.06933	-0.398692	0.758546	0.489182	-0.312368	0.805319	42	6	52
O00425	Insulin-like growth factor 2 mRNA-binding protein 3 OS=Homo sapiens OX=9606	IGF2BP3	2.65178	-0.878521	0.543925	3.3456	-1.08909	0.470059	0.893029	-0.210565	0.864199	32	16	169
O00429	Dynamin-1-like protein OS=Homo sapiens OX=9606	DNM1L	0.385976	0.581951	1.49687	0.262532	0.428613	1.34594	0.379808	-0.153337	0.899168	26	15	134
O00442	RNA 3'-terminal phosphate cyclase OS=Homo sapiens OX=9606	RTCA	0.104503	0.0825822	1.05891	0.476501	-0.375176	0.771011	0.523896	-0.457759	0.728117	11	4	10
O00471	Exocyst complex component 5 OS=Homo sapiens OX=9606	EXOC5	0.995641	-4.11996	0.0575133	0.502848	-2.62431	0.162182	0.191293	1.49565	2.8199	1	1	1
O00483	Cytochrome c oxidase subunit NDUFA4 OS=Homo sapiens OX=9606	NDUFA4	0.39435	1.33769	2.52747	0.450334	1.66803	3.1778	0.1097	0.330336	1.25731	37	3	28
O00487	26S proteasome non-ATPase regulatory subunit 14 OS=Homo sapiens OX=9606	PSMD14	0.00424202	-0.00658544	0.995446	1.70886	-2.07157	0.2379	2.74467	-2.06499	0.238988	32	5	45
O00505	Importin subunit alpha-4 OS=Homo sapiens OX=9606	KPNA3	0.540428	-0.573731	0.671877	0.200414	0.298182	1.22959	0.520486	0.871913	1.83009	29	10	79
O00541	Pescadillo homolog OS=Homo sapiens OX=9606	PES1	0.359541	0.132183	1.09595	0.361848	-0.228334	0.85362	0.69	-0.360518	0.778885	18	8	63
O00560	Syntenin-1 OS=Homo sapiens OX=9606	SDCBP	0.407691	-0.275796	0.825995	0.225364	0.232859	1.17516	0.537899	0.508655	1.42272	49	7	55
O00567	Nucleolar protein 56 OS=Homo sapiens OX=9606	NOP56	0.19562	0.64732	1.56626	0.061249	0.208857	1.15577	0.355061	-0.438464	0.73792	24	11	103
O00571	ATP-dependent RNA helicase DDX3X OS=Homo sapiens OX=9606	DDX3X	1.45591	0.938757	1.91688	1.71612	1.1	2.14354	0.652458	0.161239	1.11825	65	38	407
O00629	Importin subunit alpha-3 OS=Homo sapiens OX=9606	KPNA4	0.556147	-1.05546	0.481143	0.812778	-1.47235	0.360394	0.159108	-0.416889	0.749038	29	7	80
O00762	Ubiquitin-conjugating enzyme E2 C OS=Homo sapiens OX=9606	UBE2C	0.94173	0.579695	1.49453	0.501397	0.412239	1.33075	0.250998	-0.167456	0.890411	65	7	49
O00764	Pyridoxal kinase OS=Homo sapiens OX=9606	PDXK	0.394902	-0.816085	0.567981	1.17208	-0.642753	0.64049	0.068736	0.173332	1.12766	40	7	34
O00767	Acyl-CoA desaturase OS=Homo sapiens OX=9606	SCD	0.0866925	0.183296	1.13548	0.0282847	-0.102482	0.931429	0.0702263	-0.285779	0.820299	11	2	18
O14531	Dihydropyrimidinase-related protein 4 OS=Homo sapiens OX=9606	DPYSL4	0.546736	1.39718	2.63386	0.00292774	0.0148987	1.01038	0.484545	-1.38228	0.383612	7	3	4
O14561	Acyl carrier protein, mitochondrial OS=Homo sapiens OX=9606	NDUFAB1	0.203005	-0.114437	0.923742	0.367593	-0.245215	0.84369	0.18668	-0.130777	0.913339	15	3	23
O14562	Ubiquitin domain-containing protein UBFD1 OS=Homo sapiens OX=9606	UBFD1	0.602515	0.752813	1.68508	0.855943	0.996127	1.99464	0.139085	0.243314	1.18371	18	3	27
O14579	Coatomer subunit epsilon OS=Homo sapiens OX=9606	COPE	1.08207	-1.28203	0.411217	0.378688	-1.9663	0.255908	0.110458	-0.684273	0.622319	53	9	90
O14617	AP-3 complex subunit delta-1 OS=Homo sapiens OX=9606	AP3D1	0.455077	0.854855	1.80858	0.227663	0.386488	1.30721	0.280639	-0.468367	0.722782	7	6	24
O14618	Copper chaperone for superoxide dismutase OS=Homo sapiens OX=9606	CCS	0.00653825	0.00428518	1.00297	0.490594	0.191335	1.14182	0.592306	0.18705	1.13843	5	1	11
O14641	Segment polarity protein dishevelled homolog DVL-2 OS=Homo sapiens OX=9606	DVL2	0.119142	0.254621	1.19302	1.39919	1.17247	2.25398	0.605273	0.917854	1.8893	5	2	12
O14654	Insulin receptor substrate 4 OS=Homo sapiens OX=9606	IRS4	0.286576	0.125916	1.0912	0.131381	0.0582768	1.04122	0.124241	-0.0676394	0.954198	24	22	193
O14735	CDP-diacylglycerol--inositol 3-phosphatidyltransferase OS=Homo sapiens OX=9606	CDIPT	0.41403	0.522634	1.43658	0.0837963	0.148361	1.10831	0.240014	-0.374273	0.771494	5	1	4
O14737	Programmed cell death protein 5 OS=Homo sapiens OX=9606	PDCD5	1.30775	-0.257298	0.836653	3.52972	-0.45181	0.731125	0.991037	-0.194512	0.873869	54	6	54
O14744	Protein arginine N-methyltransferase 5 OS=Homo sapiens OX=9606	PRMT5	0.0359164	-0.0368694	0.974768	0.996921	-0.813804	0.56888	1.29097	-0.776934	0.583606	48	21	205
O14745	Na(+)/H(+) exchange regulatory cofactor NHE-RF1 OS=Homo sapiens OX=9606	SLC9A3R1	2.92853	-1.86345	0.274819	1.2049	-1.49125	0.355704	0.239439	0.372198	1.29432	19	5	27
O14776	Transcription elongation regulator 1 OS=Homo sapiens OX=9606	TCERG1	0.321587	-0.261648	0.834134	0.915887	-0.89204	0.538852	0.494173	-0.630392	0.646001	8	7	23
O14818	Proteasome subunit alpha type-7 OS=Homo sapiens OX=9606	PSMA7	0.328572	-0.24616	0.843137	0.590753	0.0941664	1.06745	0.483298	0.340327	1.26604	61	13	164
O14828	Secretory carrier-associated membrane protein 3 OS=Homo sapiens OX=9606	SCAMP3	0.622787	-0.854307	0.553131	0.194103	-0.120758	0.919704	0.512177	0.733549	1.66272	27	5	41
O14880	Microsomal glutathione S-transferase 3 OS=Homo sapiens OX=9606	MGST3	0.755869	-1.08812	0.470373	0.317039	-0.590908	0.663925	0.50563	0.497214	1.41149	42	4	29
O14908	PDZ domain-containing protein GIPC1 OS=Homo sapiens OX=9606	GIPC1	0.178344	-0.526117	0.694421	0.0540632	0.153214	1.11204	0.457903	0.67933	1.6014	7	2	14
O14929	Histone acetyltransferase type B catalytic subunit OS=Homo sapiens OX=9606	HAT1	0.0626632	0.0958296	1.06868	0.60309	0.480761	1.39548	0.387134	0.384931	1.3058	37	10	101
O14949	Cytochrome b-c1 complex subunit 8 OS=Homo sapiens OX=9606	UQCRQ	0.257394	0.698343	1.62264	0.962348	2.03444	4.09663	1.17372	1.3361	2.52467	16	1	18
O14964	Hepatocyte growth factor-regulated tyrosine kinase substrate OS=Homo sapiens OX=9606	HGS	0.171501	-0.566083	0.675448	0.154807	-0.53019	0.692463	0.0315864	0.0358928	1.02519	9	6	44
O14967	Calmegin OS=Homo sapiens OX=9606	CLGN	0.508106	1.19086	2.28289	0.431215	1.16422	2.24112	0.008872	-0.0266383	0.981705	4	2	15
O14974	Protein phosphatase 1 regulatory subunit 12A OS=Homo sapiens OX=9606	PPP1R12A	0.186176	0.452416	1.36833	1.81571	1.18984	2.28127	0.329153	0.737423	1.6672	6	4	29
O14976	Cyclin-G-associated kinase OS=Homo sapiens OX=9606	GAK	1.79692	0.754116	1.6866	2.47594	0.877509	1.8372	0.420382	0.123393	1.08929	2	2	11
O14979	Heterogeneous nuclear ribonucleoprotein D-like OS=Homo sapiens OX=9606	HNRNPDL	2.9584	-0.392318	0.761905	1.60764	-0.193655	0.874388	1.4736	0.198663	1.14763	21	11	150
O14980	Exportin-1 OS=Homo sapiens OX=9606	XPO1	0.0108278	-0.0279109	0.98084	0.265509	0.45052	1.36653	0.190665	0.478431	1.39323	43	34	312
O15042	U2 snRNP-associated SURP motif-containing protein OS=Homo sapiens OX=9606	U2SURP	0.391241	0.348906	1.27359	0.447872	0.439534	1.35617	0.116576	0.0906274	1.06483	23	15	60
O15067	Phosphoribosylformylglycinamidine synthase OS=Homo sapiens OX=9606	PFAS	0.089913	-0.0497634	0.966095	0.0248674	-0.0111599	0.992294	0.0566845	0.0386035	1.02712	35	28	266
O15126	Secretory carrier-associated membrane protein 1 OS=Homo sapiens OX=9606	SCAMP1	0.124812	-0.248189	0.841952	0.131027	0.277743	1.2123	0.248664	0.525932	1.43986	19	3	16
O15143	Actin-related protein 2/3 complex subunit 1B OS=Homo sapiens OX=9606	ARPC1B	0.789	0.706027	1.63131	0.119001	-0.400881	0.757396	0.385764	-1.10691	0.464288	28	6	34
O15144	Actin-related protein 2/3 complex subunit 2 OS=Homo sapiens OX=9606	ARPC2	0.0774206	-0.206042	0.866912	0.171046	0.316755	1.24553	0.27794	0.522798	1.43674	36	9	53
O15145	Actin-related protein 2/3 complex subunit 3 OS=Homo sapiens OX=9606	ARPC3	0.319147	-1.02428	0.491655	0.19695	-0.272211	0.82805	0.234061	0.75207	1.68421	17	3	29
O15160	DNA-directed RNA polymerases I and III subunit RPAC1 OS=Homo sapiens OX=9606	POLR1C	0.857507	0.131281	1.09527	0.182585	0.0999692	1.07175	0.0533874	-0.0313114	0.97853	18	5	26
O15173	Membrane-associated progesterone receptor component 2 OS=Homo sapiens OX=9606	PGRMC2	0.483811	-1.1671	0.445317	0.190219	-0.381622	0.767574	0.377968	0.785475	1.72366	27	6	53
O15212	Prefoldin subunit 6 OS=Homo sapiens OX=9606	PFDN6	0.551759	-1.27967	0.41189	0.93871	-1.68456	0.311099	0.111434	-0.404886	0.755296	43	5	56
O15226	NF-kappa-B-repressing factor OS=Homo sapiens OX=9606	NKRF	0.389676	0.688467	1.61157	0.0996919	0.278368	1.21282	0.144484	-0.410099	0.752572	11	5	33
O15228	Dihydroxyacetone phosphate acyltransferase OS=Homo sapiens OX=9606	GNPAT	0.263828	0.989458	1.98544	0.107398	-0.535135	0.690094	0.626709	-1.52459	0.347578	4	2	9
O15260	Surfeit locus protein 4 OS=Homo sapiens OX=9606	SURF4	0.419397	1.23241	2.34959	0.147368	0.547394	1.46144	0.510797	-0.685016	0.621999	4	1	10
O15269	Serine palmitoyltransferase 1 OS=Homo sapiens OX=9606	SPTLC1	0.659388	1.41117	2.65952	0.398864	1.03616	2.05077	0.26702	-0.375005	0.771103	15	5	26
O15344	E3 ubiquitin-protein ligase Midline-1 OS=Homo sapiens OX=9606	MID1	0.0966359	0.301292	1.23225	0.277515	-0.799888	0.574394	0.840129	-1.10118	0.466135	13	6	42
O15347	High mobility group protein B3 OS=Homo sapiens OX=9606	HMGB3	0.124876	0.0669222	1.04748	0.684738	0.277018	1.21169	1.09706	0.210096	1.15677	46	10	92
O15355	Protein phosphatase 1G OS=Homo sapiens OX=9606	PPM1G	0.581778	0.180948	1.13363	0.417917	0.174033	1.12821	0.0137395	-0.00691446	0.995219	40	14	162
O15371	Eukaryotic translation initiation factor 3 subunit D OS=Homo sapiens OX=9606	EIF3D	0.276977	-0.78928	0.578633	0.409258	-1.19969	0.43537	0.305364	-0.410405	0.752412	54	23	207
O15372	Eukaryotic translation initiation factor 3 subunit H OS=Homo sapiens OX=9606	EIF3H	0.214511	-0.199404	0.87091	0.0612293	-0.0658309	0.955395	0.326701	0.133574	1.09701	52	13	115
O15397	Importin-8 OS=Homo sapiens OX=9606	IPO8	0.110534	-0.0875308	0.941132	0.965749	-1.09179	0.46918	0.835742	-1.00426	0.498527	7	5	34
O15400	Syntaxin-7 OS=Homo sapiens OX=9606	STX7	0.836938	-2.44598	0.183521	0.23872	-0.145931	0.903796	0.791615	2.30005	4.92476	10	2	5
O15460	Prolyl 4-hydroxylase subunit alpha-2 OS=Homo sapiens OX=9606	P4HA2	0.0822369	0.266385	1.20279	0.979977	1.99631	3.98977	1.24574	1.72992	3.3171	4	1	4
O15498	Synaptobrevin homolog YKT6 OS=Homo sapiens OX=9606	YKT6	0.148551	0.461157	1.37665	0.336884	-0.822931	0.565292	0.814785	-1.28409	0.41063	12	3	23
O15511	Actin-related protein 2/3 complex subunit 5 OS=Homo sapiens OX=9606	ARPC5	0.0569989	0.0680389	1.04829	0.678121	-1.29403	0.407811	0.770852	-1.36207	0.389024	31	3	39
O43143	Pre-mRNA-splicing factor ATP-dependent RNA helicase DHX15 OS=Homo sapiens OX=9606	DHX15	0.565676	0.615423	1.53201	1.52616	-2.37291	0.193056	2.21472	-2.98833	0.126015	35	23	141
O43169	Cytochrome b5 type B OS=Homo sapiens OX=9606	CYB5B	0.657986	-0.711174	0.610823	0.83497	-1.79209	0.288753	0.50544	-1.08092	0.472729	60	5	57
O43172	U4/U6 small nuclear ribonucleoprotein Prp4 OS=Homo sapiens OX=9606	PRPF4	0.726585	0.22421	1.16814	1.88366	0.499581	1.4138	0.787955	0.275371	1.21031	37	13	62
O43175	D-3-phosphoglycerate dehydrogenase OS=Homo sapiens OX=9606	PHGDH	1.1466	0.216771	1.16213	0.207662	-0.0764624	0.94838	1.0427	-0.293234	0.816071	60	22	324
O43237	Cytoplasmic dynein 1 light intermediate chain 2 OS=Homo sapiens OX=9606	DYNC1LI2	0.0136819	0.0638796	1.04527	0.103852	-0.374521	0.771361	0.130725	-0.438401	0.737952	18	6	35
O43242	26S proteasome non-ATPase regulatory subunit 3 OS=Homo sapiens OX=9606	PSMD3	0.284695	0.0974576	1.06989	0.683208	-0.19044	0.876338	0.922658	-0.287898	0.819095	47	19	173
O43251	RNA binding protein fox-1 homolog 2 OS=Homo sapiens OX=9606	RBFOX2	0.0208453	0.039718	1.02791	0.226001	0.377096	1.29872	0.362667	0.337378	1.26346	9	4	18
O43252	Bifunctional 3'-phosphoadenosine 5'-phosphosulfate synthase 1 OS=Homo sapiens OX=9606	PAPSS1	0.278011	-0.880998	0.542992	0.285704	-1.26675	0.415596	0.0929369	-0.38575	0.765381	9	4	20
O43264	Centromere/kinetochore protein zw10 homolog OS=Homo sapiens OX=9606	ZW10	0.294576	1.25091	2.37991	0.569387	-1.96048	0.256942	1.51584	-3.21139	0.107963	7	3	10
O43290	U4/U6.U5 tri-snRNP-associated protein 1 OS=Homo sapiens OX=9606	SART1	0.0967413	-0.288818	0.818572	0.0790058	0.230494	1.17324	0.646505	0.519312	1.43327	10	6	36
O43324	Eukaryotic translation elongation factor 1 epsilon-1 OS=Homo sapiens OX=9606	EEF1E1	0.361348	-0.632706	0.644966	0.572912	-0.595925	0.66162	0.0157158	0.0367813	1.02582	39	5	43
O43390	Heterogeneous nuclear ribonucleoprotein R OS=Homo sapiens OX=9606	HNRNPR	0.234353	-0.0920598	0.938182	1.6992	-0.20157	0.869604	0.282151	-0.10951	0.926903	46	24	321
O43395	U4/U6 small nuclear ribonucleoprotein Prp3 OS=Homo sapiens OX=9606	PRPF3	0.108049	0.0840654	1.06	0.217622	-0.200171	0.870447	0.476548	-0.284236	0.821176	14	7	50
O43396	Thioredoxin-like protein 1 OS=Homo sapiens OX=9606	TXNL1	0.623756	1.44045	2.71406	0.253914	0.735948	1.66549	0.406474	-0.704504	0.613654	55	11	84
O43399	Tumor protein D54 OS=Homo sapiens OX=9606	TPD52L2	0.570208	-0.691255	0.619315	0.287016	-0.172065	0.887571	0.432197	0.519189	1.43315	66	9	106
O43402	ER membrane protein complex subunit 8 OS=Homo sapiens OX=9606	EMC8	0.128423	-0.027421	0.981173	0.399612	-0.0216967	0.985073	0.0244007	0.00572427	1.00398	16	2	2
O43447	Peptidyl-prolyl cis-trans isomerase H OS=Homo sapiens OX=9606	PPIH	0.795233	-0.708231	0.61207	0.820677	-0.743607	0.597244	0.0232069	-0.0353756	0.975778	50	9	69
O43488	Aflatoxin B1 aldehyde reductase member 2 OS=Homo sapiens OX=9606	AKR7A2	0.10541	0.312552	1.2419	0.0882323	0.25147	1.19042	0.0304291	-0.0610825	0.958545	31	8	57
O43491	Band 4.1-like protein 2 OS=Homo sapiens OX=9606	EPB41L2	0.874969	-0.695072	0.617678	0.171442	0.288932	1.22174	0.8082	0.984004	1.97795	36	28	231
O43504	Ragulator complex protein LAMTOR5 OS=Homo sapiens OX=9606	LAMTOR5	0.189345	0.211136	1.1576	1.19436	-1.03294	0.488712	1.55502	-1.24408	0.422177	86	4	45
O43572	A-kinase anchor protein 10, mitochondrial OS=Homo sapiens OX=9606	AKAP10	0.230019	0.773675	1.70962	0.487436	1.66371	3.16831	0.178868	0.890038	1.85322	3	2	6
O43583	Density-regulated protein OS=Homo sapiens OX=9606	DENR	0.390042	0.106387	1.07653	0.413732	1.36803	2.58118	0.376522	1.26165	2.39769	46	7	90
O43592	Exportin-T OS=Homo sapiens OX=9606	XPOT	0.167151	0.4741	1.38905	0.499558	0.847034	1.7988	0.179233	0.372934	1.29498	10	8	15
O43598	2'-deoxynucleoside 5'-phosphate N-hydrolase 1 OS=Homo sapiens OX=9606	DNPH1	0.31215	-0.0691462	0.953202	1.20093	-0.188867	0.877294	0.774217	-0.119721	0.920366	59	6	67
O43615	Mitochondrial import inner membrane translocase subunit TIM44 OS=Homo sapiens OX=9606	TIMM44	0.0836046	0.109171	1.07861	0.419561	-1.05836	0.480178	0.502093	-1.16753	0.445183	27	10	53
O43617	Trafficking protein particle complex subunit 3 OS=Homo sapiens OX=9606	TRAPPC3	0.115812	0.201334	1.14976	0.187255	-0.373797	0.771749	0.319154	-0.57513	0.671226	21	4	32
O43633	Charged multivesicular body protein 2a OS=Homo sapiens OX=9606	CHMP2A	0.340298	0.585911	1.50099	0.241742	-0.538867	0.688311	0.993317	-1.12478	0.458573	9	2	5
O43657	Tetraspanin-6 OS=Homo sapiens OX=9606	TSPAN6	0.728726	-0.475089	0.719422	0.610812	-0.509917	0.702263	0.0275374	-0.0348282	0.976148	17	4	44
O43660	Pleiotropic regulator 1 OS=Homo sapiens OX=9606	PLRG1	1.50051	-1.25451	0.419137	0.647126	-0.756303	0.592011	0.592044	0.498203	1.41245	26	7	48
O43670	BUB3-interacting and GLEBS motif-containing protein ZNF207 OS=Homo sapiens OX=9606	ZNF207	0.473784	-1.61196	0.327154	0.961833	-0.52463	0.695137	0.29595	1.08733	2.1248	12	3	28
O43681	ATPase GET3 OS=Homo sapiens OX=9606	GET3	0.538118	-0.300821	0.81179	0.241777	-0.252979	0.839162	0.0411941	0.0478419	1.03372	25	5	21
O43684	Mitotic checkpoint protein BUB3 OS=Homo sapiens OX=9606	BUB3	0.0232296	0.0157038	1.01094	0.320466	-0.149945	0.901285	0.351352	-0.165649	0.891528	43	12	130
O43707	Alpha-actinin-4 OS=Homo sapiens OX=9606	ACTN4	0.907089	-0.403178	0.756191	0.651804	-0.291054	0.817305	0.683978	0.112123	1.08082	73	52	628
O43719	HIV Tat-specific factor 1 OS=Homo sapiens OX=9606	HTATSF1	0.0100167	0.00493145	1.00342	1.69796	-0.717209	0.608273	2.04568	-0.72214	0.606197	43	25	207
O43747	AP-1 complex subunit gamma-1 OS=Homo sapiens OX=9606	AP1G1	0.694398	0.47416	1.38911	0.518416	0.358076	1.28172	0.497589	-0.116084	0.922689	13	8	26
O43765	Small glutamine-rich tetratricopeptide repeat-containing protein alpha OS=Homo sapiens OX=9606	SGTA	0.443003	-0.438584	0.737859	0.22539	-0.183286	0.880695	0.363864	0.255298	1.19358	35	10	87
O43768	Alpha-endosulfine OS=Homo sapiens OX=9606	ENSA	0.464721	-0.48226	0.715855	0.478826	-0.320801	0.800625	0.112606	0.161459	1.11842	60	7	66
O43776	Asparagine--tRNA ligase, cytoplasmic OS=Homo sapiens OX=9606	NARS1	0.151861	0.16701	1.12273	0.118117	0.120812	1.08735	0.0812374	-0.0461973	0.968486	47	22	225
O43795	Unconventional myosin-Ib OS=Homo sapiens OX=9606	MYO1B	0.0597073	0.167208	1.12288	0.342624	-0.961753	0.513433	0.620048	-1.12896	0.457245	8	6	25
O43809	Cleavage and polyadenylation specificity factor subunit 5 OS=Homo sapiens OX=9606	NUDT21	0.516938	-0.502543	0.705862	0.568459	-0.427319	0.743642	0.0743368	0.0752236	1.05352	47	8	73
O43813	Glutathione S-transferase LANCL1 OS=Homo sapiens OX=9606	LANCL1	0.13883	-0.259992	0.835093	0.0793383	0.112601	1.08118	0.238617	0.372593	1.29468	11	3	32
O43815	Striatin OS=Homo sapiens OX=9606	STRN	1.08753	0.575901	1.49061	0.966463	0.572758	1.48736	0.0051419	-0.00314299	0.997824	2	1	7
O43818	U3 small nucleolar RNA-interacting protein 2 OS=Homo sapiens OX=9606	RRP9	0.465538	0.700163	1.62469	0.135969	-0.299053	0.812786	0.94296	-0.999216	0.500272	11	3	27
O43837	Isocitrate dehydrogenase [NAD] subunit beta, mitochondrial OS=Homo sapiens OX=9606	IDH3B	0.50339	-0.732163	0.602	0.207488	-0.479519	0.717217	0.0861004	0.252645	1.19139	25	7	43
O43847	Nardilysin OS=Homo sapiens OX=9606	NRDC	0.717207	0.575239	1.48992	0.291221	0.400331	1.31981	0.109175	-0.174907	0.885824	9	9	46
O43852	Calumenin OS=Homo sapiens OX=9606	CALU	0.100125	0.187501	1.13879	0.269404	0.470833	1.38591	0.467092	0.283331	1.217	62	14	184
O43865	S-adenosylhomocysteine hydrolase-like protein 1 OS=Homo sapiens OX=9606	AHCYL1	0.903797	0.722851	1.65044	0.432595	-0.925452	0.526516	0.900651	-1.6483	0.319015	19	7	42
O43920	NADH dehydrogenase [ubiquinone] iron-sulfur protein 5 OS=Homo sapiens OX=9606	NDUFS5	0.0991659	-0.260761	0.834648	0.0104888	-0.0290305	0.980079	0.0614397	0.23173	1.17424	19	2	11
O60216	Double-strand-break repair protein rad21 homolog OS=Homo sapiens OX=9606	RAD21	1.12117	-0.877402	0.544347	0.182899	-0.693409	0.618391	0.0422267	0.183993	1.13602	18	8	42
O60220	Mitochondrial import inner membrane translocase subunit Tim8 A OS=Homo sapiens OX=9606	TIMM8A	0.203237	0.12966	1.09404	0.129383	0.129501	1.09392	0.000152393	-0.000159264	0.99989	68	4	45
O60231	Pre-mRNA-splicing factor ATP-dependent RNA helicase DHX16 OS=Homo sapiens OX=9606	DHX16	1.16346	0.190168	1.1409	1.69738	-0.16851	0.889761	1.98218	-0.358678	0.779879	5	4	17
O60256	Phosphoribosyl pyrophosphate synthase-associated protein 2 OS=Homo sapiens OX=9606	PRPSAP2	0.846603	-1.45934	0.36366	2.0995	-2.03202	0.244512	0.256118	-0.572688	0.672363	64	16	186
O60264	SWI/SNF-related matrix-associated actin-dependent regulator of chromatin subfamily A member 5 OS=Homo sapiens OX=9606	SMARCA5	0.0483067	-0.112628	0.924902	0.575716	-0.946729	0.518807	0.50111	-0.834101	0.560933	12	11	29
O60271	C-Jun-amino-terminal kinase-interacting protein 4 OS=Homo sapiens OX=9606	SPAG9	0.223836	-0.147909	0.902558	0.189911	-0.0579923	0.9606	0.144644	0.0899169	1.06431	22	22	125
O60306	RNA helicase aquarius OS=Homo sapiens OX=9606	AQR	0.441153	-0.368482	0.774597	1.03204	-2.33935	0.197599	0.815414	-1.97087	0.255099	2	2	14
O60313	Dynamin-like 120 kDa protein, mitochondrial OS=Homo sapiens OX=9606	OPA1	0.219398	-0.380906	0.767955	0.124458	-0.274507	0.826733	0.0344586	0.106399	1.07654	4	3	8
O60341	Lysine-specific histone demethylase 1A OS=Homo sapiens OX=9606	KDM1A	0.00258844	-0.00476424	0.996703	0.382614	-1.3005	0.405986	0.396336	-1.29573	0.407329	4	2	9
O60343	TBC1 domain family member 4 OS=Homo sapiens OX=9606	TBC1D4	2.44659	-0.48936	0.712341	3.1924	-0.841176	0.558188	2.13388	-0.351815	0.783598	10	9	21
O60488	Long-chain-fatty-acid--CoA ligase 4 OS=Homo sapiens OX=9606	ACSL4	0.884572	0.900369	1.86654	2.68497	3.31994	9.98623	3.79728	2.41957	5.35012	14	6	25
O60493	Sorting nexin-3 OS=Homo sapiens OX=9606	SNX3	0.207216	0.595424	1.51092	0.868997	1.58217	2.99421	0.567704	0.986749	1.98171	35	5	55
O60502	Protein O-GlcNAcase OS=Homo sapiens OX=9606	OGA	0.186036	-0.337057	0.791655	0.53523	-0.654862	0.635136	0.178764	-0.317805	0.802289	6	4	14
O60506	Heterogeneous nuclear ribonucleoprotein Q OS=Homo sapiens OX=9606	SYNCRIP	0.142963	-0.12188	0.918989	0.426635	-0.28094	0.823055	0.472122	-0.15906	0.895609	47	21	319
O60568	Multifunctional procollagen lysine hydroxylase and glycosyltransferase LH3 OS=Homo sapiens OX=9606	PLOD3	0.522415	-0.624376	0.6487	0.322946	0.369769	1.29215	1.52183	0.994145	1.9919	4	2	4
O60573	Eukaryotic translation initiation factor 4E type 2 OS=Homo sapiens OX=9606	EIF4E2	0.205049	-0.765611	0.588204	0.230912	-0.539356	0.688078	0.0459245	0.226255	1.16979	16	2	6
O60610	Protein diaphanous homolog 1 OS=Homo sapiens OX=9606	DIAPH1	2.80945	1.47059	2.77136	3.00806	1.66419	3.16935	1.39668	0.193592	1.14361	12	11	50
O60664	Perilipin-3 OS=Homo sapiens OX=9606	PLIN3	1.0321	0.732484	1.6615	0.467529	0.422252	1.34002	0.563717	-0.310232	0.806512	46	11	89
O60673	DNA polymerase zeta catalytic subunit OS=Homo sapiens OX=9606	REV3L	1.44262	-1.02478	0.491484	2.15746	-1.01382	0.495233	0.00945536	0.0109631	1.00763	0	1	11
O60678	Protein arginine N-methyltransferase 3 OS=Homo sapiens OX=9606	PRMT3	0.0684244	0.148519	1.10843	0.649938	0.902826	1.86973	0.559248	0.754307	1.68682	10	5	27
O60684	Importin subunit alpha-7 OS=Homo sapiens OX=9606	KPNA6	0.213673	-0.334329	0.793153	0.18392	-0.287565	0.819284	0.027178	0.0467644	1.03295	39	14	102
O60701	UDP-glucose 6-dehydrogenase OS=Homo sapiens OX=9606	UGDH	0.109964	-0.366192	0.775827	0.206593	0.177174	1.13067	0.171231	0.543366	1.45737	32	10	49
O60716	Catenin delta-1 OS=Homo sapiens OX=9606	CTNND1	0.277032	0.103611	1.07446	0.214899	0.0714938	1.0508	0.135677	-0.0321169	0.977984	24	16	107
O60749	Sorting nexin-2 OS=Homo sapiens OX=9606	SNX2	0.302906	-0.346541	0.786467	0.153366	-0.231505	0.851746	0.0823713	0.115036	1.083	38	16	111
O60762	Dolichol-phosphate mannosyltransferase subunit 1 OS=Homo sapiens OX=9606	DPM1	0.792376	1.82305	3.53829	0.350962	0.980556	1.97323	0.591852	-0.842496	0.557678	22	5	16
O60763	General vesicular transport factor p115 OS=Homo sapiens OX=9606	USO1	0.485581	0.0963157	1.06904	0.0667775	-0.0309079	0.978804	0.353493	-0.127224	0.915592	35	23	205
O60784	Target of Myb protein 1 OS=Homo sapiens OX=9606	TOM1	0.0307605	0.169532	1.12469	0.141711	0.654727	1.57432	0.0970078	0.485195	1.39978	5	1	16
O60828	Polyglutamine-binding protein 1 OS=Homo sapiens OX=9606	PQBP1	0.451049	0.374341	1.29625	0.425197	0.50547	1.41959	0.105344	0.13113	1.09515	30	4	23
O60831	PRA1 family protein 2 OS=Homo sapiens OX=9606	PRAF2	1.15002	-2.47564	0.179787	0.175028	-0.551241	0.682433	0.586998	1.9244	3.79579	6	1	12
O60832	H/ACA ribonucleoprotein complex subunit DKC1 OS=Homo sapiens OX=9606	DKC1	0.41479	-0.636731	0.643169	2.24817	-2.01665	0.247131	0.9445	-1.37992	0.384239	16	6	26
O60841	Eukaryotic translation initiation factor 5B OS=Homo sapiens OX=9606	EIF5B	0.53116	0.741028	1.67137	0.393217	0.635088	1.55303	0.0784847	-0.10594	0.929199	30	24	172
O60869	Endothelial differentiation-related factor 1 OS=Homo sapiens OX=9606	EDF1	2.22732	2.08799	4.25156	2.24333	1.97727	3.93748	0.142947	-0.110719	0.926126	33	5	61
O60884	DnaJ homolog subfamily A member 2 OS=Homo sapiens OX=9606	DNAJA2	2.67257	0.566274	1.48069	1.9062	-0.8865	0.540925	2.76227	-1.45277	0.365318	48	13	116
O60888	Protein CutA OS=Homo sapiens OX=9606	CUTA	0.936948	1.7881	3.4536	0.373037	0.967355	1.95525	0.434868	-0.820746	0.566149	34	3	31
O60925	Prefoldin subunit 1 OS=Homo sapiens OX=9606	PFDN1	0.0128747	-0.0720448	0.951289	0.0625614	-0.287308	0.819429	0.0430315	-0.215263	0.861389	34	3	25
O75083	WD repeat-containing protein 1 OS=Homo sapiens OX=9606	WDR1	0.13158	-0.170942	0.888263	0.0817005	-0.135172	0.910561	0.0200452	0.0357701	1.0251	58	20	190
O75116	Rho-associated protein kinase 2 OS=Homo sapiens OX=9606	ROCK2	1.11445	-0.120845	0.919649	1.65624	-0.299505	0.812531	1.01231	-0.178659	0.883524	7	7	28
O75131	Copine-3 OS=Homo sapiens OX=9606	CPNE3	0.627625	-0.943344	0.520026	0.546807	0.373302	1.29531	1.01859	1.31665	2.49086	45	17	195
O75150	E3 ubiquitin-protein ligase BRE1B OS=Homo sapiens OX=9606	RNF40	0.18261	-0.320004	0.801067	0.00295833	-0.011147	0.992303	0.0809105	0.308857	1.23873	7	5	23
O75152	Zinc finger CCCH domain-containing protein 11A OS=Homo sapiens OX=9606	ZC3H11A	0.0609538	0.0223525	1.01561	0.32209	0.112714	1.08126	0.393333	0.0903616	1.06464	13	6	26
O75153	Clustered mitochondria protein homolog OS=Homo sapiens OX=9606	CLUH	0.412069	-0.5811	0.668454	0.653923	1.31745	2.49225	1.18404	1.89855	3.72839	13	9	38
O75175	CCR4-NOT transcription complex subunit 3 OS=Homo sapiens OX=9606	CNOT3	0.496633	-0.375971	0.770587	0.148409	0.0937732	1.06716	0.523222	0.469744	1.38486	7	4	15
O75190	DnaJ homolog subfamily B member 6 OS=Homo sapiens OX=9606	DNAJB6	0.237829	-0.243354	0.844779	0.0923141	-0.105247	0.929645	0.0948895	0.138106	1.10046	14	3	29
O75223	Gamma-glutamylcyclotransferase OS=Homo sapiens OX=9606	GGCT	0.193863	-0.375729	0.770716	0.331879	-0.221625	0.857599	0.0731949	0.154104	1.11273	57	8	69
O75251	NADH dehydrogenase [ubiquinone] iron-sulfur protein 7, mitochondrial OS=Homo sapiens OX=9606	NDUFS7	0.300571	-0.374763	0.771232	0.598807	-0.665655	0.630403	0.880713	-0.290891	0.817397	11	2	17
O75306	NADH dehydrogenase [ubiquinone] iron-sulfur protein 2, mitochondrial OS=Homo sapiens OX=9606	NDUFS2	1.68321	-1.11535	0.461578	1.28974	-1.05756	0.480445	0.0570691	0.0577952	1.04087	17	5	39
O75323	Protein NipSnap homolog 2 OS=Homo sapiens OX=9606	NIPSNAP2	0.967802	0.278518	1.21295	0.296823	-0.161361	0.894181	1.01502	-0.439879	0.737196	14	3	22
O75340	Programmed cell death protein 6 OS=Homo sapiens OX=9606	PDCD6	0.078237	-0.0550683	0.962549	0.609749	-0.412189	0.751482	0.596294	-0.357121	0.780721	33	4	30
O75347	Tubulin-specific chaperone A OS=Homo sapiens OX=9606	TBCA	2.14342	0.422699	1.34043	2.60032	0.399051	1.31864	0.128235	-0.0236476	0.983742	53	9	110
O75351	Vacuolar protein sorting-associated protein 4B OS=Homo sapiens OX=9606	VPS4B	0.258418	0.564824	1.47921	0.156457	-0.209872	0.864614	0.462684	-0.774697	0.584512	14	4	6
O75367	Core histone macro-H2A.1 OS=Homo sapiens OX=9606	MACROH2A1	0.0192093	-0.0858348	0.942239	0.0105033	-0.0517244	0.964782	0.00786003	0.0341104	1.02393	30	7	30
O75368	SH3 domain-binding glutamic acid-rich-like protein OS=Homo sapiens OX=9606	SH3BGRL	0.31847	0.088364	1.06316	0.633299	-0.41573	0.74964	0.778487	-0.504094	0.705103	61	4	37
O75369	Filamin-B OS=Homo sapiens OX=9606	FLNB	0.248972	-0.0547705	0.962748	0.828376	-0.147711	0.902682	0.41637	-0.0929403	0.93761	43	73	655
O75380	NADH dehydrogenase [ubiquinone] iron-sulfur protein 6, mitochondrial OS=Homo sapiens OX=9606	NDUFS6	0.551301	0.634751	1.55267	0.0533116	0.0743968	1.05292	0.604045	-0.560354	0.678136	36	3	31
O75381	Peroxisomal membrane protein PEX14 OS=Homo sapiens OX=9606	PEX14	0.282595	-0.366446	0.775691	0.0898211	-0.0812918	0.945211	0.181879	0.285154	1.21854	21	4	11
O75390	Citrate synthase, mitochondrial OS=Homo sapiens OX=9606	CS	0.0742342	0.0276333	1.01934	0.108971	0.0548897	1.03878	0.0489401	0.0272563	1.01907	28	11	115
O75391	Sperm-associated antigen 7 OS=Homo sapiens OX=9606	SPAG7	1.12605	0.324519	1.25225	1.23394	0.33687	1.26301	0.0431266	0.012351	1.0086	4	1	3
O75396	Vesicle-trafficking protein SEC22b OS=Homo sapiens OX=9606	SEC22B	0.0146547	-0.0135593	0.990645	0.643409	-0.77798	0.583183	0.689517	-0.76442	0.58869	43	8	84
O75400	Pre-mRNA-processing factor 40 homolog A OS=Homo sapiens OX=9606	PRPF40A	0.168891	0.163599	1.12008	0.981622	-0.555428	0.680455	1.26011	-0.719027	0.607507	12	9	59
O75431	Metaxin-2 OS=Homo sapiens OX=9606	MTX2	0.677319	-1.23416	0.425089	0.316263	-1.06916	0.476596	0.0407181	0.165002	1.12117	39	7	27
O75436	Vacuolar protein sorting-associated protein 26A OS=Homo sapiens OX=9606	VPS26A	0.0205546	0.0261523	1.01829	0.269709	-0.229749	0.852783	0.196994	-0.255901	0.837464	48	11	57
O75439	Mitochondrial-processing peptidase subunit beta OS=Homo sapiens OX=9606	PMPCB	0.204368	0.163149	1.11973	0.61522	0.444715	1.36105	1.01387	0.281566	1.21551	24	9	44
O75489	NADH dehydrogenase [ubiquinone] iron-sulfur protein 3, mitochondrial OS=Homo sapiens OX=9606	NDUFS3	0.0750206	0.107603	1.07744	1.45646	-0.662658	0.631713	0.638361	-0.770261	0.586311	23	6	19
O75494	Serine/arginine-rich splicing factor 10 OS=Homo sapiens OX=9606	SRSF10	0.198977	0.416952	1.3351	0.092425	-0.218115	0.859688	0.389634	-0.635067	0.643911	24	6	34
O75521	Enoyl-CoA delta isomerase 2 OS=Homo sapiens OX=9606	ECI2	0.0732268	-0.239128	0.847257	0.433247	0.753256	1.68559	0.367668	0.992384	1.98947	20	4	31
O75531	Barrier-to-autointegration factor OS=Homo sapiens OX=9606	BANF1	0.0619347	0.0908238	1.06498	0.00854396	-0.0159203	0.989026	0.0479161	-0.106744	0.928682	51	4	31
O75533	Splicing factor 3B subunit 1 OS=Homo sapiens OX=9606	SF3B1	0.962742	0.40002	1.31953	0.640232	0.210069	1.15674	0.528487	-0.189951	0.876636	43	34	309
O75534	Cold shock domain-containing protein E1 OS=Homo sapiens OX=9606	CSDE1	0.304579	0.336529	1.26272	0.218058	0.293305	1.22544	0.0408607	-0.0432243	0.970484	36	23	193
O75607	Nucleoplasmin-3 OS=Homo sapiens OX=9606	NPM3	2.9065	0.581785	1.4967	1.59937	0.447503	1.36368	0.500215	-0.134281	0.911123	36	4	30
O75608	Acyl-protein thioesterase 1 OS=Homo sapiens OX=9606	LYPLA1	0.456352	0.335279	1.26162	0.307179	0.2	1.1487	0.244747	-0.135278	0.910494	54	7	64
O75629	Protein CREG1 OS=Homo sapiens OX=9606	CREG1	0.508985	-0.340354	0.789847	0.652547	-1.50187	0.353094	0.506849	-1.16152	0.447041	10	1	13
O75643	U5 small nuclear ribonucleoprotein 200 kDa helicase OS=Homo sapiens OX=9606	SNRNP200	0.913032	-0.383842	0.766394	2.28633	-1.27369	0.4136	2.29511	-0.889848	0.539671	34	54	428
O75663	TIP41-like protein OS=Homo sapiens OX=9606	TIPRL	0.121384	-0.250329	0.840705	0.226298	-0.422932	0.745907	0.160748	-0.172603	0.887241	43	8	47
O75691	Small subunit processome component 20 homolog OS=Homo sapiens OX=9606	UTP20	0.452116	2.17329	4.5105	0.320478	1.62106	3.07601	1.67085	-0.55223	0.681965	0	1	4
O75694	Nuclear pore complex protein Nup155 OS=Homo sapiens OX=9606	NUP155	2.99105	-3.03683	0.12185	2.43352	-2.94857	0.129536	0.0511099	0.0882534	1.06308	11	9	29
O75717	WD repeat and HMG-box DNA-binding protein 1 OS=Homo sapiens OX=9606	WDHD1	2.82049	0.291905	1.22426	0.540799	0.128443	1.09311	0.723783	-0.163462	0.89288	9	7	46
O75718	Cartilage-associated protein OS=Homo sapiens OX=9606	CRTAP	0.834999	1.35492	2.55783	1.21696	-2.14091	0.226737	2.9505	-3.49583	0.0886445	4	1	1
O75792	Ribonuclease H2 subunit A OS=Homo sapiens OX=9606	RNASEH2A	2.05798	0.343491	1.26882	0.241861	-0.678038	0.625014	0.389205	-1.02153	0.492594	9	2	13
O75821	Eukaryotic translation initiation factor 3 subunit G OS=Homo sapiens OX=9606	EIF3G	0.174045	0.142722	1.10399	0.0648104	-0.0433912	0.970371	0.221182	-0.186114	0.87897	57	13	142
O75822	Eukaryotic translation initiation factor 3 subunit J OS=Homo sapiens OX=9606	EIF3J	0.469182	-0.272139	0.828091	0.987547	-0.519702	0.697516	0.519678	-0.247563	0.842318	50	11	108
O75828	Carbonyl reductase [NADPH] 3 OS=Homo sapiens OX=9606	CBR3	0.150904	0.126121	1.09136	0.200656	0.145624	1.10621	0.0277906	0.019503	1.01361	19	4	38
O75832	26S proteasome non-ATPase regulatory subunit 10 OS=Homo sapiens OX=9606	PSMD10	1.10229	0.660794	1.58095	0.910667	0.803875	1.74578	0.170417	0.143081	1.10426	53	8	101
O75844	CAAX prenyl protease 1 homolog OS=Homo sapiens OX=9606	ZMPSTE24	0.059899	-0.162466	0.893497	0.639074	-0.598827	0.660291	0.178935	-0.436361	0.738996	10	4	34
O75874	Isocitrate dehydrogenase [NADP] cytoplasmic OS=Homo sapiens OX=9606	IDH1	0.375932	-0.543802	0.685961	0.261696	-0.646594	0.638787	0.0366918	-0.102791	0.931229	32	12	114
O75880	Protein SCO1 homolog, mitochondrial OS=Homo sapiens OX=9606	SCO1	0.578266	-1.53865	0.344208	1.03465	2.60129	6.06827	4.86314	4.13993	17.6297	11	2	10
O75915	PRA1 family protein 3 OS=Homo sapiens OX=9606	ARL6IP5	0.346227	0.508702	1.42277	0.491688	-0.740961	0.598341	1.82523	-1.24966	0.420546	16	2	26
O75934	Pre-mRNA-splicing factor SPF27 OS=Homo sapiens OX=9606	BCAS2	0.45403	1.07002	2.09947	0.523705	0.915345	1.88602	0.0564635	-0.154679	0.898332	29	4	11
O75937	DnaJ homolog subfamily C member 8 OS=Homo sapiens OX=9606	DNAJC8	0.0112354	0.0335585	1.02353	0.0908144	0.128847	1.09342	0.0325731	0.0952886	1.06828	43	14	136
O75940	Survival of motor neuron-related-splicing factor 30 OS=Homo sapiens OX=9606	SMNDC1	0.6332	0.619446	1.53629	3.4083	1.44488	2.72241	0.883514	0.825437	1.77207	13	2	17
O75947	ATP synthase subunit d, mitochondrial OS=Homo sapiens OX=9606	ATP5PD	0.713177	-0.569086	0.674044	0.52226	-0.372939	0.772208	0.170462	0.196147	1.14563	61	8	67
O75955	Flotillin-1 OS=Homo sapiens OX=9606	FLOT1	1.51922	0.694124	1.6179	1.98408	0.942427	1.92176	0.915359	0.248304	1.18781	10	4	13
O75964	ATP synthase subunit g, mitochondrial OS=Homo sapiens OX=9606	ATP5MG	0.781795	0.441176	1.35771	0.503274	0.222168	1.16648	0.352206	-0.219009	0.859156	36	2	17
O76003	Glutaredoxin-3 OS=Homo sapiens OX=9606	GLRX3	0.696987	0.321635	1.24975	1.17365	0.555258	1.46943	0.456273	0.233623	1.17578	36	10	116
O76021	Ribosomal L1 domain-containing protein 1 OS=Homo sapiens OX=9606	RSL1D1	0.288962	0.997917	1.99711	0.00467503	0.019206	1.0134	0.501512	-0.97871	0.507433	27	10	73
O76094	Signal recognition particle subunit SRP72 OS=Homo sapiens OX=9606	SRP72	0.0782374	-0.105885	0.929235	0.00900721	-0.010603	0.992678	0.08491	0.0952816	1.06827	39	18	128
O94760	N(G),N(G)-dimethylarginine dimethylaminohydrolase 1 OS=Homo sapiens OX=9606	DDAH1	1.17996	-1.37421	0.385765	0.614494	-0.79107	0.577915	0.364343	0.583136	1.4981	36	7	61
O94776	Metastasis-associated protein MTA2 OS=Homo sapiens OX=9606	MTA2	0.14359	0.385293	1.30613	0.32692	-0.831561	0.561921	0.536351	-1.21685	0.43022	19	10	64
O94826	Mitochondrial import receptor subunit TOM70 OS=Homo sapiens OX=9606	TOMM70	0.87865	-0.704714	0.613564	2.57137	-1.51878	0.348981	0.967676	-0.814068	0.568776	24	11	68
O94874	E3 UFM1-protein ligase 1 OS=Homo sapiens OX=9606	UFL1	0.0323213	-0.0535458	0.963565	0.238131	-0.374995	0.771108	0.178611	-0.321449	0.800265	11	7	42
O94903	Pyridoxal phosphate homeostasis protein OS=Homo sapiens OX=9606	PLPBP	0.0355695	0.0166127	1.01158	0.00409656	0.00228119	1.00158	0.0366705	-0.0143315	0.990115	19	5	20
O94905	Erlin-2 OS=Homo sapiens OX=9606	ERLIN2	0.603013	0.202117	1.15039	0.896465	0.263189	1.20013	0.309747	0.0610723	1.04324	17	5	46
O94906	Pre-mRNA-processing factor 6 OS=Homo sapiens OX=9606	PRPF6	0.120301	-0.145252	0.904222	0.184508	-0.440994	0.736627	0.115054	-0.295742	0.814653	17	14	81
O94925	Glutaminase kidney isoform, mitochondrial OS=Homo sapiens OX=9606	GLS	0.122841	-0.134192	0.91118	0.096213	-0.12795	0.915131	0.00393767	0.00624212	1.00434	26	10	70
O94973	AP-2 complex subunit alpha-2 OS=Homo sapiens OX=9606	AP2A2	0.475316	1.0317	2.04443	0.172481	0.55104	1.46514	0.249364	-0.480661	0.716649	14	9	54
O94979	Protein transport protein Sec31A OS=Homo sapiens OX=9606	SEC31A	0.243238	0.307169	1.23728	0.0769349	0.10537	1.07577	0.349992	-0.201799	0.869465	21	18	118
O95163	Elongator complex protein 1 OS=Homo sapiens OX=9606	ELP1	0.307627	0.510938	1.42498	0.152569	0.284592	1.21807	0.560048	-0.226346	0.854797	19	17	107
O95202	Mitochondrial proton/calcium exchanger protein OS=Homo sapiens OX=9606	LETM1	0.669833	-0.862755	0.549901	0.839408	0.731772	1.66068	1.36402	1.59453	3.01996	29	15	94
O95208	Epsin-2 OS=Homo sapiens OX=9606	EPN2	0.229208	0.341379	1.26697	0.065309	-0.0976836	0.934532	0.300648	-0.439063	0.737613	15	5	25
O95218	Zinc finger Ran-binding domain-containing protein 2 OS=Homo sapiens OX=9606	ZRANB2	0.833295	-0.147303	0.902937	0.494983	-0.234802	0.849801	0.171906	-0.0874996	0.941152	36	12	121
O95232	Luc7-like protein 3 OS=Homo sapiens OX=9606	LUC7L3	1.20105	-1.14861	0.45106	0.0786619	0.203045	1.15113	0.613666	1.35165	2.55205	32	13	115
O95239	Chromosome-associated kinesin KIF4A OS=Homo sapiens OX=9606	KIF4A	0.0414621	0.11873	1.08578	0.0302935	-0.11097	0.925965	0.0654288	-0.2297	0.852812	4	4	26
O95292	Vesicle-associated membrane protein-associated protein B/C OS=Homo sapiens OX=9606	VAPB	0.0513201	0.050786	1.03583	0.712605	-1.25984	0.417591	0.702605	-1.31062	0.403147	20	4	44
O95299	NADH dehydrogenase [ubiquinone] 1 alpha subcomplex subunit 10, mitochondrial OS=Homo sapiens OX=9606	NDUFA10	0.472732	-0.765442	0.588273	0.413532	-0.27012	0.829251	0.274047	0.495322	1.40964	9	3	23
O95336	6-phosphogluconolactonase OS=Homo sapiens OX=9606	PGLS	0.812709	-0.664373	0.630963	1.39264	-0.611799	0.65438	0.0417779	0.0525745	1.03711	34	5	22
O95347	Structural maintenance of chromosomes protein 2 OS=Homo sapiens OX=9606	SMC2	1.11587	-1.07501	0.474669	0.639958	-0.33119	0.79488	0.730569	0.743815	1.6746	31	30	196
O95372	Acyl-protein thioesterase 2 OS=Homo sapiens OX=9606	LYPLA2	0.476468	1.03641	2.05112	0.152104	0.306995	1.23713	0.383475	-0.729417	0.603148	19	3	29
O95373	Importin-7 OS=Homo sapiens OX=9606	IPO7	0.0365505	-0.0435054	0.970295	0.173813	0.0989262	1.07098	0.153435	0.142432	1.10376	24	17	128
O95376	E3 ubiquitin-protein ligase ARIH2 OS=Homo sapiens OX=9606	ARIH2	0.209625	-0.335855	0.792314	0.33383	0.387175	1.30783	0.758672	0.723031	1.65065	10	3	11
O95394	Phosphoacetylglucosamine mutase OS=Homo sapiens OX=9606	PGM3	0.299247	0.249599	1.18888	0.377808	-0.969768	0.510588	0.479304	-1.21937	0.429471	27	10	58
O95400	CD2 antigen cytoplasmic tail-binding protein 2 OS=Homo sapiens OX=9606	CD2BP2	0.435415	-0.754618	0.592703	0.743664	0.607528	1.52365	0.798406	1.36215	2.57067	32	7	50
O95433	Activator of 90 kDa heat shock protein ATPase homolog 1 OS=Homo sapiens OX=9606	AHSA1	0.973004	-0.251217	0.840187	0.646859	-0.236047	0.849069	0.0371609	0.0151701	1.01057	71	20	248
O95456	Proteasome assembly chaperone 1 OS=Homo sapiens OX=9606	PSMG1	0.122603	-0.261901	0.833988	0.104904	0.222507	1.16676	0.497014	0.484408	1.39901	12	3	15
O95562	Vesicle transport protein SFT2B OS=Homo sapiens OX=9606	SFT2D2	0.291267	-0.377111	0.769978	0.190533	0.266157	1.2026	0.778304	0.643268	1.56186	6	1	4
O95573	Long-chain-fatty-acid--CoA ligase 3 OS=Homo sapiens OX=9606	ACSL3	1.94253	0.893372	1.85751	0.23265	-0.192396	0.875151	1.76364	-1.08577	0.471141	18	9	51
O95716	Ras-related protein Rab-3D OS=Homo sapiens OX=9606	RAB3D	0.132699	-0.312615	0.805181	0.466196	0.587071	1.50219	0.411662	0.899686	1.86566	12	3	19
O95721	Synaptosomal-associated protein 29 OS=Homo sapiens OX=9606	SNAP29	0.711078	1.89273	3.71336	0.948874	2.25641	4.778	0.223985	0.363681	1.2867	31	5	39
O95747	Serine/threonine-protein kinase OSR1 OS=Homo sapiens OX=9606	OXSR1	0.431288	0.34339	1.26873	0.303856	-0.734496	0.601028	0.480942	-1.07789	0.473722	10	4	46
O95757	Heat shock 70 kDa protein 4L OS=Homo sapiens OX=9606	HSPA4L	0.120953	-0.0361929	0.975225	0.268309	-0.323593	0.799077	0.236282	-0.2874	0.819377	45	27	256
O95758	Polypyrimidine tract-binding protein 3 OS=Homo sapiens OX=9606	PTBP3	0.486991	-0.680737	0.623846	0.44868	-0.996103	0.501352	0.112698	-0.315366	0.803647	5	3	18
O95777	U6 snRNA-associated Sm-like protein LSm8 OS=Homo sapiens OX=9606	LSM8	1.31416	-1.10461	0.465027	1.00118	-0.621184	0.650137	0.444452	0.483429	1.39806	39	3	33
O95782	AP-2 complex subunit alpha-1 OS=Homo sapiens OX=9606	AP2A1	0.368769	-1.21131	0.431875	0.202064	0.819465	1.76475	0.757514	2.03078	4.08625	8	5	27
O95793	Double-stranded RNA-binding protein Staufen homolog 1 OS=Homo sapiens OX=9606	STAU1	0.350839	-0.272201	0.828056	0.231733	-0.1161	0.922679	0.157562	0.156101	1.11427	28	11	70
O95801	Tetratricopeptide repeat protein 4 OS=Homo sapiens OX=9606	TTC4	1.99975	0.495733	1.41004	0.954172	0.315386	1.24434	0.729319	-0.180346	0.882491	30	7	37
O95816	BAG family molecular chaperone regulator 2 OS=Homo sapiens OX=9606	BAG2	0.282058	-0.561601	0.67755	0.373694	-0.482283	0.715844	0.038414	0.079318	1.05652	41	6	59
O95819	Mitogen-activated protein kinase kinase kinase kinase 4 OS=Homo sapiens OX=9606	MAP4K4	0.287307	1.0005	2.00069	1.08819	2.00876	4.02437	0.377849	1.00826	2.01149	5	3	13
O95825	Quinone oxidoreductase-like protein 1 OS=Homo sapiens OX=9606	CRYZL1	0.210439	0.104688	1.07526	0.127512	0.071826	1.05105	0.0442367	-0.0328617	0.977479	12	3	14
O95831	Apoptosis-inducing factor 1, mitochondrial OS=Homo sapiens OX=9606	AIFM1	0.28516	-0.306018	0.808871	0.202068	-0.2125	0.86304	0.0670231	0.0935179	1.06697	39	18	203
O95861	3'(2'),5'-bisphosphate nucleotidase 1 OS=Homo sapiens OX=9606	BPNT1	0.184525	-0.141209	0.906759	0.131622	0.0882324	1.06307	0.258119	0.229441	1.17238	47	11	102
O95865	N(G),N(G)-dimethylarginine dimethylaminohydrolase 2 OS=Homo sapiens OX=9606	DDAH2	0.0516178	-0.122644	0.918503	0.134102	0.327982	1.25526	0.296088	0.450626	1.36663	9	2	11
O95881	Thioredoxin domain-containing protein 12 OS=Homo sapiens OX=9606	TXNDC12	0.233032	0.114559	1.08264	0.0792221	-0.0499125	0.965995	0.534362	-0.164472	0.892255	17	2	15
O96000	NADH dehydrogenase [ubiquinone] 1 beta subcomplex subunit 10 OS=Homo sapiens OX=9606	NDUFB10	0.413873	0.736309	1.66591	0.31119	0.57741	1.49217	0.105259	-0.158899	0.895708	27	4	21
O96008	Mitochondrial import receptor subunit TOM40 homolog OS=Homo sapiens OX=9606	TOMM40	0.516675	-0.204017	0.86813	0.0067017	-0.00247924	0.998283	0.726875	0.201538	1.14992	43	9	101
O96013	Serine/threonine-protein kinase PAK 4 OS=Homo sapiens OX=9606	PAK4	0.301517	-0.921886	0.527818	0.268418	-0.569881	0.673672	0.0853189	0.352005	1.27633	4	2	4
O96017	Serine/threonine-protein kinase Chk2 OS=Homo sapiens OX=9606	CHEK2	1.04312	-2.50278	0.176437	0.866268	-2.24004	0.211681	0.0566798	0.26274	1.19975	11	3	11
O96019	Actin-like protein 6A OS=Homo sapiens OX=9606	ACTL6A	0.172711	-0.218117	0.859687	1.7216	-0.781379	0.58181	0.479509	-0.563262	0.67677	28	8	84
P00167	Cytochrome b5 OS=Homo sapiens OX=9606	CYB5A	0.449547	-0.790514	0.578138	0.0417858	0.0367085	1.02577	0.438162	0.827222	1.77427	22	2	20
P00338	L-lactate dehydrogenase A chain OS=Homo sapiens OX=9606	LDHA	1.74732	0.184897	1.13674	0.271247	-0.055329	0.962375	1.31224	-0.240226	0.846612	72	19	411
P00367	Glutamate dehydrogenase 1, mitochondrial OS=Homo sapiens OX=9606	GLUD1	0.790473	0.233853	1.17597	0.401566	0.13851	1.10077	0.493472	-0.0953426	0.93605	43	18	175
P00374	Dihydrofolate reductase OS=Homo sapiens OX=9606	DHFR	1.15254	-0.709523	0.611522	0.515911	-0.730936	0.602513	0.011635	-0.0214135	0.985267	49	8	65
P00387	NADH-cytochrome b5 reductase 3 OS=Homo sapiens OX=9606	CYB5R3	0.774436	0.848364	1.80046	0.318471	0.240983	1.1818	0.495861	-0.607382	0.656387	47	10	118
P00390	Glutathione reductase, mitochondrial OS=Homo sapiens OX=9606	GSR	0.547755	1.32749	2.50966	0.476703	1.15162	2.22163	0.168363	-0.175871	0.885233	44	13	75
P00403	Cytochrome c oxidase subunit 2 OS=Homo sapiens OX=9606	MT-CO2	0.0631435	-0.13688	0.909484	0.269215	0.299239	1.23049	0.270124	0.436118	1.35296	23	4	50
P00441	Superoxide dismutase [Cu-Zn] OS=Homo sapiens OX=9606	SOD1	0.0671477	-0.0167068	0.988487	0.345065	-0.0650005	0.955945	0.182946	-0.0482937	0.967079	63	6	206
P00491	Purine nucleoside phosphorylase OS=Homo sapiens OX=9606	PNP	0.164629	-0.185773	0.879178	0.190404	0.175762	1.12956	0.300259	0.361534	1.28479	62	13	185
P00492	Hypoxanthine-guanine phosphoribosyltransferase OS=Homo sapiens OX=9606	HPRT1	0.293779	0.237105	1.17863	0.560734	0.55448	1.46864	0.240162	0.317375	1.24606	76	12	175
P00505	Aspartate aminotransferase, mitochondrial OS=Homo sapiens OX=9606	GOT2	0.602717	-0.297785	0.8135	0.995585	-0.669568	0.628695	0.716699	-0.371783	0.772827	66	22	284
P00558	Phosphoglycerate kinase 1 OS=Homo sapiens OX=9606	PGK1	4.06642	-0.613507	0.653606	4.82222	-0.609938	0.655225	0.0385472	0.00356897	1.00248	72	24	504
P00568	Adenylate kinase isoenzyme 1 OS=Homo sapiens OX=9606	AK1	0.100017	0.109867	1.07913	0.08544	-0.0921377	0.938132	0.18314	-0.202005	0.869342	36	6	34
P00918	Carbonic anhydrase 2 OS=Homo sapiens OX=9606	CA2	0.0216915	0.0150604	1.01049	0.0255021	0.0139961	1.00975	0.00209619	-0.0010643	0.999263	63	11	112
P01008	Antithrombin-III OS=Homo sapiens OX=9606	SERPINC1	0.0973311	-0.151017	0.900615	0.664093	0.481722	1.39641	0.453424	0.632739	1.55051	4	2	10
P01023	Alpha-2-macroglobulin OS=Homo sapiens OX=9606	A2M	0.67313	0.187376	1.13869	0.787473	0.421761	1.33956	0.35344	0.234385	1.17641	3	5	111
P01024	Complement C3 OS=Homo sapiens OX=9606	C3	0.733884	0.622517	1.53956	0.171985	-0.203437	0.868479	1.40586	-0.825954	0.564109	4	7	72
P02042	Hemoglobin subunit delta OS=Homo sapiens OX=9606	HBD	0.891924	0.236285	1.17796	2.05369	0.320852	1.24907	0.336512	0.0845671	1.06037	13	2	35
P02545	Prelamin-A/C OS=Homo sapiens OX=9606	LMNA	0.465271	-0.10728	0.928336	0.602137	-0.183497	0.880566	0.210771	-0.076217	0.948542	32	18	137
P02647	Apolipoprotein A-I OS=Homo sapiens OX=9606	APOA1	0.0252601	0.0253817	1.01775	0.240693	0.191467	1.14192	0.191389	0.166085	1.12201	6	1	22
P02749	Beta-2-glycoprotein 1 OS=Homo sapiens OX=9606	APOH	0.274713	-0.283776	0.821438	0.287896	-0.802744	0.573258	0.16946	-0.518969	0.697871	4	2	12
P02765	Alpha-2-HS-glycoprotein OS=Homo sapiens OX=9606	AHSG	0.0222073	-0.00882053	0.993905	0.0855587	-0.0384483	0.973702	0.0814916	-0.0296278	0.979673	7	4	170
P02769	SERUM ALBUMIN PRECURSOR.	BSA	2.42569	0.219683	1.16448	2.74936	0.319818	1.24817	0.941401	0.100135	1.07187	72	50	3577
P02771	Alpha-fetoprotein OS=Homo sapiens OX=9606	AFP	1.99869	0.422353	1.34011	1.39149	0.485437	1.40001	0.127062	0.0630836	1.0447	6	3	30
P02774	Vitamin D-binding protein OS=Homo sapiens OX=9606	GC	0.860981	0.668131	1.58901	0.519914	1.12037	2.17402	0.189729	0.452234	1.36816	12	6	77
P02786	Transferrin receptor protein 1 OS=Homo sapiens OX=9606	TFRC	0.00728851	0.00357978	1.00248	0.421247	-0.159301	0.895459	0.728448	-0.162881	0.89324	27	16	156
P02788	Lactotransferrin OS=Homo sapiens OX=9606	LTF	2.87137	0.515387	1.42938	3.14173	0.710072	1.63589	1.91086	0.194685	1.14447	3	2	29
P02792	Ferritin light chain OS=Homo sapiens OX=9606	FTL	2.24859	-0.586356	0.666023	1.46068	-0.376097	0.770519	1.42981	0.210259	1.1569	19	2	21
P02794	Ferritin heavy chain OS=Homo sapiens OX=9606	FTH1	1.94451	-0.599328	0.660061	0.869022	-0.652	0.636398	0.0490064	-0.0526718	0.964149	44	6	46
P04004	Vitronectin OS=Homo sapiens OX=9606	VTN	1.38109	0.570638	1.48518	1.41087	0.766854	1.70156	0.363598	0.196217	1.14569	3	1	13
P04062	Lysosomal acid glucosylceramidase OS=Homo sapiens OX=9606	GBA	2.10577	1.03223	2.04518	1.84063	0.898778	1.86449	0.19368	-0.13345	0.911649	8	3	6
P04075	Fructose-bisphosphate aldolase A OS=Homo sapiens OX=9606	ALDOA	1.65773	0.294598	1.22654	1.36331	0.268087	1.20421	0.204414	-0.0265112	0.981792	84	26	671
P04080	Cystatin-B OS=Homo sapiens OX=9606	CSTB	0.787401	0.212778	1.15892	0.28779	0.164741	1.12096	0.0776212	-0.0480375	0.967251	80	5	94
P04083	Annexin A1 OS=Homo sapiens OX=9606	ANXA1	0.451767	-0.642725	0.640502	0.388921	-0.363703	0.777167	0.210158	0.279022	1.21337	32	8	22
P04114	Apolipoprotein B-100 OS=Homo sapiens OX=9606	APOB	0.330181	0.621187	1.53814	0.153265	0.314608	1.24367	0.948925	-0.306579	0.808557	0	2	3
P04150	Glucocorticoid receptor OS=Homo sapiens OX=9606	NR3C1	0.0144356	0.0116842	1.00813	0.45433	-0.215151	0.861456	0.290105	-0.226835	0.854507	2	1	2
P04179	Superoxide dismutase [Mn], mitochondrial OS=Homo sapiens OX=9606	SOD2	1.91706	0.332076	1.25882	0.0457296	-0.0353238	0.975813	0.610675	-0.3674	0.775178	47	8	82
P04181	Ornithine aminotransferase, mitochondrial OS=Homo sapiens OX=9606	OAT	1.10585	0.215788	1.16134	2.4422	0.24452	1.1847	0.117526	0.028732	1.02012	51	16	189
P04350	Tubulin beta-4A chain OS=Homo sapiens OX=9606	TUBB4A	0.815589	0.437406	1.35417	0.611242	0.430948	1.34812	0.00763299	-0.00645796	0.995534	68	22	1280
P04406	Glyceraldehyde-3-phosphate dehydrogenase OS=Homo sapiens OX=9606	GAPDH	1.06262	0.253842	1.19238	1.32675	0.300271	1.23138	0.5332	0.046429	1.03271	60	16	773
P04439	HLA class I histocompatibility antigen, A alpha chain OS=Homo sapiens OX=9606	HLA-A	1.48962	-0.53731	0.689054	0.659665	-0.840349	0.558509	0.195875	-0.303039	0.810543	9	2	22
P04632	Calpain small subunit 1 OS=Homo sapiens OX=9606	CAPNS1	0.403124	0.792944	1.73261	1.66816	-0.520745	0.697012	0.723945	-1.31369	0.402291	40	7	75
P04637	Cellular tumor antigen p53 OS=Homo sapiens OX=9606	TP53	2.45696	-2.26786	0.207637	1.90096	-2.29297	0.204054	0.0171313	-0.0251128	0.982744	42	9	59
P04792	Heat shock protein beta-1 OS=Homo sapiens OX=9606	HSPB1	5.51698	3.97599	15.7359	5.54221	4.25263	19.062	1.64058	0.27664	1.21137	63	11	105
P04818	Thymidylate synthase OS=Homo sapiens OX=9606	TYMS	0.469019	-0.550645	0.682715	2.83208	-1.73438	0.300538	1.09466	-1.18374	0.44021	5	1	4
P04843	Dolichyl-diphosphooligosaccharide--protein glycosyltransferase subunit 1 OS=Homo sapiens OX=9606	RPN1	1.59272	0.656942	1.57674	0.576908	-0.289563	0.81815	2.84824	-0.946505	0.518888	59	28	333
P04844	Dolichyl-diphosphooligosaccharide--protein glycosyltransferase subunit 2 OS=Homo sapiens OX=9606	RPN2	1.40716	0.630621	1.54823	0.656241	0.28083	1.21489	0.993679	-0.34979	0.784698	38	12	93
P05023	Sodium/potassium-transporting ATPase subunit alpha-1 OS=Homo sapiens OX=9606	ATP1A1	1.40673	-0.421096	0.746857	0.40209	-0.122621	0.918517	1.41798	0.298476	1.22984	36	32	279
P05091	Aldehyde dehydrogenase, mitochondrial OS=Homo sapiens OX=9606	ALDH2	0.29232	0.103765	1.07457	0.331882	-0.194914	0.873625	0.469643	-0.298679	0.812997	46	17	125
P05114	Non-histone chromosomal protein HMG-14 OS=Homo sapiens OX=9606	HMGN1	0.971	-0.850108	0.554743	0.362636	-0.108157	0.927773	0.866532	0.741952	1.67244	37	4	39
P05141	ADP/ATP translocase 2 OS=Homo sapiens OX=9606	SLC25A5	0.660358	-0.094622	0.936518	0.125603	-0.0204519	0.985924	0.71492	0.0741701	1.05276	66	20	315
P05198	Eukaryotic translation initiation factor 2 subunit 1 OS=Homo sapiens OX=9606	EIF2S1	0.0574792	-0.263635	0.832986	0.0832502	-0.384548	0.766019	0.0234021	-0.120913	0.919605	57	16	157
P05386	60S acidic ribosomal protein P1 OS=Homo sapiens OX=9606	RPLP1	1.30628	0.450377	1.3664	0.27077	-0.933129	0.523721	0.431131	-1.38351	0.383286	53	4	75
P05387	60S acidic ribosomal protein P2 OS=Homo sapiens OX=9606	RPLP2	0.932444	-0.208298	0.865558	0.315356	-0.0718435	0.951422	0.578887	0.136455	1.0992	85	8	176
P05388	60S acidic ribosomal protein P0 OS=Homo sapiens OX=9606	RPLP0	0.218845	0.0385351	1.02707	0.589033	0.101993	1.07326	0.322109	0.0634578	1.04497	63	15	253
P05455	Lupus La protein OS=Homo sapiens OX=9606	SSB	1.44922	-0.747917	0.595463	1.18696	-0.523729	0.695572	0.32935	0.224188	1.16812	54	25	325
P05783	Keratin, type I cytoskeletal 18 OS=Homo sapiens OX=9606	KRT18	0.155368	0.378667	1.30014	0.518332	0.736924	1.66662	0.159926	0.358257	1.28188	16	5	18
P06132	Uroporphyrinogen decarboxylase OS=Homo sapiens OX=9606	UROD	0.292992	0.332983	1.25961	2.98929	1.15958	2.23393	0.84696	0.826598	1.7735	25	6	27
P06280	Alpha-galactosidase A OS=Homo sapiens OX=9606	GLA	0.430188	0.638173	1.55636	0.226132	0.294035	1.22606	0.314652	-0.344138	0.787778	31	9	72
P06396	Gelsolin OS=Homo sapiens OX=9606	GSN	0.0522935	-0.107308	0.928319	0.185133	0.268234	1.20433	0.346357	0.375542	1.29733	2	2	10
P06454	Prothymosin alpha OS=Homo sapiens OX=9606	PTMA	1.92707	-0.398646	0.75857	1.87208	-0.437643	0.73834	0.15841	-0.0389967	0.973332	37	7	216
P06493	Cyclin-dependent kinase 1 OS=Homo sapiens OX=9606	CDK1	0.365106	-0.242817	0.845094	0.248195	-0.166531	0.890983	0.140212	0.076286	1.0543	49	12	154
P06576	ATP synthase subunit beta, mitochondrial OS=Homo sapiens OX=9606	ATP5F1B	1.37148	0.371195	1.29342	0.339131	-0.122915	0.91833	2.05766	-0.49411	0.709999	72	26	484
P06730	Eukaryotic translation initiation factor 4E OS=Homo sapiens OX=9606	EIF4E	0.0561738	-0.0888777	0.940254	0.0081632	-0.00574652	0.996025	0.0540202	0.0831312	1.05931	53	7	55
P06733	Alpha-enolase OS=Homo sapiens OX=9606	ENO1	1.09778	0.197099	1.14639	0.853067	0.159863	1.11718	0.234746	-0.0372368	0.97452	72	26	1040
P06737	Glycogen phosphorylase, liver form OS=Homo sapiens OX=9606	PYGL	0.515404	0.184496	1.13642	0.0501106	-0.0158583	0.989068	0.484014	-0.200355	0.870337	46	34	331
P06744	Glucose-6-phosphate isomerase OS=Homo sapiens OX=9606	GPI	0.236963	0.0756896	1.05386	0.308714	-0.143725	0.905179	0.509778	-0.219415	0.858914	59	23	346
P06748	Nucleophosmin OS=Homo sapiens OX=9606	NPM1	1.44557	-0.366942	0.775424	1.95253	-0.483828	0.715078	0.739176	-0.116886	0.922176	63	13	596
P06753	Tropomyosin alpha-3 chain OS=Homo sapiens OX=9606	TPM3	0.224819	-0.105243	0.929648	0.0444061	0.021361	1.01492	0.328728	0.126604	1.09172	21	6	56
P07108	Acyl-CoA-binding protein OS=Homo sapiens OX=9606	DBI	0.335459	-0.243339	0.844788	0.223322	-0.178875	0.883392	0.284009	0.0644643	1.0457	62	5	114
P07195	L-lactate dehydrogenase B chain OS=Homo sapiens OX=9606	LDHB	0.398447	0.103319	1.07424	1.01106	0.227455	1.17077	0.64139	0.124136	1.08985	64	18	520
P07196	Neurofilament light polypeptide OS=Homo sapiens OX=9606	NEFL	0.107641	0.15769	1.1155	0.420537	-0.948706	0.518097	0.617839	-1.1064	0.464453	3	2	17
P07237	Protein disulfide-isomerase OS=Homo sapiens OX=9606	P4HB	1.87201	-0.63722	0.642951	0.979337	-0.471472	0.721228	0.248545	0.165748	1.12175	63	29	403
P07305	Histone H1.0 OS=Homo sapiens OX=9606	H1-0	0.61082	-0.831058	0.562117	0.0034219	-0.00713166	0.995069	0.622793	0.823926	1.77022	5	1	11
P07311	Acylphosphatase-1 OS=Homo sapiens OX=9606	ACYP1	0.406543	-0.824542	0.564661	0.61369	-1.01852	0.493624	0.0621212	-0.193975	0.874194	23	2	27
P07339	Cathepsin D OS=Homo sapiens OX=9606	CTSD	0.59343	-0.48104	0.716461	0.657045	-0.313589	0.804638	0.20352	0.167451	1.12307	38	13	97
P07355	Annexin A2 OS=Homo sapiens OX=9606	ANXA2	0.468462	0.0640663	1.04541	0.334791	0.056296	1.03979	0.0342189	-0.00777022	0.994629	64	19	283
P07384	Calpain-1 catalytic subunit OS=Homo sapiens OX=9606	CAPN1	2.21422	-1.9593	0.257153	2.20199	-1.60201	0.329419	0.3078	0.357292	1.28102	17	7	63
P07437	Tubulin beta chain OS=Homo sapiens OX=9606	TUBB	1.32378	0.119667	1.08648	0.211364	-0.0328242	0.977505	1.38908	-0.152492	0.899695	73	26	1593
P07602	Prosaposin OS=Homo sapiens OX=9606	PSAP	1.00585	0.496428	1.41072	0.066535	-0.0636854	0.956817	0.935864	-0.560114	0.678249	22	11	123
P07686	Beta-hexosaminidase subunit beta OS=Homo sapiens OX=9606	HEXB	0.21984	-0.38126	0.767767	0.136315	-0.438627	0.737836	0.0140732	-0.057367	0.961016	18	7	50
P07737	Profilin-1 OS=Homo sapiens OX=9606	PFN1	0.386079	-0.0980126	0.934319	0.112201	0.0295855	1.02072	0.768605	0.127598	1.09247	94	13	267
P07741	Adenine phosphoribosyltransferase OS=Homo sapiens OX=9606	APRT	0.460361	0.0855974	1.06113	0.699035	-0.345005	0.787305	0.868596	-0.430602	0.741952	68	9	114
P07814	Bifunctional glutamate/proline--tRNA ligase OS=Homo sapiens OX=9606	EPRS1	0.349798	-0.224163	0.856092	0.0206591	0.0183271	1.01278	0.738805	0.24249	1.18303	54	62	711
P07900	Heat shock protein HSP 90-alpha OS=Homo sapiens OX=9606	HSP90AA1	0.718348	0.0617711	1.04375	2.12881	0.11781	1.08509	0.554678	0.0560389	1.03961	64	45	1406
P07910	Heterogeneous nuclear ribonucleoproteins C1/C2 OS=Homo sapiens OX=9606	HNRNPC	2.8681	-0.686549	0.621339	3.03386	-0.564123	0.676366	0.862406	0.122425	1.08856	56	17	350
P07919	Cytochrome b-c1 complex subunit 6, mitochondrial OS=Homo sapiens OX=9606	UQCRH	0.096363	0.121945	1.0882	0.743754	-0.907058	0.533271	0.690779	-1.029	0.490049	27	2	22
P07947	Tyrosine-protein kinase Yes OS=Homo sapiens OX=9606	YES1	0.42975	-1.23842	0.423837	0.161898	-0.623665	0.64902	0.222433	0.614754	1.5313	6	3	11
P07954	Fumarate hydratase, mitochondrial OS=Homo sapiens OX=9606	FH	1.04494	-0.445081	0.734543	1.01364	-0.778871	0.582823	0.345445	-0.33379	0.793449	47	15	170
P08133	Annexin A6 OS=Homo sapiens OX=9606	ANXA6	0.342264	0.14504	1.10576	0.577666	-0.416984	0.748989	0.888317	-0.562023	0.677351	64	37	324
P08195	4F2 cell-surface antigen heavy chain OS=Homo sapiens OX=9606	SLC3A2	0.0223301	-0.0807648	0.945556	0.215897	0.617252	1.53395	0.433379	0.698016	1.62227	37	18	164
P08237	ATP-dependent 6-phosphofructokinase, muscle type OS=Homo sapiens OX=9606	PFKM	0.0679717	0.0269283	1.01884	1.20936	-0.334861	0.79286	0.915021	-0.361789	0.778199	25	14	68
P08238	Heat shock protein HSP 90-beta OS=Homo sapiens OX=9606	HSP90AB1	2.81182	0.281859	1.21576	1.1493	0.208643	1.1556	0.350756	-0.0732158	0.950517	71	48	1558
P08240	Signal recognition particle receptor subunit alpha OS=Homo sapiens OX=9606	SRPRA	0.123617	0.296895	1.2285	0.541231	1.04943	2.06971	0.853588	0.752533	1.68475	9	3	11
P08243	Asparagine synthetase [glutamine-hydrolyzing] OS=Homo sapiens OX=9606	ASNS	1.83254	0.325262	1.25289	1.62767	0.394162	1.31418	0.199078	0.0689001	1.04892	42	19	192
P08397	Porphobilinogen deaminase OS=Homo sapiens OX=9606	HMBS	0.353854	0.231736	1.17425	0.640133	0.316337	1.24517	0.0877008	0.0846011	1.06039	15	4	20
P08559	Pyruvate dehydrogenase E1 component subunit alpha, somatic form, mitochondrial OS=Homo sapiens OX=9606	PDHA1	0.951999	0.219126	1.16403	1.52629	0.337257	1.26335	1.21028	0.118131	1.08533	45	15	129
P08574	Cytochrome c1, heme protein, mitochondrial OS=Homo sapiens OX=9606	CYC1	0.16307	0.242062	1.18268	0.221999	-0.297944	0.813411	0.305524	-0.540006	0.687768	17	3	40
P08579	U2 small nuclear ribonucleoprotein B'' OS=Homo sapiens OX=9606	SNRPB2	0.516787	0.308067	1.23805	0.589542	-0.289628	0.818113	1.13435	-0.597695	0.660809	25	6	48
P08621	U1 small nuclear ribonucleoprotein 70 kDa OS=Homo sapiens OX=9606	SNRNP70	0.333888	-0.0690149	0.953289	1.54052	-0.605712	0.657147	1.28552	-0.536697	0.689347	41	15	163
P08670	Vimentin OS=Homo sapiens OX=9606	VIM	0.56013	0.0561132	1.03966	0.826605	0.131692	1.09558	0.373712	0.075579	1.05378	80	43	772
P08697	Alpha-2-antiplasmin OS=Homo sapiens OX=9606	SERPINF2	1.64206	0.925356	1.89915	2.02896	1.22064	2.3305	1.03155	0.295285	1.22713	2	1	15
P08708	40S ribosomal protein S17 OS=Homo sapiens OX=9606	RPS17	0.411296	-0.087608	0.941082	0.00219967	-0.00132879	0.999079	0.153109	0.0862792	1.06163	57	7	151
P08754	Guanine nucleotide-binding protein G(i) subunit alpha OS=Homo sapiens OX=9606	GNAI3	0.176657	0.589749	1.50498	0.0297012	0.123109	1.08908	0.166911	-0.46664	0.723648	37	9	61
P08758	Annexin A5 OS=Homo sapiens OX=9606	ANXA5	0.114561	0.0329606	1.02311	0.0611479	-0.0144107	0.990061	0.176246	-0.0473712	0.967698	69	20	215
P08865	40S ribosomal protein SA OS=Homo sapiens OX=9606	RPSA	0.0369517	0.0127567	1.00888	0.183137	0.051335	1.03622	0.159863	0.0385784	1.0271	53	12	227
P08962	CD63 antigen OS=Homo sapiens OX=9606	CD63	0.0569236	0.0475696	1.03352	0.0118681	-0.0140731	0.990293	0.0814007	-0.0616426	0.958173	13	2	30
P09012	U1 small nuclear ribonucleoprotein A OS=Homo sapiens OX=9606	SNRPA	0.126834	0.113698	1.082	0.441573	0.331693	1.25849	0.444415	0.217995	1.16312	44	8	111
P09104	Gamma-enolase OS=Homo sapiens OX=9606	ENO2	0.833237	0.677041	1.59886	0.892174	0.605051	1.52103	0.0662545	-0.07199	0.951325	38	10	272
P09110	3-ketoacyl-CoA thiolase, peroxisomal OS=Homo sapiens OX=9606	ACAA1	0.863893	-2.78754	0.144832	0.562201	-1.16553	0.445799	0.38964	1.62201	3.07804	9	2	3
P09132	Signal recognition particle 19 kDa protein OS=Homo sapiens OX=9606	SRP19	0.35623	0.628737	1.54621	0.00328226	0.0079662	1.00554	0.498401	-0.620771	0.650323	22	3	27
P09211	Glutathione S-transferase P OS=Homo sapiens OX=9606	GSTP1	0.572506	0.178918	1.13203	0.180543	0.0648187	1.04595	1.67446	-0.114099	0.923959	58	10	245
P09234	U1 small nuclear ribonucleoprotein C OS=Homo sapiens OX=9606	SNRPC	0.130103	0.137972	1.10036	1.1672	0.627918	1.54533	0.681951	0.489946	1.40439	19	2	28
P09417	Dihydropteridine reductase OS=Homo sapiens OX=9606	QDPR	0.525974	1.27092	2.41316	0.469563	1.33444	2.52178	0.0317847	0.0635233	1.04501	46	7	50
P09429	High mobility group protein B1 OS=Homo sapiens OX=9606	HMGB1	2.44525	-0.543253	0.686222	2.10675	-0.369504	0.774049	0.838217	0.173749	1.12799	60	15	335
P09496	Clathrin light chain A OS=Homo sapiens OX=9606	CLTA	0.299564	-0.220669	0.858167	0.296232	-0.206244	0.866791	0.0341362	0.0144259	1.01005	20	6	59
P09497	Clathrin light chain B OS=Homo sapiens OX=9606	CLTB	0.0799123	0.0802428	1.0572	0.445025	-1.12488	0.45854	0.464473	-1.20512	0.433732	9	2	18
P09525	Annexin A4 OS=Homo sapiens OX=9606	ANXA4	0.0414865	-0.0623252	0.957719	0.0807807	-0.0620813	0.957881	0.000145835	0.000243823	1.00017	20	5	28
P09543	2',3'-cyclic-nucleotide 3'-phosphodiesterase OS=Homo sapiens OX=9606	CNP	0.613796	-0.415296	0.749866	0.0161352	0.0155433	1.01083	0.510303	0.430839	1.34802	28	11	64
P09622	Dihydrolipoyl dehydrogenase, mitochondrial OS=Homo sapiens OX=9606	DLD	0.129288	0.0732346	1.05207	0.383968	0.213861	1.15979	0.304095	0.140627	1.10238	33	11	137
P09651	Heterogeneous nuclear ribonucleoprotein A1 OS=Homo sapiens OX=9606	HNRNPA1	2.03295	-0.270752	0.828888	2.03275	-0.264722	0.832359	0.0434193	0.00603008	1.00419	55	19	564
P09661	U2 small nuclear ribonucleoprotein A' OS=Homo sapiens OX=9606	SNRPA1	0.424331	-0.366788	0.775507	0.357278	-0.239679	0.846934	0.104943	0.127109	1.0921	49	9	81
P09874	Poly [ADP-ribose] polymerase 1 OS=Homo sapiens OX=9606	PARP1	0.391207	-0.648429	0.637975	0.520354	-0.66283	0.631638	0.00895359	-0.0144011	0.990068	40	31	318
P09936	Ubiquitin carboxyl-terminal hydrolase isozyme L1 OS=Homo sapiens OX=9606	UCHL1	1.83472	-0.13569	0.910234	1.08102	-0.172513	0.887296	0.176554	-0.036823	0.974799	75	11	178
P09960	Leukotriene A-4 hydrolase OS=Homo sapiens OX=9606	LTA4H	0.000429746	-0.000300407	0.999792	0.0352191	0.0315644	1.02212	0.0319686	0.0318648	1.02233	52	24	286
P09972	Fructose-bisphosphate aldolase C OS=Homo sapiens OX=9606	ALDOC	0.302631	0.257449	1.19536	0.217881	0.146253	1.10669	0.161057	-0.111197	0.92582	23	5	111
P0C0L4	Complement C4-A OS=Homo sapiens OX=9606	C4A	0.45612	-0.985378	0.505093	0.172682	-1.0015	0.499481	0.00259535	-0.0161198	0.988889	1	1	5
P0CG35	Thymosin beta-15B OS=Homo sapiens OX=9606	TMSB15B	1.82629	1.05461	2.07716	2.58905	0.903481	1.87057	0.264904	-0.151128	0.900546	27	1	14
P0DMV9	Heat shock 70 kDa protein 1B OS=Homo sapiens OX=9606	HSPA1B	1.26489	0.21657	1.16197	1.25276	0.244646	1.1848	0.172312	0.0280765	1.01965	75	36	938
P0DN79	Cystathionine beta-synthase-like protein OS=Homo sapiens OX=9606	CBSL	0.0580996	-0.0250165	0.982809	0.894411	-0.245228	0.843682	0.845048	-0.220212	0.858439	51	18	197
P0DP25	Calmodulin-3 OS=Homo sapiens OX=9606	CALM3	0.855356	-0.164493	0.892242	1.13117	-0.231825	0.851557	0.547638	-0.0673316	0.954402	48	8	176
P10109	Adrenodoxin, mitochondrial OS=Homo sapiens OX=9606	FDX1	0.512506	-0.278058	0.8247	0.522993	-1.86317	0.274872	0.429569	-1.58511	0.333299	5	1	8
P10155	60 kDa SS-A/Ro ribonucleoprotein OS=Homo sapiens OX=9606	RO60	1.89529	-0.931204	0.524421	2.88016	-0.855698	0.552598	0.130026	0.0755059	1.05373	30	12	66
P10412	Histone H1.4 OS=Homo sapiens OX=9606	H1-4	0.519502	-2.04605	0.242147	0.0528404	-0.071633	0.95156	0.512451	1.97441	3.92968	22	4	40
P10515	Dihydrolipoyllysine-residue acetyltransferase component of pyruvate dehydrogenase complex, mitochondrial OS=Homo sapiens OX=9606	DLAT	1.11495	-0.428201	0.743188	1.49657	-0.493161	0.710467	0.11754	-0.0649595	0.955972	21	9	89
P10586	Receptor-type tyrosine-protein phosphatase F OS=Homo sapiens OX=9606	PTPRF	0.226292	-0.323803	0.798961	0.0787201	0.10885	1.07837	0.350489	0.432653	1.34971	2	2	3
P10599	Thioredoxin OS=Homo sapiens OX=9606	TXN	0.0473881	0.00884279	1.00615	1.14025	0.124336	1.09001	0.944218	0.115493	1.08335	78	8	232
P10606	Cytochrome c oxidase subunit 5B, mitochondrial OS=Homo sapiens OX=9606	COX5B	0.0803615	0.0218865	1.01529	0.287796	0.0747035	1.05314	0.159059	0.052817	1.03729	44	5	40
P10644	cAMP-dependent protein kinase type I-alpha regulatory subunit OS=Homo sapiens OX=9606	PRKAR1A	0.556083	-0.769564	0.586595	0.520082	-1.12135	0.459663	0.122608	-0.351788	0.783612	20	7	35
P10768	S-formylglutathione hydrolase OS=Homo sapiens OX=9606	ESD	0.313658	0.101168	1.07264	0.359714	0.130677	1.09481	0.0977841	0.0295089	1.02066	74	13	162
P10809	60 kDa heat shock protein, mitochondrial OS=Homo sapiens OX=9606	HSPD1	0.909695	-0.0834188	0.943818	0.417841	-0.0659339	0.955327	0.0939701	0.017485	1.01219	77	40	1085
P11021	Endoplasmic reticulum chaperone BiP OS=Homo sapiens OX=9606	HSPA5	2.55607	-0.234166	0.850177	1.02013	-0.262794	0.833472	0.0850354	-0.0286283	0.980352	58	39	1142
P11047	Laminin subunit gamma-1 OS=Homo sapiens OX=9606	LAMC1	0.451355	1.28579	2.43815	0.033926	0.148602	1.1085	0.616498	-1.13719	0.454645	2	3	5
P11142	Heat shock cognate 71 kDa protein OS=Homo sapiens OX=9606	HSPA8	3.21904	0.266931	1.20325	2.64272	0.297518	1.22903	0.278133	0.0305872	1.02143	65	31	1067
P11166	Solute carrier family 2, facilitated glucose transporter member 1 OS=Homo sapiens OX=9606	SLC2A1	0.222392	-0.291088	0.817286	0.245391	-0.380722	0.768053	0.0544918	-0.0896343	0.939761	8	3	17
P11171	Protein 4.1 OS=Homo sapiens OX=9606	EPB41	0.261388	-0.324971	0.798314	0.190105	-0.209757	0.864683	0.0704164	0.115214	1.08314	10	7	51
P11172	Uridine 5'-monophosphate synthase OS=Homo sapiens OX=9606	UMPS	0.116731	0.29442	1.22639	1.12269	-1.13798	0.454396	0.809594	-1.4324	0.370514	32	10	57
P11177	Pyruvate dehydrogenase E1 component subunit beta, mitochondrial OS=Homo sapiens OX=9606	PDHB	0.195827	0.116323	1.08397	0.165788	-0.21508	0.861499	0.258985	-0.331403	0.794763	53	14	134
P11216	Glycogen phosphorylase, brain form OS=Homo sapiens OX=9606	PYGB	0.143167	-0.441996	0.736115	0.262395	0.508457	1.42253	0.489921	0.950453	1.93248	20	13	73
P11279	Lysosome-associated membrane glycoprotein 1 OS=Homo sapiens OX=9606	LAMP1	0.342998	0.179632	1.13259	0.470502	0.257819	1.19567	0.174722	0.0781873	1.05569	12	4	20
P11310	Medium-chain specific acyl-CoA dehydrogenase, mitochondrial OS=Homo sapiens OX=9606	ACADM	0.286848	-0.318972	0.801641	0.225438	0.176656	1.13026	0.473358	0.495628	1.40993	40	12	142
P11413	Glucose-6-phosphate 1-dehydrogenase OS=Homo sapiens OX=9606	G6PD	0.482503	-0.53381	0.690728	0.129536	0.139894	1.10182	0.705813	0.673704	1.59516	50	21	190
P11586	C-1-tetrahydrofolate synthase, cytoplasmic OS=Homo sapiens OX=9606	MTHFD1	0.393522	-0.3882	0.764082	0.191525	-0.109634	0.926823	0.306346	0.278566	1.21299	59	44	584
P11717	Cation-independent mannose-6-phosphate receptor OS=Homo sapiens OX=9606	IGF2R	0.00838436	-0.0103718	0.992837	0.5291	-1.58364	0.333639	0.501067	-1.57327	0.336046	16	24	102
P11766	Alcohol dehydrogenase class-3 OS=Homo sapiens OX=9606	ADH5	0.28314	-0.718673	0.607656	0.553445	-1.4288	0.37144	0.577074	-0.710126	0.611267	45	12	133
P11802	Cyclin-dependent kinase 4 OS=Homo sapiens OX=9606	CDK4	0.333513	0.396031	1.31588	0.0515424	0.070199	1.04986	0.643022	-0.325832	0.797838	22	5	43
P11908	Ribose-phosphate pyrophosphokinase 2 OS=Homo sapiens OX=9606	PRPS2	0.583959	0.442635	1.35908	0.0674064	0.176008	1.12975	0.112049	-0.266627	0.831261	46	12	146
P11940	Polyadenylate-binding protein 1 OS=Homo sapiens OX=9606	PABPC1	0.548377	-0.0922709	0.938045	0.187088	0.0218023	1.01523	0.723826	0.114073	1.08228	34	22	286
P12004	Proliferating cell nuclear antigen OS=Homo sapiens OX=9606	PCNA	0.343015	-0.134756	0.910824	0.796539	-0.289526	0.818171	0.277833	-0.15477	0.898275	85	16	271
P12074	Cytochrome c oxidase subunit 6A1, mitochondrial OS=Homo sapiens OX=9606	COX6A1	0.455214	0.555365	1.46954	0.339928	0.407779	1.32664	0.077749	-0.147586	0.90276	43	2	7
P12081	Histidine--tRNA ligase, cytoplasmic OS=Homo sapiens OX=9606	HARS1	0.140623	0.112336	1.08098	0.0340292	-0.0368179	0.974803	0.155372	-0.149153	0.901779	31	14	103
P12109	Collagen alpha-1(VI) chain OS=Homo sapiens OX=9606	COL6A1	0.268966	0.366767	1.28946	0.0198221	0.0370591	1.02602	0.165688	-0.329708	0.795698	2	1	13
P12235	ADP/ATP translocase 1 OS=Homo sapiens OX=9606	SLC25A4	0.869615	-0.654135	0.635456	1.04202	-0.725684	0.60471	0.220675	-0.0715481	0.951616	47	12	174
P12236	ADP/ATP translocase 3 OS=Homo sapiens OX=9606	SLC25A6	1.2087	-0.334664	0.792969	1.48091	0.438448	1.35515	3.07229	0.773112	1.70895	66	17	265
P12268	Inosine-5'-monophosphate dehydrogenase 2 OS=Homo sapiens OX=9606	IMPDH2	1.13737	-0.263481	0.833075	1.43336	-0.472648	0.720641	0.655381	-0.209167	0.865037	58	24	315
P12270	Nucleoprotein TPR OS=Homo sapiens OX=9606	TPR	0.0816073	-0.0226285	0.984438	0.637805	-0.196028	0.872951	0.575685	-0.1734	0.886751	25	41	329
P12277	Creatine kinase B-type OS=Homo sapiens OX=9606	CKB	0.302221	0.0376972	1.02647	0.0740978	-0.0143038	0.990134	0.457207	-0.052001	0.964598	65	18	669
P12532	Creatine kinase U-type, mitochondrial OS=Homo sapiens OX=9606	CKMT1A	0.0377894	-0.0204382	0.985933	0.0726928	0.0651493	1.04619	0.0854149	0.0855875	1.06112	50	14	169
P12814	Alpha-actinin-1 OS=Homo sapiens OX=9606	ACTN1	0.441684	-0.690102	0.61981	0.312583	-0.797939	0.57517	0.0450668	-0.107837	0.927978	50	33	286
P12955	Xaa-Pro dipeptidase OS=Homo sapiens OX=9606	PEPD	0.0765033	0.12941	1.09385	0.300127	-0.655936	0.634663	0.480487	-0.785347	0.580213	32	12	110
P12956	X-ray repair cross-complementing protein 6 OS=Homo sapiens OX=9606	XRCC6	1.06848	0.217006	1.16232	2.21957	0.325787	1.25335	0.507643	0.108781	1.07832	57	29	404
P13010	X-ray repair cross-complementing protein 5 OS=Homo sapiens OX=9606	XRCC5	0.805869	-0.397504	0.759171	0.858208	-0.867977	0.547914	0.422678	-0.470474	0.721728	61	34	406
P13073	Cytochrome c oxidase subunit 4 isoform 1, mitochondrial OS=Homo sapiens OX=9606	COX4I1	0.10145	0.0650495	1.04612	0.355462	-0.290208	0.817784	0.505377	-0.355258	0.78173	25	4	41
P13473	Lysosome-associated membrane glycoprotein 2 OS=Homo sapiens OX=9606	LAMP2	0.483927	-0.218935	0.859199	0.862971	-0.283964	0.821331	0.095163	-0.0650291	0.955926	9	4	54
P13489	Ribonuclease inhibitor OS=Homo sapiens OX=9606	RNH1	0.00864553	-0.00509644	0.996474	0.128909	-0.0976486	0.934555	0.112989	-0.0925522	0.937862	55	16	131
P13591	Neural cell adhesion molecule 1 OS=Homo sapiens OX=9606	NCAM1	1.86638	-1.83956	0.279406	1.00747	0.703106	1.62801	2.40487	2.54267	5.82667	5	3	3
P13639	Elongation factor 2 OS=Homo sapiens OX=9606	EEF2	1.55249	0.132222	1.09598	0.0807957	0.0244395	1.01708	0.415292	-0.107783	0.928013	65	52	1184
P13667	Protein disulfide-isomerase A4 OS=Homo sapiens OX=9606	PDIA4	5.07727	-0.629014	0.646618	1.21858	-0.591984	0.66343	0.0558754	0.0370302	1.026	75	48	820
P13674	Prolyl 4-hydroxylase subunit alpha-1 OS=Homo sapiens OX=9606	P4HA1	0.135389	-0.15582	0.897622	0.0287496	0.0347843	1.0244	0.123292	0.190604	1.14124	19	8	74
P13693	Translationally-controlled tumor protein OS=Homo sapiens OX=9606	TPT1	0.623922	0.368071	1.29063	1.7968	0.480307	1.39504	0.156314	0.112236	1.0809	58	9	166
P13797	Plastin-3 OS=Homo sapiens OX=9606	PLS3	0.908661	0.181095	1.13374	0.0590133	-0.0496159	0.966194	0.344099	-0.230711	0.852215	79	40	600
P13798	Acylamino-acid-releasing enzyme OS=Homo sapiens OX=9606	APEH	0.0319415	-0.0538677	0.96335	0.298313	-0.503374	0.705455	0.384166	-0.449507	0.732293	17	7	27
P13804	Electron transfer flavoprotein subunit alpha, mitochondrial OS=Homo sapiens OX=9606	ETFA	0.504532	-0.708544	0.611938	0.167122	-0.169527	0.889134	0.461529	0.539016	1.45298	57	13	141
P13807	Glycogen [starch] synthase, muscle OS=Homo sapiens OX=9606	GYS1	0.159179	-0.587196	0.665635	0.785979	0.965999	1.95342	0.534812	1.5532	2.93466	19	8	35
P13861	cAMP-dependent protein kinase type II-alpha regulatory subunit OS=Homo sapiens OX=9606	PRKAR2A	0.241233	-0.164637	0.892153	0.322187	-0.466557	0.72369	0.193573	-0.30192	0.811172	33	10	98
P13929	Beta-enolase OS=Homo sapiens OX=9606	ENO3	0.248146	-0.757044	0.591707	0.401928	-1.11662	0.461172	0.0865136	-0.359579	0.779392	21	6	278
P13984	General transcription factor IIF subunit 2 OS=Homo sapiens OX=9606	GTF2F2	2.41786	-2.63214	0.161305	0.556146	-1.68173	0.311709	0.300632	0.950406	1.93242	18	3	14
P13995	Bifunctional methylenetetrahydrofolate dehydrogenase/cyclohydrolase, mitochondrial OS=Homo sapiens OX=9606	MTHFD2	0.255969	0.117906	1.08516	0.199014	0.0953967	1.06836	0.0334693	-0.0225093	0.984519	36	8	46
P14174	Macrophage migration inhibitory factor OS=Homo sapiens OX=9606	MIF	0.319321	0.0646919	1.04586	1.25927	0.22752	1.17082	1.86794	0.162828	1.11948	37	3	155
P14209	CD99 antigen OS=Homo sapiens OX=9606	CD99	1.11049	0.246799	1.18657	1.50939	0.294648	1.22659	0.283463	0.0478497	1.03372	32	4	55
P14314	Glucosidase 2 subunit beta OS=Homo sapiens OX=9606	PRKCSH	0.32259	-0.358387	0.780036	0.318374	-0.362227	0.777963	0.0118508	-0.00383981	0.997342	46	17	241
P14324	Farnesyl pyrophosphate synthase OS=Homo sapiens OX=9606	FDPS	1.31051	-0.307624	0.807971	0.542532	-0.242052	0.845542	0.1323	0.0655724	1.0465	21	6	56
P14406	Cytochrome c oxidase subunit 7A2, mitochondrial OS=Homo sapiens OX=9606	COX7A2	0.233206	1.01022	2.01422	0.344925	1.30355	2.46836	0.0523326	0.29333	1.22547	12	1	15
P14550	Aldo-keto reductase family 1 member A1 OS=Homo sapiens OX=9606	AKR1A1	0.626821	-1.14428	0.452417	0.619944	-1.7786	0.291466	0.177457	-0.634325	0.644242	26	7	27
P14618	Pyruvate kinase PKM OS=Homo sapiens OX=9606	PKM	0.12656	-0.0499086	0.965998	0.112723	-0.0442168	0.969816	0.0426592	0.00569185	1.00395	74	35	829
P14625	Endoplasmin OS=Homo sapiens OX=9606	HSP90B1	3.38264	-0.51536	0.699619	2.63783	-0.293853	0.815721	2.55669	0.221506	1.16595	62	45	910
P14678	Small nuclear ribonucleoprotein-associated proteins B and B' OS=Homo sapiens OX=9606	SNRPB	0.139407	-0.0643155	0.956399	0.613538	-0.154007	0.898751	0.26523	-0.0896915	0.939724	22	6	94
P14735	Insulin-degrading enzyme OS=Homo sapiens OX=9606	IDE	0.450012	-0.401647	0.756993	0.0454858	-0.0846	0.943046	0.161771	0.317047	1.24578	16	11	50
P14854	Cytochrome c oxidase subunit 6B1 OS=Homo sapiens OX=9606	COX6B1	0.287955	0.24127	1.18203	0.137514	-0.132138	0.912478	0.462847	-0.373407	0.771957	67	5	82
P14866	Heterogeneous nuclear ribonucleoprotein L OS=Homo sapiens OX=9606	HNRNPL	1.65554	0.394837	1.31479	0.68823	0.242941	1.1834	0.453441	-0.151896	0.900067	64	22	338
P14868	Aspartate--tRNA ligase, cytoplasmic OS=Homo sapiens OX=9606	DARS1	0.199479	-0.122276	0.918737	0.501074	-0.270306	0.829144	1.0965	-0.14803	0.902482	66	32	294
P14923	Junction plakoglobin OS=Homo sapiens OX=9606	JUP	1.00028	2.15242	4.44572	0.973314	2.0053	4.01471	0.113209	-0.147121	0.90305	13	6	20
P14927	Cytochrome b-c1 complex subunit 7 OS=Homo sapiens OX=9606	UQCRB	0.712268	-1.2808	0.411568	0.520698	-0.890806	0.539313	0.130282	0.389991	1.31039	42	5	34
P15104	Glutamine synthetase OS=Homo sapiens OX=9606	GLUL	0.613636	-0.478312	0.717817	0.476047	-0.378606	0.76918	0.0865064	0.099706	1.07156	35	11	109
P15121	Aldo-keto reductase family 1 member B1 OS=Homo sapiens OX=9606	AKR1B1	0.0909406	0.0722602	1.05136	0.00832044	-0.00651932	0.995491	0.225715	-0.0787795	0.946858	80	17	243
P15170	Eukaryotic peptide chain release factor GTP-binding subunit ERF3A OS=Homo sapiens OX=9606	GSPT1	0.216703	0.270299	1.20606	0.058452	-0.0863689	0.94189	0.655517	-0.356668	0.780966	47	18	188
P15311	Ezrin OS=Homo sapiens OX=9606	EZR	0.484769	0.117768	1.08506	1.22015	-0.240088	0.846694	2.25918	-0.357856	0.780323	54	32	378
P15374	Ubiquitin carboxyl-terminal hydrolase isozyme L3 OS=Homo sapiens OX=9606	UCHL3	0.854358	-1.07507	0.474648	0.565093	-0.762723	0.589383	0.142124	0.312348	1.24173	56	9	83
P15531	Nucleoside diphosphate kinase A OS=Homo sapiens OX=9606	NME1	0.754609	-0.286953	0.819631	1.07153	-0.430183	0.742167	0.631967	-0.14323	0.90549	81	9	305
P15880	40S ribosomal protein S2 OS=Homo sapiens OX=9606	RPS2	1.00031	0.196843	1.14619	0.130948	0.0292212	1.02046	0.965873	-0.167621	0.890309	51	14	239
P15927	Replication protein A 32 kDa subunit OS=Homo sapiens OX=9606	RPA2	0.642471	0.432005	1.34911	0.169784	-0.389862	0.763203	0.386853	-0.821867	0.565709	43	7	96
P16152	Carbonyl reductase [NADPH] 1 OS=Homo sapiens OX=9606	CBR1	0.686259	0.101268	1.07272	0.532197	0.173185	1.12755	0.209494	0.0719175	1.05111	66	14	168
P16383	GC-rich sequence DNA-binding factor 2 OS=Homo sapiens OX=9606	GCFC2	4.026	-0.885891	0.541153	5.72801	-0.970725	0.510249	0.656165	-0.0848347	0.942893	5	3	16
P16403	Histone H1.2 OS=Homo sapiens OX=9606	H1-2	0.817256	-0.679673	0.624307	0.812104	-0.373793	0.771751	0.363295	0.30588	1.23617	23	4	53
P16435	NADPH--cytochrome P450 reductase OS=Homo sapiens OX=9606	POR	0.640517	-0.926015	0.52631	0.257266	-0.780505	0.582163	0.0380995	0.145509	1.10612	15	7	45
P16615	Sarcoplasmic/endoplasmic reticulum calcium ATPase 2 OS=Homo sapiens OX=9606	ATP2A2	0.355403	-1.05041	0.48283	0.513731	-0.426442	0.744095	0.189321	0.623971	1.54111	25	17	114
P16930	Fumarylacetoacetase OS=Homo sapiens OX=9606	FAH	0.429821	0.981867	1.97502	0.187263	0.469653	1.38478	0.82077	-0.512213	0.701146	15	4	19
P16949	Stathmin OS=Homo sapiens OX=9606	STMN1	1.43309	-0.135333	0.91046	0.443	0.0525519	1.0371	1.87688	0.187885	1.13909	38	6	119
P16989	Y-box-binding protein 3 OS=Homo sapiens OX=9606	YBX3	0.310959	-0.395723	0.760109	0.107038	-0.135854	0.910131	0.237854	0.259869	1.19737	54	15	116
P17174	Aspartate aminotransferase, cytoplasmic OS=Homo sapiens OX=9606	GOT1	0.901822	-0.50139	0.706426	0.0194441	0.010025	1.00697	0.791547	0.511415	1.42545	51	14	157
P17568	NADH dehydrogenase [ubiquinone] 1 beta subcomplex subunit 7 OS=Homo sapiens OX=9606	NDUFB7	0.339407	-0.634402	0.644208	0.0595461	-0.0902252	0.939376	0.290506	0.544177	1.45819	14	2	15
P17612	cAMP-dependent protein kinase catalytic subunit alpha OS=Homo sapiens OX=9606	PRKACA	0.0423224	0.129223	1.0937	0.230354	0.167729	1.12329	0.012158	0.0385062	1.02705	23	6	29
P17655	Calpain-2 catalytic subunit OS=Homo sapiens OX=9606	CAPN2	0.0304871	0.117013	1.08449	0.00721254	-0.0308646	0.978833	0.0355163	-0.147878	0.902577	25	11	60
P17812	CTP synthase 1 OS=Homo sapiens OX=9606	CTPS1	0.980885	-0.397338	0.759258	1.08289	-0.263183	0.833248	0.24117	0.134155	1.09745	45	22	247
P17844	Probable ATP-dependent RNA helicase DDX5 OS=Homo sapiens OX=9606	DDX5	0.443254	-0.162737	0.893329	0.00240704	-0.00173664	0.998797	0.316522	0.161	1.11806	59	28	356
P17858	ATP-dependent 6-phosphofructokinase, liver type OS=Homo sapiens OX=9606	PFKL	0.482317	-0.230823	0.852149	0.492223	0.24476	1.1849	1.54959	0.475583	1.39048	32	16	145
P17980	26S proteasome regulatory subunit 6A OS=Homo sapiens OX=9606	PSMC3	0.160392	0.257847	1.19569	0.156458	0.308853	1.23872	0.0245816	0.051006	1.03599	45	13	117
P17987	T-complex protein 1 subunit alpha OS=Homo sapiens OX=9606	TCP1	0.313548	0.114718	1.08276	0.13554	0.0547784	1.0387	0.184451	-0.0599394	0.959304	78	32	547
P18031	Tyrosine-protein phosphatase non-receptor type 1 OS=Homo sapiens OX=9606	PTPN1	0.54965	-1.33322	0.396881	0.339083	0.559322	1.47358	0.917599	1.89255	3.7129	17	5	7
P18077	60S ribosomal protein L35a OS=Homo sapiens OX=9606	RPL35A	0.59365	0.142615	1.1039	1.31261	-0.294041	0.815614	2.02327	-0.436656	0.738845	33	6	62
P18085	ADP-ribosylation factor 4 OS=Homo sapiens OX=9606	ARF4	0.0262317	-0.0431576	0.970528	0.467145	0.478241	1.39304	0.718695	0.521399	1.43535	57	9	140
P18124	60S ribosomal protein L7 OS=Homo sapiens OX=9606	RPL7	0.111247	0.0368299	1.02586	0.312224	-0.0902195	0.93938	0.80582	-0.127049	0.915702	48	14	190
P18206	Vinculin OS=Homo sapiens OX=9606	VCL	0.184771	0.114242	1.08241	0.279617	-0.133304	0.911741	0.389993	-0.247546	0.842328	45	38	412
P18583	Protein SON OS=Homo sapiens OX=9606	SON	0.0898257	0.144748	1.10554	0.152612	0.107986	1.07772	0.0198163	-0.0367616	0.974841	8	12	61
P18621	60S ribosomal protein L17 OS=Homo sapiens OX=9606	RPL17	0.202577	-0.0584033	0.960326	0.576097	0.141304	1.1029	2.62315	0.199707	1.14847	42	7	132
P18669	Phosphoglycerate mutase 1 OS=Homo sapiens OX=9606	PGAM1	0.521435	-0.246451	0.842968	1.36776	-0.600658	0.659453	1.66468	-0.354207	0.7823	76	14	358
P18754	Regulator of chromosome condensation OS=Homo sapiens OX=9606	RCC1	0.0948512	-0.0495179	0.966259	0.429654	0.368969	1.29143	0.445583	0.418487	1.33652	50	14	156
P18858	DNA ligase 1 OS=Homo sapiens OX=9606	LIG1	0.458202	0.776392	1.71284	0.24175	0.360558	1.28392	0.328775	-0.415834	0.749586	9	5	15
P18859	ATP synthase-coupling factor 6, mitochondrial OS=Homo sapiens OX=9606	ATP5PF	0.124963	0.198707	1.14767	1.10583	0.484054	1.39867	0.193511	0.285347	1.2187	45	4	38
P19022	Cadherin-2 OS=Homo sapiens OX=9606	CDH2	0.221086	-0.656581	0.63438	0.292429	-0.375987	0.770578	0.0898827	0.280593	1.21469	9	3	22
P19338	Nucleolin OS=Homo sapiens OX=9606	NCL	0.70926	-0.240877	0.846231	0.443826	-0.112667	0.924877	0.300076	0.12821	1.09294	37	21	449
P19367	Hexokinase-1 OS=Homo sapiens OX=9606	HK1	1.47966	0.891984	1.85573	0.347502	0.349721	1.27431	0.70162	-0.542264	0.686693	31	22	118
P19387	DNA-directed RNA polymerase II subunit RPB3 OS=Homo sapiens OX=9606	POLR2C	0.321101	-0.947968	0.518362	0.119735	-0.34397	0.78787	0.33888	0.603998	1.51992	22	3	24
P19388	DNA-directed RNA polymerases I, II, and III subunit RPABC1 OS=Homo sapiens OX=9606	POLR2E	0.0360811	-0.0441252	0.969878	0.412894	0.1615	1.11845	0.205072	0.205626	1.15319	21	3	21
P19404	NADH dehydrogenase [ubiquinone] flavoprotein 2, mitochondrial OS=Homo sapiens OX=9606	NDUFV2	1.6977	-0.288785	0.818591	2.42656	-0.531035	0.692058	1.33163	-0.24225	0.845426	21	4	35
P19623	Spermidine synthase OS=Homo sapiens OX=9606	SRM	1.69588	-0.330907	0.795037	1.20086	-0.293852	0.815721	0.114271	0.0370541	1.02602	63	12	136
P19784	Casein kinase II subunit alpha' OS=Homo sapiens OX=9606	CSNK2A2	0.29355	0.544562	1.45858	0.183161	0.434553	1.35149	0.0485316	-0.110008	0.926583	21	5	29
P19823	Inter-alpha-trypsin inhibitor heavy chain H2 OS=Homo sapiens OX=9606	ITIH2	0.586488	0.146537	1.10691	2.08728	0.774545	1.71065	1.71839	0.628008	1.54543	8	5	67
P20042	Eukaryotic translation initiation factor 2 subunit 2 OS=Homo sapiens OX=9606	EIF2S2	0.160017	-0.0733137	0.950452	0.188331	0.0878156	1.06276	0.821053	0.161129	1.11816	54	18	170
P20073	Annexin A7 OS=Homo sapiens OX=9606	ANXA7	0.353147	-0.1948	0.873694	1.14152	-0.689798	0.619941	0.686839	-0.494998	0.709563	27	10	88
P20290	Transcription factor BTF3 OS=Homo sapiens OX=9606	BTF3	0.532006	0.0831054	1.0593	0.0602503	-0.0236063	0.983771	0.338279	-0.106712	0.928702	50	6	87
P20338	Ras-related protein Rab-4A OS=Homo sapiens OX=9606	RAB4A	0.429789	-1.43728	0.369262	0.0495712	0.0334838	1.02348	0.442769	1.47077	2.77169	10	2	3
P20339	Ras-related protein Rab-5A OS=Homo sapiens OX=9606	RAB5A	1.38834	2.31881	4.98921	0.117101	0.478209	1.39301	0.537867	-1.8406	0.279205	33	5	57
P20340	Ras-related protein Rab-6A OS=Homo sapiens OX=9606	RAB6A	0.640864	-0.338621	0.790797	0.248303	-0.180126	0.882626	0.167864	0.158496	1.11612	34	6	53
P20618	Proteasome subunit beta type-1 OS=Homo sapiens OX=9606	PSMB1	0.15825	0.0307004	1.02151	0.614847	-0.160926	0.894451	0.889477	-0.191626	0.875618	59	10	137
P20645	Cation-dependent mannose-6-phosphate receptor OS=Homo sapiens OX=9606	M6PR	0.255205	-0.806561	0.571743	0.172058	0.410367	1.32902	0.521727	1.21693	2.32451	22	4	14
P20674	Cytochrome c oxidase subunit 5A, mitochondrial OS=Homo sapiens OX=9606	COX5A	0.443075	-0.306612	0.808538	0.532134	-0.327533	0.796898	0.0472645	-0.0209214	0.985603	53	7	81
P20700	Lamin-B1 OS=Homo sapiens OX=9606	LMNB1	3.22441	-0.739017	0.599148	0.693422	-0.162516	0.893466	2.43327	0.576501	1.49123	63	40	447
P20742	Pregnancy zone protein OS=Homo sapiens OX=9606	PZP	0.323355	-0.23777	0.848055	0.597605	-1.3748	0.385607	0.457515	-1.13703	0.454696	2	3	65
P20810	Calpastatin OS=Homo sapiens OX=9606	CAST	0.210539	0.879827	1.84016	0.219205	0.899825	1.86584	0.0155106	0.0199976	1.01396	16	7	62
P20962	Parathymosin OS=Homo sapiens OX=9606	PTMS	0.0398152	-0.0262369	0.981978	0.294113	0.181212	1.13384	0.43844	0.207449	1.15464	11	1	5
P21266	Glutathione S-transferase Mu 3 OS=Homo sapiens OX=9606	GSTM3	0.0807594	0.073549	1.0523	0.236275	-0.231277	0.851881	0.26234	-0.304825	0.80954	51	12	134
P21281	V-type proton ATPase subunit B, brain isoform OS=Homo sapiens OX=9606	ATP6V1B2	0.113904	0.194863	1.14462	0.0209834	-0.0540346	0.963239	0.122909	-0.248898	0.841539	23	8	37
P21283	V-type proton ATPase subunit C 1 OS=Homo sapiens OX=9606	ATP6V1C1	0.635064	1.34967	2.54854	0.583487	1.03218	2.04511	0.201326	-0.317492	0.802464	7	3	5
P21333	Filamin-A OS=Homo sapiens OX=9606	FLNA	1.58978	-0.333764	0.793464	0.528784	-0.132328	0.912358	0.639068	0.201436	1.14984	58	104	1291
P21399	Cytoplasmic aconitate hydratase OS=Homo sapiens OX=9606	ACO1	0.0846889	0.0703338	1.04996	0.154679	0.200978	1.14948	0.10727	0.130644	1.09478	19	11	48
P21796	Voltage-dependent anion-selective channel protein 1 OS=Homo sapiens OX=9606	VDAC1	0.0532397	0.0338532	1.02374	0.0548491	0.0359523	1.02523	0.00611127	0.00209904	1.00146	69	16	245
P21912	Succinate dehydrogenase [ubiquinone] iron-sulfur subunit, mitochondrial OS=Homo sapiens OX=9606	SDHB	0.601523	0.664499	1.58502	0.542989	-0.358751	0.779839	0.976876	-1.02325	0.492007	47	10	80
P21964	Catechol O-methyltransferase OS=Homo sapiens OX=9606	COMT	0.0175176	0.0255642	1.01788	0.900603	-0.979561	0.507134	2.48166	-1.00513	0.498227	46	6	42
P22059	Oxysterol-binding protein 1 OS=Homo sapiens OX=9606	OSBP	0.158191	-0.169346	0.889245	0.181628	-0.185465	0.879365	0.0176151	-0.0161187	0.98889	22	13	80
P22061	Protein-L-isoaspartate(D-aspartate) O-methyltransferase OS=Homo sapiens OX=9606	PCMT1	0.219972	-0.262476	0.833656	0.113482	-0.0986706	0.933893	0.109322	0.163805	1.12024	60	10	101
P22087	rRNA 2'-O-methyltransferase fibrillarin OS=Homo sapiens OX=9606	FBL	0.0589662	0.115674	1.08348	0.885465	-1.64168	0.320484	1.27093	-1.75735	0.295791	31	6	39
P22102	Trifunctional purine biosynthetic protein adenosine-3 OS=Homo sapiens OX=9606	GART	1.01418	0.32555	1.25314	1.20269	0.369268	1.2917	0.277339	0.0437187	1.03077	62	37	419
P22234	Multifunctional protein ADE2 OS=Homo sapiens OX=9606	PAICS	1.34591	-0.112221	0.925163	0.439106	0.115789	1.08357	1.00621	0.22801	1.17122	73	20	273
P22307	Non-specific lipid-transfer protein OS=Homo sapiens OX=9606	SCP2	0.125816	0.0990721	1.07108	0.217776	-0.10072	0.932567	0.348725	-0.199792	0.870676	27	11	70
P22314	Ubiquitin-like modifier-activating enzyme 1 OS=Homo sapiens OX=9606	UBA1	0.546885	-0.219607	0.8588	0.488384	-0.243584	0.844645	0.0541607	-0.023977	0.983518	76	54	898
P22392	Nucleoside diphosphate kinase B OS=Homo sapiens OX=9606	NME2	0.29608	0.0590067	1.04175	0.589735	-0.108489	0.927559	0.968749	-0.167496	0.890387	72	9	270
P22570	NADPH:adrenodoxin oxidoreductase, mitochondrial OS=Homo sapiens OX=9606	FDXR	1.41412	-1.44745	0.36667	1.80398	-1.16313	0.446543	0.203064	0.284316	1.21783	7	2	12
P22626	Heterogeneous nuclear ribonucleoproteins A2/B1 OS=Homo sapiens OX=9606	HNRNPA2B1	0.737142	0.160773	1.11789	0.265938	0.0708847	1.05036	0.760131	-0.0898886	0.939595	68	22	661
P22694	cAMP-dependent protein kinase catalytic subunit beta OS=Homo sapiens OX=9606	PRKACB	0.759639	-1.7803	0.291122	0.700197	-0.956346	0.515361	0.339508	0.823957	1.77025	16	5	23
P22695	Cytochrome b-c1 complex subunit 2, mitochondrial OS=Homo sapiens OX=9606	UQCRC2	1.26237	-0.721122	0.606625	0.968008	-0.686823	0.621221	0.027024	0.0342999	1.02406	48	15	131
P23142	Fibulin-1 OS=Homo sapiens OX=9606	FBLN1	0.816462	1.2581	2.39181	0.188106	0.425207	1.34276	0.55596	-0.832897	0.561401	10	4	25
P23193	Transcription elongation factor A protein 1 OS=Homo sapiens OX=9606	TCEA1	0.40519	-0.18108	0.882042	1.3301	-0.526573	0.694202	1.5855	-0.345492	0.787039	34	9	82
P23246	Splicing factor, proline- and glutamine-rich OS=Homo sapiens OX=9606	SFPQ	0.817246	0.158363	1.11602	0.0632812	0.0279738	1.01958	0.326958	-0.130389	0.913585	40	23	308
P23258	Tubulin gamma-1 chain OS=Homo sapiens OX=9606	TUBG1	0.109865	-0.30225	0.810987	0.134172	-0.359717	0.779318	0.0137082	-0.0574667	0.96095	30	6	62
P23284	Peptidyl-prolyl cis-trans isomerase B OS=Homo sapiens OX=9606	PPIB	1.21193	-0.926392	0.526173	1.21089	-0.913132	0.531031	0.00898868	0.0132596	1.00923	57	14	198
P23368	NAD-dependent malic enzyme, mitochondrial OS=Homo sapiens OX=9606	ME2	0.264739	0.73791	1.66776	0.529548	1.36576	2.57712	0.153023	0.62785	1.54526	17	6	30
P23378	Glycine dehydrogenase (decarboxylating), mitochondrial OS=Homo sapiens OX=9606	GLDC	0.130228	0.243903	1.18419	0.354693	-0.979082	0.507303	0.494814	-1.22299	0.428395	2	1	11
P23381	Tryptophan--tRNA ligase, cytoplasmic OS=Homo sapiens OX=9606	WARS1	0.132186	0.0882724	1.0631	0.397807	-0.229521	0.852918	0.552417	-0.317794	0.802296	40	14	149
P23396	40S ribosomal protein S3 OS=Homo sapiens OX=9606	RPS3	2.20176	-0.287193	0.819495	2.1344	-0.283765	0.821444	0.0176715	0.00342782	1.00238	77	21	332
P23434	Glycine cleavage system H protein, mitochondrial OS=Homo sapiens OX=9606	GCSH	0.0728035	0.437868	1.3546	0.138826	0.671899	1.59317	0.0410433	0.234031	1.17612	17	2	13
P23526	Adenosylhomocysteinase OS=Homo sapiens OX=9606	AHCY	0.000871737	0.000241915	1.00017	0.715187	-0.286083	0.820126	0.780196	-0.286325	0.819988	58	23	323
P23528	Cofilin-1 OS=Homo sapiens OX=9606	CFL1	0.465385	-0.0876296	0.941068	0.748054	-0.175595	0.885402	0.460104	-0.0879653	0.940849	74	14	314
P23588	Eukaryotic translation initiation factor 4B OS=Homo sapiens OX=9606	EIF4B	0.129894	-0.347541	0.785923	1.23082	-0.442596	0.735809	0.032529	-0.0950553	0.936236	22	10	101
P23786	Carnitine O-palmitoyltransferase 2, mitochondrial OS=Homo sapiens OX=9606	CPT2	0.359973	1.03502	2.04914	0.0587663	-0.240772	0.846293	0.746145	-1.27579	0.413	7	3	18
P23919	Thymidylate kinase OS=Homo sapiens OX=9606	DTYMK	0.314675	-0.12363	0.917876	1.21418	-0.394633	0.760683	0.804239	-0.271004	0.828743	31	7	26
P23921	Ribonucleoside-diphosphate reductase large subunit OS=Homo sapiens OX=9606	RRM1	0.212021	-0.411705	0.751734	0.569888	-1.22765	0.427013	0.316922	-0.815942	0.568038	43	20	143
P24534	Elongation factor 1-beta OS=Homo sapiens OX=9606	EEF1B2	1.11006	-0.109999	0.926589	1.3518	-0.325129	0.798227	0.868905	-0.21513	0.861469	63	10	211
P24539	ATP synthase F(0) complex subunit B1, mitochondrial OS=Homo sapiens OX=9606	ATP5PB	0.23708	-0.425175	0.744748	1.08125	-1.95792	0.2574	0.888297	-1.53274	0.34562	35	7	63
P24666	Low molecular weight phosphotyrosine protein phosphatase OS=Homo sapiens OX=9606	ACP1	0.270302	-0.233944	0.850307	0.524567	-0.420873	0.746972	0.143101	-0.186929	0.878474	56	7	78
P24752	Acetyl-CoA acetyltransferase, mitochondrial OS=Homo sapiens OX=9606	ACAT1	2.69244	0.563449	1.4778	2.51227	0.523462	1.4374	0.33025	-0.0399869	0.972664	54	14	177
P24928	DNA-directed RNA polymerase II subunit RPB1 OS=Homo sapiens OX=9606	POLR2A	0.5397	0.260794	1.19814	0.805889	0.586089	1.50117	0.479494	0.325295	1.25292	10	11	40
P24941	Cyclin-dependent kinase 2 OS=Homo sapiens OX=9606	CDK2	0.42801	-0.618008	0.65157	0.76932	-0.788088	0.579111	0.132696	-0.170081	0.888793	33	7	52
P25205	DNA replication licensing factor MCM3 OS=Homo sapiens OX=9606	MCM3	0.0867167	0.112715	1.08126	0.0765545	0.0899242	1.06431	0.0227803	-0.0227906	0.984327	45	33	343
P25325	3-mercaptopyruvate sulfurtransferase OS=Homo sapiens OX=9606	MPST	0.654694	-0.183688	0.88045	2.18343	-0.908943	0.532575	1.76309	-0.725256	0.60489	37	7	55
P25398	40S ribosomal protein S12 OS=Homo sapiens OX=9606	RPS12	1.45231	-0.391559	0.762305	2.40526	-0.469412	0.722259	0.252396	-0.0778532	0.947466	73	10	186
P25685	DnaJ homolog subfamily B member 1 OS=Homo sapiens OX=9606	DNAJB1	0.14498	-0.101255	0.932222	1.20798	0.32738	1.25473	0.714196	0.428635	1.34596	34	10	86
P25705	ATP synthase subunit alpha, mitochondrial OS=Homo sapiens OX=9606	ATP5F1A	0.000244051	0.000135104	1.00009	0.505505	-0.0957572	0.935781	0.204607	-0.0958923	0.935693	60	26	400
P25786	Proteasome subunit alpha type-1 OS=Homo sapiens OX=9606	PSMA1	1.91983	0.393193	1.3133	0.0842835	0.0740852	1.05269	0.430241	-0.319107	0.801566	78	16	239
P25787	Proteasome subunit alpha type-2 OS=Homo sapiens OX=9606	PSMA2	0.39722	0.269367	1.20528	0.377674	0.294725	1.22665	0.033318	0.0253576	1.01773	57	9	115
P25788	Proteasome subunit alpha type-3 OS=Homo sapiens OX=9606	PSMA3	0.527621	0.224161	1.1681	0.119633	0.101596	1.07296	0.140483	-0.122565	0.918553	36	8	97
P25789	Proteasome subunit alpha type-4 OS=Homo sapiens OX=9606	PSMA4	0.44985	-0.234035	0.850254	0.492583	-0.238155	0.847829	0.0114719	-0.00412019	0.997148	65	11	158
P26038	Moesin OS=Homo sapiens OX=9606	MSN	1.1614	-0.643304	0.640245	1.2338	-0.56275	0.677011	0.0926605	0.0805537	1.05742	56	33	335
P26196	Probable ATP-dependent RNA helicase DDX6 OS=Homo sapiens OX=9606	DDX6	1.91648	0.803661	1.74553	2.39885	0.907165	1.87536	0.337903	0.103504	1.07438	50	15	159
P26358	DNA (cytosine-5)-methyltransferase 1 OS=Homo sapiens OX=9606	DNMT1	2.17121	-1.38761	0.382197	0.92065	-0.706917	0.612628	0.704257	0.680694	1.60291	10	14	60
P26368	Splicing factor U2AF 65 kDa subunit OS=Homo sapiens OX=9606	U2AF2	0.376909	-0.0876239	0.941071	1.20651	-0.262905	0.833408	0.798126	-0.175281	0.885595	37	13	169
P26373	60S ribosomal protein L13 OS=Homo sapiens OX=9606	RPL13	0.962203	0.135327	1.09834	1.02461	0.133987	1.09732	0.010144	-0.00133991	0.999072	34	9	94
P26440	Isovaleryl-CoA dehydrogenase, mitochondrial OS=Homo sapiens OX=9606	IVD	0.0139201	-0.0151262	0.98957	0.343674	-0.527455	0.693778	0.415032	-0.512328	0.70109	14	5	17
P26583	High mobility group protein B2 OS=Homo sapiens OX=9606	HMGB2	1.46538	-0.334482	0.793069	0.629358	-0.20331	0.868556	0.449795	0.131172	1.09518	51	12	189
P26599	Polypyrimidine tract-binding protein 1 OS=Homo sapiens OX=9606	PTBP1	0.33457	-0.146309	0.903559	0.544066	-0.253337	0.838954	0.308311	-0.107028	0.928499	61	19	359
P26639	Threonine--tRNA ligase 1, cytoplasmic OS=Homo sapiens OX=9606	TARS1	0.0872089	-0.0629698	0.957291	0.289708	-0.152922	0.899427	0.177277	-0.0899525	0.939554	56	36	377
P26640	Valine--tRNA ligase OS=Homo sapiens OX=9606	VARS1	0.233805	0.179903	1.13281	0.170954	-0.231779	0.851584	0.402461	-0.411682	0.751746	24	19	119
P26641	Elongation factor 1-gamma OS=Homo sapiens OX=9606	EEF1G	1.62842	-0.347303	0.786052	0.995846	-0.235961	0.849119	0.888168	0.111342	1.08023	70	25	401
P26885	Peptidyl-prolyl cis-trans isomerase FKBP2 OS=Homo sapiens OX=9606	FKBP2	0.546615	-0.298259	0.813233	0.10378	-0.10116	0.932283	0.230925	0.197099	1.14639	46	4	29
P27144	Adenylate kinase 4, mitochondrial OS=Homo sapiens OX=9606	AK4	0.944798	2.05647	4.15967	0.111058	0.412444	1.33094	0.811401	-1.64402	0.319963	10	2	9
P27348	14-3-3 protein theta OS=Homo sapiens OX=9606	YWHAQ	0.394567	0.078454	1.05589	0.0382537	-0.0147915	0.9898	0.299491	-0.0932455	0.937412	70	18	384
P27361	Mitogen-activated protein kinase 3 OS=Homo sapiens OX=9606	MAPK3	0.384096	0.550577	1.46467	0.712815	-0.710307	0.61119	1.34856	-1.26088	0.417288	24	6	35
P27635	60S ribosomal protein L10 OS=Homo sapiens OX=9606	RPL10	1.55823	0.282283	1.21612	0.703236	0.223718	1.16774	0.179817	-0.0585655	0.960218	43	8	145
P27694	Replication protein A 70 kDa DNA-binding subunit OS=Homo sapiens OX=9606	RPA1	0.740334	-0.766571	0.587813	1.54964	-0.801862	0.573608	0.0236359	-0.035291	0.975835	40	21	237
P27695	DNA-(apurinic or apyrimidinic site) endonuclease OS=Homo sapiens OX=9606	APEX1	2.96924	-0.884205	0.541786	2.73902	-0.869531	0.547325	0.0403368	0.0146739	1.01022	58	16	230
P27708	CAD protein OS=Homo sapiens OX=9606	CAD	0.612382	0.138083	1.10044	0.796196	0.259936	1.19743	0.370148	0.121854	1.08813	27	39	295
P27797	Calreticulin OS=Homo sapiens OX=9606	CALR	1.79685	-0.471823	0.721053	1.26433	-0.44869	0.732708	0.0595436	0.0231333	1.01616	78	27	659
P27816	Microtubule-associated protein 4 OS=Homo sapiens OX=9606	MAP4	0.559397	-0.40991	0.75267	0.655351	-0.634636	0.644103	0.167846	-0.224726	0.855758	35	27	269
P27824	Calnexin OS=Homo sapiens OX=9606	CANX	1.54197	-0.534031	0.690623	1.12623	-0.42251	0.746125	0.556238	0.11152	1.08037	54	31	539
P28066	Proteasome subunit alpha type-5 OS=Homo sapiens OX=9606	PSMA5	0.321295	0.0820131	1.05849	0.229072	0.0663554	1.04707	0.0986477	-0.0156577	0.989206	51	9	124
P28070	Proteasome subunit beta type-4 OS=Homo sapiens OX=9606	PSMB4	0.621382	0.310232	1.23991	0.278749	0.127374	1.0923	0.435495	-0.182858	0.880956	41	7	83
P28072	Proteasome subunit beta type-6 OS=Homo sapiens OX=9606	PSMB6	1.56638	-0.557237	0.679603	0.730131	-0.201956	0.869371	1.11164	0.355281	1.27923	20	4	46
P28074	Proteasome subunit beta type-5 OS=Homo sapiens OX=9606	PSMB5	0.459501	-0.187783	0.877954	0.589691	-0.11471	0.923568	0.14437	0.0730728	1.05195	51	9	140
P28161	Glutathione S-transferase Mu 2 OS=Homo sapiens OX=9606	GSTM2	0.247526	0.199029	1.14793	1.55981	0.515171	1.42916	0.489931	0.316141	1.245	59	11	87
P28288	ATP-binding cassette sub-family D member 3 OS=Homo sapiens OX=9606	ABCD3	0.0884972	-0.343147	0.78832	0.20247	0.53322	1.44716	0.390446	0.876367	1.83575	14	6	51
P28331	NADH-ubiquinone oxidoreductase 75 kDa subunit, mitochondrial OS=Homo sapiens OX=9606	NDUFS1	0.156297	0.0573015	1.04052	0.437161	-0.133875	0.91138	0.797874	-0.191177	0.875891	34	16	130
P28340	DNA polymerase delta catalytic subunit OS=Homo sapiens OX=9606	POLD1	0.487853	-0.475707	0.719114	0.409275	-0.745445	0.596484	0.141248	-0.269737	0.82947	10	8	42
P28482	Mitogen-activated protein kinase 1 OS=Homo sapiens OX=9606	MAPK1	1.24607	-1.04263	0.485443	0.94272	-0.491119	0.711473	0.68671	0.551508	1.46562	54	13	110
P28799	Progranulin OS=Homo sapiens OX=9606	GRN	1.27715	1.03236	2.04536	0.079532	-0.212356	0.863126	0.635175	-1.24471	0.421992	3	1	4
P28838	Cytosol aminopeptidase OS=Homo sapiens OX=9606	LAP3	0.442339	-0.331344	0.794796	1.1133	-0.740752	0.598427	1.64164	-0.409408	0.752932	56	23	222
P29144	Tripeptidyl-peptidase 2 OS=Homo sapiens OX=9606	TPP2	0.312455	0.834353	1.78306	0.164003	-0.54022	0.687666	0.884407	-1.37457	0.385667	15	14	77
P29218	Inositol monophosphatase 1 OS=Homo sapiens OX=9606	IMPA1	0.197553	-0.126328	0.91616	0.0806629	-0.0709108	0.952037	0.0654538	0.0554174	1.03916	26	5	33
P29373	Cellular retinoic acid-binding protein 2 OS=Homo sapiens OX=9606	CRABP2	0.811258	1.49329	2.8153	1.06897	1.77313	3.41795	0.243261	0.279846	1.21406	12	1	6
P29401	Transketolase OS=Homo sapiens OX=9606	TKT	0.327805	-0.388845	0.763741	0.319275	-0.355381	0.781663	0.016661	0.0334641	1.02347	61	25	333
P29558	RNA-binding motif, single-stranded-interacting protein 1 OS=Homo sapiens OX=9606	RBMS1	1.42984	2.35379	5.11167	0.456265	1.1691	2.24871	0.590425	-1.18469	0.439918	6	2	9
P29692	Elongation factor 1-delta OS=Homo sapiens OX=9606	EEF1D	0.860069	0.43842	1.35512	0.255005	0.151283	1.11056	1.00514	-0.287137	0.819527	65	19	233
P29966	Myristoylated alanine-rich C-kinase substrate OS=Homo sapiens OX=9606	MARCKS	1.3677	-0.21973	0.858726	0.720577	-0.140764	0.907039	0.434458	0.0789665	1.05626	47	11	167
P30040	Endoplasmic reticulum resident protein 29 OS=Homo sapiens OX=9606	ERP29	0.329594	-0.300578	0.811927	0.0856207	-0.0511799	0.965147	0.263113	0.249398	1.18871	50	9	100
P30041	Peroxiredoxin-6 OS=Homo sapiens OX=9606	PRDX6	0.632858	-0.0772874	0.947838	1.088	-0.123075	0.918229	0.274388	-0.0457875	0.968761	76	18	327
P30043	Flavin reductase (NADPH) OS=Homo sapiens OX=9606	BLVRB	0.389251	-0.36999	0.773788	1.98695	-1.4458	0.367089	1.03895	-1.07581	0.474405	61	8	93
P30044	Peroxiredoxin-5, mitochondrial OS=Homo sapiens OX=9606	PRDX5	0.461099	0.211905	1.15822	1.27886	0.449173	1.36526	0.992104	0.237268	1.17876	37	7	89
P30046	D-dopachrome decarboxylase OS=Homo sapiens OX=9606	DDT	0.154491	0.056524	1.03996	0.00354568	-0.0012118	0.99916	0.29324	-0.0577358	0.960771	58	7	111
P30048	Thioredoxin-dependent peroxide reductase, mitochondrial OS=Homo sapiens OX=9606	PRDX3	0.374435	-0.119075	0.920778	1.16355	-0.277299	0.825134	0.568889	-0.158224	0.896128	54	8	130
P30049	ATP synthase subunit delta, mitochondrial OS=Homo sapiens OX=9606	ATP5F1D	0.334066	-0.406542	0.75443	0.408994	0.172918	1.12734	0.471303	0.579459	1.49429	14	2	24
P30050	60S ribosomal protein L12 OS=Homo sapiens OX=9606	RPL12	1.04063	0.362716	1.28584	0.370228	0.139402	1.10145	2.08258	-0.223313	0.856596	55	7	163
P30084	Enoyl-CoA hydratase, mitochondrial OS=Homo sapiens OX=9606	ECHS1	0.755868	-0.572552	0.672426	0.0155807	-0.0111259	0.992318	1.01653	0.561426	1.47573	47	11	106
P30085	UMP-CMP kinase OS=Homo sapiens OX=9606	CMPK1	1.30044	-1.71445	0.304719	0.604233	-1.27545	0.413097	0.147919	0.438998	1.35566	48	7	44
P30086	Phosphatidylethanolamine-binding protein 1 OS=Homo sapiens OX=9606	PEBP1	0.305891	0.146575	1.10694	0.359223	0.149232	1.10898	0.00623406	0.00265725	1.00184	78	11	287
P30101	Protein disulfide-isomerase A3 OS=Homo sapiens OX=9606	PDIA3	0.217575	-0.111551	0.925592	0.0924318	-0.0516014	0.964865	0.372407	0.0599496	1.04243	63	27	501
P30153	Serine/threonine-protein phosphatase 2A 65 kDa regulatory subunit A alpha isoform OS=Homo sapiens OX=9606	PPP2R1A	0.686278	0.46693	1.38217	0.479778	0.341531	1.2671	1.22919	-0.125399	0.91675	54	25	263
P30405	Peptidyl-prolyl cis-trans isomerase F, mitochondrial OS=Homo sapiens OX=9606	PPIF	0.0681519	0.0692883	1.0492	0.168269	0.154816	1.11328	0.0905609	0.0855281	1.06108	40	6	60
P30419	Glycylpeptide N-tetradecanoyltransferase 1 OS=Homo sapiens OX=9606	NMT1	0.317842	-0.778425	0.583003	0.605675	-1.22269	0.428483	0.13404	-0.444265	0.734959	36	12	92
P30519	Heme oxygenase 2 OS=Homo sapiens OX=9606	HMOX2	0.0500836	-0.264653	0.832399	0.3598	-1.76361	0.29451	0.695748	-1.49896	0.353808	27	6	19
P30520	Adenylosuccinate synthetase isozyme 2 OS=Homo sapiens OX=9606	ADSS2	1.19534	0.473215	1.3882	1.73179	0.820501	1.76602	1.33703	0.347286	1.27217	37	13	144
P30533	Alpha-2-macroglobulin receptor-associated protein OS=Homo sapiens OX=9606	LRPAP1	0.0070432	-0.0174902	0.98795	0.260796	-0.71646	0.608589	0.262603	-0.69897	0.616012	27	8	61
P30566	Adenylosuccinate lyase OS=Homo sapiens OX=9606	ADSL	1.10831	-0.298626	0.813027	0.482427	-0.591109	0.663832	0.207867	-0.292484	0.816495	43	12	96
P30626	Sorcin OS=Homo sapiens OX=9606	SRI	0.97549	0.444457	1.3608	1.11885	0.492938	1.40731	0.207237	0.0484813	1.03418	39	7	95
P30825	High affinity cationic amino acid transporter 1 OS=Homo sapiens OX=9606	SLC7A1	0.686635	0.855758	1.80971	0.365637	-0.653805	0.635602	1.28381	-1.50956	0.351218	7	3	26
P30837	Aldehyde dehydrogenase X, mitochondrial OS=Homo sapiens OX=9606	ALDH1B1	0.0724501	-0.15477	0.898276	0.78919	-1.87371	0.272871	0.644675	-1.71894	0.303772	27	11	103
P30876	DNA-directed RNA polymerase II subunit RPB2 OS=Homo sapiens OX=9606	POLR2B	0.261638	0.403735	1.32293	0.31756	0.500821	1.41502	0.0435245	0.0970866	1.06961	17	13	91
P31040	Succinate dehydrogenase [ubiquinone] flavoprotein subunit, mitochondrial OS=Homo sapiens OX=9606	SDHA	2.61608	-1.0685	0.476815	1.76682	-0.730435	0.602722	0.706599	0.338064	1.26406	48	19	159
P31150	Rab GDP dissociation inhibitor alpha OS=Homo sapiens OX=9606	GDI1	0.230235	-0.344369	0.787652	0.381968	-0.654452	0.635317	0.237748	-0.310083	0.806595	68	23	231
P31153	S-adenosylmethionine synthase isoform type-2 OS=Homo sapiens OX=9606	MAT2A	1.35424	0.620353	1.53725	0.30408	-0.767026	0.587628	0.606652	-1.38738	0.382259	36	10	85
P31350	Ribonucleoside-diphosphate reductase subunit M2 OS=Homo sapiens OX=9606	RRM2	0.773506	-0.924321	0.526929	0.0180454	-0.0283337	0.980552	1.00997	0.895987	1.86088	32	10	57
P31689	DnaJ homolog subfamily A member 1 OS=Homo sapiens OX=9606	DNAJA1	0.0311156	0.037756	1.02652	0.221128	0.195819	1.14537	0.161401	0.158063	1.11579	57	16	212
P31930	Cytochrome b-c1 complex subunit 1, mitochondrial OS=Homo sapiens OX=9606	UQCRC1	0.851358	0.371517	1.29371	0.58169	0.311429	1.24094	0.114093	-0.0600882	0.959206	52	17	173
P31937	3-hydroxyisobutyrate dehydrogenase, mitochondrial OS=Homo sapiens OX=9606	HIBADH	0.259787	0.204836	1.15255	0.0871401	-0.0835714	0.943719	0.343151	-0.288407	0.818806	18	4	14
P31939	Bifunctional purine biosynthesis protein ATIC OS=Homo sapiens OX=9606	ATIC	0.663945	0.0348145	1.02443	2.15764	0.300777	1.23181	1.90925	0.265963	1.20244	77	33	448
P31942	Heterogeneous nuclear ribonucleoprotein H3 OS=Homo sapiens OX=9606	HNRNPH3	0.0016111	0.000962575	1.00067	0.0822337	-0.0558755	0.96201	0.109137	-0.056838	0.961369	48	10	111
P31943	Heterogeneous nuclear ribonucleoprotein H OS=Homo sapiens OX=9606	HNRNPH1	0.977321	-0.228569	0.853481	1.11051	-0.187251	0.878277	0.133469	0.0413173	1.02905	56	16	395
P31946	14-3-3 protein beta/alpha OS=Homo sapiens OX=9606	YWHAB	0.798451	-0.170925	0.888273	1.15561	-0.217097	0.860295	0.1606	-0.0461721	0.968503	79	17	384
P31948	Stress-induced-phosphoprotein 1 OS=Homo sapiens OX=9606	STIP1	0.162168	0.0439755	1.03095	0.2476	0.0885798	1.06332	0.170225	0.0446043	1.0314	52	29	425
P31949	Protein S100-A11 OS=Homo sapiens OX=9606	S100A11	0.0197876	-0.020031	0.986212	0.898148	0.444998	1.36131	0.646332	0.465029	1.38035	73	6	49
P32119	Peroxiredoxin-2 OS=Homo sapiens OX=9606	PRDX2	1.4139	-0.21403	0.862126	2.60407	-0.45621	0.728899	1.26116	-0.24218	0.845467	84	15	242
P32322	Pyrroline-5-carboxylate reductase 1, mitochondrial OS=Homo sapiens OX=9606	PYCR1	1.04858	-1.4491	0.36625	0.268734	-0.308194	0.807652	0.784696	1.14091	2.20519	39	8	63
P32929	Cystathionine gamma-lyase OS=Homo sapiens OX=9606	CTH	0.497448	-0.254873	0.838061	0.0645633	0.0323531	1.02268	0.639844	0.287226	1.22029	25	6	40
P32969	60S ribosomal protein L9 OS=Homo sapiens OX=9606	RPL9	1.12254	-0.295974	0.814522	1.42917	-0.479188	0.717381	0.893655	-0.183213	0.880739	61	8	151
P33176	Kinesin-1 heavy chain OS=Homo sapiens OX=9606	KIF5B	0.989614	-0.596196	0.661496	0.71346	-0.206736	0.866495	0.56832	0.38946	1.3099	40	30	227
P33240	Cleavage stimulation factor subunit 2 OS=Homo sapiens OX=9606	CSTF2	0.268364	-0.511399	0.701542	0.047084	-0.0431957	0.970503	0.225044	0.468203	1.38339	25	9	84
P33316	Deoxyuridine 5'-triphosphate nucleotidohydrolase, mitochondrial OS=Homo sapiens OX=9606	DUT	0.263529	-0.129354	0.914241	0.148896	-0.0769711	0.948046	0.150972	0.0523825	1.03698	38	8	101
P33991	DNA replication licensing factor MCM4 OS=Homo sapiens OX=9606	MCM4	0.0279672	-0.0369406	0.97472	0.180576	-0.663877	0.63118	0.176368	-0.626937	0.64755	34	23	196
P33992	DNA replication licensing factor MCM5 OS=Homo sapiens OX=9606	MCM5	0.107121	-0.132269	0.912395	0.114374	-0.0865335	0.941783	0.0359338	0.0457354	1.03221	34	19	144
P33993	DNA replication licensing factor MCM7 OS=Homo sapiens OX=9606	MCM7	0.0380199	0.00939592	1.00653	1.08594	-0.340012	0.790035	1.33764	-0.349408	0.784906	43	23	224
P34896	Serine hydroxymethyltransferase, cytosolic OS=Homo sapiens OX=9606	SHMT1	0.0504201	0.0396039	1.02783	0.00158077	0.00114504	1.00079	0.0903507	-0.0384588	0.973695	50	18	218
P34897	Serine hydroxymethyltransferase, mitochondrial OS=Homo sapiens OX=9606	SHMT2	0.725847	-0.177377	0.884309	0.525613	-0.141036	0.906868	0.102466	0.0363417	1.02551	61	24	286
P34932	Heat shock 70 kDa protein 4 OS=Homo sapiens OX=9606	HSPA4	0.338304	0.129738	1.09409	2.5233	0.672292	1.5936	1.61172	0.542555	1.45655	67	47	568
P34949	Mannose-6-phosphate isomerase OS=Homo sapiens OX=9606	MPI	0.292458	0.417493	1.3356	0.00714591	0.01839	1.01283	0.202451	-0.399103	0.75833	21	6	31
P35080	Profilin-2 OS=Homo sapiens OX=9606	PFN2	0.313798	0.335238	1.26159	0.402624	0.427059	1.34449	0.17595	0.0918217	1.06571	54	5	39
P35221	Catenin alpha-1 OS=Homo sapiens OX=9606	CTNNA1	0.60075	-1.63104	0.322855	0.781287	-1.62763	0.32362	0.000756317	0.00341463	1.00237	32	16	85
P35222	Catenin beta-1 OS=Homo sapiens OX=9606	CTNNB1	0.83545	1.03152	2.04418	0.221544	-0.320596	0.800739	1.27212	-1.35212	0.391717	17	8	40
P35232	Prohibitin OS=Homo sapiens OX=9606	PHB	0.186705	-0.0486078	0.966869	0.608484	-0.165019	0.891917	0.377517	-0.116411	0.92248	78	17	225
P35237	Serpin B6 OS=Homo sapiens OX=9606	SERPINB6	0.0658892	0.0812279	1.05792	0.0660543	-0.162776	0.893304	0.116807	-0.244004	0.844398	25	8	31
P35241	Radixin OS=Homo sapiens OX=9606	RDX	1.1749	-0.661597	0.632178	0.530199	-0.227324	0.854218	0.754953	0.434273	1.35123	34	22	261
P35244	Replication protein A 14 kDa subunit OS=Homo sapiens OX=9606	RPA3	0.185504	-0.064319	0.956397	0.352859	0.197764	1.14692	0.462653	0.262083	1.19921	80	6	90
P35249	Replication factor C subunit 4 OS=Homo sapiens OX=9606	RFC4	0.176775	-0.0783688	0.947128	0.146934	-0.0691916	0.953172	0.0141351	0.00917721	1.00638	29	7	42
P35250	Replication factor C subunit 2 OS=Homo sapiens OX=9606	RFC2	0.112095	-0.222633	0.857	0.0752395	0.174762	1.12878	0.146454	0.397394	1.31713	22	6	47
P35268	60S ribosomal protein L22 OS=Homo sapiens OX=9606	RPL22	0.90987	0.317249	1.24595	1.40942	0.514275	1.42828	1.72537	0.197026	1.14633	51	4	62
P35269	General transcription factor IIF subunit 1 OS=Homo sapiens OX=9606	GTF2F1	0.800902	-0.595401	0.66186	1.96041	-0.64993	0.637311	0.0523981	-0.0545282	0.962909	11	4	36
P35573	Glycogen debranching enzyme OS=Homo sapiens OX=9606	AGL	0.0336425	-0.119008	0.920821	0.395655	1.08689	2.12416	0.763852	1.2059	2.30681	3	2	25
P35579	Myosin-9 OS=Homo sapiens OX=9606	MYH9	0.245258	-0.0780166	0.947359	0.82871	-0.324415	0.798622	0.867758	-0.246399	0.842998	53	99	1212
P35580	Myosin-10 OS=Homo sapiens OX=9606	MYH10	0.0839951	-0.0477845	0.967421	0.603703	-0.245955	0.843257	0.547348	-0.198171	0.871655	43	71	762
P35606	Coatomer subunit beta' OS=Homo sapiens OX=9606	COPB2	0.424067	-0.223989	0.856195	0.496695	-0.361643	0.778278	0.197347	-0.137654	0.908996	42	25	194
P35610	Sterol O-acyltransferase 1 OS=Homo sapiens OX=9606	SOAT1	0.589789	-0.88834	0.540236	1.51236	-1.33968	0.395109	0.24135	-0.451337	0.731365	10	3	20
P35611	Alpha-adducin OS=Homo sapiens OX=9606	ADD1	1.3962	-0.169764	0.888988	0.321031	-0.192488	0.875095	0.0313555	-0.0227242	0.984372	13	6	35
P35613	Basigin OS=Homo sapiens OX=9606	BSG	0.916057	0.213733	1.15969	0.593089	0.127265	1.09222	0.728314	-0.0864687	0.941825	39	10	145
P35637	RNA-binding protein FUS OS=Homo sapiens OX=9606	FUS	0.326352	-0.260854	0.834594	0.24857	-0.209125	0.865062	0.0544727	0.0517295	1.03651	23	10	158
P35658	Nuclear pore complex protein Nup214 OS=Homo sapiens OX=9606	NUP214	1.12163	-1.2146	0.430892	0.940972	-1.08732	0.470633	0.0662045	0.127278	1.09223	4	5	24
P35659	Protein DEK OS=Homo sapiens OX=9606	DEK	0.91625	-0.456753	0.728624	1.55196	-0.89919	0.536188	0.62038	-0.442436	0.735891	23	7	68
P35914	Hydroxymethylglutaryl-CoA lyase, mitochondrial OS=Homo sapiens OX=9606	HMGCL	0.926846	-2.28868	0.204663	0.0909319	0.314727	1.24378	1.49835	2.60341	6.07721	11	3	6
P35998	26S proteasome regulatory subunit 7 OS=Homo sapiens OX=9606	PSMC2	0.404904	-0.177878	0.884002	0.632199	0.146716	1.10705	0.965699	0.324594	1.25231	46	17	178
P36405	ADP-ribosylation factor-like protein 3 OS=Homo sapiens OX=9606	ARL3	0.466024	-0.949111	0.517952	0.0699332	-0.188681	0.877408	0.410854	0.76043	1.694	44	5	32
P36507	Dual specificity mitogen-activated protein kinase kinase 2 OS=Homo sapiens OX=9606	MAP2K2	0.337957	-1.22019	0.429226	0.36175	-0.798706	0.574864	0.0934168	0.421486	1.33931	34	8	59
P36542	ATP synthase subunit gamma, mitochondrial OS=Homo sapiens OX=9606	ATP5F1C	0.20376	0.169678	1.12481	0.100702	0.10449	1.07511	0.0944914	-0.0651878	0.955821	38	9	118
P36551	Oxygen-dependent coproporphyrinogen-III oxidase, mitochondrial OS=Homo sapiens OX=9606	CPOX	0.868284	-0.882387	0.542469	0.232996	0.253229	1.19187	1.33748	1.13562	2.19712	31	12	105
P36578	60S ribosomal protein L4 OS=Homo sapiens OX=9606	RPL4	0.399024	0.0805966	1.05746	0.778524	-0.214258	0.86199	1.24633	-0.294854	0.815155	49	24	381
P36776	Lon protease homolog, mitochondrial OS=Homo sapiens OX=9606	LONP1	0.838439	0.0908855	1.06502	0.406472	-0.0831763	0.943977	0.93835	-0.174062	0.886344	43	26	207
P36871	Phosphoglucomutase-1 OS=Homo sapiens OX=9606	PGM1	0.278833	0.250943	1.18998	0.0210946	0.0155754	1.01085	0.228394	-0.235367	0.849469	64	26	267
P36873	Serine/threonine-protein phosphatase PP1-gamma catalytic subunit OS=Homo sapiens OX=9606	PPP1CC	0.3487	-0.622206	0.649677	0.317658	-0.863197	0.549733	0.0675466	-0.240991	0.846164	50	14	174
P36955	Pigment epithelium-derived factor OS=Homo sapiens OX=9606	SERPINF1	1.57263	2.80352	6.98141	0.389022	1.63992	3.11649	0.279711	-1.1636	0.446399	6	2	6
P36957	Dihydrolipoyllysine-residue succinyltransferase component of 2-oxoglutarate dehydrogenase complex, mitochondrial OS=Homo sapiens OX=9606	DLST	0.626912	-0.868194	0.547832	0.832626	-1.43738	0.369237	0.369828	-0.569187	0.673996	19	7	65
P37108	Signal recognition particle 14 kDa protein OS=Homo sapiens OX=9606	SRP14	1.15373	-0.539263	0.688122	1.47787	-0.64155	0.641024	0.129068	-0.102287	0.931555	42	7	98
P37198	Nuclear pore glycoprotein p62 OS=Homo sapiens OX=9606	NUP62	0.283656	0.305888	1.23618	0.688571	-0.82652	0.563888	1.35491	-1.13241	0.456154	20	6	60
P37802	Transgelin-2 OS=Homo sapiens OX=9606	TAGLN2	1.6685	0.294173	1.22618	2.18948	0.413282	1.33171	1.17239	0.119109	1.08606	86	17	303
P37837	Transaldolase OS=Homo sapiens OX=9606	TALDO1	0.685057	-0.282859	0.82196	1.188	-0.506483	0.703937	0.341924	-0.223623	0.856412	37	14	174
P37840	Alpha-synuclein OS=Homo sapiens OX=9606	SNCA	0.378789	0.103774	1.07458	0.776376	0.21203	1.15832	0.427422	0.108256	1.07792	39	4	16
P38117	Electron transfer flavoprotein subunit beta OS=Homo sapiens OX=9606	ETFB	0.418276	-0.452929	0.730558	0.142062	-0.0996602	0.933253	0.276096	0.353268	1.27745	49	12	149
P38159	RNA-binding motif protein, X chromosome OS=Homo sapiens OX=9606	RBMX	0.7828	-0.1743	0.886198	0.312268	0.0660369	1.04684	1.22621	0.240336	1.18127	38	15	230
P38606	V-type proton ATPase catalytic subunit A OS=Homo sapiens OX=9606	ATP6V1A	0.661374	-0.377919	0.769547	0.370494	-0.929094	0.525188	0.206356	-0.551175	0.682464	28	11	82
P38646	Stress-70 protein, mitochondrial OS=Homo sapiens OX=9606	HSPA9	0.109752	0.0236495	1.01653	0.0574398	-0.0213846	0.985287	0.156853	-0.0450341	0.969267	54	36	550
P38919	Eukaryotic initiation factor 4A-III OS=Homo sapiens OX=9606	EIF4A3	1.25176	-0.239951	0.846774	0.443861	-0.0629902	0.957278	0.944655	0.176961	1.1305	59	20	237
P39019	40S ribosomal protein S19 OS=Homo sapiens OX=9606	RPS19	0.180191	-0.0442546	0.969791	0.48444	0.140727	1.10246	0.877297	0.184981	1.1368	42	7	106
P39023	60S ribosomal protein L3 OS=Homo sapiens OX=9606	RPL3	1.39881	-0.222226	0.857242	1.36305	-0.288003	0.819035	0.206423	-0.0657778	0.95543	42	16	300
P39656	Dolichyl-diphosphooligosaccharide--protein glycosyltransferase 48 kDa subunit OS=Homo sapiens OX=9606	DDOST	0.216448	-0.127528	0.915398	0.23592	0.150714	1.11012	1.04893	0.278242	1.21272	28	9	78
P39687	Acidic leucine-rich nuclear phosphoprotein 32 family member A OS=Homo sapiens OX=9606	ANP32A	2.56191	-0.380018	0.768428	1.20962	-0.272322	0.827986	0.39678	0.107696	1.07751	51	12	155
P39748	Flap endonuclease 1 OS=Homo sapiens OX=9606	FEN1	3.85194	-0.63869	0.642296	2.27818	-0.89489	0.537788	0.754409	-0.2562	0.83729	42	11	117
P40222	Alpha-taxilin OS=Homo sapiens OX=9606	TXLNA	0.363245	-0.624276	0.648745	0.224619	0.303445	1.23409	0.796482	0.927721	1.90227	35	13	99
P40227	T-complex protein 1 subunit zeta OS=Homo sapiens OX=9606	CCT6A	1.23156	0.288294	1.2212	0.413222	-0.199926	0.870595	1.269	-0.48822	0.712904	75	28	391
P40429	60S ribosomal protein L13a OS=Homo sapiens OX=9606	RPL13A	0.72329	-0.262439	0.833677	0.756911	-0.231275	0.851882	0.116321	0.0311639	1.02184	37	9	119
P40763	Signal transducer and activator of transcription 3 OS=Homo sapiens OX=9606	STAT3	0.351722	0.669754	1.5908	0.601709	1.13428	2.19508	0.296	0.464522	1.37986	12	6	32
P40855	Peroxisomal biogenesis factor 19 OS=Homo sapiens OX=9606	PEX19	0.80619	-1.68387	0.311247	0.791166	-0.890324	0.539493	0.310067	0.793542	1.73332	32	6	40
P40925	Malate dehydrogenase, cytoplasmic OS=Homo sapiens OX=9606	MDH1	0.768011	0.0835371	1.05961	1.20316	-0.115039	0.923358	1.52642	-0.198576	0.87141	57	13	205
P40926	Malate dehydrogenase, mitochondrial OS=Homo sapiens OX=9606	MDH2	0.219784	0.0348635	1.02446	0.786554	-0.0656153	0.955538	0.946718	-0.100479	0.932723	62	17	342
P40939	Trifunctional enzyme subunit alpha, mitochondrial OS=Homo sapiens OX=9606	HADHA	0.64904	1.00825	2.01147	0.456475	0.744775	1.67571	1.60138	-0.263475	0.833079	50	25	236
P41091	Eukaryotic translation initiation factor 2 subunit 3 OS=Homo sapiens OX=9606	EIF2S3	0.636693	0.296486	1.22815	0.106975	-0.0725517	0.950955	0.620381	-0.369038	0.774299	47	16	180
P41208	Centrin-2 OS=Homo sapiens OX=9606	CETN2	0.475132	1.36517	2.57607	0.610933	1.67854	3.20104	0.538999	0.313371	1.24261	33	3	15
P41214	Eukaryotic translation initiation factor 2D OS=Homo sapiens OX=9606	EIF2D	1.1921	-0.733122	0.601601	0.674336	-0.390939	0.762633	1.33428	0.342182	1.26767	7	3	24
P41223	Protein BUD31 homolog OS=Homo sapiens OX=9606	BUD31	2.34421	3.56288	11.8177	2.06678	2.426	5.37402	1.02063	-1.13687	0.454744	28	3	25
P41227	N-alpha-acetyltransferase 10 OS=Homo sapiens OX=9606	NAA10	0.327783	0.263964	1.20077	0.246048	-0.230962	0.852066	0.807489	-0.494926	0.709598	72	12	129
P41236	Protein phosphatase inhibitor 2 OS=Homo sapiens OX=9606	PPP1R2	1.87307	-0.650168	0.637206	1.5303	-0.516153	0.699234	0.255296	0.134015	1.09734	27	5	28
P41240	Tyrosine-protein kinase CSK OS=Homo sapiens OX=9606	CSK	0.309693	0.372419	1.29452	0.00441285	-0.0163486	0.988732	0.110452	-0.388768	0.763782	4	2	13
P41250	Glycine--tRNA ligase OS=Homo sapiens OX=9606	GARS1	0.332796	0.158564	1.11618	0.737036	0.316046	1.24491	1.13517	0.157482	1.11534	50	26	257
P41252	Isoleucine--tRNA ligase, cytoplasmic OS=Homo sapiens OX=9606	IARS1	0.272651	0.123227	1.08917	1.24734	0.430719	1.3479	1.11187	0.307492	1.23755	47	41	415
P41567	Eukaryotic translation initiation factor 1 OS=Homo sapiens OX=9606	EIF1	1.30998	-0.971296	0.510048	0.636099	-0.830907	0.562176	0.0732516	0.140389	1.1022	77	7	95
P42126	Enoyl-CoA delta isomerase 1, mitochondrial OS=Homo sapiens OX=9606	ECI1	0.312068	-0.331541	0.794687	0.441249	-0.453883	0.730075	0.577214	-0.122342	0.918695	22	5	47
P42166	Lamina-associated polypeptide 2, isoform alpha OS=Homo sapiens OX=9606	TMPO	1.34365	1.50295	2.83421	0.703334	0.746796	1.67806	1.18283	-0.756151	0.592074	34	17	170
P42167	Lamina-associated polypeptide 2, isoforms beta/gamma OS=Homo sapiens OX=9606	TMPO	0.0189441	-0.0471954	0.967816	0.219881	-0.472979	0.720475	0.599559	-0.425783	0.744434	55	18	226
P42224	Signal transducer and activator of transcription 1-alpha/beta OS=Homo sapiens OX=9606	STAT1	0.357941	0.145069	1.10578	1.02889	0.149863	1.10946	0.00999029	0.0047938	1.00333	8	5	20
P42285	Exosome RNA helicase MTR4 OS=Homo sapiens OX=9606	MTREX	0.568709	-0.563048	0.676871	0.1817	0.182392	1.13476	0.844878	0.74544	1.67649	20	14	60
P42574	Caspase-3 OS=Homo sapiens OX=9606	CASP3	0.32318	0.926942	1.90124	0.976986	-1.9436	0.259966	1.54174	-2.87054	0.136735	12	2	19
P42677	40S ribosomal protein S27 OS=Homo sapiens OX=9606	RPS27	1.04493	-0.152698	0.899566	0.394145	0.140105	1.10199	1.02674	0.292803	1.22502	39	4	79
P42696	RNA-binding protein 34 OS=Homo sapiens OX=9606	RBM34	1.89461	-2.09204	0.23455	0.769524	-1.02485	0.491461	0.830313	1.06718	2.09534	4	2	2
P42704	Leucine-rich PPR motif-containing protein, mitochondrial OS=Homo sapiens OX=9606	LRPPRC	0.0751276	0.0791079	1.05636	0.347843	0.220641	1.16525	0.191481	0.141533	1.10308	58	62	712
P42765	3-ketoacyl-CoA thiolase, mitochondrial OS=Homo sapiens OX=9606	ACAA2	1.87455	-1.47026	0.360916	1.05773	-1.10402	0.465219	0.247894	0.366245	1.28899	31	7	26
P42766	60S ribosomal protein L35 OS=Homo sapiens OX=9606	RPL35	1.87946	0.270682	1.20638	0.0362299	0.0126813	1.00883	1.0299	-0.258001	0.836246	22	4	47
P42771	Cyclin-dependent kinase inhibitor 2A OS=Homo sapiens OX=9606	CDKN2A	0.565684	-0.217876	0.85983	1.2373	-0.664401	0.630951	0.787658	-0.446525	0.733808	63	7	77
P43034	Platelet-activating factor acetylhydrolase IB subunit alpha OS=Homo sapiens OX=9606	PAFAH1B1	0.0191053	0.0431563	1.03037	0.367155	-0.932652	0.523894	0.449739	-0.975809	0.508455	37	12	96
P43243	Matrin-3 OS=Homo sapiens OX=9606	MATR3	1.86247	0.388635	1.30915	1.29782	0.315177	1.24416	0.287337	-0.0734587	0.950357	47	36	524
P43246	DNA mismatch repair protein Msh2 OS=Homo sapiens OX=9606	MSH2	0.648979	-0.885534	0.541287	0.683662	0.665984	1.58665	1.59763	1.55152	2.93125	24	18	103
P43304	Glycerol-3-phosphate dehydrogenase, mitochondrial OS=Homo sapiens OX=9606	GPD2	0.744119	-1.24221	0.422725	1.11059	1.49666	2.82189	2.21148	2.73887	6.67547	16	5	16
P43307	Translocon-associated protein subunit alpha OS=Homo sapiens OX=9606	SSR1	0.146846	0.138112	1.10046	0.209613	0.193725	1.14371	0.106033	0.0556126	1.0393	33	5	54
P43378	Tyrosine-protein phosphatase non-receptor type 9 OS=Homo sapiens OX=9606	PTPN9	0.380237	-0.577521	0.670114	0.334946	-0.896773	0.537087	0.0924648	-0.319252	0.801485	2	1	1
P43487	Ran-specific GTPase-activating protein OS=Homo sapiens OX=9606	RANBP1	0.0321093	-0.0118545	0.991817	0.0318251	0.0104186	1.00725	0.118856	0.0222731	1.01556	60	8	141
P43490	Nicotinamide phosphoribosyltransferase OS=Homo sapiens OX=9606	NAMPT	0.269989	-0.203448	0.868473	0.450837	-0.189428	0.876953	0.0178169	0.0140193	1.00976	39	13	89
P43686	26S proteasome regulatory subunit 6B OS=Homo sapiens OX=9606	PSMC4	0.55811	0.240165	1.18113	1.91185	-0.393749	0.761149	1.42166	-0.633914	0.644426	55	20	180
P43897	Elongation factor Ts, mitochondrial OS=Homo sapiens OX=9606	TSFM	0.158754	0.191298	1.14179	0.00667445	0.010347	1.0072	0.29523	-0.180951	0.882121	42	9	82
P45880	Voltage-dependent anion-selective channel protein 2 OS=Homo sapiens OX=9606	VDAC2	0.513545	-0.185745	0.879195	0.423226	-0.112794	0.924795	0.206952	0.0729507	1.05187	65	13	196
P45954	Short/branched chain specific acyl-CoA dehydrogenase, mitochondrial OS=Homo sapiens OX=9606	ACADSB	0.0126073	0.0353538	1.02481	0.295939	0.857516	1.81192	0.254506	0.822162	1.76805	12	4	26
P45973	Chromobox protein homolog 5 OS=Homo sapiens OX=9606	CBX5	0.827815	-1.59216	0.331674	0.235381	0.637108	1.55521	0.977391	2.22927	4.68897	32	5	37
P45974	Ubiquitin carboxyl-terminal hydrolase 5 OS=Homo sapiens OX=9606	USP5	0.592421	0.410514	1.32916	0.488663	-0.54056	0.687504	1.05446	-0.951074	0.517247	28	20	135
P46060	Ran GTPase-activating protein 1 OS=Homo sapiens OX=9606	RANGAP1	0.615043	1.1893	2.28042	0.700394	1.21138	2.31558	0.0143886	0.0220766	1.01542	52	21	191
P46063	ATP-dependent DNA helicase Q1 OS=Homo sapiens OX=9606	RECQL	0.163195	-0.411847	0.75166	1.67761	-1.76845	0.293524	0.732518	-1.3566	0.390501	35	16	108
P46087	Probable 28S rRNA (cytosine(4447)-C(5))-methyltransferase OS=Homo sapiens OX=9606	NOP2	0.100909	0.0487566	1.03437	0.0691381	-0.0666135	0.954877	0.115745	-0.11537	0.923145	25	15	152
P46108	Adapter molecule crk OS=Homo sapiens OX=9606	CRK	0.614867	-1.1598	0.447575	0.172054	0.144097	1.10504	0.73517	1.30389	2.46894	22	4	21
P46109	Crk-like protein OS=Homo sapiens OX=9606	CRKL	0.351103	0.24144	1.18217	0.1821	0.118293	1.08545	0.193901	-0.123147	0.918183	53	11	104
P46379	Large proline-rich protein BAG6 OS=Homo sapiens OX=9606	BAG6	1.09669	-0.395781	0.760078	0.299392	-0.215146	0.861459	0.240468	0.180635	1.13338	13	11	55
P46459	Vesicle-fusing ATPase OS=Homo sapiens OX=9606	NSF	0.411123	-0.0955133	0.935939	0.73219	-0.311467	0.805822	0.480507	-0.215954	0.860977	34	22	177
P46734	Dual specificity mitogen-activated protein kinase kinase 3 OS=Homo sapiens OX=9606	MAP2K3	0.603716	-0.844195	0.557022	1.43019	-2.13984	0.226905	0.629714	-1.29565	0.407354	24	6	30
P46776	60S ribosomal protein L27a OS=Homo sapiens OX=9606	RPL27A	0.117506	0.0324303	1.02273	0.620707	0.143066	1.10425	0.581848	0.110635	1.0797	28	5	69
P46777	60S ribosomal protein L5 OS=Homo sapiens OX=9606	RPL5	0.549477	-0.197939	0.871795	1.14411	-0.39311	0.761486	0.533664	-0.195172	0.873469	52	12	201
P46778	60S ribosomal protein L21 OS=Homo sapiens OX=9606	RPL21	0.270573	-0.060668	0.95882	0.156914	-0.0522772	0.964413	0.0201915	0.00839074	1.00583	37	5	72
P46779	60S ribosomal protein L28 OS=Homo sapiens OX=9606	RPL28	0.346734	-0.152023	0.899988	0.580535	-0.152421	0.89974	0.000614049	-0.000397682	0.999724	35	5	56
P46781	40S ribosomal protein S9 OS=Homo sapiens OX=9606	RPS9	0.670076	-0.326682	0.797368	0.867442	-0.417561	0.748689	0.27691	-0.0908791	0.93895	43	12	142
P46782	40S ribosomal protein S5 OS=Homo sapiens OX=9606	RPS5	0.881727	-0.125384	0.91676	1.01715	-0.139462	0.907858	0.0554884	-0.0140778	0.990289	63	12	203
P46783	40S ribosomal protein S10 OS=Homo sapiens OX=9606	RPS10	0.143649	0.130462	1.09464	0.00163342	-0.00279586	0.998064	0.108055	-0.133258	0.91177	42	7	101
P46821	Microtubule-associated protein 1B OS=Homo sapiens OX=9606	MAP1B	0.0742044	-0.195319	0.87338	0.0283553	0.0887884	1.06348	0.121183	0.284107	1.21766	23	34	157
P46926	Glucosamine-6-phosphate isomerase 1 OS=Homo sapiens OX=9606	GNPDA1	0.112141	0.053312	1.03764	0.0745262	0.0315962	1.02214	0.0532987	-0.0217158	0.98506	44	8	62
P46937	Transcriptional coactivator YAP1 OS=Homo sapiens OX=9606	YAP1	0.00596452	-0.0150081	0.989651	0.0784951	0.218489	1.16351	0.0809186	0.233497	1.17568	13	3	4
P46940	Ras GTPase-activating-like protein IQGAP1 OS=Homo sapiens OX=9606	IQGAP1	0.159948	0.123032	1.08902	0.399409	-0.242728	0.845146	1.02699	-0.36576	0.77606	40	47	429
P46977	Dolichyl-diphosphooligosaccharide--protein glycosyltransferase subunit STT3A OS=Homo sapiens OX=9606	STT3A	1.35921	-2.46345	0.181313	0.961699	-1.72026	0.303493	0.270298	0.743183	1.67387	7	5	44
P47755	F-actin-capping protein subunit alpha-2 OS=Homo sapiens OX=9606	CAPZA2	0.231833	-0.157926	0.896313	0.108552	0.0848204	1.06056	0.604506	0.242747	1.18324	48	8	83
P47756	F-actin-capping protein subunit beta OS=Homo sapiens OX=9606	CAPZB	0.240916	-0.0869916	0.941484	1.17728	-0.326751	0.79733	0.640035	-0.239759	0.846887	62	15	171
P47813	Eukaryotic translation initiation factor 1A, X-chromosomal OS=Homo sapiens OX=9606	EIF1AX	0.138516	-0.266137	0.831543	0.559832	0.699605	1.62406	0.992473	0.965743	1.95307	52	5	73
P47897	Glutamine--tRNA ligase OS=Homo sapiens OX=9606	QARS1	1.12235	0.376706	1.29837	0.553013	0.193784	1.14376	0.949485	-0.182922	0.880917	29	19	131
P47914	60S ribosomal protein L29 OS=Homo sapiens OX=9606	RPL29	0.459556	0.209859	1.15658	0.139814	-0.0880744	0.940778	0.879256	-0.297933	0.813417	14	2	24
P47985	Cytochrome b-c1 complex subunit Rieske, mitochondrial OS=Homo sapiens OX=9606	UQCRFS1	0.848812	-3.26842	0.103779	0.576881	-2.00333	0.249423	0.209031	1.26509	2.40341	21	3	41
P48047	ATP synthase subunit O, mitochondrial OS=Homo sapiens OX=9606	ATP5PO	2.76868	0.457368	1.37303	2.04883	0.269188	1.20513	1.65532	-0.18818	0.877712	59	9	112
P48147	Prolyl endopeptidase OS=Homo sapiens OX=9606	PREP	0.779583	-0.318605	0.801845	0.374554	-0.214465	0.861866	0.126	0.10414	1.07485	38	16	65
P48444	Coatomer subunit delta OS=Homo sapiens OX=9606	ARCN1	0.010964	-0.0105082	0.992743	0.703704	-0.567841	0.674626	0.595011	-0.557333	0.679557	42	17	124
P48449	Lanosterol synthase OS=Homo sapiens OX=9606	LSS	0.799567	0.620036	1.53691	0.780028	0.585315	1.50037	0.109631	-0.0347211	0.97622	5	3	12
P48507	Glutamate--cysteine ligase regulatory subunit OS=Homo sapiens OX=9606	GCLM	0.45691	0.237099	1.17862	0.0715469	-0.152533	0.89967	0.197984	-0.389632	0.763325	19	4	21
P48556	26S proteasome non-ATPase regulatory subunit 8 OS=Homo sapiens OX=9606	PSMD8	0.82281	-0.524275	0.695308	0.432982	-1.14621	0.45181	0.221466	-0.621938	0.649797	31	8	67
P48634	Protein PRRC2A OS=Homo sapiens OX=9606	PRRC2A	0.125544	0.399664	1.3192	0.374802	0.97892	1.97099	0.139121	0.579256	1.49408	9	10	51
P48637	Glutathione synthetase OS=Homo sapiens OX=9606	GSS	4.87934	1.56287	2.95441	4.8739	1.05035	2.07103	3.43199	-0.512519	0.700997	25	9	79
P48643	T-complex protein 1 subunit epsilon OS=Homo sapiens OX=9606	CCT5	1.117	0.18562	1.13731	0.342099	-0.42489	0.744896	0.519599	-0.61051	0.654965	74	35	495
P48735	Isocitrate dehydrogenase [NADP], mitochondrial OS=Homo sapiens OX=9606	IDH2	1.76362	-2.63154	0.161372	0.549868	-1.11704	0.461038	0.656459	1.5145	2.85699	32	11	56
P48739	Phosphatidylinositol transfer protein beta isoform OS=Homo sapiens OX=9606	PITPNB	0.83208	-1.19365	0.437196	0.534606	-0.685941	0.6216	0.229203	0.507709	1.42179	52	12	88
P49006	MARCKS-related protein OS=Homo sapiens OX=9606	MARCKSL1	0.444065	0.175995	1.12974	0.84052	0.255345	1.19362	0.289242	0.0793498	1.05654	49	4	71
P49189	4-trimethylaminobutyraldehyde dehydrogenase OS=Homo sapiens OX=9606	ALDH9A1	0.948617	0.481553	1.39625	0.873861	0.357635	1.28132	0.329151	-0.123918	0.917692	43	17	161
P49207	60S ribosomal protein L34 OS=Homo sapiens OX=9606	RPL34	0.764617	0.109499	1.07885	0.391729	-0.107051	0.928484	1.01822	-0.216549	0.860621	30	6	69
P49257	Protein ERGIC-53 OS=Homo sapiens OX=9606	LMAN1	0.521208	-0.304942	0.809475	1.02228	-0.500516	0.706854	0.446638	-0.195574	0.873225	40	11	87
P49321	Nuclear autoantigenic sperm protein OS=Homo sapiens OX=9606	NASP	0.149648	0.072971	1.05188	0.696856	-0.120965	0.919572	0.508677	-0.193936	0.874217	69	35	454
P49327	Fatty acid synthase OS=Homo sapiens OX=9606	FASN	1.21314	-0.264403	0.832543	0.622805	-0.158139	0.89618	0.519501	0.106264	1.07644	65	111	1477
P49354	Protein farnesyltransferase/geranylgeranyltransferase type-1 subunit alpha OS=Homo sapiens OX=9606	FNTA	0.14562	0.262543	1.19959	0.0134186	-0.0389414	0.973369	0.0960358	-0.301484	0.811417	14	3	17
P49368	T-complex protein 1 subunit gamma OS=Homo sapiens OX=9606	CCT3	0.465105	-0.13637	0.909805	0.902315	-0.252428	0.839482	0.319231	-0.116058	0.922705	66	33	493
P49411	Elongation factor Tu, mitochondrial OS=Homo sapiens OX=9606	TUFM	1.58311	-0.534321	0.690484	1.50587	-0.358672	0.779882	0.623519	0.175649	1.12947	51	17	255
P49419	Alpha-aminoadipic semialdehyde dehydrogenase OS=Homo sapiens OX=9606	ALDH7A1	0.239712	0.149644	1.1093	0.0911268	0.0671927	1.04768	0.350259	-0.0824509	0.944452	42	18	188
P49458	Signal recognition particle 9 kDa protein OS=Homo sapiens OX=9606	SRP9	0.0081312	-0.0123247	0.991494	0.537698	0.257428	1.19535	0.230913	0.269752	1.2056	36	3	38
P49459	Ubiquitin-conjugating enzyme E2 A OS=Homo sapiens OX=9606	UBE2A	0.274323	-0.795046	0.576325	0.320723	-0.788401	0.578986	0.00141375	0.0066452	1.00462	11	1	12
P49588	Alanine--tRNA ligase, cytoplasmic OS=Homo sapiens OX=9606	AARS1	0.351082	-0.328251	0.796502	0.227699	-0.169773	0.888983	0.144001	0.158478	1.11611	61	39	491
P49589	Cysteine--tRNA ligase, cytoplasmic OS=Homo sapiens OX=9606	CARS1	2.83809	0.513575	1.42758	1.99508	0.91489	1.88543	0.934414	0.401315	1.32071	20	12	69
P49591	Serine--tRNA ligase, cytoplasmic OS=Homo sapiens OX=9606	SARS1	2.01039	-0.719398	0.607351	1.38742	-0.848426	0.555391	0.159824	-0.129028	0.914447	50	20	201
P49593	Protein phosphatase 1F OS=Homo sapiens OX=9606	PPM1F	0.037493	0.0820632	1.05853	0.196332	-0.261338	0.834314	0.193038	-0.343401	0.788181	16	5	34
P49642	DNA primase small subunit OS=Homo sapiens OX=9606	PRIM1	0.276179	-0.313916	0.804455	0.738115	-1.04069	0.486096	0.388423	-0.726769	0.604256	10	2	5
P49711	Transcriptional repressor CTCF OS=Homo sapiens OX=9606	CTCF	0.787411	-1.10135	0.46608	0.00910249	-0.0217803	0.985016	0.498229	1.07957	2.1134	5	2	14
P49720	Proteasome subunit beta type-3 OS=Homo sapiens OX=9606	PSMB3	0.0238063	-0.040569	0.972271	0.364455	-0.650999	0.636839	0.328714	-0.61043	0.655002	47	9	121
P49721	Proteasome subunit beta type-2 OS=Homo sapiens OX=9606	PSMB2	1.09476	-0.451768	0.731146	1.30529	-0.621673	0.649917	0.56028	-0.169905	0.888901	68	11	96
P49736	DNA replication licensing factor MCM2 OS=Homo sapiens OX=9606	MCM2	1.40263	0.40397	1.32314	0.973631	0.272472	1.20788	0.637068	-0.131498	0.912883	41	25	220
P49748	Very long-chain specific acyl-CoA dehydrogenase, mitochondrial OS=Homo sapiens OX=9606	ACADVL	0.2006	-0.413674	0.750709	0.0590063	-0.121692	0.919109	0.118147	0.291982	1.22432	8	4	14
P49750	YLP motif-containing protein 1 OS=Homo sapiens OX=9606	YLPM1	0.0963214	-0.406138	0.754641	0.0719419	-0.249324	0.841291	0.0457854	0.156814	1.11482	4	6	27
P49755	Transmembrane emp24 domain-containing protein 10 OS=Homo sapiens OX=9606	TMED10	0.342187	-0.68489	0.622053	0.957714	-0.663349	0.631411	0.00821399	0.0215416	1.01504	35	7	78
P49756	RNA-binding protein 25 OS=Homo sapiens OX=9606	RBM25	0.472758	1.25777	2.39125	0.421703	1.17182	2.25296	0.0309663	-0.085941	0.94217	18	10	68
P49773	Histidine triad nucleotide-binding protein 1 OS=Homo sapiens OX=9606	HINT1	1.05662	-0.34853	0.785384	0.717754	-0.405013	0.755229	0.0739956	-0.0564833	0.961605	79	9	139
P49790	Nuclear pore complex protein Nup153 OS=Homo sapiens OX=9606	NUP153	0.0346772	0.0733052	1.05212	0.220637	0.54548	1.45951	0.289553	0.472175	1.3872	11	9	52
P49792	E3 SUMO-protein ligase RanBP2 OS=Homo sapiens OX=9606	RANBP2	1.00021	0.897798	1.86322	0.43516	0.412636	1.33112	0.855178	-0.485162	0.714417	15	31	174
P49821	NADH dehydrogenase [ubiquinone] flavoprotein 1, mitochondrial OS=Homo sapiens OX=9606	NDUFV1	0.168764	0.432787	1.34984	0.135777	0.242185	1.18278	0.0823162	-0.190602	0.87624	22	5	39
P49840	Glycogen synthase kinase-3 alpha OS=Homo sapiens OX=9606	GSK3A	0.706167	-1.63028	0.323026	0.820687	-1.48233	0.35791	0.0384085	0.147946	1.10799	17	5	30
P49841	Glycogen synthase kinase-3 beta OS=Homo sapiens OX=9606	GSK3B	1.34793	-0.898351	0.5365	0.253196	0.532464	1.4464	0.745016	1.43081	2.69599	11	3	13
P49903	Selenide, water dikinase 1 OS=Homo sapiens OX=9606	SEPHS1	0.348481	-0.729389	0.603159	1.00782	-0.682502	0.623084	0.0170272	0.0468871	1.03303	41	9	59
P49915	GMP synthase [glutamine-hydrolyzing] OS=Homo sapiens OX=9606	GMPS	1.70659	-0.641113	0.641218	0.552875	-0.509903	0.70227	0.108321	0.13121	1.09521	44	23	193
P49959	Double-strand break repair protein MRE11 OS=Homo sapiens OX=9606	MRE11	0.192032	-0.766444	0.587865	0.116683	0.406733	1.32568	0.25193	1.17318	2.25508	8	4	8
P50213	Isocitrate dehydrogenase [NAD] subunit alpha, mitochondrial OS=Homo sapiens OX=9606	IDH3A	0.0226481	-0.00880082	0.993918	0.385644	-0.133682	0.911502	0.299535	-0.124881	0.917079	31	9	73
P50395	Rab GDP dissociation inhibitor beta OS=Homo sapiens OX=9606	GDI2	0.219147	0.10707	1.07704	0.580957	0.117666	1.08498	0.0174168	0.0105956	1.00737	83	30	421
P50402	Emerin OS=Homo sapiens OX=9606	EMD	0.132517	-0.124375	0.917402	0.318283	-0.282765	0.822014	0.400337	-0.158391	0.896024	54	10	100
P50454	Serpin H1 OS=Homo sapiens OX=9606	SERPINH1	1.64511	0.129495	1.09391	0.256918	0.0643946	1.04565	0.247858	-0.0651	0.955879	54	17	189
P50502	Hsc70-interacting protein OS=Homo sapiens OX=9606	ST13	2.23728	-0.271071	0.828704	0.734702	-0.0819982	0.944748	1.3564	0.189073	1.14003	34	11	183
P50552	Vasodilator-stimulated phosphoprotein OS=Homo sapiens OX=9606	VASP	0.254597	-0.430633	0.741936	0.486533	-0.999065	0.500324	0.205707	-0.568433	0.674349	24	7	36
P50570	Dynamin-2 OS=Homo sapiens OX=9606	DNM2	0.459907	-0.727646	0.603889	0.0389092	-0.0692774	0.953115	0.387239	0.658368	1.5783	20	12	91
P50579	Methionine aminopeptidase 2 OS=Homo sapiens OX=9606	METAP2	0.312314	-0.296484	0.814235	1.17154	-1.1035	0.465385	1.43419	-0.80702	0.571561	31	9	57
P50750	Cyclin-dependent kinase 9 OS=Homo sapiens OX=9606	CDK9	0.557932	0.601122	1.5169	0.0504832	0.115859	1.08362	0.232653	-0.485263	0.714367	15	4	24
P50851	Lipopolysaccharide-responsive and beige-like anchor protein OS=Homo sapiens OX=9606	LRBA	0.183561	0.234752	1.1767	0.190757	0.47436	1.3893	0.0897527	0.239608	1.18067	3	5	19
P50914	60S ribosomal protein L14 OS=Homo sapiens OX=9606	RPL14	0.68359	-0.106236	0.929009	0.741826	-0.116777	0.922246	0.0531101	-0.010541	0.99272	28	7	122
P50990	T-complex protein 1 subunit theta OS=Homo sapiens OX=9606	CCT8	0.706571	0.185555	1.13725	0.415107	0.113367	1.08175	0.519236	-0.0721877	0.951194	80	39	634
P50991	T-complex protein 1 subunit delta OS=Homo sapiens OX=9606	CCT4	0.119438	-0.0318575	0.97816	1.14474	-0.189921	0.876654	1.15382	-0.158064	0.896227	74	32	526
P50995	Annexin A11 OS=Homo sapiens OX=9606	ANXA11	0.589278	-0.840949	0.558276	0.285865	-0.745141	0.59661	0.0282476	0.0958084	1.06866	16	6	58
P51114	Fragile X mental retardation syndrome-related protein 1 OS=Homo sapiens OX=9606	FXR1	2.10845	0.809195	1.75223	0.979523	0.851398	1.80425	0.0345752	0.0422029	1.02968	18	6	24
P51116	Fragile X mental retardation syndrome-related protein 2 OS=Homo sapiens OX=9606	FXR2	0.434084	0.877962	1.83778	0.549674	1.00442	2.00613	0.13387	0.126455	1.09161	23	8	33
P51148	Ras-related protein Rab-5C OS=Homo sapiens OX=9606	RAB5C	0.0456266	0.0199512	1.01393	0.143807	-0.153377	0.899143	0.167902	-0.173328	0.886795	72	10	123
P51149	Ras-related protein Rab-7a OS=Homo sapiens OX=9606	RAB7A	1.0562	0.0852849	1.0609	0.275545	-0.190776	0.876134	0.420863	-0.276061	0.825843	77	13	188
P51151	Ras-related protein Rab-9A OS=Homo sapiens OX=9606	RAB9A	0.424619	-1.07611	0.474307	0.250622	-0.334448	0.793087	0.244999	0.74166	1.6721	19	3	13
P51398	28S ribosomal protein S29, mitochondrial OS=Homo sapiens OX=9606	DAP3	0.213518	0.338593	1.26452	0.016972	-0.0853529	0.942554	0.0911277	-0.423946	0.745383	13	4	11
P51452	Dual specificity protein phosphatase 3 OS=Homo sapiens OX=9606	DUSP3	0.93448	-1.20198	0.434678	0.557103	-0.53799	0.68873	0.425565	0.663992	1.58446	37	5	30
P51532	Transcription activator BRG1 OS=Homo sapiens OX=9606	SMARCA4	0.138267	0.168146	1.12361	0.452035	0.412454	1.33095	0.486826	0.244308	1.18452	3	4	28
P51553	Isocitrate dehydrogenase [NAD] subunit gamma, mitochondrial OS=Homo sapiens OX=9606	IDH3G	0.0092999	-0.0333913	0.977121	0.303472	-0.795767	0.576037	0.405231	-0.762376	0.589525	24	5	36
P51570	Galactokinase OS=Homo sapiens OX=9606	GALK1	0.725169	1.52151	2.87091	0.147066	-0.339816	0.790142	0.660177	-1.86132	0.275223	29	7	40
P51571	Translocon-associated protein subunit delta OS=Homo sapiens OX=9606	SSR4	0.252201	-0.364606	0.776681	0.703427	-0.443019	0.735594	0.0512323	-0.078413	0.947099	48	6	60
P51572	B-cell receptor-associated protein 31 OS=Homo sapiens OX=9606	BCAP31	0.290036	0.220585	1.16521	0.126778	0.114906	1.0829	0.280159	-0.105679	0.929367	56	11	82
P51610	Host cell factor 1 OS=Homo sapiens OX=9606	HCFC1	0.48737	0.233574	1.17574	0.464731	0.506663	1.42076	0.248692	0.273089	1.20839	15	17	156
P51648	Aldehyde dehydrogenase family 3 member A2 OS=Homo sapiens OX=9606	ALDH3A2	0.351097	-0.300413	0.81202	0.619451	0.322721	1.25069	0.728425	0.623135	1.54022	36	13	92
P51659	Peroxisomal multifunctional enzyme type 2 OS=Homo sapiens OX=9606	HSD17B4	0.77379	-0.298763	0.812949	0.228556	-0.0899591	0.939549	0.670105	0.208803	1.15573	53	27	238
P51665	26S proteasome non-ATPase regulatory subunit 7 OS=Homo sapiens OX=9606	PSMD7	1.9411	0.313656	1.24285	0.519655	0.225508	1.16919	0.179925	-0.0881484	0.940729	58	12	114
P51809	Vesicle-associated membrane protein 7 OS=Homo sapiens OX=9606	VAMP7	0.605363	-0.985334	0.505109	0.461473	-0.863385	0.549661	0.0454754	0.121949	1.0882	13	3	20
P51858	Hepatoma-derived growth factor OS=Homo sapiens OX=9606	HDGF	0.592456	-0.231138	0.851963	0.135919	-0.0475699	0.967565	0.71332	0.183568	1.13569	58	12	149
P51970	NADH dehydrogenase [ubiquinone] 1 alpha subcomplex subunit 8 OS=Homo sapiens OX=9606	NDUFA8	0.420814	0.559136	1.47339	0.273258	0.251395	1.19036	0.197025	-0.307741	0.807906	26	4	37
P51991	Heterogeneous nuclear ribonucleoprotein A3 OS=Homo sapiens OX=9606	HNRNPA3	1.56603	-0.409882	0.752685	1.07321	-0.300598	0.811916	0.396734	0.109284	1.07869	48	17	347
P52209	6-phosphogluconate dehydrogenase, decarboxylating OS=Homo sapiens OX=9606	PGD	0.791902	-0.133077	0.911884	0.735509	0.109064	1.07853	1.28463	0.242141	1.18275	65	20	243
P52272	Heterogeneous nuclear ribonucleoprotein M OS=Homo sapiens OX=9606	HNRNPM	1.08439	0.112169	1.08085	1.42434	0.191985	1.14233	0.735643	0.0798165	1.05688	54	32	403
P52292	Importin subunit alpha-1 OS=Homo sapiens OX=9606	KPNA2	0.746909	-0.514229	0.700167	0.44983	-0.141668	0.906471	0.506508	0.372561	1.29465	71	22	290
P52294	Importin subunit alpha-5 OS=Homo sapiens OX=9606	KPNA1	0.459336	-0.823	0.565265	0.411959	-0.415815	0.749596	0.209643	0.407185	1.3261	22	9	66
P52306	Rap1 GTPase-GDP dissociation stimulator 1 OS=Homo sapiens OX=9606	RAP1GDS1	0.560621	-1.20921	0.432504	0.252199	-0.693352	0.618415	0.198482	0.515862	1.42985	9	5	37
P52434	DNA-directed RNA polymerases I, II, and III subunit RPABC3 OS=Homo sapiens OX=9606	POLR2H	0.0943353	-0.104494	0.930131	0.52137	-0.549107	0.683443	0.315228	-0.444613	0.734781	48	5	35
P52435	DNA-directed RNA polymerase II subunit RPB11-a OS=Homo sapiens OX=9606	POLR2J	0.248195	0.501535	1.41572	2.30449	1.46517	2.76097	0.510545	0.96364	1.95022	44	3	8
P52565	Rho GDP-dissociation inhibitor 1 OS=Homo sapiens OX=9606	ARHGDIA	1.90509	-0.562483	0.677136	1.04894	-0.281378	0.822804	1.35525	0.281105	1.21512	51	10	146
P52594	Arf-GAP domain and FG repeat-containing protein 1 OS=Homo sapiens OX=9606	AGFG1	0.0314586	-0.0595175	0.959585	0.194233	0.297392	1.22892	0.287833	0.35691	1.28068	14	4	25
P52597	Heterogeneous nuclear ribonucleoprotein F OS=Homo sapiens OX=9606	HNRNPF	0.457477	-0.459663	0.727156	0.211063	-0.101171	0.932276	0.348044	0.358493	1.28209	56	13	214
P52701	DNA mismatch repair protein Msh6 OS=Homo sapiens OX=9606	MSH6	0.833397	0.535232	1.44918	0.197877	-0.576918	0.670394	0.418479	-1.11215	0.462604	21	18	118
P52732	Kinesin-like protein KIF11 OS=Homo sapiens OX=9606	KIF11	0.154562	-0.369917	0.773827	0.0433117	-0.113776	0.924166	0.0942552	0.256141	1.19428	13	11	61
P52758	2-iminobutanoate/2-iminopropanoate deaminase OS=Homo sapiens OX=9606	RIDA	0.102666	0.0834376	1.05954	0.0494269	-0.0516068	0.964861	0.238225	-0.135044	0.910642	53	5	57
P52788	Spermine synthase OS=Homo sapiens OX=9606	SMS	1.12185	-1.18941	0.438483	5.40778	-1.39348	0.380646	0.152899	-0.204072	0.868097	36	9	101
P52789	Hexokinase-2 OS=Homo sapiens OX=9606	HK2	0.118467	-0.124496	0.917325	0.292356	-0.61963	0.650838	0.222369	-0.495134	0.709496	29	19	82
P52815	39S ribosomal protein L12, mitochondrial OS=Homo sapiens OX=9606	MRPL12	0.0500426	-0.0940228	0.936907	0.229919	-0.335043	0.79276	0.145581	-0.241021	0.846147	41	4	53
P52888	Thimet oligopeptidase OS=Homo sapiens OX=9606	THOP1	0.471461	-1.18854	0.438748	0.114859	-0.151187	0.900509	0.433948	1.03735	2.05245	24	11	71
P52907	F-actin-capping protein subunit alpha-1 OS=Homo sapiens OX=9606	CAPZA1	0.555989	0.24034	1.18127	0.220026	0.0928272	1.06646	0.409058	-0.147513	0.902805	71	12	155
P52948	Nuclear pore complex protein Nup98-Nup96 OS=Homo sapiens OX=9606	NUP98	0.335805	-0.492579	0.710753	0.388422	-0.278382	0.824515	0.126908	0.214197	1.16006	3	4	26
P53004	Biliverdin reductase A OS=Homo sapiens OX=9606	BLVRA	0.181265	-0.163016	0.893156	0.0343556	-0.0360069	0.975351	0.36792	0.127009	1.09203	27	7	66
P53007	Tricarboxylate transport protein, mitochondrial OS=Homo sapiens OX=9606	SLC25A1	0.167171	-0.470136	0.721897	0.0651524	0.130831	1.09492	0.236414	0.600967	1.51673	14	4	31
P53041	Serine/threonine-protein phosphatase 5 OS=Homo sapiens OX=9606	PPP5C	0.39339	0.154554	1.11308	0.00103404	0.000495593	1.00034	0.666439	-0.154058	0.898719	43	15	125
P53384	Cytosolic Fe-S cluster assembly factor NUBP1 OS=Homo sapiens OX=9606	NUBP1	1.2397	-2.27905	0.206033	0.443604	-0.674569	0.626519	0.763389	1.60448	3.04086	14	2	19
P53396	ATP-citrate synthase OS=Homo sapiens OX=9606	ACLY	0.405692	0.0939315	1.06727	0.18761	0.0772374	1.055	0.0374847	-0.0166941	0.988495	59	53	821
P53582	Methionine aminopeptidase 1 OS=Homo sapiens OX=9606	METAP1	0.108567	-0.377083	0.769993	0.870395	-1.75625	0.296017	0.714431	-1.37916	0.384441	19	4	29
P53597	Succinate--CoA ligase [ADP/GDP-forming] subunit alpha, mitochondrial OS=Homo sapiens OX=9606	SUCLG1	0.00755215	-0.00660578	0.995432	0.238615	-0.362073	0.778046	0.233428	-0.355467	0.781616	29	7	56
P53602	Diphosphomevalonate decarboxylase OS=Homo sapiens OX=9606	MVD	0.524019	1.19389	2.28768	0.174543	0.511208	1.42524	0.569239	-0.68268	0.623007	8	1	8
P53611	Geranylgeranyl transferase type-2 subunit beta OS=Homo sapiens OX=9606	RABGGTB	0.146097	-0.387624	0.764387	0.49718	-0.437644	0.73834	0.0159076	-0.0500193	0.965923	11	3	21
P53618	Coatomer subunit beta OS=Homo sapiens OX=9606	COPB1	0.214566	0.552068	1.46619	0.502877	0.7861	1.72441	0.115123	0.234032	1.17612	30	17	136
P53621	Coatomer subunit alpha OS=Homo sapiens OX=9606	COPA	0.323345	-0.153562	0.899028	0.0495335	-0.0505129	0.965593	0.129303	0.103049	1.07404	46	42	352
P53701	Cytochrome c-type heme lyase OS=Homo sapiens OX=9606	HCCS	0.273336	1.06946	2.09865	0.161064	0.399726	1.31926	0.163031	-0.669739	0.628621	40	6	43
P53985	Monocarboxylate transporter 1 OS=Homo sapiens OX=9606	SLC16A1	1.78517	-1.54913	0.341717	1.84745	-1.72531	0.302434	0.442555	-0.176181	0.885043	10	5	58
P53990	IST1 homolog OS=Homo sapiens OX=9606	IST1	0.690498	0.61201	1.52839	0.607587	0.871877	1.83004	0.150138	0.259867	1.19737	5	2	15
P53992	Protein transport protein Sec24C OS=Homo sapiens OX=9606	SEC24C	0.323974	-0.820568	0.566219	0.578531	-0.665401	0.630513	0.0460923	0.155167	1.11355	11	8	33
P53999	Activated RNA polymerase II transcriptional coactivator p15 OS=Homo sapiens OX=9606	SUB1	0.0205816	0.00556533	1.00387	1.1589	0.286125	1.21936	1.17682	0.280559	1.21467	31	4	53
P54105	Methylosome subunit pICln OS=Homo sapiens OX=9606	CLNS1A	1.11156	0.895847	1.8607	0.0524177	-0.0613174	0.958389	2.2336	-0.957165	0.515068	54	6	64
P54136	Arginine--tRNA ligase, cytoplasmic OS=Homo sapiens OX=9606	RARS1	0.548779	-0.222505	0.857076	0.256509	0.104921	1.07544	1.7409	0.327426	1.25477	49	25	282
P54577	Tyrosine--tRNA ligase, cytoplasmic OS=Homo sapiens OX=9606	YARS1	1.23731	-0.341378	0.789287	0.371168	-0.169924	0.88889	0.386675	0.171454	1.12619	69	31	392
P54578	Ubiquitin carboxyl-terminal hydrolase 14 OS=Homo sapiens OX=9606	USP14	1.71964	0.164552	1.12082	0.388128	-0.301331	0.811504	0.639689	-0.465882	0.724028	43	14	123
P54709	Sodium/potassium-transporting ATPase subunit beta-3 OS=Homo sapiens OX=9606	ATP1B3	0.551858	0.204121	1.15198	0.74201	0.226974	1.17038	0.0648363	0.0228532	1.01597	41	8	61
P54725	UV excision repair protein RAD23 homolog A OS=Homo sapiens OX=9606	RAD23A	0.944488	-2.20424	0.216999	1.08175	-3.12317	0.114771	0.217318	-0.918928	0.528902	7	3	41
P54727	UV excision repair protein RAD23 homolog B OS=Homo sapiens OX=9606	RAD23B	0.439794	0.170935	1.12579	0.271355	0.0598895	1.04239	0.313307	-0.111046	0.925917	28	8	80
P54819	Adenylate kinase 2, mitochondrial OS=Homo sapiens OX=9606	AK2	1.40516	0.277223	1.21186	0.897397	0.22812	1.17131	0.144575	-0.0491031	0.966537	70	14	189
P54886	Delta-1-pyrroline-5-carboxylate synthase OS=Homo sapiens OX=9606	ALDH18A1	0.314184	-0.0767031	0.948222	0.214859	-0.115408	0.923121	0.0662826	-0.0387049	0.973529	51	32	314
P54920	Alpha-soluble NSF attachment protein OS=Homo sapiens OX=9606	NAPA	0.0917351	0.172404	1.12693	0.320501	-0.913277	0.530978	0.420025	-1.08568	0.47117	52	11	64
P55010	Eukaryotic translation initiation factor 5 OS=Homo sapiens OX=9606	EIF5	1.17546	-0.465639	0.72415	0.039361	0.0213633	1.01492	0.869899	0.487003	1.40153	39	16	147
P55011	Solute carrier family 12 member 2 OS=Homo sapiens OX=9606	SLC12A2	0.794239	0.999532	1.99935	0.556552	1.20171	2.30012	0.0732096	0.20218	1.15044	5	4	17
P55036	26S proteasome non-ATPase regulatory subunit 4 OS=Homo sapiens OX=9606	PSMD4	0.214503	-0.101514	0.932054	0.378094	0.270281	1.20604	0.634454	0.371795	1.29396	44	12	142
P55039	Developmentally-regulated GTP-binding protein 2 OS=Homo sapiens OX=9606	DRG2	0.376223	-0.37103	0.77323	0.733168	-0.388255	0.764053	0.0134969	-0.0172246	0.988132	6	2	17
P55060	Exportin-2 OS=Homo sapiens OX=9606	CSE1L	0.235215	0.112623	1.08119	2.39211	-0.335149	0.792702	1.15392	-0.447772	0.733174	49	40	440
P55072	Transitional endoplasmic reticulum ATPase OS=Homo sapiens OX=9606	VCP	1.28219	-0.39266	0.761724	0.257287	0.59307	1.50845	0.467662	0.98573	1.98032	72	48	642
P55081	Microfibrillar-associated protein 1 OS=Homo sapiens OX=9606	MFAP1	1.38177	-1.52589	0.347265	0.600743	-1.33636	0.396019	0.0586714	0.189532	1.14039	19	4	24
P55084	Trifunctional enzyme subunit beta, mitochondrial OS=Homo sapiens OX=9606	HADHB	0.456512	0.455475	1.37123	0.46962	0.448551	1.36467	0.0099539	-0.00692399	0.995212	43	15	137
P55145	Mesencephalic astrocyte-derived neurotrophic factor OS=Homo sapiens OX=9606	MANF	0.647467	-0.299967	0.812271	0.650776	-0.207428	0.86608	0.140296	0.0925395	1.06625	49	8	70
P55209	Nucleosome assembly protein 1-like 1 OS=Homo sapiens OX=9606	NAP1L1	0.387573	-0.382902	0.766893	0.821598	0.420502	1.33839	1.06197	0.803404	1.74521	52	14	228
P55263	Adenosine kinase OS=Homo sapiens OX=9606	ADK	0.448391	-0.943539	0.519956	0.130247	0.180213	1.13305	0.565373	1.12375	2.17913	41	10	74
P55265	Double-stranded RNA-specific adenosine deaminase OS=Homo sapiens OX=9606	ADAR	0.514403	-0.529107	0.692983	0.186572	-0.222354	0.857166	0.282108	0.306753	1.23692	23	20	102
P55327	Tumor protein D52 OS=Homo sapiens OX=9606	TPD52	0.0982608	-0.0599991	0.959265	0.0360387	0.027832	1.01948	0.162317	0.0878312	1.06277	50	6	51
P55735	Protein SEC13 homolog OS=Homo sapiens OX=9606	SEC13	0.140637	-0.175004	0.885765	0.323261	-0.477811	0.718066	0.240253	-0.302807	0.810674	34	6	61
P55769	NHP2-like protein 1 OS=Homo sapiens OX=9606	SNU13	0.848488	-0.568388	0.67437	0.185693	-0.155935	0.89755	0.407417	0.412453	1.33095	53	4	50
P55786	Puromycin-sensitive aminopeptidase OS=Homo sapiens OX=9606	NPEPPS	0.63793	0.161551	1.11849	0.739888	0.219333	1.1642	0.166546	0.0577815	1.04086	50	33	370
P55795	Heterogeneous nuclear ribonucleoprotein H2 OS=Homo sapiens OX=9606	HNRNPH2	0.117216	-0.187622	0.878052	0.00950761	0.0152171	1.0106	0.20597	0.20284	1.15096	48	13	213
P55854	Small ubiquitin-related modifier 3 OS=Homo sapiens OX=9606	SUMO3	0.376994	1.07335	2.10431	0.337299	0.981421	1.97441	0.280581	-0.0919263	0.938269	20	2	32
P55884	Eukaryotic translation initiation factor 3 subunit B OS=Homo sapiens OX=9606	EIF3B	1.28707	-0.431929	0.74127	0.594627	-0.198434	0.871496	0.618128	0.233495	1.17568	34	22	237
P55957	BH3-interacting domain death agonist OS=Homo sapiens OX=9606	BID	0.461566	-1.04942	0.483164	1.05842	-0.984841	0.505281	0.0208519	0.0645736	1.04578	34	4	34
P56134	ATP synthase subunit f, mitochondrial OS=Homo sapiens OX=9606	ATP5MF	0.0684983	-0.0682354	0.953804	0.568303	0.412505	1.33099	0.927754	0.48074	1.39546	26	2	24
P56181	NADH dehydrogenase [ubiquinone] flavoprotein 3, mitochondrial OS=Homo sapiens OX=9606	NDUFV3	0.0579398	0.202935	1.15104	0.0631743	0.198729	1.14769	0.00107047	-0.00420602	0.997089	15	1	3
P56182	Ribosomal RNA processing protein 1 homolog A OS=Homo sapiens OX=9606	RRP1	0.740251	0.87022	1.82794	0.0737299	-0.135957	0.910066	0.727135	-1.00618	0.497864	14	4	43
P56192	Methionine--tRNA ligase, cytoplasmic OS=Homo sapiens OX=9606	2001-03-01	0.335945	0.544903	1.45892	0.440766	-0.605873	0.657074	1.15903	-1.15078	0.450383	37	23	170
P56270	Myc-associated zinc finger protein OS=Homo sapiens OX=9606	MAZ	0.504483	-0.719588	0.607271	0.560353	-0.833608	0.561124	0.0782529	-0.11402	0.92401	3	1	3
P56385	ATP synthase subunit e, mitochondrial OS=Homo sapiens OX=9606	ATP5ME	1.00177	0.394388	1.31439	0.0560622	-0.0295585	0.97972	0.928653	-0.423947	0.745383	52	3	43
P56537	Eukaryotic translation initiation factor 6 OS=Homo sapiens OX=9606	EIF6	0.865263	0.208488	1.15548	0.000508588	0.000306765	1.00021	0.421683	-0.208181	0.865628	42	6	56
P56545	C-terminal-binding protein 2 OS=Homo sapiens OX=9606	CTBP2	1.86617	-1.686	0.310787	0.786975	-0.960619	0.513836	0.501062	0.725383	1.65334	22	5	43
P56556	NADH dehydrogenase [ubiquinone] 1 alpha subcomplex subunit 6 OS=Homo sapiens OX=9606	NDUFA6	0.517632	-1.37538	0.38545	1.99354	0.604533	1.52049	0.787324	1.97992	3.9447	24	3	18
P57076	Cilia- and flagella-associated protein 298 OS=Homo sapiens OX=9606	CFAP298	0.6601	-1.68676	0.310625	0.439509	-0.540318	0.687619	0.466894	1.14644	2.21367	20	3	34
P57088	Transmembrane protein 33 OS=Homo sapiens OX=9606	TMEM33	1.05624	-2.3219	0.200004	2.3454	-3.72686	0.0755272	0.540331	-1.40496	0.377628	5	1	14
P57678	Gem-associated protein 4 OS=Homo sapiens OX=9606	GEMIN4	0.982263	0.871661	1.82977	0.166888	-0.205798	0.867059	0.900779	-1.07746	0.473863	2	2	12
P57721	Poly(rC)-binding protein 3 OS=Homo sapiens OX=9606	PCBP3	0.479457	0.236311	1.17798	0.0252239	-0.0364129	0.975076	0.248595	-0.272724	0.827755	18	5	111
P57740	Nuclear pore complex protein Nup107 OS=Homo sapiens OX=9606	NUP107	0.701124	-0.97377	0.509174	0.476371	-0.542818	0.686429	0.290006	0.430952	1.34812	11	6	28
P58546	Myotrophin OS=Homo sapiens OX=9606	MTPN	0.3341	-0.239765	0.846883	0.125748	-0.120978	0.919564	0.114403	0.118787	1.08582	62	5	73
P59998	Actin-related protein 2/3 complex subunit 4 OS=Homo sapiens OX=9606	ARPC4	0.0381027	-0.0385656	0.973622	0.623813	-0.492661	0.710713	0.744529	-0.454096	0.729968	42	6	44
P60033	CD81 antigen OS=Homo sapiens OX=9606	CD81	0.0451802	-0.0185334	0.987236	1.08214	-0.276004	0.825875	0.6584	-0.25747	0.836553	25	3	37
P60059	Protein transport protein Sec61 subunit gamma OS=Homo sapiens OX=9606	SEC61G	0.585105	-1.04163	0.485779	0.517247	0.266872	1.2032	0.774905	1.3085	2.47684	18	1	12
P60174	Triosephosphate isomerase OS=Homo sapiens OX=9606	TPI1	0.381974	-0.0764259	0.948404	0.558475	-0.1566	0.897137	0.278749	-0.0801738	0.945944	82	17	489
P60228	Eukaryotic translation initiation factor 3 subunit E OS=Homo sapiens OX=9606	EIF3E	0.555112	-1.00013	0.499954	0.355874	0.233445	1.17564	0.731378	1.23358	2.3515	39	16	138
P60468	Protein transport protein Sec61 subunit beta OS=Homo sapiens OX=9606	SEC61B	0.310665	-0.372522	0.772431	1.51467	0.346215	1.27122	0.655066	0.718737	1.64574	69	4	40
P60510	Serine/threonine-protein phosphatase 4 catalytic subunit OS=Homo sapiens OX=9606	PPP4C	0.0885412	-0.0450589	0.96925	0.195215	-0.289527	0.81817	0.155146	-0.244468	0.844127	35	7	50
P60520	Gamma-aminobutyric acid receptor-associated protein-like 2 OS=Homo sapiens OX=9606	GABARAPL2	0.403182	0.270427	1.20616	0.469359	-0.621133	0.65016	0.654016	-0.89156	0.539031	38	4	28
P60660	Myosin light polypeptide 6 OS=Homo sapiens OX=9606	MYL6	0.0920979	-0.0672464	0.954458	0.311602	-0.120757	0.919705	0.0667828	-0.053511	0.963588	63	8	117
P60709	Actin, cytoplasmic 1 OS=Homo sapiens OX=9606	ACTB	1.65651	-0.462974	0.725489	1.12444	-0.363214	0.77743	0.34698	0.0997597	1.07159	93	29	1581
P60842	Eukaryotic initiation factor 4A-I OS=Homo sapiens OX=9606	EIF4A1	0.148029	0.0559683	1.03956	0.0486763	-0.0200812	0.986177	0.840804	-0.0760495	0.948652	77	27	414
P60866	40S ribosomal protein S20 OS=Homo sapiens OX=9606	RPS20	0.476671	-0.229931	0.852676	0.629825	-0.303997	0.810005	0.322282	-0.0740665	0.949957	29	5	81
P60891	Ribose-phosphate pyrophosphokinase 1 OS=Homo sapiens OX=9606	PRPS1	0.977499	-0.871124	0.546721	1.47958	-1.66193	0.316016	0.629585	-0.790806	0.578021	56	16	198
P60900	Proteasome subunit alpha type-6 OS=Homo sapiens OX=9606	PSMA6	0.920051	0.235138	1.17702	0.837001	0.232315	1.17472	0.00892872	-0.00282256	0.998045	67	12	147
P60903	Protein S100-A10 OS=Homo sapiens OX=9606	S100A10	0.678407	-2.0922	0.234523	0.0731813	-0.0748895	0.949415	0.650374	2.01731	4.04828	29	2	7
P60953	Cell division control protein 42 homolog OS=Homo sapiens OX=9606	CDC42	0.734264	-0.310895	0.806142	1.01612	-0.341327	0.789315	0.0416861	-0.0304327	0.979127	54	8	92
P60981	Destrin OS=Homo sapiens OX=9606	DSTN	0.608199	-0.408581	0.753364	0.280123	-0.136286	0.909858	0.395133	0.272295	1.20773	75	12	142
P60983	Glia maturation factor beta OS=Homo sapiens OX=9606	GMFB	0.326789	0.692114	1.61565	0.233309	-0.814264	0.568699	0.626348	-1.50638	0.351994	67	6	58
P61006	Ras-related protein Rab-8A OS=Homo sapiens OX=9606	RAB8A	0.214133	-0.531741	0.691719	0.44835	0.606337	1.52239	0.663662	1.13808	2.20088	37	7	49
P61009	Signal peptidase complex subunit 3 OS=Homo sapiens OX=9606	SPCS3	0.487092	-0.601742	0.658958	0.970306	-1.57825	0.334889	0.823731	-0.976505	0.508209	13	2	16
P61011	Signal recognition particle 54 kDa protein OS=Homo sapiens OX=9606	SRP54	1.01086	-0.471201	0.721364	1.21641	-0.351122	0.783974	0.225416	0.120079	1.08679	30	12	79
P61019	Ras-related protein Rab-2A OS=Homo sapiens OX=9606	RAB2A	0.217749	-0.465882	0.724028	0.975794	-1.32776	0.398387	0.349624	-0.861877	0.550236	43	7	81
P61024	Cyclin-dependent kinases regulatory subunit 1 OS=Homo sapiens OX=9606	CKS1B	0.045713	0.19149	1.14194	0.251319	0.772185	1.70785	0.217728	0.580695	1.49557	57	3	26
P61026	Ras-related protein Rab-10 OS=Homo sapiens OX=9606	RAB10	0.357718	0.523634	1.43757	0.388008	0.694558	1.61839	0.123562	0.170925	1.12578	41	8	35
P61077	Ubiquitin-conjugating enzyme E2 D3 OS=Homo sapiens OX=9606	UBE2D3	1.39238	0.395954	1.31581	1.66217	0.494299	1.40864	1.11303	0.0983445	1.07054	36	3	45
P61081	NEDD8-conjugating enzyme Ubc12 OS=Homo sapiens OX=9606	UBE2M	0.555822	-0.340906	0.789546	0.337549	-0.320599	0.800737	0.0163267	0.0203066	1.01417	74	10	121
P61086	Ubiquitin-conjugating enzyme E2 K OS=Homo sapiens OX=9606	UBE2K	0.207379	-0.384638	0.765971	0.143345	0.0721699	1.0513	0.247774	0.456808	1.3725	50	9	94
P61088	Ubiquitin-conjugating enzyme E2 N OS=Homo sapiens OX=9606	UBE2N	0.0529532	-0.0609217	0.958651	0.41735	0.39172	1.31196	2.70188	0.452641	1.36854	61	6	99
P61106	Ras-related protein Rab-14 OS=Homo sapiens OX=9606	RAB14	2.12683	-1.39722	0.37966	0.928985	-0.930111	0.524818	0.503175	0.46711	1.38234	60	10	74
P61158	Actin-related protein 3 OS=Homo sapiens OX=9606	ACTR3	0.463363	0.153078	1.11194	0.788088	0.247503	1.18715	0.528945	0.0944249	1.06764	52	15	137
P61160	Actin-related protein 2 OS=Homo sapiens OX=9606	ACTR2	0.0687625	0.046423	1.0327	0.490473	0.286691	1.21984	1.13452	0.240268	1.18121	38	10	79
P61163	Alpha-centractin OS=Homo sapiens OX=9606	ACTR1A	0.254679	0.242199	1.18279	0.418513	0.245687	1.18566	0.00387893	0.00348854	1.00242	33	9	75
P61201	COP9 signalosome complex subunit 2 OS=Homo sapiens OX=9606	COPS2	0.71937	-0.445895	0.734129	0.0844859	-0.0812867	0.945214	0.390588	0.364608	1.28753	18	6	27
P61221	ATP-binding cassette sub-family E member 1 OS=Homo sapiens OX=9606	ABCE1	0.182215	-0.129538	0.914124	0.378926	-0.232655	0.851067	0.548521	-0.103117	0.93102	41	20	241
P61224	Ras-related protein Rap-1b OS=Homo sapiens OX=9606	RAP1B	0.0399056	0.0712713	1.05064	0.299957	-0.851185	0.554329	0.320639	-0.922456	0.52761	48	10	86
P61225	Ras-related protein Rap-2b OS=Homo sapiens OX=9606	RAP2B	0.232759	-0.556207	0.680088	0.011691	-0.0233617	0.983937	0.316522	0.532845	1.44678	14	2	12
P61247	40S ribosomal protein S3a OS=Homo sapiens OX=9606	RPS3A	0.442425	-0.191567	0.875654	0.758774	-0.316161	0.803204	1.23534	-0.124594	0.917262	47	16	277
P61254	60S ribosomal protein L26 OS=Homo sapiens OX=9606	RPL26	1.75736	0.939815	1.91828	0.79177	-0.446232	0.733957	2.28579	-1.38605	0.382612	53	11	157
P61289	Proteasome activator complex subunit 3 OS=Homo sapiens OX=9606	PSME3	2.69161	0.934283	1.91094	2.57776	0.924671	1.89825	0.0191859	-0.00961177	0.99336	40	10	127
P61313	60S ribosomal protein L15 OS=Homo sapiens OX=9606	RPL15	1.85762	0.277808	1.21235	2.98736	0.448522	1.36464	1.05652	0.170714	1.12562	39	7	98
P61353	60S ribosomal protein L27 OS=Homo sapiens OX=9606	RPL27	1.04107	-0.234544	0.849953	0.367071	0.102794	1.07385	1.12683	0.337338	1.26342	45	6	90
P61421	V-type proton ATPase subunit d 1 OS=Homo sapiens OX=9606	ATP6V0D1	0.00460589	0.0184442	1.01287	0.979807	1.63356	3.10278	0.579447	1.61512	3.06336	17	4	31
P61457	Pterin-4-alpha-carbinolamine dehydratase OS=Homo sapiens OX=9606	PCBD1	0.0682162	-0.250608	0.840542	2.91133	1.67123	3.18486	0.677741	1.92184	3.78906	39	4	17
P61513	60S ribosomal protein L37a OS=Homo sapiens OX=9606	RPL37A	0.421561	-0.342672	0.788579	0.758015	-0.572069	0.672651	0.198862	-0.229397	0.852991	41	3	44
P61586	Transforming protein RhoA OS=Homo sapiens OX=9606	RHOA	0.0493052	0.0186345	1.013	0.975066	-0.271454	0.828484	1.59658	-0.290088	0.817852	72	11	129
P61604	10 kDa heat shock protein, mitochondrial OS=Homo sapiens OX=9606	HSPE1	1.89615	0.157648	1.11547	0.905801	0.152327	1.11136	0.0234818	-0.00532182	0.996318	54	6	142
P61619	Protein transport protein Sec61 subunit alpha isoform 1 OS=Homo sapiens OX=9606	SEC61A1	0.204186	0.665224	1.58581	0.018131	0.0651458	1.04619	0.447215	-0.600079	0.659718	28	8	43
P61758	Prefoldin subunit 3 OS=Homo sapiens OX=9606	VBP1	0.044464	-0.0266876	0.981672	0.65018	-0.409979	0.752635	0.537937	-0.383291	0.766687	42	7	60
P61769	Beta-2-microglobulin OS=Homo sapiens OX=9606	B2M	0.346595	1.39386	2.62782	0.194526	0.908173	1.87667	0.264063	-0.485691	0.714155	18	1	6
P61803	Dolichyl-diphosphooligosaccharide--protein glycosyltransferase subunit DAD1 OS=Homo sapiens OX=9606	DAD1	1.92088	0.64373	1.56236	1.21395	0.648143	1.56715	0.00623978	0.00441392	1.00306	29	3	13
P61916	NPC intracellular cholesterol transporter 2 OS=Homo sapiens OX=9606	NPC2	0.617657	-0.419472	0.747698	1.39882	0.260484	1.19788	1.07336	0.679956	1.60209	46	5	52
P61923	Coatomer subunit zeta-1 OS=Homo sapiens OX=9606	COPZ1	0.534456	-0.955336	0.515721	0.893956	-1.73877	0.299625	0.340159	-0.783434	0.580982	12	2	20
P61956	Small ubiquitin-related modifier 2 OS=Homo sapiens OX=9606	SUMO2	0.562065	-0.331433	0.794747	0.739437	-0.337536	0.791392	0.0120069	-0.00610383	0.995778	23	2	44
P61960	Ubiquitin-fold modifier 1 OS=Homo sapiens OX=9606	UFM1	1.03221	-0.402291	0.756656	0.577986	-0.209837	0.864635	0.696721	0.192453	1.14271	68	4	34
P61962	DDB1- and CUL4-associated factor 7 OS=Homo sapiens OX=9606	DCAF7	0.194957	0.451431	1.3674	0.0563586	0.118001	1.08523	0.25094	-0.33343	0.793647	15	4	14
P61970	Nuclear transport factor 2 OS=Homo sapiens OX=9606	NUTF2	0.147911	-0.0546268	0.962843	0.494456	-0.112532	0.924963	0.222437	-0.0579049	0.960658	95	7	88
P61978	Heterogeneous nuclear ribonucleoprotein K OS=Homo sapiens OX=9606	HNRNPK	2.12158	-0.309787	0.806761	2.39856	-0.344913	0.787356	0.25836	-0.0351254	0.975947	66	27	555
P61981	14-3-3 protein gamma OS=Homo sapiens OX=9606	YWHAG	1.80865	0.140209	1.10206	1.15636	0.180437	1.13323	0.233908	0.0402282	1.02828	69	13	268
P62081	40S ribosomal protein S7 OS=Homo sapiens OX=9606	RPS7	0.206693	-0.114298	0.923832	0.00780939	-0.00574176	0.996028	0.22372	0.108556	1.07815	56	8	120
P62136	Serine/threonine-protein phosphatase PP1-alpha catalytic subunit OS=Homo sapiens OX=9606	PPP1CA	0.0263076	0.0344661	1.02418	0.527327	-0.44165	0.736292	0.716354	-0.476116	0.71891	55	15	182
P62140	Serine/threonine-protein phosphatase PP1-beta catalytic subunit OS=Homo sapiens OX=9606	PPP1CB	0.635827	-2.34804	0.196413	0.286252	-1.2608	0.417313	0.632115	1.08724	2.12467	57	16	149
P62191	26S proteasome regulatory subunit 4 OS=Homo sapiens OX=9606	PSMC1	0.289161	-0.25945	0.835406	0.0362831	0.0238021	1.01664	0.391334	0.283252	1.21693	43	15	168
P62195	26S proteasome regulatory subunit 8 OS=Homo sapiens OX=9606	PSMC5	0.204534	-0.135013	0.910662	0.369212	-0.260644	0.834715	0.136724	-0.125631	0.916603	58	19	195
P62241	40S ribosomal protein S8 OS=Homo sapiens OX=9606	RPS8	0.679134	0.143748	1.10477	2.28236	0.470832	1.38591	2.63636	0.327085	1.25448	58	11	198
P62244	40S ribosomal protein S15a OS=Homo sapiens OX=9606	RPS15A	0.03395	-0.00796032	0.994498	0.873156	-0.515727	0.69944	0.849011	-0.507767	0.70331	57	7	106
P62249	40S ribosomal protein S16 OS=Homo sapiens OX=9606	RPS16	0.617693	0.0934947	1.06695	0.805729	-0.106945	0.928552	2.17886	-0.20044	0.870285	52	8	148
P62258	14-3-3 protein epsilon OS=Homo sapiens OX=9606	YWHAE	0.185033	0.0270071	1.0189	0.324935	-0.0346642	0.976259	0.75501	-0.0616713	0.958154	84	23	568
P62263	40S ribosomal protein S14 OS=Homo sapiens OX=9606	RPS14	0.868519	0.199318	1.14816	1.97035	-0.468761	0.722585	3.1977	-0.66808	0.629344	36	5	108
P62266	40S ribosomal protein S23 OS=Homo sapiens OX=9606	RPS23	0.931094	-0.444991	0.734589	1.50304	-0.67886	0.624659	0.379769	-0.233869	0.850351	36	5	52
P62269	40S ribosomal protein S18 OS=Homo sapiens OX=9606	RPS18	0.822809	-0.0972656	0.934803	1.20462	-0.1416	0.906513	0.437472	-0.0443341	0.969737	61	12	187
P62273	40S ribosomal protein S29 OS=Homo sapiens OX=9606	RPS29	0.990437	0.593019	1.5084	0.770896	-0.84461	0.556861	1.54692	-1.43763	0.369174	34	2	45
P62277	40S ribosomal protein S13 OS=Homo sapiens OX=9606	RPS13	1.98604	-0.403997	0.755761	1.70772	-0.336648	0.791879	1.05276	0.0673494	1.04779	30	5	79
P62280	40S ribosomal protein S11 OS=Homo sapiens OX=9606	RPS11	0.0819956	0.0195049	1.01361	0.388662	-0.0980148	0.934318	0.441062	-0.11752	0.921771	53	11	154
P62304	Small nuclear ribonucleoprotein E OS=Homo sapiens OX=9606	SNRPE	0.0182174	0.00862249	1.00599	0.214779	-0.067859	0.954053	0.146972	-0.0764815	0.948368	52	3	31
P62306	Small nuclear ribonucleoprotein F OS=Homo sapiens OX=9606	SNRPF	0.783026	0.74441	1.67529	0.904759	0.768651	1.70368	0.0435734	0.0242411	1.01694	72	4	45
P62308	Small nuclear ribonucleoprotein G OS=Homo sapiens OX=9606	SNRPG	1.23089	0.430625	1.34782	1.10826	0.290781	1.2233	0.484383	-0.139844	0.907617	58	3	22
P62310	U6 snRNA-associated Sm-like protein LSm3 OS=Homo sapiens OX=9606	LSM3	0.751108	0.326622	1.25407	0.252654	-0.172245	0.887461	0.948946	-0.498867	0.707662	75	4	43
P62312	U6 snRNA-associated Sm-like protein LSm6 OS=Homo sapiens OX=9606	LSM6	0.320066	-0.343271	0.788252	0.158125	-0.126942	0.915771	0.182062	0.21633	1.16177	24	2	25
P62314	Small nuclear ribonucleoprotein Sm D1 OS=Homo sapiens OX=9606	SNRPD1	0.569051	-0.640991	0.641272	0.415703	-0.794203	0.576662	0.0558171	-0.153213	0.899246	55	4	86
P62316	Small nuclear ribonucleoprotein Sm D2 OS=Homo sapiens OX=9606	SNRPD2	1.75744	0.323286	1.25118	3.20602	0.34978	1.27437	0.120154	0.026494	1.01853	63	7	132
P62318	Small nuclear ribonucleoprotein Sm D3 OS=Homo sapiens OX=9606	SNRPD3	0.565075	-0.154655	0.898347	0.147865	-0.0671145	0.954545	0.268696	0.08754	1.06256	48	4	99
P62328	Thymosin beta-4 OS=Homo sapiens OX=9606	TMSB4X	0.428751	-1.04433	0.484869	0.543878	-1.16253	0.446728	0.0285842	-0.1182	0.921337	27	1	10
P62333	26S proteasome regulatory subunit 10B OS=Homo sapiens OX=9606	PSMC6	0.561777	-0.106545	0.92881	0.0107945	0.00314077	1.00218	0.919812	0.109686	1.07899	48	15	174
P62424	60S ribosomal protein L7a OS=Homo sapiens OX=9606	RPL7A	1.38558	-0.178351	0.883713	0.813849	-0.24659	0.842887	0.172449	-0.0682389	0.953802	50	13	196
P62495	Eukaryotic peptide chain release factor subunit 1 OS=Homo sapiens OX=9606	ETF1	2.92793	0.78994	1.729	2.53451	0.751056	1.68302	0.182256	-0.0388835	0.973408	46	16	156
P62633	Cellular nucleic acid-binding protein OS=Homo sapiens OX=9606	CNBP	0.258921	-0.406666	0.754365	0.430278	-0.797356	0.575403	0.151741	-0.39069	0.762765	44	6	106
P62701	40S ribosomal protein S4, X isoform OS=Homo sapiens OX=9606	RPS4X	1.28989	-0.174973	0.885784	0.258195	-0.0505975	0.965536	0.568918	0.124376	1.09004	64	19	333
P62714	Serine/threonine-protein phosphatase 2A catalytic subunit beta isoform OS=Homo sapiens OX=9606	PPP2CB	0.212406	-0.385674	0.765421	0.296631	-0.369563	0.774017	0.00667816	0.0161116	1.01123	44	11	116
P62745	Rho-related GTP-binding protein RhoB OS=Homo sapiens OX=9606	RHOB	0.0505921	0.0750221	1.05338	0.0172641	-0.0302703	0.979237	0.0526098	-0.105292	0.929617	31	5	29
P62750	60S ribosomal protein L23a OS=Homo sapiens OX=9606	RPL23A	0.355913	0.119395	1.08628	0.293494	0.0984681	1.07064	0.106598	-0.0209271	0.985599	44	9	177
P62753	40S ribosomal protein S6 OS=Homo sapiens OX=9606	RPS6	1.22318	0.331818	1.2586	1.76825	0.482525	1.39719	1.37596	0.150707	1.11011	26	6	78
P62805	Histone H4 OS=Homo sapiens OX=9606	H4C1	1.76258	-0.79143	0.577771	3.76096	-0.816566	0.567792	0.0430375	-0.0251354	0.982728	51	6	160
P62820	Ras-related protein Rab-1A OS=Homo sapiens OX=9606	RAB1A	0.170588	0.236225	1.17791	0.802451	0.630845	1.54847	0.444023	0.39462	1.3146	66	12	98
P62826	GTP-binding nuclear protein Ran OS=Homo sapiens OX=9606	RAN	0.615421	0.166907	1.12265	0.243774	0.0778395	1.05544	0.935506	-0.0890678	0.94013	43	10	235
P62829	60S ribosomal protein L23 OS=Homo sapiens OX=9606	RPL23	1.13482	-0.215845	0.861042	1.14194	-0.650587	0.637021	0.709392	-0.434742	0.739826	53	8	108
P62841	40S ribosomal protein S15 OS=Homo sapiens OX=9606	RPS15	0.0643145	0.108583	1.07817	0.773167	0.284458	1.21795	0.107178	0.175875	1.12965	55	4	64
P62847	40S ribosomal protein S24 OS=Homo sapiens OX=9606	RPS24	0.0665619	0.0895796	1.06406	0.220411	-0.239189	0.847221	0.267172	-0.328769	0.796216	35	4	66
P62851	40S ribosomal protein S25 OS=Homo sapiens OX=9606	RPS25	0.0505389	0.0137103	1.00955	0.401723	-0.0896079	0.939778	0.61901	-0.103318	0.930889	28	4	60
P62854	40S ribosomal protein S26 OS=Homo sapiens OX=9606	RPS26	0.572889	0.0766007	1.05453	0.399709	-0.140801	0.907015	0.623833	-0.217402	0.860113	44	4	49
P62857	40S ribosomal protein S28 OS=Homo sapiens OX=9606	RPS28	0.311393	0.0702556	1.0499	1.09528	-0.248854	0.841565	1.15209	-0.319109	0.801565	36	3	44
P62861	40S ribosomal protein S30 OS=Homo sapiens OX=9606	FAU	0.179101	0.0574878	1.04065	0.246372	-0.140366	0.907289	0.354199	-0.197854	0.871846	17	1	19
P62873	Guanine nucleotide-binding protein G(I)/G(S)/G(T) subunit beta-1 OS=Homo sapiens OX=9606	GNB1	0.823462	-0.458499	0.727743	0.493243	-0.40088	0.757396	0.0837336	0.0576194	1.04075	59	11	128
P62877	E3 ubiquitin-protein ligase RBX1 OS=Homo sapiens OX=9606	RBX1	0.0688401	0.0316032	1.02215	1.667	-1.32943	0.397925	1.79273	-1.36104	0.389303	26	3	34
P62879	Guanine nucleotide-binding protein G(I)/G(S)/G(T) subunit beta-2 OS=Homo sapiens OX=9606	GNB2	0.994451	-0.410246	0.752495	1.40864	-0.641338	0.641118	0.402679	-0.231093	0.851989	50	10	90
P62888	60S ribosomal protein L30 OS=Homo sapiens OX=9606	RPL30	0.48528	0.130158	1.09441	0.135741	0.0207081	1.01446	0.433008	-0.10945	0.926941	58	7	117
P62891	60S ribosomal protein L39 OS=Homo sapiens OX=9606	RPL39	0.657879	-0.495542	0.709295	0.825696	-0.369289	0.774164	0.141272	0.126252	1.09145	20	1	17
P62899	60S ribosomal protein L31 OS=Homo sapiens OX=9606	RPL31	0.880708	0.240013	1.181	2.05396	0.280715	1.2148	0.131088	0.0407012	1.02861	33	4	50
P62906	60S ribosomal protein L10a OS=Homo sapiens OX=9606	RPL10A	2.32162	0.141064	1.10272	0.361704	-0.0708179	0.952098	1.16729	-0.211882	0.86341	55	10	182
P62910	60S ribosomal protein L32 OS=Homo sapiens OX=9606	RPL32	0.698228	0.262399	1.19947	0.00407231	-0.0021979	0.998478	1.0939	-0.264597	0.832431	33	5	72
P62913	60S ribosomal protein L11 OS=Homo sapiens OX=9606	RPL11	0.384568	0.0869099	1.06209	0.257834	0.0729485	1.05186	0.0538428	-0.0139615	0.990369	53	7	110
P62917	60S ribosomal protein L8 OS=Homo sapiens OX=9606	RPL8	0.336032	-0.14368	0.905207	0.220449	-0.122272	0.91874	0.0554266	0.0214084	1.01495	43	12	169
P62937	Peptidyl-prolyl cis-trans isomerase A OS=Homo sapiens OX=9606	PPIA	0.400974	0.11571	1.08351	0.686703	0.189696	1.14052	0.932685	0.0739864	1.05262	67	10	495
P62942	Peptidyl-prolyl cis-trans isomerase FKBP1A OS=Homo sapiens OX=9606	FKBP1A	1.0963	-0.339161	0.790501	1.47765	-0.511717	0.701387	0.423186	-0.172556	0.88727	72	5	72
P62979	Ubiquitin-40S ribosomal protein S27a OS=Homo sapiens OX=9606	RPS27A	0.732793	-0.0819979	0.944748	1.89425	-0.257758	0.836387	1.713	-0.17576	0.885301	60	10	315
P62993	Growth factor receptor-bound protein 2 OS=Homo sapiens OX=9606	GRB2	0.325201	0.650561	1.56978	0.200441	-0.532933	0.691148	0.595569	-1.18349	0.440284	33	6	37
P62995	Transformer-2 protein homolog beta OS=Homo sapiens OX=9606	TRA2B	0.065649	-0.0396042	0.972922	0.0960636	0.0775957	1.05526	0.140005	0.1172	1.08463	28	7	93
P63000	Ras-related C3 botulinum toxin substrate 1 OS=Homo sapiens OX=9606	RAC1	0.32854	-0.228649	0.853434	0.871031	-0.444522	0.734828	0.25102	-0.215873	0.861025	53	9	95
P63098	Calcineurin subunit B type 1 OS=Homo sapiens OX=9606	PPP3R1	0.505472	-0.707676	0.612306	0.293794	-0.5135	0.700521	0.0866051	0.194176	1.14407	22	3	10
P63104	14-3-3 protein zeta/delta OS=Homo sapiens OX=9606	YWHAZ	0.235638	0.0632041	1.04478	0.00174955	0.00062116	1.00043	0.296209	-0.062583	0.957548	77	20	487
P63151	Serine/threonine-protein phosphatase 2A 55 kDa regulatory subunit B alpha isoform OS=Homo sapiens OX=9606	PPP2R2A	0.55467	-0.717451	0.608171	0.335897	-0.370687	0.773414	0.216438	0.346765	1.27171	16	5	47
P63165	Small ubiquitin-related modifier 1 OS=Homo sapiens OX=9606	SUMO1	0.578397	-0.344289	0.787696	0.62845	-0.767381	0.587483	0.280403	-0.423093	0.745824	44	4	45
P63167	Dynein light chain 1, cytoplasmic OS=Homo sapiens OX=9606	DYNLL1	0.634361	-0.305735	0.80903	0.406925	-0.342824	0.788496	0.033322	-0.0370887	0.97462	80	7	76
P63172	Dynein light chain Tctex-type 1 OS=Homo sapiens OX=9606	DYNLT1	0.0800074	0.042161	1.02965	0.168049	0.441677	1.35818	0.152684	0.399516	1.31907	44	3	23
P63173	60S ribosomal protein L38 OS=Homo sapiens OX=9606	RPL38	0.584541	0.353775	1.2779	0.783005	0.465209	1.38052	1.00823	0.111434	1.0803	39	3	40
P63208	S-phase kinase-associated protein 1 OS=Homo sapiens OX=9606	SKP1	1.17525	-1.07052	0.476148	0.144906	-0.133712	0.911483	1.31334	0.936805	1.91428	69	9	131
P63218	Guanine nucleotide-binding protein G(I)/G(S)/G(O) subunit gamma-5 OS=Homo sapiens OX=9606	GNG5	1.73278	-0.529675	0.692711	0.702652	-1.13716	0.454653	0.340397	-0.607487	0.656339	40	3	25
P63220	40S ribosomal protein S21 OS=Homo sapiens OX=9606	RPS21	0.490941	0.104625	1.07521	0.34392	0.118856	1.08587	0.0382632	0.0142317	1.00991	60	6	85
P63241	Eukaryotic translation initiation factor 5A-1 OS=Homo sapiens OX=9606	EIF5A	0.755659	-0.0677888	0.954099	0.710766	-0.119942	0.920225	0.235432	-0.052153	0.964496	86	11	348
P63244	Receptor of activated protein C kinase 1 OS=Homo sapiens OX=9606	RACK1	0.428327	-0.12331	0.918079	1.16223	-0.744237	0.596983	0.940784	-0.620927	0.650253	81	21	384
P63261	Actin, cytoplasmic 2 OS=Homo sapiens OX=9606	ACTG1	1.14196	-0.320718	0.800671	0.780795	-0.240467	0.846471	0.400363	0.0802514	1.0572	93	29	1590
P63279	SUMO-conjugating enzyme UBC9 OS=Homo sapiens OX=9606	UBE2I	1.13448	-0.924493	0.526866	0.288102	-0.228695	0.853407	0.97775	0.695798	1.61978	49	7	96
P63313	Thymosin beta-10 OS=Homo sapiens OX=9606	TMSB10	1.36048	0.539997	1.45397	1.56835	0.684713	1.60738	0.810817	0.144716	1.10551	34	1	26
P67809	Y-box-binding protein 1 OS=Homo sapiens OX=9606	YBX1	0.190929	0.0647256	1.04589	0.449823	-0.11336	0.924433	1.17141	-0.178086	0.883875	50	15	302
P67870	Casein kinase II subunit beta OS=Homo sapiens OX=9606	CSNK2B	0.424731	-0.339836	0.790131	0.2329	0.106786	1.07683	0.649944	0.446623	1.36285	46	7	101
P67936	Tropomyosin alpha-4 chain OS=Homo sapiens OX=9606	TPM4	0.618232	-0.507662	0.703361	0.436963	-0.451337	0.731365	0.0348399	0.056325	1.03981	46	11	121
P68032	Actin, alpha cardiac muscle 1 OS=Homo sapiens OX=9606	ACTC1	0.692102	0.201879	1.1502	0.544004	0.160807	1.11791	0.162362	-0.0410713	0.971933	49	18	896
P68036	Ubiquitin-conjugating enzyme E2 L3 OS=Homo sapiens OX=9606	UBE2L3	0.175897	-0.202389	0.86911	1.02075	-0.607684	0.656249	0.402283	-0.405295	0.755082	46	5	55
P68104	Elongation factor 1-alpha 1 OS=Homo sapiens OX=9606	EEF1A1	0.596183	0.151842	1.11099	0.468123	0.133437	1.0969	0.0922596	-0.018405	0.987324	61	22	854
P68363	Tubulin alpha-1B chain OS=Homo sapiens OX=9606	TUBA1B	0.350257	0.127445	1.09236	0.0173874	0.00743866	1.00517	1.04201	-0.120006	0.920184	72	29	1067
P68371	Tubulin beta-4B chain OS=Homo sapiens OX=9606	TUBB4B	1.44238	0.356002	1.27987	0.786254	0.315477	1.24442	0.0908216	-0.0405245	0.972301	73	25	1436
P68400	Casein kinase II subunit alpha OS=Homo sapiens OX=9606	CSNK2A1	0.398946	-0.17702	0.884528	1.07735	-0.675897	0.625943	0.886093	-0.498877	0.707657	49	13	109
P68402	Platelet-activating factor acetylhydrolase IB subunit beta OS=Homo sapiens OX=9606	PAFAH1B2	0.559588	-0.798608	0.574904	0.188394	0.158627	1.11622	0.627171	0.957235	1.94158	40	6	48
P68431	Histone H3.1 OS=Homo sapiens OX=9606	H3C1	0.164563	1.01634	2.02278	0.319022	-2.084	0.23586	0.491402	-3.10034	0.116602	46	6	95
P69905	Hemoglobin subunit alpha OS=Homo sapiens OX=9606	HBA1	0.714471	0.137869	1.10028	1.06024	0.224862	1.16867	0.305854	0.0869939	1.06215	43	5	108
P78316	Nucleolar protein 14 OS=Homo sapiens OX=9606	NOP14	0.594233	-2.2676	0.207676	0.211999	0.647695	1.56666	1.07526	2.91529	7.54379	5	3	16
P78330	Phosphoserine phosphatase OS=Homo sapiens OX=9606	PSPH	0.743348	-1.47872	0.358807	0.0703223	0.0321719	1.02255	0.758322	1.51089	2.84986	10	2	7
P78344	Eukaryotic translation initiation factor 4 gamma 2 OS=Homo sapiens OX=9606	EIF4G2	0.0962373	0.287535	1.22055	0.316932	0.594256	1.50969	0.108236	0.30672	1.23689	28	18	86
P78347	General transcription factor II-I OS=Homo sapiens OX=9606	GTF2I	1.2783	0.244615	1.18478	1.49239	0.321508	1.24964	0.522291	0.0768932	1.05474	45	32	256
P78371	T-complex protein 1 subunit beta OS=Homo sapiens OX=9606	CCT2	1.21254	0.535502	1.44945	0.419906	0.233875	1.17599	0.995497	-0.301627	0.811337	77	31	550
P78406	mRNA export factor OS=Homo sapiens OX=9606	RAE1	0.609186	-0.759924	0.590527	0.0580437	0.0753155	1.05359	0.714916	0.83524	1.78415	44	9	75
P78417	Glutathione S-transferase omega-1 OS=Homo sapiens OX=9606	GSTO1	0.0796963	0.0325292	1.0228	0.724436	-0.362248	0.777952	0.810442	-0.394777	0.760607	39	8	89
P78527	DNA-dependent protein kinase catalytic subunit OS=Homo sapiens OX=9606	PRKDC	0.250137	0.203542	1.15152	0.466187	-0.337405	0.791464	0.657418	-0.540947	0.687319	36	111	839
P80297	Metallothionein-1X OS=Homo sapiens OX=9606	MT1X	0.13811	0.623479	1.54059	1.07762	2.64939	6.27404	0.630832	2.02592	4.0725	20	1	15
P80303	Nucleobindin-2 OS=Homo sapiens OX=9606	NUCB2	0.195585	0.361534	1.28479	0.144304	-0.555552	0.680397	0.259685	-0.917086	0.529578	36	10	70
P80723	Brain acid soluble protein 1 OS=Homo sapiens OX=9606	BASP1	0.505851	0.950292	1.93226	0.559279	1.1168	2.16865	0.109983	0.166505	1.12234	63	7	40
P82094	TATA element modulatory factor OS=Homo sapiens OX=9606	TMF1	4.59867	6.05138	66.3203	3.6659	4.64973	25.102	1.57227	-1.40165	0.378496	3	2	6
P82650	28S ribosomal protein S22, mitochondrial OS=Homo sapiens OX=9606	MRPS22	0.353654	0.341196	1.26681	0.0727849	-0.0773315	0.947809	0.866191	-0.418528	0.748188	15	4	35
P82675	28S ribosomal protein S5, mitochondrial OS=Homo sapiens OX=9606	MRPS5	0.481882	-1.42849	0.37152	0.0614585	-0.0499821	0.965948	0.457628	1.37851	2.59999	9	4	24
P82921	28S ribosomal protein S21, mitochondrial OS=Homo sapiens OX=9606	MRPS21	0.0738214	0.270695	1.20639	0.244154	0.604093	1.52002	0.141252	0.333398	1.25998	30	2	7
P82930	28S ribosomal protein S34, mitochondrial OS=Homo sapiens OX=9606	MRPS34	1.67234	0.971744	1.96121	1.9613	1.45132	2.73458	0.673281	0.479578	1.39434	28	3	11
P82933	28S ribosomal protein S9, mitochondrial OS=Homo sapiens OX=9606	MRPS9	0.885771	1.05293	2.07473	0.673476	-0.864532	0.549225	2.18475	-1.91746	0.264721	6	2	8
P82970	High mobility group nucleosome-binding domain-containing protein 5 OS=Homo sapiens OX=9606	HMGN5	3.07026	-1.16766	0.445142	3.60889	-1.55167	0.341116	1.02768	-0.384004	0.766308	30	9	81
P82979	SAP domain-containing ribonucleoprotein OS=Homo sapiens OX=9606	SARNP	0.145764	-0.0683873	0.953703	0.761018	-0.455345	0.729336	0.589817	-0.386958	0.764741	57	9	104
P83731	60S ribosomal protein L24 OS=Homo sapiens OX=9606	RPL24	1.10306	-0.259239	0.835529	0.129924	-0.0424964	0.970973	1.41457	0.216743	1.16211	32	6	91
P83881	60S ribosomal protein L36a OS=Homo sapiens OX=9606	RPL36A	0.111385	0.0646359	1.04582	0.0890213	0.0328286	1.02302	0.0521464	-0.0318073	0.978194	24	3	44
P83916	Chromobox protein homolog 1 OS=Homo sapiens OX=9606	CBX1	0.167948	-0.263329	0.833163	0.495421	-0.569158	0.67401	0.20521	-0.305829	0.808977	35	6	34
P84077	ADP-ribosylation factor 1 OS=Homo sapiens OX=9606	ARF1	0.440459	0.174755	1.12877	0.122648	-0.053395	0.963666	1.37726	-0.22815	0.853729	75	11	198
P84085	ADP-ribosylation factor 5 OS=Homo sapiens OX=9606	ARF5	0.175855	0.198037	1.14714	0.142765	-0.197068	0.872322	0.349331	-0.395104	0.760435	60	9	112
P84090	Enhancer of rudimentary homolog OS=Homo sapiens OX=9606	ERH	1.02173	-0.130419	0.913566	1.02236	-0.0637665	0.956763	0.510508	0.0666526	1.04728	82	7	75
P84098	60S ribosomal protein L19 OS=Homo sapiens OX=9606	RPL19	0.0913648	-0.0165574	0.988589	1.09024	-0.124317	0.917438	0.935479	-0.10776	0.928028	22	5	53
P84103	Serine/arginine-rich splicing factor 3 OS=Homo sapiens OX=9606	SRSF3	0.810261	-0.194376	0.873951	0.797973	-0.186302	0.878855	0.0435334	0.00807412	1.00561	46	8	107
P98175	RNA-binding protein 10 OS=Homo sapiens OX=9606	RBM10	1.16594	0.95066	1.93276	0.344331	0.837457	1.7869	0.035599	-0.113203	0.924533	15	10	55
P98179	RNA-binding protein 3 OS=Homo sapiens OX=9606	RBM3	1.06677	1.02736	2.03829	0.176271	0.162803	1.11946	1.32993	-0.864554	0.549216	55	5	77
P99999	Cytochrome c OS=Homo sapiens OX=9606	CYCS	0.0331762	-0.0143817	0.990081	0.0280784	0.00926367	1.00644	0.0552218	0.0236454	1.01652	55	6	80
Q00059	Transcription factor A, mitochondrial OS=Homo sapiens OX=9606	TFAM	0.653055	-0.50726	0.703557	0.169972	-0.255267	0.837832	0.165946	0.251993	1.19085	12	3	12
Q00325	Phosphate carrier protein, mitochondrial OS=Homo sapiens OX=9606	SLC25A3	0.224751	-0.0909383	0.938912	0.144198	0.0541286	1.03823	0.335318	0.145067	1.10578	23	9	118
Q00341	Vigilin OS=Homo sapiens OX=9606	HDLBP	0.201898	-0.220611	0.858202	0.226515	-0.339747	0.79018	0.0635549	-0.119136	0.920739	33	34	305
Q00577	Transcriptional activator protein Pur-alpha OS=Homo sapiens OX=9606	PURA	0.160931	0.524122	1.43806	0.878668	1.65188	3.14242	0.507761	1.12775	2.18518	20	3	21
Q00610	Clathrin heavy chain 1 OS=Homo sapiens OX=9606	CLTC	0.0843519	0.0288293	1.02018	0.971101	0.0998077	1.07163	0.25036	0.0709785	1.05043	73	92	1182
Q00688	Peptidyl-prolyl cis-trans isomerase FKBP3 OS=Homo sapiens OX=9606	FKBP3	0.158809	0.0558271	1.03945	1.1987	0.211665	1.15802	0.560211	0.155838	1.11407	45	7	125
Q00765	Receptor expression-enhancing protein 5 OS=Homo sapiens OX=9606	REEP5	0.396704	0.334435	1.26088	0.288294	0.289732	1.22241	0.078743	-0.0447038	0.969489	11	2	14
Q00796	Sorbitol dehydrogenase OS=Homo sapiens OX=9606	SORD	0.347551	0.183576	1.1357	0.386752	0.171175	1.12598	0.0358494	-0.0124013	0.991441	40	10	54
Q00839	Heterogeneous nuclear ribonucleoprotein U OS=Homo sapiens OX=9606	HNRNPU	0.692238	0.148329	1.10829	0.157207	0.0494792	1.03489	0.353366	-0.0988499	0.933777	44	30	509
Q01081	Splicing factor U2AF 35 kDa subunit OS=Homo sapiens OX=9606	U2AF1	0.0673692	-0.0495208	0.966257	0.114678	-0.041242	0.971818	0.0113917	0.00827885	1.00575	45	8	112
Q01082	Spectrin beta chain, non-erythrocytic 1 OS=Homo sapiens OX=9606	SPTBN1	0.0815486	-0.0378847	0.974082	0.187805	-0.069149	0.9532	0.0573809	-0.0312643	0.978562	37	61	344
Q01085	Nucleolysin TIAR OS=Homo sapiens OX=9606	TIAL1	2.05808	-0.782389	0.581403	1.50075	-0.49169	0.711191	1.37467	0.290699	1.22323	25	7	68
Q01105	Protein SET OS=Homo sapiens OX=9606	SET	1.22478	0.226464	1.16996	0.81672	0.176987	1.13052	0.270433	-0.0494763	0.966287	56	11	229
Q01130	Serine/arginine-rich splicing factor 2 OS=Homo sapiens OX=9606	SRSF2	1.72538	0.441082	1.35762	0.358985	0.066644	1.04728	1.32748	-0.374438	0.771406	19	4	86
Q01469	Fatty acid-binding protein 5 OS=Homo sapiens OX=9606	FABP5	1.67269	0.40146	1.32084	1.06198	0.315172	1.24416	0.302917	-0.0862881	0.941943	67	8	112
Q01518	Adenylyl cyclase-associated protein 1 OS=Homo sapiens OX=9606	CAP1	0.234091	-0.224078	0.856142	0.0756712	0.0849883	1.06068	1.0301	0.309067	1.23891	48	19	208
Q01581	Hydroxymethylglutaryl-CoA synthase, cytoplasmic OS=Homo sapiens OX=9606	HMGCS1	0.663713	-0.422661	0.746047	0.380989	0.156611	1.11467	1.1341	0.579272	1.49409	23	10	66
Q01650	Large neutral amino acids transporter small subunit 1 OS=Homo sapiens OX=9606	SLC7A5	0.0451719	0.209834	1.15655	0.136587	0.4478	1.36396	0.0723059	0.237967	1.17933	6	2	19
Q01780	Exosome component 10 OS=Homo sapiens OX=9606	EXOSC10	0.0323457	0.0988928	1.07095	0.109404	-0.29874	0.812962	0.131299	-0.397633	0.759103	15	10	48
Q01813	ATP-dependent 6-phosphofructokinase, platelet type OS=Homo sapiens OX=9606	PFKP	0.265806	0.198396	1.14742	0.32184	0.234182	1.17624	0.0661219	0.0357866	1.02512	29	16	132
Q01844	RNA-binding protein EWS OS=Homo sapiens OX=9606	EWSR1	0.537848	0.232184	1.17461	0.0926064	0.0540088	1.03815	0.398827	-0.178176	0.88382	14	6	84
Q02218	2-oxoglutarate dehydrogenase, mitochondrial OS=Homo sapiens OX=9606	OGDH	1.27839	-0.731252	0.602381	1.14736	-1.17791	0.44199	0.357689	-0.446663	0.733738	13	9	40
Q02252	Methylmalonate-semialdehyde dehydrogenase [acylating], mitochondrial OS=Homo sapiens OX=9606	ALDH6A1	0.31942	-0.102095	0.931679	2.40242	-0.534166	0.690558	1.69235	-0.432071	0.741197	19	8	30
Q02543	60S ribosomal protein L18a OS=Homo sapiens OX=9606	RPL18A	0.20226	-0.0836706	0.943654	0.941765	-0.373004	0.772173	1.40708	-0.289333	0.81828	45	10	105
Q02750	Dual specificity mitogen-activated protein kinase kinase 1 OS=Homo sapiens OX=9606	MAP2K1	0.187254	0.906911	1.87503	0.140561	-0.833931	0.560999	0.412238	-1.74084	0.299195	14	3	26
Q02790	Peptidyl-prolyl cis-trans isomerase FKBP4 OS=Homo sapiens OX=9606	FKBP4	0.586791	0.258608	1.19632	0.0615229	-0.0794868	0.946394	0.341859	-0.338095	0.791085	77	34	497
Q02818	Nucleobindin-1 OS=Homo sapiens OX=9606	NUCB1	0.262001	0.146917	1.1072	0.0343199	-0.0255903	0.982419	0.368008	-0.172508	0.887299	12	4	26
Q02878	60S ribosomal protein L6 OS=Homo sapiens OX=9606	RPL6	0.2506	-0.0362272	0.975202	0.713621	-0.578165	0.669815	0.66621	-0.541938	0.686848	40	12	192
Q02952	A-kinase anchor protein 12 OS=Homo sapiens OX=9606	AKAP12	0.655917	-0.963437	0.512834	1.35601	-1.01169	0.495966	0.0224943	-0.0482502	0.967109	37	35	262
Q02978	Mitochondrial 2-oxoglutarate/malate carrier protein OS=Homo sapiens OX=9606	SLC25A11	2.4566	-2.35296	0.195744	1.84788	-1.57666	0.335257	1.24205	0.776298	1.71273	17	4	26
Q03113	Guanine nucleotide-binding protein subunit alpha-12 OS=Homo sapiens OX=9606	GNA12	0.887395	1.60601	3.0441	0.655558	1.17286	2.25459	0.143071	-0.433151	0.740643	5	2	3
Q03252	Lamin-B2 OS=Homo sapiens OX=9606	LMNB2	0.0042994	0.00438881	1.00305	0.215651	0.162724	1.1194	0.220092	0.158335	1.116	43	26	241
Q04206	Transcription factor p65 OS=Homo sapiens OX=9606	RELA	0.991862	-1.63345	0.322316	0.822021	0.902268	1.869	1.45755	2.53572	5.79867	9	4	9
Q04323	UBX domain-containing protein 1 OS=Homo sapiens OX=9606	UBXN1	0.433007	-1.06938	0.476522	0.661951	-2.08006	0.236505	0.281388	-1.01068	0.496314	28	5	23
Q04446	1,4-alpha-glucan-branching enzyme OS=Homo sapiens OX=9606	GBE1	0.579214	-1.47159	0.360586	0.0224157	0.043869	1.03087	0.510456	1.51545	2.85889	5	3	12
Q04637	Eukaryotic translation initiation factor 4 gamma 1 OS=Homo sapiens OX=9606	EIF4G1	1.42825	-0.238142	0.847837	0.0850267	0.0268021	1.01875	1.13733	0.264944	1.20159	33	41	443
Q04760	Lactoylglutathione lyase OS=Homo sapiens OX=9606	GLO1	0.767376	0.261578	1.19879	0.853642	0.283375	1.21704	0.198948	0.0217975	1.01522	70	11	205
Q04837	Single-stranded DNA-binding protein, mitochondrial OS=Homo sapiens OX=9606	SSBP1	0.108863	0.0765791	1.05451	0.704092	-0.352903	0.783007	1.01202	-0.429482	0.742528	56	8	101
Q04917	14-3-3 protein eta OS=Homo sapiens OX=9606	YWHAH	0.0141592	0.0262995	1.0184	0.0484481	-0.0972036	0.934843	0.142107	-0.123503	0.917956	67	14	278
Q05048	Cleavage stimulation factor subunit 1 OS=Homo sapiens OX=9606	CSTF1	0.0812359	0.238508	1.17977	0.102461	0.297391	1.22892	0.043527	0.0588837	1.04166	28	8	36
Q05519	Serine/arginine-rich splicing factor 11 OS=Homo sapiens OX=9606	SRSF11	0.574159	1.33931	2.53031	0.354226	0.870726	1.82858	0.654712	-0.468588	0.722672	8	2	28
Q05639	Elongation factor 1-alpha 2 OS=Homo sapiens OX=9606	EEF1A2	0.0915111	-0.291946	0.8168	0.686867	-1.39565	0.380073	0.738084	-1.10371	0.465319	34	11	428
Q05682	Caldesmon OS=Homo sapiens OX=9606	CALD1	0.915939	-1.26218	0.416915	0.558719	-0.647141	0.638544	0.399475	0.615034	1.53159	17	9	67
Q06033	Inter-alpha-trypsin inhibitor heavy chain H3 OS=Homo sapiens OX=9606	ITIH3	0.363352	0.838357	1.78801	0.111747	-0.308948	0.80723	0.643731	-1.14731	0.451468	2	2	12
Q06124	Tyrosine-protein phosphatase non-receptor type 11 OS=Homo sapiens OX=9606	PTPN11	0.0252616	-0.0477346	0.967454	0.311564	0.653247	1.5727	0.330725	0.700981	1.62561	23	9	51
Q06203	Amidophosphoribosyltransferase OS=Homo sapiens OX=9606	PPAT	0.43855	0.336479	1.26267	0.735352	0.577749	1.49252	0.642961	0.24127	1.18203	41	13	88
Q06210	Glutamine--fructose-6-phosphate aminotransferase [isomerizing] 1 OS=Homo sapiens OX=9606	GFPT1	0.0518324	0.159339	1.11678	0.818756	-2.0521	0.241132	0.896159	-2.21144	0.215918	24	12	87
Q06265	Exosome complex component RRP45 OS=Homo sapiens OX=9606	EXOSC9	2.33392	-1.19167	0.437797	0.250309	-0.492443	0.71082	0.382929	0.699222	1.62363	15	5	24
Q06323	Proteasome activator complex subunit 1 OS=Homo sapiens OX=9606	PSME1	0.0125663	0.0358683	1.02517	0.470605	-0.464235	0.724855	0.199146	-0.500103	0.707056	39	8	63
Q06546	GA-binding protein alpha chain OS=Homo sapiens OX=9606	GABPA	2.28324	1.60616	3.04441	0.199798	0.201865	1.15018	1.46588	-1.4043	0.377802	13	3	19
Q06787	Synaptic functional regulator FMR1 OS=Homo sapiens OX=9606	FMR1	0.051554	-0.0659637	0.955307	0.287189	-0.148613	0.902117	0.0601101	-0.0826492	0.944322	3	2	8
Q06830	Peroxiredoxin-1 OS=Homo sapiens OX=9606	PRDX1	0.901267	0.101881	1.07317	1.08739	0.142785	1.10403	0.460333	0.0409047	1.02876	90	20	420
Q07020	60S ribosomal protein L18 OS=Homo sapiens OX=9606	RPL18	0.145097	-0.0457964	0.968755	0.308784	0.0896498	1.06411	1.07251	0.135446	1.09843	39	8	104
Q07021	Complement component 1 Q subcomponent-binding protein, mitochondrial OS=Homo sapiens OX=9606	C1QBP	2.69898	-0.537429	0.688997	1.40189	-0.265884	0.831689	2.11541	0.271545	1.2071	61	9	326
Q07065	Cytoskeleton-associated protein 4 OS=Homo sapiens OX=9606	CKAP4	0.203843	0.474309	1.38925	0.812915	1.30626	2.473	0.704388	0.831953	1.78009	36	18	191
Q07666	KH domain-containing, RNA-binding, signal transduction-associated protein 1 OS=Homo sapiens OX=9606	KHDRBS1	0.0698189	0.0108379	1.00754	0.812054	0.169094	1.12435	0.871189	0.158256	1.11594	15	6	86
Q07812	Apoptosis regulator BAX OS=Homo sapiens OX=9606	BAX	1.55858	-0.92613	0.526268	1.62963	-0.755035	0.592532	0.248864	0.171095	1.12591	30	4	26
Q07866	Kinesin light chain 1 OS=Homo sapiens OX=9606	KLC1	0.53378	-0.477182	0.71838	0.0914117	-0.147358	0.902903	0.259994	0.329824	1.25686	26	12	77
Q07955	Serine/arginine-rich splicing factor 1 OS=Homo sapiens OX=9606	SRSF1	0.0745118	0.0304473	1.02133	0.662454	-0.146764	0.903274	0.774182	-0.177211	0.884411	40	11	238
Q07960	Rho GTPase-activating protein 1 OS=Homo sapiens OX=9606	ARHGAP1	0.292214	-0.58329	0.66744	0.150354	0.327555	1.25488	0.989771	0.910845	1.88015	15	6	33
Q08170	Serine/arginine-rich splicing factor 4 OS=Homo sapiens OX=9606	SRSF4	0.455046	-0.838681	0.559154	0.290204	-0.491282	0.711392	0.124459	0.347399	1.27226	17	8	99
Q08209	Serine/threonine-protein phosphatase 2B catalytic subunit alpha isoform OS=Homo sapiens OX=9606	PPP3CA	1.5169	-1.1639	0.446304	0.00222119	0.0059557	1.00414	0.600309	1.16986	2.24989	12	5	18
Q08211	ATP-dependent RNA helicase A OS=Homo sapiens OX=9606	DHX9	0.660688	-0.345887	0.786824	0.154776	0.0515919	1.03641	0.854351	0.397479	1.3172	53	51	690
Q08257	Quinone oxidoreductase OS=Homo sapiens OX=9606	CRYZ	0.350994	-0.126835	0.915839	0.116711	0.0493774	1.03482	1.00327	0.176212	1.12991	29	6	40
Q08722	Leukocyte surface antigen CD47 OS=Homo sapiens OX=9606	CD47	0.516513	1.04855	2.06844	0.520734	1.00325	2.00451	0.0389524	-0.0452941	0.969092	3	1	8
Q08752	Peptidyl-prolyl cis-trans isomerase D OS=Homo sapiens OX=9606	PPID	0.00603089	0.00449276	1.00312	0.0230307	-0.029892	0.979494	0.0280963	-0.0343847	0.976448	42	11	62
Q08945	FACT complex subunit SSRP1 OS=Homo sapiens OX=9606	SSRP1	0.492465	-1.23893	0.423688	0.68837	-1.16907	0.444708	0.0182787	0.0698554	1.04961	26	14	127
Q08J23	RNA cytosine C(5)-methyltransferase NSUN2 OS=Homo sapiens OX=9606	NSUN2	1.07082	-0.636466	0.643287	1.83911	-0.921782	0.527857	0.704271	-0.285316	0.820562	50	25	202
Q09028	Histone-binding protein RBBP4 OS=Homo sapiens OX=9606	RBBP4	0.713521	0.206785	1.15411	1.07154	0.29428	1.22627	0.641427	0.0874949	1.06252	59	16	220
Q09161	Nuclear cap-binding protein subunit 1 OS=Homo sapiens OX=9606	NCBP1	0.191075	0.224923	1.16872	1.24417	1.20217	2.30086	0.736634	0.977247	1.96871	18	9	58
Q09666	Neuroblast differentiation-associated protein AHNAK OS=Homo sapiens OX=9606	AHNAK	0.198305	0.077117	1.05491	0.274647	-0.438976	0.737658	0.330511	-0.516093	0.699263	8	7	32
Q0IIM8	TBC1 domain family member 8B OS=Homo sapiens OX=9606	TBC1D8B	0.281808	0.748884	1.68049	0.279121	-1.06429	0.478207	0.705984	-1.81318	0.284564	1	2	13
Q0VDF9	Heat shock 70 kDa protein 14 OS=Homo sapiens OX=9606	HSPA14	0.603755	0.934994	1.91188	0.308377	0.541791	1.45578	0.241823	-0.393203	0.761437	24	7	49
Q10471	Polypeptide N-acetylgalactosaminyltransferase 2 OS=Homo sapiens OX=9606	GALNT2	0.866053	-1.1228	0.459203	0.525297	-0.934714	0.523146	0.132873	0.188083	1.13925	7	3	13
Q10472	Polypeptide N-acetylgalactosaminyltransferase 1 OS=Homo sapiens OX=9606	GALNT1	3.40922	2.13917	4.40509	0.477401	0.461485	1.37696	1.84035	-1.67769	0.312583	3	1	2
Q10567	AP-1 complex subunit beta-1 OS=Homo sapiens OX=9606	AP1B1	0.381363	0.070625	1.05017	2.8301	0.473193	1.38818	2.9029	0.402568	1.32186	32	23	166
Q12765	Secernin-1 OS=Homo sapiens OX=9606	SCRN1	1.20675	-0.764892	0.588497	0.444215	-0.52967	0.692713	0.19485	0.235222	1.17709	18	7	37
Q12769	Nuclear pore complex protein Nup160 OS=Homo sapiens OX=9606	NUP160	0.141224	0.30786	1.23787	0.0219772	0.0808066	1.05761	0.0544622	-0.227053	0.854378	4	4	8
Q12789	General transcription factor 3C polypeptide 1 OS=Homo sapiens OX=9606	GTF3C1	0.14095	0.401532	1.32091	0.363608	0.816165	1.76072	0.204553	0.414632	1.33296	3	3	9
Q12792	Twinfilin-1 OS=Homo sapiens OX=9606	TWF1	0.779783	0.977408	1.96893	0.498982	0.726409	1.65452	0.124495	-0.251	0.840314	13	3	20
Q12800	Alpha-globin transcription factor CP2 OS=Homo sapiens OX=9606	TFCP2	0.701354	1.22199	2.33269	0.914249	1.4978	2.82412	0.186018	0.275811	1.21067	9	3	11
Q12846	Syntaxin-4 OS=Homo sapiens OX=9606	STX4	0.864509	0.179669	1.13262	1.32037	0.161901	1.11876	0.0637113	-0.0177673	0.98776	15	3	9
Q12849	G-rich sequence factor 1 OS=Homo sapiens OX=9606	GRSF1	0.0533561	-0.0748227	0.949459	0.432646	0.53842	1.45238	0.47848	0.613243	1.52969	20	6	33
Q12874	Splicing factor 3A subunit 3 OS=Homo sapiens OX=9606	SF3A3	0.419989	0.125989	1.09126	2.02211	0.644848	1.56357	1.98721	0.518859	1.43282	48	18	152
Q12888	TP53-binding protein 1 OS=Homo sapiens OX=9606	TP53BP1	0.146014	0.177315	1.13078	0.0251142	0.0463127	1.03262	0.0963734	-0.131002	0.913197	6	6	23
Q12904	Aminoacyl tRNA synthase complex-interacting multifunctional protein 1 OS=Homo sapiens OX=9606	AIMP1	0.457307	0.30134	1.23229	0.0586137	0.0772921	1.05504	0.216611	-0.224048	0.85616	68	15	166
Q12905	Interleukin enhancer-binding factor 2 OS=Homo sapiens OX=9606	ILF2	0.637971	0.184892	1.13673	0.655336	0.224939	1.16873	0.174707	0.0400476	1.02815	75	17	219
Q12906	Interleukin enhancer-binding factor 3 OS=Homo sapiens OX=9606	ILF3	0.704266	-0.357441	0.780548	0.675383	-0.249265	0.841325	0.140972	0.108176	1.07786	54	37	459
Q12907	Vesicular integral-membrane protein VIP36 OS=Homo sapiens OX=9606	LMAN2	0.612253	0.221478	1.16593	0.572734	-0.39506	0.760458	1.10242	-0.616537	0.652234	44	12	114
Q12931	Heat shock protein 75 kDa, mitochondrial OS=Homo sapiens OX=9606	TRAP1	0.523504	0.204955	1.15265	0.0416131	-0.0291503	0.979997	0.413308	-0.234105	0.850212	45	23	279
Q12996	Cleavage stimulation factor subunit 3 OS=Homo sapiens OX=9606	CSTF3	0.355212	0.237337	1.17882	0.111772	-0.0869331	0.941522	1.82055	-0.324271	0.798702	14	7	50
Q13011	Delta(3,5)-Delta(2,4)-dienoyl-CoA isomerase, mitochondrial OS=Homo sapiens OX=9606	ECH1	1.17487	-0.813152	0.569137	0.565253	-0.711867	0.610529	0.059892	0.101284	1.07273	27	7	51
Q13045	Protein flightless-1 homolog OS=Homo sapiens OX=9606	FLII	0.00162493	-0.00612434	0.995764	0.497257	1.34096	2.5332	1.64513	1.34709	2.54398	9	8	40
Q13057	Bifunctional coenzyme A synthase OS=Homo sapiens OX=9606	COASY	0.152643	-0.567786	0.674651	0.0977824	0.263714	1.20057	0.249251	0.831499	1.77953	10	5	17
Q13085	Acetyl-CoA carboxylase 1 OS=Homo sapiens OX=9606	ACACA	0.0200986	-0.0407029	0.972181	0.0587981	0.123798	1.0896	0.123648	0.164501	1.12078	6	9	29
Q13098	COP9 signalosome complex subunit 1 OS=Homo sapiens OX=9606	GPS1	0.358916	-0.826618	0.56385	0.066633	-0.166309	0.89112	0.403744	0.660309	1.58042	32	10	84
Q13123	Protein Red OS=Homo sapiens OX=9606	IK	0.985029	-0.653846	0.635584	0.89722	-1.16364	0.446386	0.35898	-0.509791	0.702324	20	8	32
Q13126	S-methyl-5'-thioadenosine phosphorylase OS=Homo sapiens OX=9606	MTAP	0.895559	-2.12626	0.229051	0.507637	-1.2068	0.43323	0.554851	0.91946	1.89141	66	12	116
Q13144	Translation initiation factor eIF-2B subunit epsilon OS=Homo sapiens OX=9606	EIF2B5	0.341355	-0.508164	0.703116	0.298053	-0.514847	0.699867	0.00244459	-0.00668271	0.995379	4	2	17
Q13148	TAR DNA-binding protein 43 OS=Homo sapiens OX=9606	TARDBP	0.587256	-0.293873	0.815709	0.388295	-0.272791	0.827717	0.0262902	0.0210816	1.01472	42	11	124
Q13151	Heterogeneous nuclear ribonucleoprotein A0 OS=Homo sapiens OX=9606	HNRNPA0	0.781194	-0.256221	0.837278	1.32496	-0.391989	0.762078	0.46443	-0.135767	0.910186	46	10	118
Q13155	Aminoacyl tRNA synthase complex-interacting multifunctional protein 2 OS=Homo sapiens OX=9606	AIMP2	0.651625	0.271193	1.20681	0.208822	-0.266361	0.831414	0.464929	-0.537554	0.688938	39	9	85
Q13162	Peroxiredoxin-4 OS=Homo sapiens OX=9606	PRDX4	1.09655	0.358001	1.28165	1.11966	0.402976	1.32223	0.156401	0.0449756	1.03167	74	14	217
Q13164	Mitogen-activated protein kinase 7 OS=Homo sapiens OX=9606	MAPK7	0.442543	-0.415526	0.749746	0.908958	-0.877631	0.54426	0.360253	-0.462105	0.725926	14	7	41
Q13177	Serine/threonine-protein kinase PAK 2 OS=Homo sapiens OX=9606	PAK2	0.334877	0.443908	1.36028	0.121029	-0.214937	0.861584	0.530605	-0.658845	0.633385	32	9	78
Q13185	Chromobox protein homolog 3 OS=Homo sapiens OX=9606	CBX3	1.00728	-0.935379	0.522905	0.0610044	0.0530345	1.03744	1.29065	0.988413	1.984	36	5	74
Q13200	26S proteasome non-ATPase regulatory subunit 2 OS=Homo sapiens OX=9606	PSMD2	0.926687	0.451733	1.36768	0.716783	0.411678	1.33023	0.0995764	-0.0400546	0.972618	53	29	270
Q13242	Serine/arginine-rich splicing factor 9 OS=Homo sapiens OX=9606	SRSF9	0.0995496	0.0832787	1.05942	0.60466	-0.510621	0.70192	0.865998	-0.5939	0.66255	40	9	84
Q13243	Serine/arginine-rich splicing factor 5 OS=Homo sapiens OX=9606	SRSF5	0.211801	-0.121666	0.919126	0.843517	-0.367907	0.774906	0.364332	-0.246241	0.84309	23	4	42
Q13247	Serine/arginine-rich splicing factor 6 OS=Homo sapiens OX=9606	SRSF6	0.258521	-1.23615	0.424505	0.0361203	-0.127748	0.915259	0.237878	1.1084	2.15606	28	12	128
Q13257	Mitotic spindle assembly checkpoint protein MAD2A OS=Homo sapiens OX=9606	MAD2L1	0.262766	-0.22208	0.857328	0.814275	-0.518509	0.698093	0.315517	-0.296428	0.814266	28	6	75
Q13263	Transcription intermediary factor 1-beta OS=Homo sapiens OX=9606	TRIM28	0.695509	0.227681	1.17095	0.0802988	0.0361493	1.02537	0.778844	-0.191531	0.875676	41	21	295
Q13283	Ras GTPase-activating protein-binding protein 1 OS=Homo sapiens OX=9606	G3BP1	0.297883	-0.593734	0.662625	0.140394	-0.294309	0.815463	0.41867	0.299425	1.23065	50	15	181
Q13308	Inactive tyrosine-protein kinase 7 OS=Homo sapiens OX=9606	PTK7	0.192428	0.863171	1.81903	0.147168	-0.524673	0.695117	0.337245	-1.38784	0.382136	2	2	2
Q13310	Polyadenylate-binding protein 4 OS=Homo sapiens OX=9606	PABPC4	0.208928	-0.381525	0.767626	0.469164	0.570331	1.48486	0.638072	0.951856	1.93436	27	17	177
Q13347	Eukaryotic translation initiation factor 3 subunit I OS=Homo sapiens OX=9606	EIF3I	1.49254	0.377944	1.29949	1.38656	0.303092	1.23379	0.189665	-0.0748517	0.94944	82	19	241
Q13404	Ubiquitin-conjugating enzyme E2 variant 1 OS=Homo sapiens OX=9606	UBE2V1	0.0294579	0.0149056	1.01039	2.3598	0.560425	1.4747	1.46883	0.54552	1.45955	50	6	82
Q13409	Cytoplasmic dynein 1 intermediate chain 2 OS=Homo sapiens OX=9606	DYNC1I2	0.400475	0.259989	1.19747	0.596116	0.301525	1.23245	0.0397099	0.0415363	1.02921	35	13	110
Q13423	NAD(P) transhydrogenase, mitochondrial OS=Homo sapiens OX=9606	NNT	0.377959	0.348883	1.27357	0.0829885	-0.104615	0.930053	0.393397	-0.453498	0.73027	14	10	82
Q13428	Treacle protein OS=Homo sapiens OX=9606	TCOF1	0.434629	-0.236435	0.84884	0.879715	-0.713579	0.609805	0.640642	-0.477145	0.718398	22	22	200
Q13435	Splicing factor 3B subunit 2 OS=Homo sapiens OX=9606	SF3B2	0.250122	-0.174396	0.886138	2.44352	-1.02332	0.491983	1.42812	-0.848924	0.555199	40	28	220
Q13442	28 kDa heat- and acid-stable phosphoprotein OS=Homo sapiens OX=9606	PDAP1	0.0727455	0.054026	1.03816	0.196225	0.182172	1.13459	0.152627	0.128146	1.09289	36	6	72
Q13451	Peptidyl-prolyl cis-trans isomerase FKBP5 OS=Homo sapiens OX=9606	FKBP5	0.177281	0.153813	1.11251	0.317929	0.280018	1.21421	0.13881	0.126204	1.09142	14	4	32
Q13492	Phosphatidylinositol-binding clathrin assembly protein OS=Homo sapiens OX=9606	PICALM	0.407357	-0.412781	0.751174	0.286069	-0.128847	0.914562	0.260979	0.283933	1.21751	19	6	22
Q13501	Sequestosome-1 OS=Homo sapiens OX=9606	SQSTM1	0.0387335	-0.112116	0.92523	1.19841	1.26922	2.41032	0.608883	1.38134	2.6051	28	5	46
Q13505	Metaxin-1 OS=Homo sapiens OX=9606	MTX1	0.723737	1.34399	2.53852	1.03842	-1.15484	0.449117	1.30132	-2.49883	0.176921	9	3	20
Q13523	Serine/threonine-protein kinase PRP4 homolog OS=Homo sapiens OX=9606	PRPF4B	0.632333	0.906127	1.87401	0.752651	-0.863126	0.54976	1.63111	-1.76925	0.293361	2	2	15
Q13526	Peptidyl-prolyl cis-trans isomerase NIMA-interacting 1 OS=Homo sapiens OX=9606	PIN1	1.8309	-0.917338	0.529485	2.57646	-0.939413	0.521445	0.0372106	-0.022075	0.984815	58	6	63
Q13541	Eukaryotic translation initiation factor 4E-binding protein 1 OS=Homo sapiens OX=9606	EIF4EBP1	0.432163	0.303109	1.2338	0.0722828	-0.0982927	0.934138	0.432465	-0.401402	0.757122	49	4	47
Q13547	Histone deacetylase 1 OS=Homo sapiens OX=9606	HDAC1	0.00870667	-0.0221926	0.984735	0.394716	-0.902832	0.534836	0.351657	-0.880639	0.543127	21	8	92
Q13555	Calcium/calmodulin-dependent protein kinase type II subunit gamma OS=Homo sapiens OX=9606	CAMK2G	0.590472	0.668871	1.58983	0.244215	0.330544	1.25749	0.353515	-0.338328	0.790958	8	3	7
Q13557	Calcium/calmodulin-dependent protein kinase type II subunit delta OS=Homo sapiens OX=9606	CAMK2D	0.559183	1.70646	3.26359	2.09612	2.66015	6.32099	0.310965	0.95369	1.93682	17	5	24
Q13561	Dynactin subunit 2 OS=Homo sapiens OX=9606	DCTN2	0.129846	-0.166394	0.891067	0.698242	-0.725618	0.604738	1.23148	-0.559224	0.678667	38	11	90
Q13564	NEDD8-activating enzyme E1 regulatory subunit OS=Homo sapiens OX=9606	NAE1	0.680911	-1.34617	0.393334	0.345456	-0.285669	0.820361	0.508799	1.0605	2.08566	31	10	66
Q13573	SNW domain-containing protein 1 OS=Homo sapiens OX=9606	SNW1	0.585337	-1.52003	0.34868	1.02464	-2.15251	0.224921	0.187826	-0.632483	0.645065	26	10	62
Q13595	Transformer-2 protein homolog alpha OS=Homo sapiens OX=9606	TRA2A	0.492645	-0.366708	0.77555	0.604519	-0.134456	0.911013	0.294649	0.232252	1.17467	24	5	53
Q13610	Periodic tryptophan protein 1 homolog OS=Homo sapiens OX=9606	PWP1	0.0933357	-0.143768	0.905152	0.131956	-0.169583	0.8891	0.0262933	-0.0258147	0.982266	21	5	28
Q13616	Cullin-1 OS=Homo sapiens OX=9606	CUL1	0.538605	0.925423	1.89924	0.646475	-1.14096	0.453456	1.52418	-2.06639	0.238757	14	9	29
Q13618	Cullin-3 OS=Homo sapiens OX=9606	CUL3	0.63557	0.726135	1.6542	1.77713	1.37213	2.58852	0.466191	0.645991	1.56481	13	8	42
Q13620	Cullin-4B OS=Homo sapiens OX=9606	CUL4B	0.0656257	-0.111647	0.925531	0.289982	-0.737405	0.599817	0.238714	-0.625758	0.648079	20	16	83
Q13642	Four and a half LIM domains protein 1 OS=Homo sapiens OX=9606	FHL1	1.85377	0.390898	1.31121	0.155598	-0.202941	0.868778	0.526048	-0.593838	0.662578	40	10	110
Q13685	Angio-associated migratory cell protein OS=Homo sapiens OX=9606	AAMP	0.943734	0.78679	1.72523	0.0448462	0.0758073	1.05395	0.707229	-0.710983	0.610904	17	6	53
Q13765	Nascent polypeptide-associated complex subunit alpha OS=Homo sapiens OX=9606	NACA	0.717353	0.348774	1.27348	1.26254	0.554813	1.46898	0.629497	0.206039	1.15352	33	5	97
Q13813	Spectrin alpha chain, non-erythrocytic 1 OS=Homo sapiens OX=9606	SPTAN1	1.50038	-0.285918	0.82022	1.08928	-0.192499	0.875089	0.655165	0.0934184	1.0669	38	75	480
Q13823	Nucleolar GTP-binding protein 2 OS=Homo sapiens OX=9606	GNL2	0.3919	-0.484515	0.714738	1.72964	0.543236	1.45724	0.939902	1.02775	2.03884	2	1	4
Q13838	Spliceosome RNA helicase DDX39B OS=Homo sapiens OX=9606	DDX39B	0.0816117	0.0625639	1.04432	0.166891	0.114965	1.08295	0.0983318	0.0524015	1.03699	75	24	337
Q13867	Bleomycin hydrolase OS=Homo sapiens OX=9606	BLMH	0.582935	-0.23314	0.850781	0.0459505	-0.0341733	0.976591	0.449581	0.198966	1.14788	27	8	75
Q13868	Exosome complex component RRP4 OS=Homo sapiens OX=9606	EXOSC2	0.112674	0.296998	1.22859	0.207137	0.484036	1.39865	0.150112	0.187038	1.13842	16	4	25
Q13885	Tubulin beta-2A chain OS=Homo sapiens OX=9606	TUBB2A	0.527742	0.84444	1.79557	0.312958	0.560973	1.47526	0.30117	-0.283467	0.821614	73	25	1341
Q13907	Isopentenyl-diphosphate Delta-isomerase 1 OS=Homo sapiens OX=9606	IDI1	0.0448337	0.0779572	1.05552	0.120885	-0.156007	0.897506	0.190238	-0.233964	0.850295	59	9	95
Q14008	Cytoskeleton-associated protein 5 OS=Homo sapiens OX=9606	CKAP5	0.136979	0.0398862	1.02803	0.589509	0.115855	1.08362	0.472223	0.0759687	1.05407	20	27	163
Q14011	Cold-inducible RNA-binding protein OS=Homo sapiens OX=9606	CIRBP	1.06279	-0.267126	0.830973	1.57079	-0.385503	0.765512	0.320666	-0.118377	0.921223	38	5	44
Q14019	Coactosin-like protein OS=Homo sapiens OX=9606	COTL1	0.683106	0.436946	1.35374	0.834975	0.484796	1.39939	0.0635411	0.0478497	1.03372	50	5	30
Q14061	Cytochrome c oxidase copper chaperone OS=Homo sapiens OX=9606	COX17	0.0399141	0.0547098	1.03865	0.315248	0.175379	1.12926	0.0987858	0.12067	1.08724	79	4	43
Q14103	Heterogeneous nuclear ribonucleoprotein D0 OS=Homo sapiens OX=9606	HNRNPD	2.06443	-0.17381	0.886498	0.344553	0.0409298	1.02878	2.38818	0.21474	1.16049	37	14	242
Q14108	Lysosome membrane protein 2 OS=Homo sapiens OX=9606	SCARB2	0.210904	0.163797	1.12023	0.490528	0.468502	1.38367	0.378341	0.304705	1.23517	11	3	17
Q14126	Desmoglein-2 OS=Homo sapiens OX=9606	DSG2	1.36242	2.24483	4.7398	0.934839	1.32042	2.49738	0.608163	-0.92441	0.526896	15	10	80
Q14137	Ribosome biogenesis protein BOP1 OS=Homo sapiens OX=9606	BOP1	0.0205159	-0.0590353	0.959906	0.770356	1.08247	2.11766	0.584799	1.1415	2.20611	21	9	59
Q14141	Septin-6 OS=Homo sapiens OX=9606	SEPTIN6	2.20231	1.19387	2.28766	0.158249	-0.235785	0.849223	1.17174	-1.42966	0.371219	32	10	80
Q14151	Scaffold attachment factor B2 OS=Homo sapiens OX=9606	SAFB2	0.523404	0.527577	1.44151	0.31034	0.313742	1.24293	0.322017	-0.213836	0.862242	11	7	57
Q14152	Eukaryotic translation initiation factor 3 subunit A OS=Homo sapiens OX=9606	EIF3A	0.203201	-0.40974	0.752759	0.0819293	-0.178578	0.883573	0.085034	0.231161	1.17378	34	45	422
Q14157	Ubiquitin-associated protein 2-like OS=Homo sapiens OX=9606	UBAP2L	0.385939	-1.27479	0.413285	0.0978822	0.14254	1.10385	0.410249	1.41733	2.67091	28	17	187
Q14165	Malectin OS=Homo sapiens OX=9606	MLEC	0.49784	-0.477303	0.718319	0.00037189	-0.000351906	0.999756	0.561609	0.476951	1.3918	35	9	42
Q14166	Tubulin--tyrosine ligase-like protein 12 OS=Homo sapiens OX=9606	TTLL12	0.696069	-0.29557	0.81475	0.944611	-0.462291	0.725833	0.245388	-0.16672	0.890866	39	14	76
Q14181	DNA polymerase alpha subunit B OS=Homo sapiens OX=9606	POLA2	0.122558	0.296702	1.22833	0.364414	0.519509	1.43347	0.0832097	0.222807	1.167	9	3	11
Q14194	Dihydropyrimidinase-related protein 1 OS=Homo sapiens OX=9606	CRMP1	0.155544	-0.453054	0.730495	0.622939	0.951181	1.93345	0.709455	1.40424	2.64677	9	3	14
Q14197	Peptidyl-tRNA hydrolase ICT1, mitochondrial OS=Homo sapiens OX=9606	MRPL58	0.0966924	-0.276899	0.825363	0.362034	0.720627	1.6479	0.594481	0.997526	1.99657	11	2	16
Q14203	Dynactin subunit 1 OS=Homo sapiens OX=9606	DCTN1	0.225177	-0.272994	0.8276	0.0462383	-0.0407921	0.972121	0.168153	0.232202	1.17463	30	26	146
Q14204	Cytoplasmic dynein 1 heavy chain 1 OS=Homo sapiens OX=9606	DYNC1H1	0.651226	0.157308	1.1152	0.635409	0.118112	1.08531	0.159566	-0.0391963	0.973197	41	146	1202
Q14232	Translation initiation factor eIF-2B subunit alpha OS=Homo sapiens OX=9606	EIF2B1	0.232711	0.542186	1.45618	0.0790323	0.200749	1.14929	0.419189	-0.341437	0.789255	31	5	28
Q14247	Src substrate cortactin OS=Homo sapiens OX=9606	CTTN	0.164149	0.0767857	1.05467	0.229145	0.0918706	1.06575	0.0490338	0.0150849	1.01051	40	16	161
Q14254	Flotillin-2 OS=Homo sapiens OX=9606	FLOT2	0.542421	-0.435207	0.739588	1.35394	-0.670671	0.628214	0.3262	-0.235465	0.849411	9	3	6
Q14257	Reticulocalbin-2 OS=Homo sapiens OX=9606	RCN2	0.452917	-0.460745	0.726611	0.534083	-1.3524	0.391639	0.340106	-0.891658	0.538994	42	10	86
Q14258	E3 ubiquitin/ISG15 ligase TRIM25 OS=Homo sapiens OX=9606	TRIM25	1.10491	-0.941889	0.520551	0.0149669	0.0431251	1.03034	0.492775	0.985014	1.97933	5	2	9
Q14315	Filamin-C OS=Homo sapiens OX=9606	FLNC	0.474412	0.769809	1.70504	0.0388095	-0.0623169	0.957725	0.790588	-0.832126	0.561701	34	61	445
Q14318	Peptidyl-prolyl cis-trans isomerase FKBP8 OS=Homo sapiens OX=9606	FKBP8	1.1455	1.602	3.03563	0.172307	0.406829	1.32577	0.803892	-1.19517	0.436736	8	2	17
Q14320	Protein FAM50A OS=Homo sapiens OX=9606	FAM50A	1.02289	-0.606977	0.656571	0.818464	-0.496277	0.708934	0.10223	0.1107	1.07975	25	7	80
Q14353	Guanidinoacetate N-methyltransferase OS=Homo sapiens OX=9606	GAMT	0.895204	1.94844	3.85956	0.601634	1.3677	2.58059	0.935441	-0.580737	0.668622	18	2	13
Q14444	Caprin-1 OS=Homo sapiens OX=9606	CAPRIN1	3.35132	1.05438	2.07683	4.30356	1.59982	3.03105	2.51415	0.545433	1.45946	17	11	104
Q14498	RNA-binding protein 39 OS=Homo sapiens OX=9606	RBM39	0.452394	-0.411283	0.751954	1.68005	-0.628337	0.646922	0.19894	-0.217054	0.860321	29	12	109
Q14566	DNA replication licensing factor MCM6 OS=Homo sapiens OX=9606	MCM6	0.212627	0.167358	1.123	0.123002	0.0924098	1.06615	0.0777277	-0.074948	0.949376	43	28	246
Q14624	Inter-alpha-trypsin inhibitor heavy chain H4 OS=Homo sapiens OX=9606	ITIH4	0.304988	-0.833596	0.561129	0.206178	-0.784249	0.580654	0.0110862	0.049347	1.0348	1	1	20
Q14657	EKC/KEOPS complex subunit LAGE3 OS=Homo sapiens OX=9606	LAGE3	0.192764	0.329189	1.25631	0.206357	0.411734	1.33028	0.0525778	0.082545	1.05888	16	1	13
Q14671	Pumilio homolog 1 OS=Homo sapiens OX=9606	PUM1	0.6394	-0.975199	0.50867	0.291948	-0.38313	0.766772	0.322967	0.592069	1.50741	7	6	44
Q14677	Clathrin interactor 1 OS=Homo sapiens OX=9606	CLINT1	1.08625	0.494173	1.40851	1.42146	0.66463	1.58516	0.672751	0.170457	1.12542	15	8	70
Q14683	Structural maintenance of chromosomes protein 1A OS=Homo sapiens OX=9606	SMC1A	0.297957	-0.233788	0.850399	0.117506	0.0984281	1.07061	0.422462	0.332216	1.25895	31	31	191
Q14684	Ribosomal RNA processing protein 1 homolog B OS=Homo sapiens OX=9606	RRP1B	0.795906	-0.201482	0.869657	0.645643	-0.37499	0.771111	0.262678	-0.173508	0.886684	36	15	118
Q14690	Protein RRP5 homolog OS=Homo sapiens OX=9606	PDCD11	0.656892	1.02174	2.03037	1.16458	1.54235	2.91269	0.604795	0.520612	1.43456	4	4	16
Q14694	Ubiquitin carboxyl-terminal hydrolase 10 OS=Homo sapiens OX=9606	USP10	0.0988784	-0.20308	0.868694	1.38372	-1.09244	0.468969	0.479524	-0.889355	0.539855	18	8	36
Q14696	LRP chaperone MESD OS=Homo sapiens OX=9606	MESD	0.40686	-0.64067	0.641415	0.48385	-0.826932	0.563727	0.06973	-0.186262	0.87888	32	6	51
Q14697	Neutral alpha-glucosidase AB OS=Homo sapiens OX=9606	GANAB	0.836445	-0.410646	0.752286	1.02851	-0.321068	0.800477	0.155763	0.0895777	1.06406	64	43	469
Q14738	Serine/threonine-protein phosphatase 2A 56 kDa regulatory subunit delta isoform OS=Homo sapiens OX=9606	PPP2R5D	0.647873	-1.5064	0.351988	1.54564	-1.22393	0.428115	0.0971851	0.282472	1.21628	2	1	7
Q14739	Delta(14)-sterol reductase LBR OS=Homo sapiens OX=9606	LBR	0.762877	-0.506773	0.703795	0.813118	-0.618382	0.651401	0.121614	-0.11161	0.925555	17	8	62
Q14839	Chromodomain-helicase-DNA-binding protein 4 OS=Homo sapiens OX=9606	CHD4	0.470205	-0.612207	0.654195	0.619689	-0.914273	0.530611	0.14302	-0.302066	0.81109	19	22	173
Q14847	LIM and SH3 domain protein 1 OS=Homo sapiens OX=9606	LASP1	0.00888973	-0.0121492	0.991614	0.856232	-1.47303	0.360224	0.7887	-1.46088	0.363271	35	6	46
Q14919	Dr1-associated corepressor OS=Homo sapiens OX=9606	DRAP1	0.460295	-0.280327	0.823404	2.0295	-0.7418	0.597993	0.898056	-0.461473	0.726245	22	3	33
Q14974	Importin subunit beta-1 OS=Homo sapiens OX=9606	KPNB1	0.714552	-0.0781158	0.947294	1.38871	-0.220773	0.858106	0.966687	-0.142657	0.905849	61	37	481
Q14978	Nucleolar and coiled-body phosphoprotein 1 OS=Homo sapiens OX=9606	NOLC1	1.2708	-0.516969	0.698838	2.24057	-1.67151	0.313924	1.78337	-1.15455	0.449208	20	10	96
Q14980	Nuclear mitotic apparatus protein 1 OS=Homo sapiens OX=9606	NUMA1	0.362703	-0.158331	0.896061	0.0230995	-0.0596434	0.959501	0.0384997	0.0986875	1.0708	16	22	113
Q14C86	GTPase-activating protein and VPS9 domain-containing protein 1 OS=Homo sapiens OX=9606	GAPVD1	0.438065	-0.789144	0.578687	0.904581	-0.342827	0.788495	0.226451	0.446317	1.36256	10	10	32
Q15003	Condensin complex subunit 2 OS=Homo sapiens OX=9606	NCAPH	1.98248	-0.724385	0.605255	1.05064	-0.352856	0.783032	1.58284	0.371528	1.29372	28	13	105
Q15005	Signal peptidase complex subunit 2 OS=Homo sapiens OX=9606	SPCS2	0.290871	-0.421157	0.746826	0.974323	-1.37883	0.38453	0.501634	-0.957674	0.514887	16	3	26
Q15008	26S proteasome non-ATPase regulatory subunit 6 OS=Homo sapiens OX=9606	PSMD6	0.225432	-0.271048	0.828718	0.642664	-0.542484	0.686588	0.407569	-0.271436	0.828494	44	17	146
Q15018	BRISC complex subunit Abraxas 2 OS=Homo sapiens OX=9606	ABRAXAS2	1.08942	2.42274	5.36187	0.584037	1.34316	2.53706	1.66093	-1.07958	0.473167	3	1	14
Q15019	Septin-2 OS=Homo sapiens OX=9606	SEPTIN2	0.373389	-0.326586	0.797421	0.169531	-0.225599	0.85524	0.102199	0.100987	1.07251	49	13	96
Q15020	Squamous cell carcinoma antigen recognized by T-cells 3 OS=Homo sapiens OX=9606	SART3	0.256971	-0.256214	0.837283	0.601984	-0.790542	0.578127	0.516285	-0.534329	0.69048	17	9	36
Q15021	Condensin complex subunit 1 OS=Homo sapiens OX=9606	NCAPD2	0.0989389	-0.0826066	0.94435	0.305525	-0.383599	0.766523	0.228948	-0.300993	0.811694	26	21	130
Q15024	Exosome complex component RRP42 OS=Homo sapiens OX=9606	EXOSC7	0.410546	0.518287	1.43225	0.316731	0.448096	1.36424	0.0626458	-0.0701911	0.952512	14	3	24
Q15029	116 kDa U5 small nuclear ribonucleoprotein component OS=Homo sapiens OX=9606	EFTUD2	0.212843	-0.314663	0.804039	0.185757	-0.275598	0.826108	0.101362	0.039065	1.02745	64	39	341
Q15031	Probable leucine--tRNA ligase, mitochondrial OS=Homo sapiens OX=9606	LARS2	0.519886	-0.792887	0.577188	0.0786897	-0.0814266	0.945123	0.522546	0.711461	1.63746	3	3	8
Q15041	ADP-ribosylation factor-like protein 6-interacting protein 1 OS=Homo sapiens OX=9606	ARL6IP1	0.136652	-0.0588093	0.960056	0.0906632	-0.0326913	0.977595	0.0545484	0.026118	1.01827	4	1	15
Q15043	Metal cation symporter ZIP14 OS=Homo sapiens OX=9606	SLC39A14	0.17383	-0.182107	0.881415	0.102824	0.136662	1.09936	0.469513	0.318769	1.24727	4	1	8
Q15046	Lysine--tRNA ligase OS=Homo sapiens OX=9606	KARS1	0.51451	-0.911912	0.53148	1.37149	-0.726646	0.604307	0.0844851	0.185266	1.13703	41	20	211
Q15050	Ribosome biogenesis regulatory protein homolog OS=Homo sapiens OX=9606	RRS1	0.36762	0.938883	1.91704	0.244436	0.67736	1.59921	0.150742	-0.261523	0.834207	10	3	12
Q15054	DNA polymerase delta subunit 3 OS=Homo sapiens OX=9606	POLD3	0.76152	-1.28403	0.410647	0.151682	-0.24446	0.844131	0.632711	1.03957	2.05561	10	4	36
Q15056	Eukaryotic translation initiation factor 4H OS=Homo sapiens OX=9606	EIF4H	0.988844	0.187257	1.1386	1.26404	0.181007	1.13367	0.0321361	-0.00625006	0.995677	42	7	85
Q15061	WD repeat-containing protein 43 OS=Homo sapiens OX=9606	WDR43	0.479031	-0.961656	0.513467	0.624694	1.51573	2.85944	1.66285	2.47739	5.56888	3	2	12
Q15067	Peroxisomal acyl-coenzyme A oxidase 1 OS=Homo sapiens OX=9606	ACOX1	0.456718	0.964338	1.95117	0.281986	0.672205	1.59351	0.235086	-0.292132	0.816694	6	2	10
Q15075	Early endosome antigen 1 OS=Homo sapiens OX=9606	EEA1	0.733443	0.651217	1.57049	1.47775	-0.753256	0.593263	1.74299	-1.40447	0.377756	6	6	20
Q15084	Protein disulfide-isomerase A6 OS=Homo sapiens OX=9606	PDIA6	0.123568	0.0809031	1.05768	0.0334399	-0.0237427	0.983678	1.44617	-0.104646	0.930033	43	17	262
Q15102	Platelet-activating factor acetylhydrolase IB subunit gamma OS=Homo sapiens OX=9606	PAFAH1B3	0.128352	-0.0406478	0.972218	0.183308	0.0964642	1.06915	0.293503	0.137112	1.0997	51	7	68
Q15121	Astrocytic phosphoprotein PEA-15 OS=Homo sapiens OX=9606	PEA15	0.335506	-0.298627	0.813026	0.462352	0.253363	1.19198	0.76007	0.55199	1.46611	33	3	19
Q15125	3-beta-hydroxysteroid-Delta(8),Delta(7)-isomerase OS=Homo sapiens OX=9606	EBP	0.0476886	0.031635	1.02217	0.865168	-0.737466	0.599792	1.01546	-0.769101	0.586783	13	2	8
Q15126	Phosphomevalonate kinase OS=Homo sapiens OX=9606	PMVK	1.81039	1.81476	3.51801	0.27146	-0.742229	0.597815	1.09873	-2.55699	0.16993	11	2	15
Q15149	Plectin OS=Homo sapiens OX=9606	PLEC	0.195769	-0.565338	0.675797	1.8804	1.22221	2.33304	0.749986	1.78755	3.45228	1	6	6
Q15155	Nodal modulator 1 OS=Homo sapiens OX=9606	NOMO1	0.151484	-0.264189	0.832666	0.215505	-0.578692	0.66957	0.0941269	-0.314503	0.804128	7	5	26
Q15181	Inorganic pyrophosphatase OS=Homo sapiens OX=9606	PPA1	0.500021	-0.209715	0.864708	0.423308	0.142499	1.10382	0.699106	0.352213	1.27652	75	16	337
Q15185	Prostaglandin E synthase 3 OS=Homo sapiens OX=9606	PTGES3	0.736569	0.127245	1.09221	0.435216	0.0603701	1.04273	0.422659	-0.0668745	0.954704	61	10	159
Q15233	Non-POU domain-containing octamer-binding protein OS=Homo sapiens OX=9606	NONO	0.879083	-0.627092	0.64748	0.623013	-0.287105	0.819545	0.414829	0.339987	1.26575	51	17	266
Q15257	Serine/threonine-protein phosphatase 2A activator OS=Homo sapiens OX=9606	PTPA	0.100022	-0.1041	0.930385	0.739856	-0.593581	0.662696	0.772576	-0.489481	0.712281	16	4	28
Q15287	RNA-binding protein with serine-rich domain 1 OS=Homo sapiens OX=9606	RNPS1	0.531175	0.64424	1.56292	0.632413	0.854107	1.80764	0.158513	0.209867	1.15658	18	3	26
Q15293	Reticulocalbin-1 OS=Homo sapiens OX=9606	RCN1	1.14633	-0.887075	0.540709	0.349351	-0.233086	0.850813	0.968952	0.653989	1.57351	67	16	149
Q15334	Lethal(2) giant larvae protein homolog 1 OS=Homo sapiens OX=9606	LLGL1	1.12548	-1.03641	0.487538	0.59941	-1.21613	0.430436	0.0646401	-0.179714	0.882878	21	12	61
Q15363	Transmembrane emp24 domain-containing protein 2 OS=Homo sapiens OX=9606	TMED2	1.17185	-0.225431	0.855339	2.30007	-0.481755	0.716106	1.18656	-0.256324	0.837219	11	2	17
Q15365	Poly(rC)-binding protein 1 OS=Homo sapiens OX=9606	PCBP1	0.514109	0.124964	1.09048	1.00352	0.270124	1.20591	0.898988	0.14516	1.10585	70	15	273
Q15366	Poly(rC)-binding protein 2 OS=Homo sapiens OX=9606	PCBP2	0.692301	0.285566	1.21889	0.0018951	-0.000324249	0.999775	0.671449	-0.28589	0.820235	50	12	241
Q15369	Elongin-C OS=Homo sapiens OX=9606	ELOC	0.0206365	0.0538425	1.03803	0.213796	0.315495	1.24444	0.133367	0.261652	1.19885	67	4	52
Q15370	Elongin-B OS=Homo sapiens OX=9606	ELOB	0.286958	0.183798	1.13587	1.06644	0.52988	1.44381	1.40235	0.346082	1.2711	46	5	52
Q15388	Mitochondrial import receptor subunit TOM20 homolog OS=Homo sapiens OX=9606	TOMM20	0.588842	-1.12277	0.45921	0.591649	-0.294277	0.815481	0.414549	0.828498	1.77584	23	2	17
Q15393	Splicing factor 3B subunit 3 OS=Homo sapiens OX=9606	SF3B3	1.07411	0.236595	1.17821	2.13966	0.384494	1.3054	0.68453	0.147899	1.10796	37	30	332
Q15404	Ras suppressor protein 1 OS=Homo sapiens OX=9606	RSU1	0.0271535	-0.0188125	0.987045	0.799576	-0.558681	0.678923	0.820447	-0.539868	0.687834	3	1	8
Q15417	Calponin-3 OS=Homo sapiens OX=9606	CNN3	0.217412	0.236376	1.17803	0.359533	0.326998	1.2544	0.155692	0.0906223	1.06483	55	14	102
Q15424	Scaffold attachment factor B1 OS=Homo sapiens OX=9606	SAFB	0.124498	0.10217	1.07339	0.371367	-0.283917	0.821358	1.20268	-0.386086	0.765203	21	13	101
Q15427	Splicing factor 3B subunit 4 OS=Homo sapiens OX=9606	SF3B4	0.398051	0.673759	1.59522	0.0992388	-0.243786	0.844526	0.823092	-0.917545	0.529409	22	5	44
Q15428	Splicing factor 3A subunit 2 OS=Homo sapiens OX=9606	SF3A2	1.16794	-0.469904	0.722013	0.649283	-0.48267	0.715652	0.0142082	-0.0127665	0.99119	22	9	72
Q15435	Protein phosphatase 1 regulatory subunit 7 OS=Homo sapiens OX=9606	PPP1R7	2.55964	0.816593	1.76124	3.06126	1.07472	2.10631	1.51074	0.258126	1.19592	36	10	66
Q15436	Protein transport protein Sec23A OS=Homo sapiens OX=9606	SEC23A	0.265806	-0.43557	0.739401	0.159754	-0.212997	0.862743	0.12818	0.222573	1.16681	23	12	101
Q15437	Protein transport protein Sec23B OS=Homo sapiens OX=9606	SEC23B	1.00109	-1.60223	0.329367	0.111109	-0.201113	0.869879	0.750132	1.40112	2.64107	6	4	26
Q15459	Splicing factor 3A subunit 1 OS=Homo sapiens OX=9606	SF3A1	0.113626	-0.142884	0.905707	0.280997	-0.295552	0.814761	0.175528	-0.152668	0.899585	42	25	210
Q15532	Protein SSXT OS=Homo sapiens OX=9606	SS18	0.411936	1.07821	2.11142	1.19906	2.1174	4.33912	0.563295	1.03919	2.05507	4	1	8
Q15554	Telomeric repeat-binding factor 2 OS=Homo sapiens OX=9606	TERF2	0.0813097	-0.265735	0.831775	0.0167842	0.052537	1.03709	0.105644	0.318272	1.24684	2	1	1
Q15555	Microtubule-associated protein RP/EB family member 2 OS=Homo sapiens OX=9606	MAPRE2	0.202097	0.177089	1.1306	0.399633	-0.557601	0.679431	0.617108	-0.73469	0.600947	30	7	56
Q15631	Translin OS=Homo sapiens OX=9606	TSN	0.941624	-0.371817	0.772808	1.39002	-1.0737	0.475099	0.830386	-0.701883	0.614769	59	7	89
Q15637	Splicing factor 1 OS=Homo sapiens OX=9606	SF1	0.66841	0.115364	1.08325	1.19428	-0.189453	0.876938	2.72397	-0.304817	0.809545	27	12	142
Q15645	Pachytene checkpoint protein 2 homolog OS=Homo sapiens OX=9606	TRIP13	0.335597	-0.893788	0.538199	0.60977	-1.118	0.460733	0.101018	-0.224208	0.856065	26	9	47
Q15654	Thyroid receptor-interacting protein 6 OS=Homo sapiens OX=9606	TRIP6	2.34141	-2.74107	0.149574	0.699482	-2.38233	0.191799	0.078088	0.358741	1.28231	18	5	17
Q15691	Microtubule-associated protein RP/EB family member 1 OS=Homo sapiens OX=9606	MAPRE1	1.33932	-0.277721	0.824893	0.845683	-0.229241	0.853084	0.232135	0.0484804	1.03418	70	14	143
Q15717	ELAV-like protein 1 OS=Homo sapiens OX=9606	ELAVL1	0.206568	0.0651089	1.04616	0.250883	0.0852858	1.0609	0.0623521	0.0201769	1.01408	53	14	225
Q15738	Sterol-4-alpha-carboxylate 3-dehydrogenase, decarboxylating OS=Homo sapiens OX=9606	NSDHL	0.4818	-0.456397	0.728804	0.661158	-0.607188	0.656475	0.230059	-0.150791	0.900757	42	11	117
Q15750	TGF-beta-activated kinase 1 and MAP3K7-binding protein 1 OS=Homo sapiens OX=9606	TAB1	0.200597	-0.225078	0.855549	0.340242	-0.543598	0.686058	0.209788	-0.31852	0.801892	9	3	15
Q15758	Neutral amino acid transporter B(0) OS=Homo sapiens OX=9606	SLC1A5	0.81127	-0.608607	0.65583	0.304032	-0.308231	0.807632	0.217875	0.300377	1.23147	14	6	78
Q15773	Myeloid leukemia factor 2 OS=Homo sapiens OX=9606	MLF2	0.499432	1.50712	2.84243	0.560424	1.79631	3.4733	0.0685696	0.289184	1.22195	8	2	11
Q15785	Mitochondrial import receptor subunit TOM34 OS=Homo sapiens OX=9606	TOMM34	0.00192866	0.00164	1.00114	0.859712	-0.299683	0.812431	0.467145	-0.301323	0.811508	40	9	68
Q15813	Tubulin-specific chaperone E OS=Homo sapiens OX=9606	TBCE	0.443277	-0.178594	0.883564	0.165583	-0.0868009	0.941608	0.181197	0.0917934	1.06569	24	9	74
Q15814	Tubulin-specific chaperone C OS=Homo sapiens OX=9606	TBCC	0.0153238	-0.00822099	0.994318	0.273214	0.288727	1.22156	0.260637	0.296948	1.22854	3	1	1
Q15819	Ubiquitin-conjugating enzyme E2 variant 2 OS=Homo sapiens OX=9606	UBE2V2	0.108198	0.0993506	1.07129	1.38948	0.380943	1.30219	0.336471	0.281592	1.21554	59	7	95
Q15833	Syntaxin-binding protein 2 OS=Homo sapiens OX=9606	STXBP2	1.0896	2.1811	4.535	0.926759	1.86485	3.64229	0.448718	-0.316256	0.803151	3	1	1
Q15836	Vesicle-associated membrane protein 3 OS=Homo sapiens OX=9606	VAMP3	0.270999	0.562572	1.4769	0.257066	0.614377	1.5309	0.0330919	0.0518049	1.03656	40	4	72
Q15843	NEDD8 OS=Homo sapiens OX=9606	NEDD8	0.722406	-0.375259	0.770967	0.022546	0.0153195	1.01068	0.843044	0.390578	1.31092	35	3	21
Q15907	Ras-related protein Rab-11B OS=Homo sapiens OX=9606	RAB11B	0.0425619	-0.0266914	0.981669	0.291277	-0.206554	0.866605	0.213409	-0.179863	0.882787	50	10	110
Q15942	Zyxin OS=Homo sapiens OX=9606	ZYX	1.10575	0.753585	1.68598	1.16202	0.781683	1.71913	0.0465905	0.0280972	1.01967	24	8	81
Q16134	Electron transfer flavoprotein-ubiquinone oxidoreductase, mitochondrial OS=Homo sapiens OX=9606	ETFDH	1.29162	1.88347	3.68961	0.13922	0.31648	1.24529	1.29487	-1.56699	0.337512	2	1	2
Q16181	Septin-7 OS=Homo sapiens OX=9606	SEPTIN7	0.027861	-0.128683	0.914666	0.360933	0.173688	1.12794	0.068197	0.302371	1.23317	46	14	140
Q16186	Proteasomal ubiquitin receptor ADRM1 OS=Homo sapiens OX=9606	ADRM1	0.373505	0.431389	1.34853	0.365535	0.436956	1.35374	0.00573316	0.0055666	1.00387	20	7	65
Q16204	Coiled-coil domain-containing protein 6 OS=Homo sapiens OX=9606	CCDC6	0.310045	0.918595	1.89027	1.33904	2.56098	5.90109	0.532304	1.64239	3.12182	7	3	35
Q16222	UDP-N-acetylhexosamine pyrophosphorylase OS=Homo sapiens OX=9606	UAP1	0.340254	-0.227408	0.854168	0.306406	-0.224869	0.855672	0.00210255	0.00253836	1.00176	21	9	51
Q16352	Alpha-internexin OS=Homo sapiens OX=9606	INA	0.0438739	0.0394751	1.02774	0.122334	-0.211108	0.863874	0.161739	-0.250583	0.840557	8	4	37
Q16513	Serine/threonine-protein kinase N2 OS=Homo sapiens OX=9606	PKN2	0.284739	-0.921218	0.528063	0.355719	-0.619244	0.651012	0.09176	0.301974	1.23283	20	12	58
Q16527	Cysteine and glycine-rich protein 2 OS=Homo sapiens OX=9606	CSRP2	0.231744	0.61343	1.52989	0.143982	0.347572	1.27242	0.0759948	-0.265858	0.831704	27	4	27
Q16531	DNA damage-binding protein 1 OS=Homo sapiens OX=9606	DDB1	0.246653	0.104568	1.07517	0.551124	-0.323066	0.799369	0.746623	-0.427634	0.74348	39	34	264
Q16540	39S ribosomal protein L23, mitochondrial OS=Homo sapiens OX=9606	MRPL23	0.290797	0.352432	1.27671	0.268231	0.440579	1.35715	0.0698892	0.0881475	1.063	38	3	23
Q16543	Hsp90 co-chaperone Cdc37 OS=Homo sapiens OX=9606	CDC37	0.60102	0.180321	1.13314	1.433	0.283061	1.21677	0.388727	0.10274	1.07381	26	9	106
Q16555	Dihydropyrimidinase-related protein 2 OS=Homo sapiens OX=9606	DPYSL2	0.410605	-1.22307	0.42837	1.42287	0.711678	1.63771	0.709748	1.93475	3.82312	28	9	63
Q16563	Synaptophysin-like protein 1 OS=Homo sapiens OX=9606	SYPL1	0.105658	0.156727	1.11476	0.541726	-1.23001	0.426316	0.683794	-1.38673	0.38243	11	2	15
Q16576	Histone-binding protein RBBP7 OS=Homo sapiens OX=9606	RBBP7	0.0639762	0.0240262	1.01679	0.0859717	0.0299896	1.021	0.0185578	0.00596333	1.00414	66	19	258
Q16595	Frataxin, mitochondrial OS=Homo sapiens OX=9606	FXN	0.0806233	-0.0755698	0.948967	0.0462424	-0.043753	0.970128	0.0699692	0.0318168	1.0223	13	2	8
Q16629	Serine/arginine-rich splicing factor 7 OS=Homo sapiens OX=9606	SRSF7	0.157477	0.0656201	1.04653	0.230262	0.136142	1.09896	0.0910835	0.070522	1.0501	28	8	88
Q16630	Cleavage and polyadenylation specificity factor subunit 6 OS=Homo sapiens OX=9606	CPSF6	0.818831	-0.308677	0.807382	0.451752	-0.334687	0.792956	0.0281333	-0.0260099	0.982133	18	6	62
Q16637	Survival motor neuron protein OS=Homo sapiens OX=9606	SMN1	1.46718	1.24437	2.36915	0.935101	0.696505	1.62057	1.28223	-0.547866	0.684031	16	4	34
Q16643	Drebrin OS=Homo sapiens OX=9606	DBN1	0.649154	-0.244379	0.844179	0.138014	0.057415	1.0406	0.636919	0.301794	1.23268	30	13	112
Q16658	Fascin OS=Homo sapiens OX=9606	FSCN1	1.25989	0.26617	1.20261	0.153928	-0.0470489	0.967914	1.08936	-0.313218	0.804844	40	16	111
Q16698	2,4-dienoyl-CoA reductase, mitochondrial OS=Homo sapiens OX=9606	DECR1	0.122608	-0.206391	0.866703	0.780114	0.436466	1.35329	0.421038	0.642857	1.56142	14	3	29
Q16718	NADH dehydrogenase [ubiquinone] 1 alpha subcomplex subunit 5 OS=Homo sapiens OX=9606	NDUFA5	1.61163	-1.63681	0.321567	1.15607	-2.40122	0.189305	0.299514	-0.764409	0.588695	58	4	12
Q16740	ATP-dependent Clp protease proteolytic subunit, mitochondrial OS=Homo sapiens OX=9606	CLPP	0.375318	1.20139	2.29961	0.203051	0.670359	1.59147	0.480148	-0.531027	0.692062	16	3	18
Q16762	Thiosulfate sulfurtransferase OS=Homo sapiens OX=9606	TST	3.05941	-3.81303	0.0711482	0.937883	-2.01624	0.247201	0.813952	1.79679	3.47445	14	2	13
Q16763	Ubiquitin-conjugating enzyme E2 S OS=Homo sapiens OX=9606	UBE2S	0.202687	0.400451	1.31992	0.0165949	0.0618389	1.0438	0.0950274	-0.338612	0.790802	18	2	14
Q16775	Hydroxyacylglutathione hydrolase, mitochondrial OS=Homo sapiens OX=9606	HAGH	0.496291	-1.13459	0.455463	0.503757	-1.06591	0.477671	0.0221034	0.0686819	1.04876	28	6	21
Q16777	Histone H2A type 2-C OS=Homo sapiens OX=9606	H2AC20	0.245769	0.534234	1.44817	0.292658	0.627913	1.54533	0.15904	0.0936791	1.06709	55	5	171
Q16778	Histone H2B type 2-E OS=Homo sapiens OX=9606	H2BC21	2.5466	-0.896007	0.537372	2.38408	-1.07686	0.474058	0.440331	-0.180858	0.882178	40	5	116
Q16836	Hydroxyacyl-coenzyme A dehydrogenase, mitochondrial OS=Homo sapiens OX=9606	HADH	0.214983	0.161401	1.11837	0.25963	0.24588	1.18582	0.103884	0.084479	1.0603	54	11	144
Q16850	Lanosterol 14-alpha demethylase OS=Homo sapiens OX=9606	CYP51A1	0.691	0.630579	1.54819	0.648001	0.712917	1.63911	0.0634105	0.0823374	1.05873	11	5	26
Q16851	UTP--glucose-1-phosphate uridylyltransferase OS=Homo sapiens OX=9606	UGP2	1.34343	0.713724	1.64003	0.0707507	-0.104061	0.93041	0.694575	-0.817785	0.567312	13	5	20
Q16881	Thioredoxin reductase 1, cytoplasmic OS=Homo sapiens OX=9606	TXNRD1	0.203017	0.276398	1.21117	0.504469	0.831331	1.77933	0.289345	0.554933	1.4691	18	7	30
Q16891	MICOS complex subunit MIC60 OS=Homo sapiens OX=9606	IMMT	0.0125431	-0.00850232	0.994124	0.616204	-0.464162	0.724892	0.785053	-0.455659	0.729177	38	23	169
Q1KMD3	Heterogeneous nuclear ribonucleoprotein U-like protein 2 OS=Homo sapiens OX=9606	HNRNPUL2	0.211932	-0.180402	0.882457	0.662995	-1.18991	0.438331	0.518785	-1.00951	0.496716	35	21	141
Q2NKX8	DNA excision repair protein ERCC-6-like OS=Homo sapiens OX=9606	ERCC6L	0.351065	0.663112	1.58349	0.368198	-1.06073	0.479389	0.849169	-1.72384	0.302741	4	3	5
Q2NL82	Pre-rRNA-processing protein TSR1 homolog OS=Homo sapiens OX=9606	TSR1	0.485311	-0.442521	0.735848	1.48545	-1.18875	0.438683	0.650196	-0.746229	0.59616	17	10	65
Q2TAL8	Glutamine-rich protein 1 OS=Homo sapiens OX=9606	QRICH1	0.33767	-1.1424	0.453004	0.394067	-1.18516	0.439777	0.00767643	-0.0427508	0.970802	7	3	22
Q2TAY7	WD40 repeat-containing protein SMU1 OS=Homo sapiens OX=9606	SMU1	0.251144	-0.68573	0.621691	0.167968	-0.408582	0.753364	0.104818	0.277148	1.2118	29	10	48
Q2VIQ3	Chromosome-associated kinesin KIF4B OS=Homo sapiens OX=9606	KIF4B	0.147386	0.18344	1.13559	0.61778	-1.47456	0.359843	0.663743	-1.658	0.316878	4	3	21
Q32MZ4	Leucine-rich repeat flightless-interacting protein 1 OS=Homo sapiens OX=9606	LRRFIP1	0.430369	0.635198	1.55315	0.351827	-0.865587	0.548823	0.807759	-1.50078	0.353361	24	11	78
Q32P28	Prolyl 3-hydroxylase 1 OS=Homo sapiens OX=9606	P3H1	0.981274	-1.06909	0.476619	1.05564	-0.738257	0.599463	0.230228	0.330836	1.25774	10	5	29
Q3MHD2	Protein LSM12 homolog OS=Homo sapiens OX=9606	LSM12	1.64352	-0.641036	0.641252	3.64306	-0.692317	0.618859	0.106634	-0.0512813	0.965079	24	3	19
Q3ZAQ7	Vacuolar ATPase assembly integral membrane protein VMA21 OS=Homo sapiens OX=9606	VMA21	0.405482	-0.195059	0.873537	0.0848282	-0.0579341	0.960639	0.23144	0.137124	1.09971	18	2	6
Q3ZCQ8	Mitochondrial import inner membrane translocase subunit TIM50 OS=Homo sapiens OX=9606	TIMM50	0.402143	-0.639403	0.641979	0.476637	-1.39473	0.380315	0.236363	-0.755329	0.592411	24	6	59
Q3ZCW2	Galectin-related protein OS=Homo sapiens OX=9606	LGALSL	0.250037	0.525609	1.43954	0.345937	-0.818216	0.567143	0.922795	-1.34382	0.393975	19	2	5
Q494V2	Cilia- and flagella-associated protein 100 OS=Homo sapiens OX=9606	CFAP100	0.383467	0.105115	1.07558	0.782036	0.213394	1.15941	0.428952	0.108279	1.07794	1	1	23
Q4G0F5	Vacuolar protein sorting-associated protein 26B OS=Homo sapiens OX=9606	VPS26B	0.602029	-0.425818	0.744416	0.164372	-0.348066	0.785637	0.0311418	0.0777527	1.05537	7	2	3
Q4LDE5	Sushi, von Willebrand factor type A, EGF and pentraxin domain-containing protein 1 OS=Homo sapiens OX=9606	SVEP1	0.0983516	0.0880267	1.06292	1.22833	-2.67288	0.156813	1.27549	-2.76091	0.147531	1	1	5
Q4VCS5	Angiomotin OS=Homo sapiens OX=9606	AMOT	1.22096	2.01764	4.04921	1.62951	2.13275	4.38553	0.0697844	0.115111	1.08306	5	4	26
Q52LJ0	Protein FAM98B OS=Homo sapiens OX=9606	FAM98B	0.345736	0.392726	1.31287	0.346562	0.478982	1.39376	0.0681916	0.0862563	1.06161	17	5	55
Q53EL6	Programmed cell death protein 4 OS=Homo sapiens OX=9606	PDCD4	0.941567	-1.69619	0.3086	1.41747	-1.14322	0.452748	0.279426	0.55297	1.4671	34	10	43
Q53GQ0	Very-long-chain 3-oxoacyl-CoA reductase OS=Homo sapiens OX=9606	HSD17B12	1.07217	-0.923709	0.527152	1.10368	-0.680712	0.623857	0.18751	0.242997	1.18345	34	8	75
Q53GS9	U4/U6.U5 tri-snRNP-associated protein 2 OS=Homo sapiens OX=9606	USP39	1.33485	0.404006	1.32318	1.58571	0.349502	1.27412	0.126947	-0.0545044	0.962925	32	13	64
Q53H12	Acylglycerol kinase, mitochondrial OS=Homo sapiens OX=9606	AGK	0.541805	-0.513136	0.700698	0.586117	-0.368294	0.774698	0.125405	0.144842	1.10561	35	11	60
Q53H82	Endoribonuclease LACTB2 OS=Homo sapiens OX=9606	LACTB2	0.0636169	0.171088	1.12591	0.268758	-0.572544	0.67243	0.750032	-0.743632	0.597234	32	6	36
Q53H96	Pyrroline-5-carboxylate reductase 3 OS=Homo sapiens OX=9606	PYCR3	0.418954	0.581575	1.49648	0.103876	-0.317508	0.802455	0.354164	-0.899083	0.536227	26	5	38
Q562R1	Beta-actin-like protein 2 OS=Homo sapiens OX=9606	ACTBL2	0.438698	-0.113149	0.924568	0.83906	-0.155486	0.89783	0.208889	-0.0423377	0.97108	34	11	355
Q56P03	E2F-associated phosphoprotein OS=Homo sapiens OX=9606	EAPP	0.389268	0.33406	1.26056	3.35542	3.50661	11.3656	3.11192	3.17255	9.01637	5	1	3
Q5BKZ1	DBIRD complex subunit ZNF326 OS=Homo sapiens OX=9606	ZNF326	0.27598	-0.354654	0.782057	0.338239	-0.612124	0.654233	0.108384	-0.25747	0.836553	30	13	109
Q5C9Z4	Nucleolar MIF4G domain-containing protein 1 OS=Homo sapiens OX=9606	NOM1	0.292471	0.513847	1.42785	0.379356	0.580628	1.4955	0.0760821	0.0667802	1.04738	3	2	6
Q5F1R6	DnaJ homolog subfamily C member 21 OS=Homo sapiens OX=9606	DNAJC21	0.23163	-0.544629	0.685568	0.147799	-0.51617	0.699226	0.00628071	0.028459	1.01992	2	1	2
Q5H9R7	Serine/threonine-protein phosphatase 6 regulatory subunit 3 OS=Homo sapiens OX=9606	PPP6R3	0.457004	0.610922	1.52723	0.108158	-0.126498	0.916052	0.584708	-0.73742	0.599811	15	8	47
Q5HYI8	Rab-like protein 3 OS=Homo sapiens OX=9606	RABL3	0.293004	0.495701	1.41001	0.547931	-0.880645	0.543125	0.979975	-1.37635	0.385193	21	3	16
Q5JRA6	Transport and Golgi organization protein 1 homolog OS=Homo sapiens OX=9606	MIA3	0.865459	0.305766	1.23607	2.21898	0.689767	1.61302	0.943195	0.384	1.30496	8	8	20
Q5JRX3	Presequence protease, mitochondrial OS=Homo sapiens OX=9606	PITRM1	3.27061	-1.39377	0.380569	0.743247	-0.529209	0.692935	1.21497	0.864562	1.82079	22	15	90
Q5JSH3	WD repeat-containing protein 44 OS=Homo sapiens OX=9606	WDR44	0.197701	-0.641562	0.641018	0.375198	-0.973663	0.509212	0.203931	-0.332101	0.794379	7	5	26
Q5JTH9	RRP12-like protein OS=Homo sapiens OX=9606	RRP12	0.607253	0.606341	1.52239	0.0151115	-0.0366713	0.974902	0.400573	-0.643012	0.640375	11	8	38
Q5JTJ3	Cytochrome c oxidase assembly factor 6 homolog OS=Homo sapiens OX=9606	COA6	0.0882513	0.166552	1.12237	1.10938	-1.35155	0.391871	0.870669	-1.5181	0.349146	32	3	44
Q5JTV8	Torsin-1A-interacting protein 1 OS=Homo sapiens OX=9606	TOR1AIP1	0.0902054	-0.209769	0.864676	0.0715483	0.121277	1.0877	0.184883	0.331045	1.25792	20	8	55
Q5JWF2	Guanine nucleotide-binding protein G(s) subunit alpha isoforms XLas OS=Homo sapiens OX=9606	GNAS	0.017252	0.0153758	1.01071	0.916069	-2.0556	0.240548	0.947729	-2.07098	0.237998	6	5	19
Q5QNW6	Histone H2B type 2-F OS=Homo sapiens OX=9606	H2BC18	1.8653	-0.236773	0.848642	2.56623	-0.61442	0.653192	1.84511	-0.377647	0.769692	41	6	126
Q5RKV6	Exosome complex component MTR3 OS=Homo sapiens OX=9606	EXOSC6	1.17691	1.41861	2.67327	0.722544	0.88629	1.84842	0.603129	-0.532317	0.691443	23	4	23
Q5SSJ5	Heterochromatin protein 1-binding protein 3 OS=Homo sapiens OX=9606	HP1BP3	0.467603	-0.130065	0.91379	0.25293	-0.094471	0.936616	0.0778061	0.035594	1.02498	11	5	33
Q5T4S7	E3 ubiquitin-protein ligase UBR4 OS=Homo sapiens OX=9606	UBR4	0.00937109	-0.027372	0.981206	0.316053	-0.405114	0.755177	0.170203	-0.377742	0.769641	4	12	36
Q5T6F2	Ubiquitin-associated protein 2 OS=Homo sapiens OX=9606	UBAP2	0.0298378	-0.0796258	0.946303	0.709494	1.49588	2.82037	1.18183	1.57551	2.98041	9	6	16
Q5T8P6	RNA-binding protein 26 OS=Homo sapiens OX=9606	RBM26	0.205731	-0.380073	0.768399	0.152943	0.137964	1.10035	0.300259	0.518037	1.43201	14	11	102
Q5T9A4	ATPase family AAA domain-containing protein 3B OS=Homo sapiens OX=9606	ATAD3B	0.347702	-0.200423	0.870295	0.667843	0.370486	1.29279	1.76468	0.570909	1.48546	15	9	87
Q5TBB1	Ribonuclease H2 subunit B OS=Homo sapiens OX=9606	RNASEH2B	1.56292	2.9166	7.55064	0.228461	1.09329	2.1336	0.452251	-1.82331	0.282572	12	2	12
Q5TDH0	Protein DDI1 homolog 2 OS=Homo sapiens OX=9606	DDI2	0.129353	-0.189925	0.876651	0.32048	0.311988	1.24142	0.395541	0.501913	1.41609	21	5	33
Q5TGZ0	MICOS complex subunit MIC10 OS=Homo sapiens OX=9606	MICOS10	0.908173	-1.19067	0.4381	1.24667	-1.81116	0.284962	0.276718	-0.62049	0.65045	10	1	6
Q5UCC4	ER membrane protein complex subunit 10 OS=Homo sapiens OX=9606	EMC10	0.484571	-1.94269	0.260131	0.776723	-1.85765	0.275925	0.0136465	0.0850345	1.06071	10	2	9
Q5UIP0	Telomere-associated protein RIF1 OS=Homo sapiens OX=9606	RIF1	0.248598	-1.25013	0.420411	0.410549	-0.843276	0.557376	0.0675727	0.406851	1.32579	5	8	16
Q5VTL8	Pre-mRNA-splicing factor 38B OS=Homo sapiens OX=9606	PRPF38B	0.68915	-0.925059	0.526659	1.33019	-0.836432	0.560027	0.0513708	0.0886269	1.06336	3	2	7
Q5VTR2	E3 ubiquitin-protein ligase BRE1A OS=Homo sapiens OX=9606	RNF20	0.227444	0.0679194	1.0482	0.0797271	0.0284417	1.01991	0.146022	-0.0394777	0.973007	9	7	20
Q5VW32	BRO1 domain-containing protein BROX OS=Homo sapiens OX=9606	BROX	0.578751	-0.787164	0.579482	0.0430699	0.100208	1.07193	0.792269	0.887372	1.8498	20	5	27
Q5VWZ2	Lysophospholipase-like protein 1 OS=Homo sapiens OX=9606	LYPLAL1	0.286991	0.30257	1.23334	0.632203	-0.621139	0.650157	1.18218	-0.923709	0.527152	33	5	23
Q5VYK3	Proteasome adapter and scaffold protein ECM29 OS=Homo sapiens OX=9606	ECPAS	1.02945	-0.62699	0.647526	0.265001	-1.01662	0.494272	0.0895522	-0.389633	0.763324	12	17	70
Q5ZPR3	CD276 antigen OS=Homo sapiens OX=9606	CD276	0.131804	0.190072	1.14082	0.208802	0.271469	1.20704	0.131923	0.0813974	1.05804	16	4	15
Q66K74	Microtubule-associated protein 1S OS=Homo sapiens OX=9606	MAP1S	0.2305	-0.457116	0.728441	0.112332	-0.11417	0.923914	0.165636	0.342946	1.26834	8	5	19
Q68EM7	Rho GTPase-activating protein 17 OS=Homo sapiens OX=9606	ARHGAP17	0.357265	-0.527701	0.693659	0.957657	-1.79428	0.288316	0.53522	-1.26658	0.415644	2	2	10
Q69YN2	CWF19-like protein 1 OS=Homo sapiens OX=9606	CWF19L1	0.15358	-0.460098	0.726937	0.45387	0.698942	1.62331	0.495529	1.15904	2.23309	18	6	12
Q6DD88	Atlastin-3 OS=Homo sapiens OX=9606	ATL3	1.13717	-0.935114	0.523001	1.40602	-1.40468	0.377703	0.70875	-0.469562	0.722184	17	5	15
Q6FI81	Anamorsin OS=Homo sapiens OX=9606	CIAPIN1	0.688792	1.1037	2.14904	3.95885	1.95914	3.8883	0.522769	0.855444	1.80932	43	10	70
Q6IA86	Elongator complex protein 2 OS=Homo sapiens OX=9606	ELP2	0.67172	1.06913	2.09817	0.186565	0.404745	1.32385	0.450434	-0.664389	0.630956	9	6	19
Q6IAA8	Ragulator complex protein LAMTOR1 OS=Homo sapiens OX=9606	LAMTOR1	1.22725	-1.00587	0.497968	0.484626	-0.573893	0.671801	0.41995	0.431981	1.34909	66	6	35
Q6IAN0	Dehydrogenase/reductase SDR family member 7B OS=Homo sapiens OX=9606	DHRS7B	0.943472	-1.18043	0.441221	0.134756	-0.376996	0.770039	0.299088	0.803431	1.74525	25	6	26
Q6IBS0	Twinfilin-2 OS=Homo sapiens OX=9606	TWF2	1.76083	-3.4272	0.0929631	0.556749	-1.95421	0.258062	0.369121	1.47299	2.77596	10	2	8
Q6IQ49	Replication stress response regulator SDE2 OS=Homo sapiens OX=9606	SDE2	1.21502	0.99544	1.99369	0.177941	0.314169	1.24329	0.540251	-0.681272	0.623615	12	4	21
Q6L8Q7	2',5'-phosphodiesterase 12 OS=Homo sapiens OX=9606	PDE12	0.174814	-0.161043	0.894379	0.130439	-0.144941	0.904416	0.0115953	0.0161012	1.01122	18	5	52
Q6NUK1	Calcium-binding mitochondrial carrier protein SCaMC-1 OS=Homo sapiens OX=9606	SLC25A24	0.46912	-1.12364	0.458935	0.00215969	-0.00616519	0.995736	0.342503	1.11747	2.16967	36	12	98
Q6NXE6	Armadillo repeat-containing protein 6 OS=Homo sapiens OX=9606	ARMC6	0.96229	-1.45651	0.364372	0.4642	1.10736	2.15451	1.23368	2.56387	5.91293	6	2	13
Q6P161	39S ribosomal protein L54, mitochondrial OS=Homo sapiens OX=9606	MRPL54	0.0324419	0.118046	1.08526	0.616882	1.30016	2.46257	0.638908	1.18212	2.26909	49	4	20
Q6P1J9	Parafibromin OS=Homo sapiens OX=9606	CDC73	0.0146303	-0.0373131	0.974468	0.309422	0.743299	1.674	0.507156	0.780612	1.71786	11	5	24
Q6P1L8	39S ribosomal protein L14, mitochondrial OS=Homo sapiens OX=9606	MRPL14	0.54655	-1.2707	0.414459	0.0570061	0.0987129	1.07082	0.618503	1.36941	2.58365	30	3	9
Q6P1N0	Coiled-coil and C2 domain-containing protein 1A OS=Homo sapiens OX=9606	CC2D1A	0.190208	-0.747082	0.595807	0.773161	1.51509	2.85817	0.861836	2.26217	4.79713	2	1	6
Q6P2E9	Enhancer of mRNA-decapping protein 4 OS=Homo sapiens OX=9606	EDC4	0.328484	-0.527674	0.693672	1.38562	-1.0795	0.473192	0.302211	-0.551829	0.682155	14	13	61
Q6P2Q9	Pre-mRNA-processing-splicing factor 8 OS=Homo sapiens OX=9606	PRPF8	5.64313	-1.07271	0.475424	3.15743	-0.469938	0.721996	3.66905	0.602777	1.51864	32	59	390
Q6P3W7	SCY1-like protein 2 OS=Homo sapiens OX=9606	SCYL2	0.461421	2.6861	6.43571	0.542327	3.11194	8.64542	0.593038	0.425836	1.34335	4	2	3
Q6P6C2	RNA demethylase ALKBH5 OS=Homo sapiens OX=9606	ALKBH5	0.298844	-0.302595	0.810793	0.167108	-0.487494	0.713263	0.0602869	-0.184899	0.87971	44	13	72
Q6PD62	RNA polymerase-associated protein CTR9 homolog OS=Homo sapiens OX=9606	CTR9	0.015539	0.0652027	1.04623	0.000816158	-0.00309022	0.99786	0.0160476	-0.0682929	0.953766	6	4	25
Q6PD74	Alpha- and gamma-adaptin-binding protein p34 OS=Homo sapiens OX=9606	AAGAB	1.20968	-1.31063	0.403146	0.933825	-1.63869	0.321149	0.14665	-0.32806	0.796607	13	2	6
Q6PGP7	Tetratricopeptide repeat protein 37 OS=Homo sapiens OX=9606	TTC37	2.63907	0.278606	1.21302	1.19529	0.15509	1.11349	0.787295	-0.123516	0.917948	3	4	20
Q6PI48	Aspartate--tRNA ligase, mitochondrial OS=Homo sapiens OX=9606	DARS2	0.778805	-0.29666	0.814135	2.47463	-0.92956	0.525018	1.43033	-0.632901	0.644879	38	17	128
Q6PJT7	Zinc finger CCCH domain-containing protein 14 OS=Homo sapiens OX=9606	ZC3H14	0.438668	-0.356844	0.780871	0.947308	0.58988	1.50512	1.20765	0.946724	1.92749	7	4	25
Q6PKG0	La-related protein 1 OS=Homo sapiens OX=9606	LARP1	1.47897	-0.869627	0.547288	0.0489127	-0.0356232	0.97561	2.07421	0.834004	1.78263	21	14	66
Q6UB35	Monofunctional C1-tetrahydrofolate synthase, mitochondrial OS=Homo sapiens OX=9606	MTHFD1L	0.160343	0.344902	1.27007	0.101998	0.199447	1.14826	0.120877	-0.145455	0.904094	21	17	128
Q6UN15	Pre-mRNA 3'-end-processing factor FIP1 OS=Homo sapiens OX=9606	FIP1L1	0.0532093	0.0802142	1.05717	0.0133115	-0.0212094	0.985406	0.0628139	-0.101424	0.932113	29	8	55
Q6UXH1	Protein disulfide isomerase CRELD2 OS=Homo sapiens OX=9606	CRELD2	1.0542	-1.83029	0.281208	1.25491	-2.57726	0.167558	0.244678	-0.746976	0.595851	18	3	28
Q6UXN9	WD repeat-containing protein 82 OS=Homo sapiens OX=9606	WDR82	0.758954	0.433242	1.35026	0.302372	-0.517147	0.698752	0.624874	-0.950389	0.517493	35	5	24
Q6UXV4	MICOS complex subunit MIC27 OS=Homo sapiens OX=9606	APOOL	0.0796255	0.307821	1.23784	0.348154	0.750478	1.68235	0.119001	0.442657	1.3591	12	2	7
Q6WCQ1	Myosin phosphatase Rho-interacting protein OS=Homo sapiens OX=9606	MPRIP	0.0674701	-0.126601	0.915987	0.154012	-0.295032	0.815054	0.0622142	-0.168431	0.88981	9	6	37
Q6Y7W6	GRB10-interacting GYF protein 2 OS=Homo sapiens OX=9606	GIGYF2	0.724066	-1.24616	0.421568	0.21415	0.231248	1.17385	0.782308	1.47741	2.78448	11	8	27
Q6YN16	Hydroxysteroid dehydrogenase-like protein 2 OS=Homo sapiens OX=9606	HSDL2	0.242106	0.550268	1.46436	0.510572	0.95519	1.93884	0.466209	0.404922	1.32402	30	7	59
Q6YP21	Kynurenine--oxoglutarate transaminase 3 OS=Homo sapiens OX=9606	KYAT3	1.33745	0.759483	1.69288	0.83832	-0.789108	0.578702	1.82999	-1.54859	0.341844	8	2	6
Q6ZN17	Protein lin-28 homolog B OS=Homo sapiens OX=9606	LIN28B	0.220008	0.218357	1.16341	0.180694	-0.20597	0.866956	0.316519	-0.424327	0.745186	24	4	22
Q70UQ0	Inhibitor of nuclear factor kappa-B kinase-interacting protein OS=Homo sapiens OX=9606	IKBIP	0.231503	-1.00061	0.499789	0.322834	0.674105	1.59561	0.480224	1.67471	3.19256	7	2	11
Q71UI9	Histone H2A.V OS=Homo sapiens OX=9606	H2AZ2	1.54527	-1.17318	0.443442	1.78483	-1.44353	0.367666	0.211793	-0.270349	0.829119	54	6	154
Q7KZ85	Transcription elongation factor SPT6 OS=Homo sapiens OX=9606	SUPT6H	0.321197	0.320318	1.24861	0.0112209	-0.0132653	0.990847	0.23184	-0.333583	0.793563	16	15	79
Q7KZF4	Staphylococcal nuclease domain-containing protein 1 OS=Homo sapiens OX=9606	SND1	0.264936	-0.0601066	0.959193	0.0672836	-0.0290305	0.980079	0.0882899	0.0310761	1.02177	55	34	346
Q7KZN9	Cytochrome c oxidase assembly protein COX15 homolog OS=Homo sapiens OX=9606	COX15	2.44264	2.49613	5.64171	0.572227	1.29104	2.44705	0.576092	-1.20509	0.433742	4	1	2
Q7L014	Probable ATP-dependent RNA helicase DDX46 OS=Homo sapiens OX=9606	DDX46	0.568391	-0.361705	0.778244	0.0185934	-0.0142733	0.990155	0.504681	0.347432	1.27229	14	11	93
Q7L0Y3	tRNA methyltransferase 10 homolog C OS=Homo sapiens OX=9606	TRMT10C	0.0643164	-0.0687923	0.953436	0.0591058	-0.13101	0.913192	0.0276695	-0.0622177	0.957791	20	7	54
Q7L1Q6	Basic leucine zipper and W2 domain-containing protein 1 OS=Homo sapiens OX=9606	BZW1	0.159485	-0.0818122	0.94487	0.0614438	-0.0386721	0.973551	0.0679802	0.0431401	1.03035	44	17	158
Q7L2E3	ATP-dependent RNA helicase DHX30 OS=Homo sapiens OX=9606	DHX30	0.268119	0.74301	1.67366	0.00997698	-0.038798	0.973466	0.475844	-0.781808	0.581637	8	7	40
Q7L2H7	Eukaryotic translation initiation factor 3 subunit M OS=Homo sapiens OX=9606	EIF3M	0.499636	-0.613633	0.653549	0.539469	-0.44601	0.73407	0.116086	0.167623	1.12321	57	12	124
Q7L2J0	7SK snRNA methylphosphate capping enzyme OS=Homo sapiens OX=9606	MEPCE	0.987443	1.32617	2.50736	1.84193	0.950132	1.93205	0.227236	-0.37604	0.77055	15	6	13
Q7L5N1	COP9 signalosome complex subunit 6 OS=Homo sapiens OX=9606	COPS6	0.0993685	0.305136	1.23553	0.0078546	-0.0275386	0.981093	0.375383	-0.332674	0.794063	31	7	58
Q7LBC6	Lysine-specific demethylase 3B OS=Homo sapiens OX=9606	KDM3B	0.121941	0.0291859	1.02044	1.83171	0.426133	1.34363	1.75373	0.396948	1.31672	4	4	15
Q7RTV0	PHD finger-like domain-containing protein 5A OS=Homo sapiens OX=9606	PHF5A	0.0022672	-0.00382296	0.997354	0.0808144	0.12502	1.09052	0.116018	0.128843	1.09342	69	7	54
Q7Z2T5	TRMT1-like protein OS=Homo sapiens OX=9606	TRMT1L	0.216496	0.369602	1.292	0.119148	-0.201996	0.869347	0.259315	-0.571597	0.672871	17	7	29
Q7Z2W4	Zinc finger CCCH-type antiviral protein 1 OS=Homo sapiens OX=9606	ZC3HAV1	0.75504	-1.42502	0.372414	0.731304	-0.832521	0.561547	0.311651	0.592498	1.50786	18	9	50
Q7Z3B4	Nucleoporin p54 OS=Homo sapiens OX=9606	NUP54	0.789602	-1.40167	0.378491	0.504817	-1.6352	0.321926	0.0591963	-0.233529	0.850552	15	6	16
Q7Z417	Nuclear fragile X mental retardation-interacting protein 2 OS=Homo sapiens OX=9606	NUFIP2	0.111292	-0.168489	0.889774	0.708731	-0.899789	0.535965	0.444051	-0.731299	0.602361	20	7	30
Q7Z434	Mitochondrial antiviral-signaling protein OS=Homo sapiens OX=9606	MAVS	0.428545	-1.45532	0.364675	0.479867	0.993128	1.9905	0.999332	2.44845	5.45828	18	4	20
Q7Z4H3	5'-deoxynucleotidase HDDC2 OS=Homo sapiens OX=9606	HDDC2	1.61793	-0.834686	0.560705	1.17319	-0.994327	0.50197	0.126917	-0.159641	0.895248	71	10	85
Q7Z4Q2	HEAT repeat-containing protein 3 OS=Homo sapiens OX=9606	HEATR3	0.159318	0.175712	1.12952	0.455797	0.320196	1.2485	0.195348	0.144484	1.10534	16	7	26
Q7Z4V5	Hepatoma-derived growth factor-related protein 2 OS=Homo sapiens OX=9606	HDGFL2	0.123455	-0.204403	0.867898	0.533812	-0.513241	0.700647	0.194694	-0.308838	0.807292	13	5	43
Q7Z4W1	L-xylulose reductase OS=Homo sapiens OX=9606	DCXR	0.589717	-0.68616	0.621506	1.10376	-1.90099	0.26776	0.618895	-1.21483	0.430824	54	8	80
Q7Z5K2	Wings apart-like protein homolog OS=Homo sapiens OX=9606	WAPL	0.596299	1.94436	3.84866	0.53309	1.7546	3.37433	0.316524	-0.189756	0.876754	4	3	14
Q7Z6Z7	E3 ubiquitin-protein ligase HUWE1 OS=Homo sapiens OX=9606	HUWE1	1.17966	-1.68228	0.31159	0.602037	1.24932	2.37729	1.80269	2.93159	7.62952	17	45	255
Q7Z7H5	Transmembrane emp24 domain-containing protein 4 OS=Homo sapiens OX=9606	TMED4	0.28598	-0.40283	0.756373	0.341364	-0.397328	0.759263	0.00262908	0.00550143	1.00382	28	6	41
Q7Z7K0	COX assembly mitochondrial protein homolog OS=Homo sapiens OX=9606	CMC1	0.127225	-0.289011	0.818463	0.264992	0.455256	1.37103	0.513498	0.744267	1.67512	20	2	10
Q86SX6	Glutaredoxin-related protein 5, mitochondrial OS=Homo sapiens OX=9606	GLRX5	0.37312	-1.21651	0.430324	0.164529	0.435664	1.35253	0.598217	1.65217	3.14306	21	2	35
Q86U42	Polyadenylate-binding protein 2 OS=Homo sapiens OX=9606	PABPN1	1.25547	-0.900025	0.535878	1.77525	-0.648772	0.637823	0.277669	0.251252	1.19024	24	5	68
Q86U44	N6-adenosine-methyltransferase catalytic subunit OS=Homo sapiens OX=9606	METTL3	0.861388	0.246958	1.1867	1.65586	0.410239	1.32891	0.512685	0.163281	1.11983	10	3	17
Q86UE4	Protein LYRIC OS=Homo sapiens OX=9606	MTDH	0.215453	-0.128829	0.914574	0.415067	-0.45365	0.730193	0.270621	-0.324822	0.798397	30	13	132
Q86UP2	Kinectin OS=Homo sapiens OX=9606	KTN1	0.161637	0.060071	1.04252	1.16254	0.306991	1.23712	1.59112	0.24692	1.18667	24	24	124
Q86V81	THO complex subunit 4 OS=Homo sapiens OX=9606	ALYREF	0.601311	-0.359598	0.779381	0.577893	-0.177784	0.88406	0.321224	0.181815	1.13431	46	8	131
Q86VM9	Zinc finger CCCH domain-containing protein 18 OS=Homo sapiens OX=9606	ZC3H18	1.14243	-0.721255	0.60657	0.238598	-0.340078	0.789999	0.259133	0.381177	1.3024	10	5	32
Q86VN1	Vacuolar protein-sorting-associated protein 36 OS=Homo sapiens OX=9606	VPS36	0.458399	-1.54303	0.343163	0.676291	-1.75442	0.296392	0.0389084	-0.211386	0.863707	8	3	5
Q86VP6	Cullin-associated NEDD8-dissociated protein 1 OS=Homo sapiens OX=9606	CAND1	0.239349	-0.0535618	0.963554	2.68167	-0.315111	0.803789	1.33338	-0.261549	0.834192	53	45	413
Q86X55	Histone-arginine methyltransferase CARM1 OS=Homo sapiens OX=9606	CARM1	0.310212	-0.251931	0.839772	0.165575	-0.163666	0.892754	0.0932899	0.0882648	1.06309	23	8	60
Q86X83	COMM domain-containing protein 2 OS=Homo sapiens OX=9606	COMMD2	1.10808	1.52881	2.88548	0.199057	0.501195	1.41539	0.629391	-1.02761	0.49052	10	1	2
Q86XP3	ATP-dependent RNA helicase DDX42 OS=Homo sapiens OX=9606	DDX42	0.300372	-0.286503	0.819887	0.0834509	-0.122206	0.918782	0.169223	0.164297	1.12062	28	17	115
Q86Y39	NADH dehydrogenase [ubiquinone] 1 alpha subcomplex subunit 11 OS=Homo sapiens OX=9606	NDUFA11	0.10637	-0.483787	0.715098	0.29115	-0.880996	0.542993	0.112528	-0.397208	0.759326	16	1	14
Q86Y56	Dynein assembly factor 5, axonemal OS=Homo sapiens OX=9606	DNAAF5	0.582791	-0.899275	0.536156	1.25425	-1.10404	0.465212	0.109923	-0.204765	0.86768	8	4	34
Q86Y82	Syntaxin-12 OS=Homo sapiens OX=9606	STX12	1.35368	-2.11373	0.23105	0.635399	-0.718679	0.607654	1.20916	1.39505	2.62997	24	5	35
Q8IUD2	ELKS/Rab6-interacting/CAST family member 1 OS=Homo sapiens OX=9606	ERC1	1.24244	0.423476	1.34116	0.247626	-0.238219	0.847791	0.865833	-0.661695	0.632135	1	1	4
Q8IUE6	Histone H2A type 2-B OS=Homo sapiens OX=9606	H2AC21	1.17023	-2.04752	0.2419	1.38377	-1.03318	0.488632	0.597537	1.01433	2.01997	52	4	96
Q8IVD9	NudC domain-containing protein 3 OS=Homo sapiens OX=9606	NUDCD3	0.532093	1.15932	2.23352	0.118646	0.250139	1.18932	0.314379	-0.909178	0.532488	6	2	18
Q8IWS0	PHD finger protein 6 OS=Homo sapiens OX=9606	PHF6	0.942999	-1.95997	0.257034	1.09193	-0.925596	0.526463	0.427576	1.03437	2.04822	44	12	118
Q8IWZ3	Ankyrin repeat and KH domain-containing protein 1 OS=Homo sapiens OX=9606	ANKHD1	0.472077	0.891511	1.85512	0.0346953	0.086725	1.06196	0.949993	-0.804786	0.572447	2	5	32
Q8IX12	Cell division cycle and apoptosis regulator protein 1 OS=Homo sapiens OX=9606	CCAR1	0.171904	-0.122454	0.918624	0.175666	0.207197	1.15444	0.354561	0.329651	1.25671	8	8	64
Q8IXB1	DnaJ homolog subfamily C member 10 OS=Homo sapiens OX=9606	DNAJC10	1.19072	-0.530625	0.692255	0.466682	-0.238357	0.84771	1.01331	0.292268	1.22456	14	8	40
Q8IXH7	Negative elongation factor C/D OS=Homo sapiens OX=9606	NELFCD	0.392023	-0.467185	0.723375	0.95383	-1.30242	0.405447	0.493473	-0.835231	0.560493	3	1	1
Q8IXM2	Chromatin complexes subunit BAP18 OS=Homo sapiens OX=9606	BAP18	1.5686	-1.95828	0.257335	0.712103	-1.37871	0.384563	0.268656	0.579573	1.49441	20	2	3
Q8IXM3	39S ribosomal protein L41, mitochondrial OS=Homo sapiens OX=9606	MRPL41	0.244026	0.0765123	1.05447	1.46126	0.478976	1.39375	1.59229	0.402464	1.32176	7	1	13
Q8IY37	Probable ATP-dependent RNA helicase DHX37 OS=Homo sapiens OX=9606	DHX37	0.365961	-0.533345	0.690951	0.297787	-0.698824	0.616074	0.0534798	-0.165479	0.891632	2	1	1
Q8IY67	Ribonucleoprotein PTB-binding 1 OS=Homo sapiens OX=9606	RAVER1	1.58374	-0.819384	0.566684	0.494986	0.401249	1.32065	1.70547	1.22063	2.33049	14	5	57
Q8IY81	pre-rRNA 2'-O-ribose RNA methyltransferase FTSJ3 OS=Homo sapiens OX=9606	FTSJ3	0.029082	-0.0497335	0.966115	0.0797825	-0.0565837	0.961538	0.00378387	-0.00685024	0.995263	22	12	76
Q8IYB3	Serine/arginine repetitive matrix protein 1 OS=Homo sapiens OX=9606	SRRM1	0.0493529	-0.028938	0.980142	0.164842	-0.126687	0.915932	0.118816	-0.0977491	0.93449	20	11	88
Q8IYB5	Stromal membrane-associated protein 1 OS=Homo sapiens OX=9606	SMAP1	1.15484	-1.35382	0.391256	0.978152	-2.20244	0.21727	0.288713	-0.84862	0.555316	3	1	5
Q8IYS1	Peptidase M20 domain-containing protein 2 OS=Homo sapiens OX=9606	PM20D2	0.00599805	-0.0124133	0.991433	0.707338	1.4153	2.66715	0.768716	1.42771	2.6902	14	4	33
Q8IZ81	ELMO domain-containing protein 2 OS=Homo sapiens OX=9606	ELMOD2	0.750663	-1.16357	0.446408	0.359465	-0.469138	0.722396	0.643598	0.694427	1.61824	7	2	7
Q8IZ83	Aldehyde dehydrogenase family 16 member A1 OS=Homo sapiens OX=9606	ALDH16A1	0.245744	0.154642	1.11315	0.302675	0.299788	1.23096	0.163742	0.145145	1.10584	3	2	2
Q8IZL8	Proline-, glutamic acid- and leucine-rich protein 1 OS=Homo sapiens OX=9606	PELP1	0.271871	0.824258	1.77062	0.0419926	-0.211096	0.863881	0.223474	-1.03535	0.487896	10	6	24
Q8IZP0	Abl interactor 1 OS=Homo sapiens OX=9606	ABI1	0.243119	-0.638691	0.642296	0.226144	0.340933	1.26658	0.356474	0.979624	1.97195	12	4	12
Q8N122	Regulatory-associated protein of mTOR OS=Homo sapiens OX=9606	RPTOR	1.44017	0.299518	1.23073	0.87078	0.24363	1.18397	0.145479	-0.0558882	0.962002	2	2	5
Q8N163	Cell cycle and apoptosis regulator protein 2 OS=Homo sapiens OX=9606	CCAR2	0.318863	-0.296638	0.814148	1.35552	-0.629367	0.64646	0.431678	-0.33273	0.794033	26	14	97
Q8N183	NADH dehydrogenase [ubiquinone] 1 alpha subcomplex assembly factor 2 OS=Homo sapiens OX=9606	NDUFAF2	0.402852	-0.334832	0.792877	0.0700076	0.0499668	1.03524	0.396849	0.384798	1.30568	19	3	14
Q8N1F7	Nuclear pore complex protein Nup93 OS=Homo sapiens OX=9606	NUP93	0.235626	0.173137	1.12751	0.00561082	0.0059789	1.00415	0.263001	-0.167158	0.890595	47	30	221
Q8N1G2	Cap-specific mRNA (nucleoside-2'-O-)-methyltransferase 1 OS=Homo sapiens OX=9606	CMTR1	0.0490332	-0.0803121	0.945853	0.0247491	-0.0560468	0.961896	0.00947832	0.0242653	1.01696	5	3	27
Q8N1G4	Leucine-rich repeat-containing protein 47 OS=Homo sapiens OX=9606	LRRC47	0.115154	-0.0617221	0.95812	0.0603891	-0.0429433	0.970673	0.0289512	0.0187788	1.0131	25	10	77
Q8N335	Glycerol-3-phosphate dehydrogenase 1-like protein OS=Homo sapiens OX=9606	GPD1L	0.0426748	0.0416371	1.02928	0.539574	-1.03956	0.486475	0.533016	-1.0812	0.472635	6	2	10
Q8N357	Solute carrier family 35 member F6 OS=Homo sapiens OX=9606	SLC35F6	0.431676	-0.463616	0.725166	0.13039	0.135656	1.09859	0.708732	0.599272	1.51495	11	2	3
Q8N3U4	Cohesin subunit SA-2 OS=Homo sapiens OX=9606	STAG2	0.479854	-0.391938	0.762105	0.782477	-1.98343	0.252888	0.589431	-1.59149	0.331828	7	8	34
Q8N5K1	CDGSH iron-sulfur domain-containing protein 2 OS=Homo sapiens OX=9606	CISD2	0.310093	-0.732156	0.602003	0.341705	0.591971	1.50731	0.666934	1.32413	2.50381	21	2	27
Q8N5M1	ATP synthase mitochondrial F1 complex assembly factor 2 OS=Homo sapiens OX=9606	ATPAF2	1.05395	0.746759	1.67802	0.283952	-0.851255	0.554302	0.567996	-1.59801	0.330331	15	3	16
Q8N684	Cleavage and polyadenylation specificity factor subunit 7 OS=Homo sapiens OX=9606	CPSF7	1.32257	0.257513	1.19542	1.11916	0.178411	1.13164	0.457658	-0.0791012	0.946647	18	6	32
Q8N6M0	Deubiquitinase OTUD6B OS=Homo sapiens OX=9606	OTUD6B	0.411278	0.886945	1.84926	0.385578	0.903153	1.87015	0.0069261	0.0162074	1.0113	9	2	16
Q8N6T3	ADP-ribosylation factor GTPase-activating protein 1 OS=Homo sapiens OX=9606	ARFGAP1	0.0664133	0.172649	1.12713	1.32273	1.69006	3.22671	0.664967	1.51741	2.86277	20	6	18
Q8N766	ER membrane protein complex subunit 1 OS=Homo sapiens OX=9606	EMC1	0.476683	0.302129	1.23296	0.0029994	0.00246874	1.00171	1.64244	-0.29966	0.812444	12	7	39
Q8N7H5	RNA polymerase II-associated factor 1 homolog OS=Homo sapiens OX=9606	PAF1	0.305035	1.63658	3.10927	0.31593	1.79338	3.46627	0.0223557	0.156806	1.11482	20	6	28
Q8N8S7	Protein enabled homolog OS=Homo sapiens OX=9606	ENAH	1.19541	-1.053	0.481966	1.0572	-1.38578	0.382682	0.172757	-0.332785	0.794002	22	10	97
Q8N999	Uncharacterized protein C12orf29 OS=Homo sapiens OX=9606	C12orf29	0.39113	1.14332	2.20889	0.0594697	0.289569	1.22227	0.25209	-0.853751	0.553344	18	4	9
Q8NAV1	Pre-mRNA-splicing factor 38A OS=Homo sapiens OX=9606	PRPF38A	0.25204	-0.395471	0.760241	0.064474	0.0903826	1.06465	0.249187	0.485853	1.40041	15	3	22
Q8NB90	ATPase family protein 2 homolog OS=Homo sapiens OX=9606	SPATA5	1.51891	2.40254	5.28733	0.729923	1.39997	2.63897	0.892585	-1.00257	0.499111	4	2	12
Q8NBF2	NHL repeat-containing protein 2 OS=Homo sapiens OX=9606	NHLRC2	0.155684	-0.221076	0.857926	0.216838	0.211987	1.15828	0.40179	0.433062	1.3501	10	5	30
Q8NBJ7	Inactive C-alpha-formylglycine-generating enzyme 2 OS=Homo sapiens OX=9606	SUMF2	0.7936	-1.86389	0.274734	1.51073	-1.22139	0.428871	0.244276	0.642509	1.56104	4	1	6
Q8NBS9	Thioredoxin domain-containing protein 5 OS=Homo sapiens OX=9606	TXNDC5	0.409459	-0.337975	0.791151	1.2795	-1.02759	0.490528	0.932224	-0.689618	0.620018	32	11	132
Q8NBU5	ATPase family AAA domain-containing protein 1 OS=Homo sapiens OX=9606	ATAD1	0.384741	-1.20264	0.434481	0.0620562	0.145801	1.10634	0.412766	1.34844	2.54636	17	3	9
Q8NC51	Plasminogen activator inhibitor 1 RNA-binding protein OS=Homo sapiens OX=9606	SERBP1	0.440022	-0.273227	0.827467	0.442319	-0.288267	0.818885	0.0492124	-0.0150404	0.989629	50	20	346
Q8NCA5	Protein FAM98A OS=Homo sapiens OX=9606	FAM98A	0.668955	-0.358423	0.780017	1.06187	-2.1878	0.219486	0.897263	-1.82937	0.281387	26	8	59
Q8NCW5	NAD(P)H-hydrate epimerase OS=Homo sapiens OX=9606	NAXE	0.0474622	-0.060413	0.95899	0.289814	-0.458628	0.727678	0.272013	-0.398215	0.758797	42	8	104
Q8NDC0	MAPK-interacting and spindle-stabilizing protein-like OS=Homo sapiens OX=9606	MAPK1IP1L	0.915968	-0.673654	0.626917	1.21426	-1.08905	0.47007	0.407067	-0.4154	0.749812	7	1	14
Q8NE71	ATP-binding cassette sub-family F member 1 OS=Homo sapiens OX=9606	ABCF1	1.59819	0.706127	1.63142	1.64674	0.83677	1.78605	0.376143	0.130643	1.09478	25	15	100
Q8NFH3	Nucleoporin Nup43 OS=Homo sapiens OX=9606	NUP43	1.06583	0.756852	1.6898	2.52082	1.80688	3.49886	2.29153	1.05003	2.07058	12	3	21
Q8NFH4	Nucleoporin Nup37 OS=Homo sapiens OX=9606	NUP37	0.125387	-0.143068	0.905591	0.207787	-0.578474	0.669672	0.162905	-0.435406	0.739486	18	4	17
Q8NFH5	Nucleoporin NUP35 OS=Homo sapiens OX=9606	NUP35	0.855583	0.604187	1.52012	0.00140834	-0.00268714	0.998139	0.368015	-0.606874	0.656618	13	3	12
Q8NFQ8	Torsin-1A-interacting protein 2 OS=Homo sapiens OX=9606	TOR1AIP2	0.588618	-1.05515	0.481248	0.537463	-0.464533	0.724706	0.347766	0.590616	1.50589	6	2	11
Q8NI22	Multiple coagulation factor deficiency protein 2 OS=Homo sapiens OX=9606	MCFD2	1.30802	-1.6668	0.314951	0.173119	0.17874	1.13189	1.52242	1.84554	3.59388	68	4	24
Q8NI27	THO complex subunit 2 OS=Homo sapiens OX=9606	THOC2	0.487138	-0.956034	0.515472	0.602732	-1.0597	0.47973	0.0426101	-0.10367	0.930662	4	6	23
Q8NI36	WD repeat-containing protein 36 OS=Homo sapiens OX=9606	WDR36	0.0757388	-0.216688	0.860539	0.0138204	0.0354287	1.02486	0.0753143	0.252116	1.19095	12	7	39
Q8TAT6	Nuclear protein localization protein 4 homolog OS=Homo sapiens OX=9606	NPLOC4	1.07917	0.53495	1.44889	0.0588245	0.0696688	1.04948	0.611444	-0.465281	0.72433	18	7	48
Q8TBC4	NEDD8-activating enzyme E1 catalytic subunit OS=Homo sapiens OX=9606	UBA3	0.6855	0.394116	1.31414	0.170276	-0.331563	0.794675	0.449296	-0.725679	0.604712	38	10	68
Q8TC07	TBC1 domain family member 15 OS=Homo sapiens OX=9606	TBC1D15	0.409042	0.714256	1.64064	0.551377	0.526397	1.44033	0.0902197	-0.187859	0.877908	13	6	25
Q8TC12	Retinol dehydrogenase 11 OS=Homo sapiens OX=9606	RDH11	0.52067	-1.20448	0.433927	0.264327	0.725493	1.65347	1.33642	1.92997	3.81047	8	2	26
Q8TCD5	5'(3')-deoxyribonucleotidase, cytosolic type OS=Homo sapiens OX=9606	NT5C	0.722887	-1.24439	0.422085	1.56823	-2.94597	0.12977	0.664368	-1.70157	0.30745	12	2	11
Q8TCG1	Protein CIP2A OS=Homo sapiens OX=9606	CIP2A	0.201947	-0.0920617	0.938181	2.10369	-2.55446	0.170228	1.97713	-2.46239	0.181445	2	2	4
Q8TCJ2	Dolichyl-diphosphooligosaccharide--protein glycosyltransferase subunit STT3B OS=Homo sapiens OX=9606	STT3B	0.371355	0.648224	1.56724	0.298896	0.551238	1.46534	0.0795749	-0.0969858	0.934984	2	1	3
Q8TCS8	Polyribonucleotide nucleotidyltransferase 1, mitochondrial OS=Homo sapiens OX=9606	PNPT1	1.70302	-0.273961	0.827046	3.07768	-0.371205	0.773136	0.534025	-0.0972439	0.934817	16	10	66
Q8TCT9	Minor histocompatibility antigen H13 OS=Homo sapiens OX=9606	HM13	1.06595	-0.670033	0.628492	0.413743	-0.996749	0.501128	0.117287	-0.326716	0.79735	18	6	44
Q8TDD1	ATP-dependent RNA helicase DDX54 OS=Homo sapiens OX=9606	DDX54	0.929911	0.418136	1.3362	0.219603	-0.448319	0.732896	0.460818	-0.866455	0.548493	7	4	27
Q8TDN6	Ribosome biogenesis protein BRX1 homolog OS=Homo sapiens OX=9606	BRIX1	0.299915	0.479757	1.39451	0.214897	-0.384236	0.766185	1.02206	-0.863992	0.54943	28	6	19
Q8TDP1	Ribonuclease H2 subunit C OS=Homo sapiens OX=9606	RNASEH2C	1.48597	1.18854	2.27923	1.08707	0.94812	1.92936	0.300313	-0.240424	0.846496	50	5	35
Q8TEM1	Nuclear pore membrane glycoprotein 210 OS=Homo sapiens OX=9606	NUP210	0.126148	-0.110501	0.926266	0.232641	-0.42881	0.742874	0.179059	-0.318309	0.802009	5	5	35
Q8TEQ6	Gem-associated protein 5 OS=Homo sapiens OX=9606	GEMIN5	1.34947	-0.198108	0.871693	0.504972	0.187429	1.13873	1.18	0.385537	1.30635	24	21	123
Q8TEX9	Importin-4 OS=Homo sapiens OX=9606	IPO4	2.23488	0.327381	1.25473	1.40234	0.331623	1.25843	0.0117824	0.00424163	1.00294	34	22	125
Q8WTS6	Histone-lysine N-methyltransferase SETD7 OS=Homo sapiens OX=9606	SETD7	1.27538	0.951934	1.93446	0.376176	0.401683	1.32105	0.851407	-0.55025	0.682902	11	2	3
Q8WU90	Zinc finger CCCH domain-containing protein 15 OS=Homo sapiens OX=9606	ZC3H15	0.292908	-0.107841	0.927976	0.61276	-0.169398	0.889214	0.239912	-0.0615575	0.958229	13	4	33
Q8WUA2	Peptidyl-prolyl cis-trans isomerase-like 4 OS=Homo sapiens OX=9606	PPIL4	0.00583815	-0.00702318	0.995144	0.099064	0.0771462	1.05493	0.082513	0.0841694	1.06008	18	7	31
Q8WUH6	Transmembrane protein 263 OS=Homo sapiens OX=9606	TMEM263	0.0678912	-0.209602	0.864776	0.705608	1.18516	2.27389	0.82076	1.39476	2.62945	54	4	27
Q8WUM4	Programmed cell death 6-interacting protein OS=Homo sapiens OX=9606	PDCD6IP	0.0496674	-0.0470861	0.967889	0.49556	0.423204	1.3409	1.12751	0.47029	1.38539	37	21	182
Q8WVC0	RNA polymerase-associated protein LEO1 OS=Homo sapiens OX=9606	LEO1	0.655221	1.88055	3.68215	0.832685	2.09076	4.25972	0.0831792	0.210211	1.15686	14	6	29
Q8WVJ2	NudC domain-containing protein 2 OS=Homo sapiens OX=9606	NUDCD2	0.30558	-0.554035	0.681113	0.524936	-0.705431	0.613259	0.0604925	-0.151396	0.900379	18	2	23
Q8WVM8	Sec1 family domain-containing protein 1 OS=Homo sapiens OX=9606	SCFD1	0.388967	0.847408	1.79927	0.0585277	0.147825	1.1079	0.508192	-0.699583	0.61575	22	9	40
Q8WVV9	Heterogeneous nuclear ribonucleoprotein L-like OS=Homo sapiens OX=9606	HNRNPLL	0.148045	-0.145686	0.903949	0.618303	-1.39714	0.37968	0.548125	-1.25146	0.420024	13	4	21
Q8WW12	PEST proteolytic signal-containing nuclear protein OS=Homo sapiens OX=9606	PCNP	0.933225	0.382705	1.30378	0.111467	-0.139158	0.908049	0.559642	-0.521863	0.696472	25	3	32
Q8WW22	DnaJ homolog subfamily A member 4 OS=Homo sapiens OX=9606	DNAJA4	0.786721	-1.39074	0.381369	1.03331	-1.96689	0.255805	0.181705	-0.576145	0.670754	5	1	4
Q8WWH5	Probable tRNA pseudouridine synthase 1 OS=Homo sapiens OX=9606	TRUB1	0.979818	-1.59623	0.33074	0.679217	-0.971493	0.509978	0.288375	0.624738	1.54193	9	2	7
Q8WWM7	Ataxin-2-like protein OS=Homo sapiens OX=9606	ATXN2L	0.324703	-0.449295	0.732401	0.00872902	-0.018808	0.987048	0.186713	0.430487	1.34769	20	15	109
Q8WWY3	U4/U6 small nuclear ribonucleoprotein Prp31 OS=Homo sapiens OX=9606	PRPF31	0.232059	-0.486275	0.713866	0.679462	-1.53062	0.346128	0.686777	-1.04435	0.484865	23	7	23
Q8WWZ4	ATP-binding cassette sub-family A member 10 OS=Homo sapiens OX=9606	ABCA10	1.28727	1.71692	3.28734	1.9595	2.43921	5.42345	0.964331	0.72229	1.6498	1	1	8
Q8WX92	Negative elongation factor B OS=Homo sapiens OX=9606	NELFB	0.482744	-0.848035	0.555541	0.508296	1.02414	2.03374	1.36532	1.87217	3.66083	8	3	17
Q8WXD5	Gem-associated protein 6 OS=Homo sapiens OX=9606	GEMIN6	0.873719	-0.961945	0.513364	0.316893	-0.623737	0.648988	0.162144	0.338208	1.26419	25	2	2
Q8WXF1	Paraspeckle component 1 OS=Homo sapiens OX=9606	PSPC1	0.123191	-0.0852696	0.942608	0.895447	-0.559716	0.678436	0.841296	-0.474446	0.719743	20	7	54
Q92499	ATP-dependent RNA helicase DDX1 OS=Homo sapiens OX=9606	DDX1	0.582362	0.128201	1.09293	0.443441	-0.182199	0.881358	0.872118	-0.3104	0.806418	52	30	280
Q92504	Zinc transporter SLC39A7 OS=Homo sapiens OX=9606	SLC39A7	1.30654	-1.20897	0.432578	0.0719659	0.0768245	1.05469	1.07948	1.28579	2.43816	3	1	10
Q92520	Protein FAM3C OS=Homo sapiens OX=9606	FAM3C	0.0453555	0.178973	1.13208	0.0712796	0.266826	1.20316	0.0223132	0.0878524	1.06279	9	2	4
Q92522	Histone H1.10 OS=Homo sapiens OX=9606	H1-10	0.623041	0.079737	1.05683	2.98286	0.497728	1.41199	3.21895	0.417991	1.33607	26	5	37
Q92530	Proteasome inhibitor PI31 subunit OS=Homo sapiens OX=9606	PSMF1	0.619156	-1.28506	0.410353	0.353478	-0.364843	0.776553	0.447365	0.920219	1.8924	14	2	24
Q92538	Golgi-specific brefeldin A-resistance guanine nucleotide exchange factor 1 OS=Homo sapiens OX=9606	GBF1	0.651108	1.84167	3.58425	0.693705	1.59845	3.02817	0.0952488	-0.243226	0.844854	2	3	9
Q92541	RNA polymerase-associated protein RTF1 homolog OS=Homo sapiens OX=9606	RTF1	0.668877	-1.22418	0.428041	0.345645	0.360227	1.28363	0.853445	1.58441	2.99884	8	5	21
Q92572	AP-3 complex subunit sigma-1 OS=Homo sapiens OX=9606	AP3S1	0.0243341	-0.109017	0.92722	0.570234	1.31372	2.48581	0.569695	1.42274	2.68093	18	3	22
Q92597	Protein NDRG1 OS=Homo sapiens OX=9606	NDRG1	0.589105	-1.42474	0.372486	0.459795	-0.453631	0.730203	0.378864	0.971109	1.96035	35	8	57
Q92598	Heat shock protein 105 kDa OS=Homo sapiens OX=9606	HSPH1	0.227724	0.0936095	1.06704	0.216881	-0.192219	0.875259	0.339693	-0.285828	0.820271	59	37	441
Q92599	Septin-8 OS=Homo sapiens OX=9606	SEPTIN8	0.355307	-0.865912	0.5487	1.69534	-1.38243	0.383573	0.186715	-0.516514	0.699059	16	6	50
Q92616	eIF-2-alpha kinase activator GCN1 OS=Homo sapiens OX=9606	GCN1	0.602156	-0.373671	0.771816	1.17394	-0.692437	0.618807	0.907956	-0.318767	0.801755	19	35	165
Q92620	Pre-mRNA-splicing factor ATP-dependent RNA helicase PRP16 OS=Homo sapiens OX=9606	DHX38	0.691767	-1.32863	0.398145	0.358431	0.714293	1.64068	1.16955	2.04293	4.12081	4	2	7
Q92621	Nuclear pore complex protein Nup205 OS=Homo sapiens OX=9606	NUP205	0.201346	0.338221	1.2642	1.11727	-0.95836	0.514641	1.15353	-1.29658	0.40709	9	14	50
Q92667	A-kinase anchor protein 1, mitochondrial OS=Homo sapiens OX=9606	AKAP1	0.519711	-1.41979	0.373766	0.0286662	-0.0908206	0.938988	0.408914	1.32897	2.51224	3	2	8
Q92688	Acidic leucine-rich nuclear phosphoprotein 32 family member B OS=Homo sapiens OX=9606	ANP32B	1.36023	-0.58697	0.66574	0.36622	-0.147294	0.902943	1.49223	0.439676	1.3563	46	10	102
Q92734	Protein TFG OS=Homo sapiens OX=9606	TFG	0.0548015	0.0855967	1.06113	0.00355363	0.00580565	1.00403	0.056572	-0.0797911	0.946195	36	10	124
Q92747	Actin-related protein 2/3 complex subunit 1A OS=Homo sapiens OX=9606	ARPC1A	0.183505	-0.324187	0.798749	0.872144	-1.19537	0.436675	0.53485	-0.871181	0.546699	26	6	55
Q92769	Histone deacetylase 2 OS=Homo sapiens OX=9606	HDAC2	0.231951	0.461967	1.37742	0.393211	0.679445	1.60152	0.18475	0.217477	1.1627	33	12	106
Q92783	Signal transducing adapter molecule 1 OS=Homo sapiens OX=9606	STAM	1.58372	0.849542	1.80193	1.71901	0.627809	1.54522	0.508712	-0.221733	0.857534	15	5	34
Q92797	Symplekin OS=Homo sapiens OX=9606	SYMPK	0.42348	-1.27221	0.414026	0.0683219	-0.154067	0.898713	0.354126	1.11814	2.17067	7	4	25
Q92804	TATA-binding protein-associated factor 2N OS=Homo sapiens OX=9606	TAF15	0.0493566	0.0773582	1.05508	0.0705485	0.11396	1.08219	0.0245854	0.036602	1.0257	21	7	91
Q92841	Probable ATP-dependent RNA helicase DDX17 OS=Homo sapiens OX=9606	DDX17	0.0809458	-0.128517	0.914771	0.787109	-0.720717	0.606796	0.61647	-0.592201	0.66333	49	30	379
Q92879	CUGBP Elav-like family member 1 OS=Homo sapiens OX=9606	CELF1	0.119095	0.457724	1.37337	0.143023	0.274371	1.20947	0.0397187	-0.183354	0.880653	23	8	48
Q92890	Ubiquitin recognition factor in ER-associated degradation protein 1 OS=Homo sapiens OX=9606	UFD1	0.378506	0.760258	1.69379	0.104124	0.272198	1.20765	0.187029	-0.488059	0.712984	23	4	26
Q92900	Regulator of nonsense transcripts 1 OS=Homo sapiens OX=9606	UPF1	0.0475118	-0.0711803	0.951859	0.0849134	-0.113862	0.924111	0.0761594	-0.042682	0.970848	34	25	175
Q92917	G-patch domain and KOW motifs-containing protein OS=Homo sapiens OX=9606	GPKOW	1.00391	-2.25171	0.209975	0.0805829	-0.26549	0.831916	1.73355	1.98622	3.96197	13	4	15
Q92922	SWI/SNF complex subunit SMARCC1 OS=Homo sapiens OX=9606	SMARCC1	0.058741	-0.140509	0.907199	0.783309	0.776783	1.71331	0.466979	0.917292	1.88857	22	14	84
Q92945	Far upstream element-binding protein 2 OS=Homo sapiens OX=9606	KHSRP	0.545841	-0.221933	0.857416	0.834111	-0.38343	0.766613	0.503005	-0.161497	0.894097	49	28	428
Q92947	Glutaryl-CoA dehydrogenase, mitochondrial OS=Homo sapiens OX=9606	GCDH	0.0693754	-0.0871751	0.941364	0.277747	0.377437	1.29903	0.546595	0.464612	1.37995	29	7	22
Q92973	Transportin-1 OS=Homo sapiens OX=9606	TNPO1	0.909256	0.350099	1.27465	0.493838	0.175312	1.12921	0.768989	-0.174787	0.885899	45	26	270
Q93008	Probable ubiquitin carboxyl-terminal hydrolase FAF-X OS=Homo sapiens OX=9606	USP9X	0.10129	-0.193013	0.874777	0.216507	0.341253	1.26686	0.281451	0.534266	1.44821	7	12	57
Q93009	Ubiquitin carboxyl-terminal hydrolase 7 OS=Homo sapiens OX=9606	USP7	0.6022	0.484391	1.399	0.012375	-0.0245495	0.983128	0.297485	-0.50894	0.702738	15	11	91
Q969E2	Secretory carrier-associated membrane protein 4 OS=Homo sapiens OX=9606	SCAMP4	0.606172	1.63179	3.09896	0.392922	1.22701	2.34082	0.302131	-0.404774	0.755355	5	1	9
Q969E8	Pre-rRNA-processing protein TSR2 homolog OS=Homo sapiens OX=9606	TSR2	0.63282	0.479073	1.39385	0.202044	0.217146	1.16243	0.216907	-0.261927	0.833973	5	1	8
Q969G3	SWI/SNF-related matrix-associated actin-dependent regulator of chromatin subfamily E member 1 OS=Homo sapiens OX=9606	SMARCE1	0.477981	-0.808726	0.570886	0.428521	-1.48886	0.356294	0.196906	-0.680134	0.624107	15	5	28
Q969H8	Myeloid-derived growth factor OS=Homo sapiens OX=9606	MYDGF	0.784993	2.68417	6.42709	0.826639	2.81121	7.01874	0.457212	0.127046	1.09206	23	4	51
Q969R2	Oxysterol-binding protein 2 OS=Homo sapiens OX=9606	OSBP2	0.109457	0.327409	1.25476	0.618326	-1.80809	0.285568	0.927622	-2.1355	0.227588	4	3	16
Q969S3	Zinc finger protein 622 OS=Homo sapiens OX=9606	ZNF622	0.351889	-0.746931	0.59587	0.452429	-0.705738	0.613129	0.0229959	0.0411926	1.02896	4	2	3
Q969T9	WW domain-binding protein 2 OS=Homo sapiens OX=9606	WBP2	0.81384	-1.10669	0.46436	1.94136	-3.43349	0.0925588	1.17451	-2.3268	0.199326	21	3	14
Q969X5	Endoplasmic reticulum-Golgi intermediate compartment protein 1 OS=Homo sapiens OX=9606	ERGIC1	0.0276649	0.1259	1.09119	0.0448693	-0.270356	0.829115	0.0772459	-0.396255	0.759828	8	1	11
Q969Z0	FAST kinase domain-containing protein 4 OS=Homo sapiens OX=9606	TBRG4	0.980629	-1.1722	0.443744	1.15628	-2.92215	0.13193	0.610442	-1.74995	0.297312	7	3	6
Q96A26	Protein FAM162A OS=Homo sapiens OX=9606	FAM162A	0.179371	0.194562	1.14438	0.288775	0.339352	1.26519	0.130133	0.14479	1.10557	23	4	24
Q96A33	Coiled-coil domain-containing protein 47 OS=Homo sapiens OX=9606	CCDC47	0.749649	-3.02351	0.12298	1.2941	-2.80667	0.142924	0.0359064	0.216834	1.16218	33	12	116
Q96A49	Synapse-associated protein 1 OS=Homo sapiens OX=9606	SYAP1	0.258353	0.337775	1.26381	0.746565	-1.45243	0.365405	1.00611	-1.79021	0.289131	41	8	68
Q96AC1	Fermitin family homolog 2 OS=Homo sapiens OX=9606	FERMT2	0.298277	0.234019	1.17611	2.49497	-2.88864	0.135031	2.82588	-3.12266	0.114812	10	3	15
Q96AE4	Far upstream element-binding protein 1 OS=Homo sapiens OX=9606	FUBP1	0.177209	-0.159856	0.895114	0.884788	0.268656	1.20469	0.611902	0.428513	1.34585	42	21	282
Q96AG4	Leucine-rich repeat-containing protein 59 OS=Homo sapiens OX=9606	LRRC59	0.525538	-0.339298	0.790426	0.221789	0.0735105	1.05227	0.732996	0.412808	1.33127	46	12	169
Q96AT9	Ribulose-phosphate 3-epimerase OS=Homo sapiens OX=9606	RPE	0.160932	0.215387	1.16102	0.878906	-1.69836	0.308137	1.02739	-1.91374	0.265403	18	2	18
Q96AY3	Peptidyl-prolyl cis-trans isomerase FKBP10 OS=Homo sapiens OX=9606	FKBP10	0.00593799	0.0118469	1.00825	0.282328	0.446283	1.36253	0.530393	0.434436	1.35138	20	8	40
Q96B23	Uncharacterized protein C18orf25 OS=Homo sapiens OX=9606	C18orf25	0.022293	-0.0367616	0.974841	0.107691	-0.162504	0.893473	0.153962	-0.125743	0.916532	5	2	9
Q96B49	Mitochondrial import receptor subunit TOM6 homolog OS=Homo sapiens OX=9606	TOMM6	0.727127	0.492746	1.40712	0.263824	0.161304	1.1183	0.4982	-0.331442	0.794742	39	1	12
Q96BM9	ADP-ribosylation factor-like protein 8A OS=Homo sapiens OX=9606	ARL8A	0.539176	-0.675723	0.626018	0.48021	-0.321661	0.800148	0.225288	0.354062	1.27815	23	4	20
Q96BR5	Cytochrome c oxidase assembly factor 7 OS=Homo sapiens OX=9606	COA7	0.120822	0.324728	1.25243	0.121861	-0.40191	0.756856	0.25817	-0.726638	0.60431	29	4	19
Q96BW5	Phosphotriesterase-related protein OS=Homo sapiens OX=9606	PTER	1.50783	2.44969	5.46298	0.932357	1.68484	3.21505	0.797593	-0.764845	0.588517	6	2	8
Q96C01	Protein FAM136A OS=Homo sapiens OX=9606	FAM136A	0.518589	-0.59542	0.661852	0.161494	-0.207896	0.865799	0.263853	0.387524	1.30815	42	5	52
Q96C19	EF-hand domain-containing protein D2 OS=Homo sapiens OX=9606	EFHD2	0.0160573	0.0284519	1.01992	0.0698073	-0.215385	0.861316	0.0866532	-0.243837	0.844496	23	6	41
Q96C36	Pyrroline-5-carboxylate reductase 2 OS=Homo sapiens OX=9606	PYCR2	0.692531	-0.229534	0.852911	0.723729	-0.18884	0.877311	0.0759805	0.0406933	1.02861	34	8	71
Q96C86	m7GpppX diphosphatase OS=Homo sapiens OX=9606	DCPS	0.267047	0.381617	1.3028	0.493347	0.415292	1.33357	0.0223624	0.0336758	1.02362	23	5	28
Q96C90	Protein phosphatase 1 regulatory subunit 14B OS=Homo sapiens OX=9606	PPP1R14B	2.60723	1.99893	3.99703	2.62733	2.11286	4.32549	0.184527	0.113935	1.08218	49	3	22
Q96CN7	Isochorismatase domain-containing protein 1 OS=Homo sapiens OX=9606	ISOC1	0.434338	-0.837045	0.559789	1.06292	-0.951441	0.517116	0.0452214	-0.114395	0.923769	12	3	30
Q96CS3	FAS-associated factor 2 OS=Homo sapiens OX=9606	FAF2	0.103695	0.0827099	1.05901	0.582616	-0.518035	0.698323	0.703074	-0.600745	0.659414	30	9	72
Q96CT7	Coiled-coil domain-containing protein 124 OS=Homo sapiens OX=9606	CCDC124	0.39716	-0.680738	0.623846	0.0393055	-0.0467987	0.968082	0.331832	0.63394	1.5518	9	2	21
Q96CW1	AP-2 complex subunit mu OS=Homo sapiens OX=9606	AP2M1	0.102956	-0.176787	0.884671	0.241929	0.141937	1.10339	0.196779	0.318724	1.24723	14	5	32
Q96CX2	BTB/POZ domain-containing protein KCTD12 OS=Homo sapiens OX=9606	KCTD12	0.672597	-1.07267	0.475437	0.241401	-0.507321	0.703528	0.200219	0.565353	1.47975	59	13	114
Q96D71	RalBP1-associated Eps domain-containing protein 1 OS=Homo sapiens OX=9606	REPS1	0.303834	-0.767468	0.587448	0.244695	0.838306	1.78795	0.696216	1.60577	3.04359	4	1	7
Q96DH6	RNA-binding protein Musashi homolog 2 OS=Homo sapiens OX=9606	MSI2	0.964614	-1.87624	0.272392	0.263421	-0.689323	0.620145	0.395925	1.18692	2.27666	26	7	49
Q96DI7	U5 small nuclear ribonucleoprotein 40 kDa protein OS=Homo sapiens OX=9606	SNRNP40	0.403299	-1.66335	0.315706	0.127405	-0.225202	0.855475	0.323276	1.43815	2.70973	41	7	70
Q96EE3	Nucleoporin SEH1 OS=Homo sapiens OX=9606	SEH1L	1.6362	-1.52927	0.346452	0.425425	-0.591112	0.663831	0.686312	0.938162	1.91609	19	4	21
Q96EK5	KIF-binding protein OS=Homo sapiens OX=9606	KIFBP	0.108415	-0.347297	0.786055	0.257248	-0.717212	0.608272	0.113909	-0.369915	0.773828	6	3	4
Q96EK6	Glucosamine 6-phosphate N-acetyltransferase OS=Homo sapiens OX=9606	GNPNAT1	0.358746	0.485519	1.40009	0.736259	0.672135	1.59343	0.120791	0.186615	1.13809	41	4	45
Q96EL3	39S ribosomal protein L53, mitochondrial OS=Homo sapiens OX=9606	MRPL53	0.923401	-0.550398	0.682832	0.239912	-0.553845	0.681202	0.00124819	-0.00344634	0.997614	36	3	19
Q96EP5	DAZ-associated protein 1 OS=Homo sapiens OX=9606	DAZAP1	0.0681077	0.0436246	1.0307	0.354395	0.207732	1.15487	0.313384	0.164107	1.12047	18	5	42
Q96EQ0	Small glutamine-rich tetratricopeptide repeat-containing protein beta OS=Homo sapiens OX=9606	SGTB	0.619744	-1.62749	0.323651	0.131127	-0.286573	0.819847	0.424246	1.34092	2.53312	14	3	28
Q96EV8	Dysbindin OS=Homo sapiens OX=9606	DTNBP1	0.4607	-0.295158	0.814983	0.839901	0.612686	1.5291	1.52468	0.907843	1.87624	5	1	6
Q96EY4	Translation machinery-associated protein 16 OS=Homo sapiens OX=9606	TMA16	0.695707	-1.28531	0.410283	0.523211	-0.419986	0.747432	0.474498	0.865324	1.82175	15	3	15
Q96EY7	Pentatricopeptide repeat domain-containing protein 3, mitochondrial OS=Homo sapiens OX=9606	PTCD3	0.257037	0.304314	1.23483	0.836591	0.472932	1.38793	0.132886	0.168618	1.12398	12	6	54
Q96FJ2	Dynein light chain 2, cytoplasmic OS=Homo sapiens OX=9606	DYNLL2	0.121794	0.554231	1.46839	0.318086	0.832988	1.78137	0.0770649	0.278757	1.21315	79	6	59
Q96FW1	Ubiquitin thioesterase OTUB1 OS=Homo sapiens OX=9606	OTUB1	1.10059	-1.16472	0.446051	1.12356	-1.21572	0.43056	0.0276773	-0.0509961	0.96527	56	10	122
Q96G03	Phosphoglucomutase-2 OS=Homo sapiens OX=9606	PGM2	0.0765333	-0.141226	0.906748	0.156894	-0.167687	0.890269	0.0153631	-0.026461	0.981826	19	10	55
Q96GC5	39S ribosomal protein L48, mitochondrial OS=Homo sapiens OX=9606	MRPL48	0.290523	0.520639	1.43459	0.146891	-0.274687	0.82663	0.53954	-0.795326	0.576213	11	2	9
Q96GD0	Pyridoxal phosphate phosphatase OS=Homo sapiens OX=9606	PDXP	0.155571	-0.144748	0.904537	0.00707532	0.00654443	1.00455	0.211932	0.151292	1.11056	14	3	17
Q96H79	Zinc finger CCCH-type antiviral protein 1-like OS=Homo sapiens OX=9606	ZC3HAV1L	0.414179	0.453134	1.36901	0.365672	-0.879012	0.54374	0.541349	-1.33215	0.397177	37	7	46
Q96HE7	ERO1-like protein alpha OS=Homo sapiens OX=9606	ERO1A	0.265866	-0.365781	0.776048	0.17696	0.141758	1.10325	0.445068	0.50754	1.42162	39	12	100
Q96HJ9	Protein FMC1 homolog OS=Homo sapiens OX=9606	FMC1	0.185518	0.105909	1.07617	0.0136459	-0.0311324	0.978652	0.0606007	-0.137041	0.909382	11	1	15
Q96HS1	Serine/threonine-protein phosphatase PGAM5, mitochondrial OS=Homo sapiens OX=9606	PGAM5	0.260462	-0.166906	0.890751	0.958266	-0.572218	0.672582	0.767013	-0.405312	0.755073	15	4	35
Q96I24	Far upstream element-binding protein 3 OS=Homo sapiens OX=9606	FUBP3	0.954923	-0.885718	0.541218	2.48258	-0.820486	0.566251	0.052317	0.0652316	1.04625	40	14	105
Q96I25	Splicing factor 45 OS=Homo sapiens OX=9606	RBM17	0.950666	-0.877709	0.544231	2.56874	-3.00338	0.124707	2.09876	-2.12567	0.229144	13	5	44
Q96I99	Succinate--CoA ligase [GDP-forming] subunit beta, mitochondrial OS=Homo sapiens OX=9606	SUCLG2	0.056298	0.0294352	1.02061	0.484913	-0.46994	0.721995	0.478488	-0.499375	0.707413	35	12	74
Q96IJ6	Mannose-1-phosphate guanyltransferase alpha OS=Homo sapiens OX=9606	GMPPA	1.06323	-0.418624	0.748138	1.18218	-0.713947	0.60965	0.606499	-0.295323	0.81489	8	3	18
Q96IK1	Biorientation of chromosomes in cell division protein 1 OS=Homo sapiens OX=9606	BOD1	0.0405475	-0.0892554	0.940008	0.207937	-0.622708	0.649451	0.143787	-0.533452	0.690899	8	1	1
Q96IX5	ATP synthase membrane subunit DAPIT, mitochondrial OS=Homo sapiens OX=9606	ATP5MD	0.11683	0.140885	1.10258	0.167484	-0.251413	0.840073	0.346893	-0.392298	0.761915	47	3	33
Q96IZ0	PRKC apoptosis WT1 regulator protein OS=Homo sapiens OX=9606	PAWR	0.364072	-0.338198	0.791029	0.594138	-0.585928	0.666221	0.291361	-0.24773	0.842221	18	3	19
Q96J01	THO complex subunit 3 OS=Homo sapiens OX=9606	THOC3	0.666474	-0.095219	0.93613	0.737963	-0.187288	0.878255	0.359319	-0.0920687	0.938177	45	9	98
Q96JB5	CDK5 regulatory subunit-associated protein 3 OS=Homo sapiens OX=9606	CDK5RAP3	0.42109	-0.850132	0.554734	0.298304	-0.731341	0.602344	0.0315584	0.118791	1.08582	10	4	24
Q96K17	Transcription factor BTF3 homolog 4 OS=Homo sapiens OX=9606	BTF3L4	0.0766497	0.0995735	1.07146	0.40358	0.310871	1.24046	0.162335	0.211298	1.15773	31	3	30
Q96KB5	Lymphokine-activated killer T-cell-originated protein kinase OS=Homo sapiens OX=9606	PBK	0.73354	0.670026	1.5911	0.194126	-0.299416	0.812581	0.607457	-0.969443	0.510703	34	5	27
Q96KG9	N-terminal kinase-like protein OS=Homo sapiens OX=9606	SCYL1	0.0677421	0.136813	1.09947	0.0901295	0.0893167	1.06387	0.0223175	-0.0474962	0.967614	14	8	40
Q96KP4	Cytosolic non-specific dipeptidase OS=Homo sapiens OX=9606	CNDP2	2.13467	0.272495	1.20789	1.82719	-0.216399	0.860711	3.60855	-0.488894	0.712571	48	14	90
Q96KR1	Zinc finger RNA-binding protein OS=Homo sapiens OX=9606	ZFR	0.681152	0.250546	1.18966	0.405347	0.259552	1.19711	0.0118194	0.00900523	1.00626	10	8	38
Q96L92	Sorting nexin-27 OS=Homo sapiens OX=9606	SNX27	0.184188	0.189797	1.1406	0.136892	0.128939	1.09349	0.0825687	-0.0608581	0.958694	20	7	34
Q96LR5	Ubiquitin-conjugating enzyme E2 E2 OS=Homo sapiens OX=9606	UBE2E2	0.18482	-0.355725	0.781477	0.0629446	-0.110887	0.926019	0.11714	0.244839	1.18496	27	4	34
Q96M27	Protein PRRC1 OS=Homo sapiens OX=9606	PRRC1	0.179653	-0.327399	0.796972	0.791191	-1.65441	0.317667	0.679685	-1.32701	0.398593	16	5	28
Q96MW1	Coiled-coil domain-containing protein 43 OS=Homo sapiens OX=9606	CCDC43	0.336531	0.321898	1.24997	0.211474	-0.374248	0.771508	0.471934	-0.696145	0.617219	30	4	25
Q96MX6	WD repeat-containing protein 92 OS=Homo sapiens OX=9606	WDR92	0.188328	-0.0663735	0.955036	0.880139	-0.201172	0.869844	0.544034	-0.134798	0.910797	10	3	4
Q96N67	Dedicator of cytokinesis protein 7 OS=Homo sapiens OX=9606	DOCK7	0.675213	0.519236	1.4332	0.492728	0.295879	1.22763	0.328397	-0.223357	0.85657	8	9	31
Q96P16	Regulation of nuclear pre-mRNA domain-containing protein 1A OS=Homo sapiens OX=9606	RPRD1A	0.370641	-0.381232	0.767782	0.895336	-0.599138	0.660148	0.186283	-0.217906	0.859812	43	9	66
Q96P70	Importin-9 OS=Homo sapiens OX=9606	IPO9	1.13917	-0.696335	0.617138	2.22675	-0.762573	0.589444	0.0765104	-0.0662381	0.955125	19	13	69
Q96PK6	RNA-binding protein 14 OS=Homo sapiens OX=9606	RBM14	0.179495	0.188608	1.13966	0.19464	0.210095	1.15676	0.0291695	0.0214872	1.01501	21	11	129
Q96PU8	Protein quaking OS=Homo sapiens OX=9606	QKI	0.337014	-1.15869	0.447918	0.27147	0.196817	1.14617	0.407544	1.35551	2.55888	25	6	28
Q96PZ0	Pseudouridylate synthase 7 homolog OS=Homo sapiens OX=9606	PUS7	0.096685	-0.0477673	0.967432	0.249951	-0.0785484	0.94701	0.0806549	-0.0307811	0.97889	26	9	23
Q96QD8	Sodium-coupled neutral amino acid transporter 2 OS=Homo sapiens OX=9606	SLC38A2	0.855835	-2.26969	0.207374	0.739021	-2.4874	0.178327	0.0379527	-0.217707	0.859931	9	2	15
Q96QK1	Vacuolar protein sorting-associated protein 35 OS=Homo sapiens OX=9606	VPS35	0.339454	-0.214008	0.862139	0.27716	-0.136954	0.909437	0.16487	0.0770543	1.05486	31	18	136
Q96RP9	Elongation factor G, mitochondrial OS=Homo sapiens OX=9606	GFM1	0.0249206	0.0319939	1.02242	1.07421	-1.73971	0.29943	1.234	-1.7717	0.292863	12	6	34
Q96RS6	NudC domain-containing protein 1 OS=Homo sapiens OX=9606	NUDCD1	0.339255	-0.533667	0.690797	1.86647	-1.56483	0.338017	0.673935	-1.03117	0.489314	32	10	60
Q96RU2	Ubiquitin carboxyl-terminal hydrolase 28 OS=Homo sapiens OX=9606	USP28	3.29116	-3.91712	0.0661957	1.16743	-2.73109	0.150613	0.441624	1.18603	2.27526	3	2	2
Q96S44	EKC/KEOPS complex subunit TP53RK OS=Homo sapiens OX=9606	TP53RK	0.349839	-0.698909	0.616038	0.810597	-1.30413	0.404966	0.289981	-0.60522	0.657371	19	3	22
Q96S55	ATPase WRNIP1 OS=Homo sapiens OX=9606	WRNIP1	1.03661	1.72357	3.30252	1.07351	1.70646	3.2636	0.0184822	-0.0171041	0.988214	2	1	2
Q96S59	Ran-binding protein 9 OS=Homo sapiens OX=9606	RANBP9	0.595242	1.21101	2.31499	0.312451	0.817642	1.76252	0.225971	-0.393366	0.761351	2	1	6
Q96S66	Chloride channel CLIC-like protein 1 OS=Homo sapiens OX=9606	CLCC1	0.470837	-1.26573	0.415889	0.045058	-0.0833944	0.943834	0.46432	1.18233	2.26944	15	5	28
Q96SB4	SRSF protein kinase 1 OS=Homo sapiens OX=9606	SRPK1	0.0528268	0.0511624	1.0361	0.91186	0.436375	1.3532	0.619981	0.385213	1.30605	19	10	67
Q96ST3	Paired amphipathic helix protein Sin3a OS=Homo sapiens OX=9606	SIN3A	1.24149	-1.6033	0.329124	0.024069	-0.0245783	0.983108	1.38972	1.57872	2.98704	3	2	4
Q96T37	RNA-binding protein 15 OS=Homo sapiens OX=9606	RBM15	0.838265	-0.234773	0.849819	0.217623	-0.0764227	0.948406	1.42329	0.15835	1.11601	10	6	35
Q96T51	RUN and FYVE domain-containing protein 1 OS=Homo sapiens OX=9606	RUFY1	1.27697	0.9964	1.99502	0.404684	0.337253	1.26335	1.85279	-0.659147	0.633252	5	2	15
Q96T76	MMS19 nucleotide excision repair protein homolog OS=Homo sapiens OX=9606	MMS19	0.0733743	-0.0563965	0.961663	0.537208	-1.32301	0.3997	0.515334	-1.26661	0.415634	4	3	4
Q99417	c-Myc-binding protein OS=Homo sapiens OX=9606	MYCBP	0.271622	0.287119	1.2202	0.00936724	-0.0140654	0.990298	0.213224	-0.301184	0.811586	64	5	30
Q99426	Tubulin-folding cofactor B OS=Homo sapiens OX=9606	TBCB	0.305299	-0.248798	0.841597	0.248308	0.150701	1.11011	0.623891	0.399499	1.31905	58	10	95
Q99436	Proteasome subunit beta type-7 OS=Homo sapiens OX=9606	PSMB7	1.23682	-1.10371	0.465319	0.295514	-0.286622	0.819819	1.29691	0.817085	1.76184	55	9	70
Q99442	Translocation protein SEC62 OS=Homo sapiens OX=9606	SEC62	0.542468	0.687819	1.61085	0.0281973	-0.0616087	0.958195	0.65149	-0.749428	0.59484	13	4	14
Q99447	Ethanolamine-phosphate cytidylyltransferase OS=Homo sapiens OX=9606	PCYT2	0.741487	0.429341	1.34662	0.0799703	-0.060615	0.958855	0.986677	-0.489956	0.712047	4	1	4
Q99459	Cell division cycle 5-like protein OS=Homo sapiens OX=9606	CDC5L	0.703929	-0.506168	0.70409	0.671969	-0.314366	0.804204	0.23523	0.191802	1.14219	36	16	112
Q99460	26S proteasome non-ATPase regulatory subunit 1 OS=Homo sapiens OX=9606	PSMD1	0.344244	-0.217423	0.8601	0.0446289	-0.0259206	0.982194	0.347945	0.191503	1.14195	44	29	248
Q99471	Prefoldin subunit 5 OS=Homo sapiens OX=9606	PFDN5	0.0476858	-0.0882937	0.940635	2.84456	1.67967	3.20355	1.25758	1.76796	3.40573	27	3	31
Q99497	Parkinson disease protein 7 OS=Homo sapiens OX=9606	PARK7	1.66844	0.180719	1.13345	0.0538629	0.0136134	1.00948	0.812422	-0.167106	0.890628	73	11	163
Q99536	Synaptic vesicle membrane protein VAT-1 homolog OS=Homo sapiens OX=9606	VAT1	0.189167	-0.263808	0.832887	0.0328948	-0.0236638	0.983731	0.158983	0.240144	1.18111	61	15	166
Q99575	Ribonucleases P/MRP protein subunit POP1 OS=Homo sapiens OX=9606	POP1	0.481704	-0.328143	0.796561	0.0538392	-0.0805032	0.945728	0.157438	0.24764	1.18726	6	3	14
Q99584	Protein S100-A13 OS=Homo sapiens OX=9606	S100A13	2.44454	0.439387	1.35603	2.43262	0.631349	1.54901	0.89161	0.191962	1.14232	46	3	36
Q99598	Translin-associated protein X OS=Homo sapiens OX=9606	TSNAX	0.378801	0.18459	1.13649	0.125835	-0.0813344	0.945183	0.898438	-0.265925	0.831665	44	9	69
Q99613	Eukaryotic translation initiation factor 3 subunit C OS=Homo sapiens OX=9606	EIF3C	0.684482	-0.449496	0.732299	0.903142	-0.330274	0.795385	0.155369	0.119221	1.08615	34	25	292
Q99614	Tetratricopeptide repeat protein 1 OS=Homo sapiens OX=9606	TTC1	0.281652	-0.888937	0.540012	0.637517	0.838216	1.78784	0.679857	1.72715	3.31074	53	9	83
Q99615	DnaJ homolog subfamily C member 7 OS=Homo sapiens OX=9606	DNAJC7	0.482596	-0.405995	0.754715	1.89134	-1.0407	0.486091	0.715778	-0.634705	0.644073	41	17	139
Q99623	Prohibitin-2 OS=Homo sapiens OX=9606	PHB2	0.0739363	-0.0201228	0.986149	0.664557	-0.605231	0.657366	0.640839	-0.585108	0.666599	54	14	203
Q99627	COP9 signalosome complex subunit 8 OS=Homo sapiens OX=9606	COPS8	0.836294	0.20369	1.15164	2.45797	0.419571	1.33753	0.869376	0.215881	1.16141	44	5	38
Q99661	Kinesin-like protein KIF2C OS=Homo sapiens OX=9606	KIF2C	1.13696	-1.21266	0.431473	1.37276	-2.04106	0.242985	0.533701	-0.828401	0.563153	6	3	10
Q99700	Ataxin-2 OS=Homo sapiens OX=9606	ATXN2	0.80373	-0.748588	0.595186	0.162654	0.247983	1.18755	0.833399	0.996571	1.99525	6	5	30
Q99714	3-hydroxyacyl-CoA dehydrogenase type-2 OS=Homo sapiens OX=9606	HSD17B10	0.166685	0.12732	1.09226	0.0906932	-0.0606473	0.958834	0.198025	-0.187967	0.877842	85	15	220
Q99729	Heterogeneous nuclear ribonucleoprotein A/B OS=Homo sapiens OX=9606	HNRNPAB	0.591061	-0.217049	0.860323	0.836386	-0.332381	0.794224	0.209788	-0.115332	0.92317	24	10	124
Q99733	Nucleosome assembly protein 1-like 4 OS=Homo sapiens OX=9606	NAP1L4	0.694592	-0.323035	0.799386	0.559377	-0.217711	0.859928	0.166525	0.105323	1.07574	43	13	169
Q99757	Thioredoxin, mitochondrial OS=Homo sapiens OX=9606	TXN2	0.288101	-0.687361	0.620989	0.111352	-0.312345	0.805332	0.116413	0.375017	1.29685	37	3	23
Q99798	Aconitate hydratase, mitochondrial OS=Homo sapiens OX=9606	ACO2	0.0760551	-0.13919	0.908029	0.434971	-0.548078	0.683931	0.46748	-0.408888	0.753204	45	24	220
Q99805	Transmembrane 9 superfamily member 2 OS=Homo sapiens OX=9606	TM9SF2	0.149147	-0.128248	0.914942	2.2304	-1.98351	0.252873	2.29206	-1.85527	0.276382	5	3	13
Q99816	Tumor susceptibility gene 101 protein OS=Homo sapiens OX=9606	TSG101	1.15347	-0.204756	0.867685	2.1904	-0.24733	0.842454	0.189008	-0.0425736	0.970921	6	2	6
Q99829	Copine-1 OS=Homo sapiens OX=9606	CPNE1	1.13742	-0.740616	0.598484	0.738563	-0.432435	0.74101	0.516171	0.308181	1.23815	17	8	54
Q99832	T-complex protein 1 subunit eta OS=Homo sapiens OX=9606	CCT7	1.09192	-0.0822051	0.944613	1.86991	-0.141584	0.906523	0.747785	-0.0593786	0.959677	74	32	476
Q99848	Probable rRNA-processing protein EBP2 OS=Homo sapiens OX=9606	EBNA1BP2	0.196732	-0.294394	0.815414	0.494548	-0.456525	0.728739	0.0829224	-0.162131	0.893704	14	3	27
Q99873	Protein arginine N-methyltransferase 1 OS=Homo sapiens OX=9606	PRMT1	0.669203	0.147143	1.10737	0.288801	-0.266661	0.831241	0.496347	-0.413803	0.750642	59	17	145
Q99961	Endophilin-A2 OS=Homo sapiens OX=9606	SH3GL1	1.32758	1.04771	2.06724	1.63482	0.945152	1.92539	0.109853	-0.102554	0.931383	19	5	28
Q9BPU6	Dihydropyrimidinase-related protein 5 OS=Homo sapiens OX=9606	DPYSL5	0.0499899	0.115214	1.08314	0.0869643	-0.13374	0.911465	0.151213	-0.248954	0.841506	19	6	35
Q9BPW8	Protein NipSnap homolog 1 OS=Homo sapiens OX=9606	NIPSNAP1	1.50237	-1.27269	0.413888	1.84899	-1.9084	0.266387	0.510086	-0.635718	0.643621	38	6	29
Q9BPX3	Condensin complex subunit 3 OS=Homo sapiens OX=9606	NCAPG	0.324866	0.109338	1.07873	0.183793	-0.161472	0.894113	0.312164	-0.27081	0.828854	13	9	57
Q9BPX5	Actin-related protein 2/3 complex subunit 5-like protein OS=Homo sapiens OX=9606	ARPC5L	0.824154	1.4826	2.79453	0.732152	-1.41941	0.373866	2.61844	-2.90201	0.133785	26	2	9
Q9BQ39	ATP-dependent RNA helicase DDX50 OS=Homo sapiens OX=9606	DDX50	0.699581	-0.668479	0.62917	0.605476	-0.472231	0.720849	0.192202	0.196248	1.14571	25	12	58
Q9BQ52	Zinc phosphodiesterase ELAC protein 2 OS=Homo sapiens OX=9606	ELAC2	0.582061	0.22417	1.16811	0.0224841	0.0167971	1.01171	0.374135	-0.207373	0.866113	21	12	69
Q9BQ61	Telomerase RNA component interacting RNase OS=Homo sapiens OX=9606	TRIR	0.271865	0.114635	1.0827	0.337747	-0.275384	0.826231	0.449361	-0.390019	0.76312	27	4	43
Q9BQ67	Glutamate-rich WD repeat-containing protein 1 OS=Homo sapiens OX=9606	GRWD1	0.377523	-0.101631	0.931978	2.3708	-0.422202	0.746285	1.18404	-0.32057	0.800753	41	9	75
Q9BQ70	Transcription factor 25 OS=Homo sapiens OX=9606	TCF25	0.368712	-0.937878	0.522	0.0595941	-0.114402	0.923765	0.381841	0.823477	1.76967	12	4	19
Q9BQA1	Methylosome protein 50 OS=Homo sapiens OX=9606	WDR77	0.118792	-0.0595903	0.959537	0.493367	-1.21968	0.429379	0.469735	-1.16009	0.447486	29	8	51
Q9BQE3	Tubulin alpha-1C chain OS=Homo sapiens OX=9606	TUBA1C	1.20384	0.64902	1.5681	0.561922	0.372388	1.29449	0.699396	-0.276632	0.825516	72	29	947
Q9BQG0	Myb-binding protein 1A OS=Homo sapiens OX=9606	MYBBP1A	0.310073	0.822811	1.76885	0.505384	1.07039	2.09999	0.13948	0.247574	1.18721	30	26	176
Q9BR76	Coronin-1B OS=Homo sapiens OX=9606	CORO1B	0.369196	0.999747	1.99965	0.377755	1.02388	2.03337	0.025807	0.0241283	1.01687	23	7	46
Q9BRA2	Thioredoxin domain-containing protein 17 OS=Homo sapiens OX=9606	TXNDC17	0.384284	0.0936346	1.06706	0.260071	0.11807	1.08528	0.0471449	0.024435	1.01708	54	5	62
Q9BRG1	Vacuolar protein-sorting-associated protein 25 OS=Homo sapiens OX=9606	VPS25	0.57871	-0.88322	0.542156	0.897651	-1.55914	0.339354	0.278341	-0.675917	0.625934	30	3	10
Q9BRJ2	39S ribosomal protein L45, mitochondrial OS=Homo sapiens OX=9606	MRPL45	0.542226	1.70682	3.2644	0.629916	1.91354	3.76733	0.128657	0.206727	1.15407	25	4	21
Q9BRJ6	Uncharacterized protein C7orf50 OS=Homo sapiens OX=9606	C7orf50	0.509239	-1.14015	0.453713	0.496052	-1.07542	0.474533	0.0165093	0.0647261	1.04589	28	3	11
Q9BRP1	Programmed cell death protein 2-like OS=Homo sapiens OX=9606	PDCD2L	0.43329	1.03085	2.04323	1.35195	1.01	2.01391	0.00665465	-0.0208518	0.985651	8	2	9
Q9BRT3	Migration and invasion enhancer 1 OS=Homo sapiens OX=9606	MIEN1	0.541742	0.573527	1.48816	0.0994714	-0.137302	0.909218	1.12724	-0.710829	0.610969	18	2	16
Q9BRT6	Protein LLP homolog OS=Homo sapiens OX=9606	LLPH	0.29487	0.889571	1.85263	0.37761	-0.982994	0.505929	1.14798	-1.87257	0.273087	12	1	1
Q9BRT9	DNA replication complex GINS protein SLD5 OS=Homo sapiens OX=9606	GINS4	0.103306	-0.131324	0.912993	0.14864	0.236012	1.17773	0.350025	0.367337	1.28997	22	3	21
Q9BRX5	DNA replication complex GINS protein PSF3 OS=Homo sapiens OX=9606	GINS3	0.853479	-0.563815	0.676511	0.67924	-0.737731	0.599682	0.123021	-0.173916	0.886433	24	4	21
Q9BRX8	Peroxiredoxin-like 2A OS=Homo sapiens OX=9606	PRXL2A	0.415568	-0.605611	0.657193	1.85152	0.960068	1.9454	1.27247	1.56568	2.96017	14	3	6
Q9BS26	Endoplasmic reticulum resident protein 44 OS=Homo sapiens OX=9606	ERP44	0.487095	-0.448234	0.732939	0.350486	-1.28663	0.409908	0.219917	-0.838395	0.559266	46	12	122
Q9BSC4	Nucleolar protein 10 OS=Homo sapiens OX=9606	NOL10	0.093079	-0.31886	0.801703	0.306801	-0.918693	0.528988	0.22793	-0.599833	0.65983	6	2	6
Q9BSD7	Cancer-related nucleoside-triphosphatase OS=Homo sapiens OX=9606	NTPCR	0.289978	0.261873	1.19903	0.168377	0.166485	1.12232	0.32743	-0.0953881	0.93602	43	6	46
Q9BSH4	Translational activator of cytochrome c oxidase 1 OS=Homo sapiens OX=9606	TACO1	0.194665	-0.202255	0.869191	0.491622	0.344002	1.26927	0.490759	0.546257	1.46029	24	4	43
Q9BSJ2	Gamma-tubulin complex component 2 OS=Homo sapiens OX=9606	TUBGCP2	0.332005	0.426046	1.34355	0.0733274	0.13116	1.09517	0.284655	-0.294886	0.815137	1	1	2
Q9BSJ8	Extended synaptotagmin-1 OS=Homo sapiens OX=9606	ESYT1	1.19716	1.49389	2.81647	1.1233	1.42436	2.68396	0.103848	-0.0695254	0.952951	17	12	75
Q9BSY4	Coiled-coil-helix-coiled-coil-helix domain-containing protein 5 OS=Homo sapiens OX=9606	CHCHD5	0.171054	0.248032	1.18759	0.744558	0.93213	1.90809	0.895015	0.684097	1.6067	29	2	14
Q9BT09	Protein canopy homolog 3 OS=Homo sapiens OX=9606	CNPY3	0.605337	0.992512	1.98965	0.327451	-0.249818	0.841002	0.710266	-1.24233	0.422689	22	4	15
Q9BT78	COP9 signalosome complex subunit 4 OS=Homo sapiens OX=9606	COPS4	0.180855	-0.0589164	0.959985	0.310608	-0.148806	0.901997	0.210939	-0.0898898	0.939594	59	17	103
Q9BTD8	RNA-binding protein 42 OS=Homo sapiens OX=9606	RBM42	0.388682	0.394598	1.31458	0.214294	-0.749101	0.594974	0.357429	-1.1437	0.452597	8	2	3
Q9BTE1	Dynactin subunit 5 OS=Homo sapiens OX=9606	DCTN5	0.0732945	0.303562	1.23419	0.262449	0.692459	1.61604	0.116207	0.388897	1.30939	12	2	3
Q9BTE3	Mini-chromosome maintenance complex-binding protein OS=Homo sapiens OX=9606	MCMBP	0.64128	1.65124	3.14103	0.535098	1.44004	2.71327	0.0443825	-0.211203	0.863817	14	6	43
Q9BTE6	Alanyl-tRNA editing protein Aarsd1 OS=Homo sapiens OX=9606	AARSD1	0.204772	0.241989	1.18262	0.803969	-0.667187	0.629733	1.55151	-0.909176	0.532489	25	6	22
Q9BTT0	Acidic leucine-rich nuclear phosphoprotein 32 family member E OS=Homo sapiens OX=9606	ANP32E	0.309051	0.159275	1.11673	0.231958	0.138788	1.10098	0.051635	-0.0204868	0.9859	45	7	76
Q9BTV4	Transmembrane protein 43 OS=Homo sapiens OX=9606	TMEM43	0.522723	0.258473	1.19621	0.485947	-0.368541	0.774566	0.849602	-0.627014	0.647515	19	4	41
Q9BTW9	Tubulin-specific chaperone D OS=Homo sapiens OX=9606	TBCD	0.351763	0.568883	1.48337	1.18001	-2.46069	0.181659	1.65838	-3.02958	0.122464	6	5	22
Q9BTZ2	Dehydrogenase/reductase SDR family member 4 OS=Homo sapiens OX=9606	DHRS4	0.294919	-0.99353	0.502247	0.586432	-0.990634	0.503257	0.000702308	0.00289599	1.00201	27	4	26
Q9BUF5	Tubulin beta-6 chain OS=Homo sapiens OX=9606	TUBB6	0.70935	0.197419	1.14664	0.448163	0.118692	1.08575	0.548658	-0.0787268	0.946893	63	19	565
Q9BUI4	DNA-directed RNA polymerase III subunit RPC3 OS=Homo sapiens OX=9606	POLR3C	0.222055	-0.454194	0.729918	0.0383377	-0.0802855	0.94587	0.243765	0.373908	1.29586	4	2	9
Q9BUJ2	Heterogeneous nuclear ribonucleoprotein U-like protein 1 OS=Homo sapiens OX=9606	HNRNPUL1	0.0191866	-0.0176703	0.987827	0.181346	0.15677	1.11479	0.498416	0.17444	1.12853	24	16	101
Q9BUK6	Protein misato homolog 1 OS=Homo sapiens OX=9606	MSTO1	0.268232	-0.612322	0.654143	0.0585243	0.168501	1.12389	0.338555	0.780823	1.71811	12	4	11
Q9BUL8	Programmed cell death protein 10 OS=Homo sapiens OX=9606	PDCD10	0.0837818	-0.150566	0.900897	0.0194897	-0.0177402	0.987779	0.0700373	0.132826	1.09644	35	6	59
Q9BUQ8	Probable ATP-dependent RNA helicase DDX23 OS=Homo sapiens OX=9606	DDX23	0.530255	-0.743268	0.597385	1.8842	-2.36717	0.193825	1.0012	-1.6239	0.324456	12	7	32
Q9BUT1	3-hydroxybutyrate dehydrogenase type 2 OS=Homo sapiens OX=9606	BDH2	0.0417901	-0.139109	0.90808	1.3689	0.72672	1.65487	0.314167	0.865829	1.82239	4	1	11
Q9BV20	Methylthioribose-1-phosphate isomerase OS=Homo sapiens OX=9606	MRI1	0.417871	0.313991	1.24314	0.0163373	-0.0107991	0.992543	0.411724	-0.32479	0.798415	39	10	113
Q9BV38	WD repeat-containing protein 18 OS=Homo sapiens OX=9606	WDR18	1.15586	-0.369648	0.773971	0.7894	-1.14216	0.45308	0.496454	-0.772513	0.585397	13	4	27
Q9BV57	1,2-dihydroxy-3-keto-5-methylthiopentene dioxygenase OS=Homo sapiens OX=9606	ADI1	0.667491	-1.71053	0.305547	0.124535	0.268685	1.20471	0.775825	1.97922	3.94279	45	7	41
Q9BV86	N-terminal Xaa-Pro-Lys N-methyltransferase 1 OS=Homo sapiens OX=9606	NTMT1	0.628191	0.43839	1.35509	0.267331	0.381519	1.30271	0.038507	-0.0568711	0.961347	30	5	28
Q9BVA1	Tubulin beta-2B chain OS=Homo sapiens OX=9606	TUBB2B	2.30671	-5.06291	0.0299165	0.640729	-2.5024	0.176483	0.583174	2.56052	5.89919	73	25	1344
Q9BVC6	Transmembrane protein 109 OS=Homo sapiens OX=9606	TMEM109	0.172026	-0.19925	0.871003	0.297213	-0.450168	0.731958	0.133265	-0.250918	0.840361	9	2	18
Q9BVG4	Protein PBDC1 OS=Homo sapiens OX=9606	PBDC1	0.331417	-0.878132	0.544071	0.262578	-0.688403	0.62054	0.0482126	0.189729	1.14055	16	3	29
Q9BVK6	Transmembrane emp24 domain-containing protein 9 OS=Homo sapiens OX=9606	TMED9	0.565375	0.572897	1.48751	0.656304	0.654236	1.57378	0.102805	0.0813398	1.058	29	6	68
Q9BVL2	Nucleoporin p58/p45 OS=Homo sapiens OX=9606	NUP58	1.29272	-1.28994	0.408968	1.42847	-1.62297	0.324667	0.200251	-0.333027	0.793869	10	3	12
Q9BW27	Nuclear pore complex protein Nup85 OS=Homo sapiens OX=9606	NUP85	1.13722	-2.38122	0.191948	0.416524	-1.29861	0.406518	0.351728	1.08261	2.11786	4	3	11
Q9BWD1	Acetyl-CoA acetyltransferase, cytosolic OS=Homo sapiens OX=9606	ACAT2	0.383459	-0.69949	0.61579	0.328029	-0.566369	0.675314	0.0857179	0.133121	1.09666	50	11	99
Q9BWF3	RNA-binding protein 4 OS=Homo sapiens OX=9606	RBM4	0.419423	0.206885	1.15419	0.253077	0.149723	1.10936	0.0667517	-0.0571616	0.961153	43	13	105
Q9BWJ5	Splicing factor 3B subunit 5 OS=Homo sapiens OX=9606	SF3B5	0.174073	-0.309347	0.807007	0.27502	0.227958	1.17118	0.383045	0.537305	1.45126	67	6	42
Q9BWU0	Kanadaptin OS=Homo sapiens OX=9606	SLC4A1AP	0.451812	-0.76443	0.588686	0.0797355	-0.198783	0.871285	0.21906	0.565647	1.48005	14	6	47
Q9BX68	Histidine triad nucleotide-binding protein 2, mitochondrial OS=Homo sapiens OX=9606	HINT2	0.989115	-0.439574	0.737352	1.55334	-0.838299	0.559302	0.68597	-0.398726	0.758528	18	2	28
Q9BXJ9	N-alpha-acetyltransferase 15, NatA auxiliary subunit OS=Homo sapiens OX=9606	NAA15	0.45782	-0.204391	0.867905	0.612458	-0.284078	0.821266	0.113076	-0.0796871	0.946263	34	25	165
Q9BXP5	Serrate RNA effector molecule homolog OS=Homo sapiens OX=9606	SRRT	0.0433913	0.0591917	1.04188	0.486281	0.474813	1.38974	1.00835	0.415621	1.33387	22	19	158
Q9BXS5	AP-1 complex subunit mu-1 OS=Homo sapiens OX=9606	AP1M1	0.631808	-0.548997	0.683495	1.56611	-0.762762	0.589367	0.212105	-0.213765	0.862284	10	3	24
Q9BXW7	Haloacid dehalogenase-like hydrolase domain-containing 5 OS=Homo sapiens OX=9606	HDHD5	0.412617	0.141557	1.10309	0.89351	0.304552	1.23504	0.779076	0.162995	1.11961	43	10	90
Q9BY32	Inosine triphosphate pyrophosphatase OS=Homo sapiens OX=9606	ITPA	0.212405	0.12966	1.09404	0.802429	-0.273846	0.827111	1.00509	-0.403506	0.756019	43	7	91
Q9BY43	Charged multivesicular body protein 4a OS=Homo sapiens OX=9606	CHMP4A	0.0333958	-0.103731	0.930623	0.323522	-1.08446	0.471567	0.296135	-0.980734	0.506722	24	4	41
Q9BY44	Eukaryotic translation initiation factor 2A OS=Homo sapiens OX=9606	EIF2A	0.034794	-0.020613	0.985814	0.0344577	-0.016586	0.988569	0.00639845	0.00402705	1.0028	32	13	101
Q9BY67	Cell adhesion molecule 1 OS=Homo sapiens OX=9606	CADM1	0.482209	0.71225	1.63836	0.209856	0.368251	1.29079	0.535618	-0.344	0.787854	24	6	38
Q9BYD1	39S ribosomal protein L13, mitochondrial OS=Homo sapiens OX=9606	MRPL13	0.0879405	0.23009	1.17291	0.523575	1.10323	2.14835	1.68716	0.873138	1.83164	14	2	13
Q9BYD6	39S ribosomal protein L1, mitochondrial OS=Homo sapiens OX=9606	MRPL1	0.369474	-0.97529	0.508638	0.102963	0.470851	1.38593	0.444305	1.44614	2.72478	3	1	9
Q9BYG3	MKI67 FHA domain-interacting nucleolar phosphoprotein OS=Homo sapiens OX=9606	NIFK	0.287316	0.538575	1.45254	0.122422	0.290337	1.22293	0.163682	-0.248238	0.841924	16	3	25
Q9BYN8	28S ribosomal protein S26, mitochondrial OS=Homo sapiens OX=9606	MRPS26	0.276624	-0.172442	0.88734	1.55647	-0.73811	0.599524	1.70025	-0.565668	0.675642	9	2	4
Q9BYT8	Neurolysin, mitochondrial OS=Homo sapiens OX=9606	NLN	0.294644	-0.742551	0.597682	0.15048	-0.448438	0.732836	0.24235	0.294112	1.22613	9	5	21
Q9BZE4	Nucleolar GTP-binding protein 1 OS=Homo sapiens OX=9606	GTPBP4	0.171682	0.168109	1.12358	0.455805	-0.457216	0.728391	0.90929	-0.625324	0.648274	13	6	52
Q9BZF1	Oxysterol-binding protein-related protein 8 OS=Homo sapiens OX=9606	OSBPL8	0.105994	0.409473	1.3282	0.4633	0.857327	1.81168	0.103403	0.447854	1.36401	7	4	20
Q9BZH6	WD repeat-containing protein 11 OS=Homo sapiens OX=9606	WDR11	0.2227	-0.377021	0.770026	0.0110043	-0.0270471	0.981427	0.301813	0.349974	1.27454	5	4	6
Q9BZI7	Regulator of nonsense transcripts 3B OS=Homo sapiens OX=9606	UPF3B	0.977825	-1.3141	0.402175	0.808884	-0.326134	0.797671	0.727997	0.98797	1.98339	11	4	21
Q9BZX2	Uridine-cytidine kinase 2 OS=Homo sapiens OX=9606	UCK2	0.434845	0.297524	1.22903	0.28524	0.205468	1.15306	0.254683	-0.092056	0.938185	18	3	21
Q9BZZ5	Apoptosis inhibitor 5 OS=Homo sapiens OX=9606	API5	0.0738082	0.210426	1.15703	0.0597592	0.173454	1.12775	0.0160467	-0.036972	0.974699	37	14	127
Q9C0B1	Alpha-ketoglutarate-dependent dioxygenase FTO OS=Homo sapiens OX=9606	FTO	0.169174	-0.124519	0.91731	1.34022	-1.13071	0.45669	0.985235	-1.00619	0.497858	13	5	22
Q9C0C9	(E3-independent) E2 ubiquitin-conjugating enzyme OS=Homo sapiens OX=9606	UBE2O	1.16054	-0.797406	0.575383	0.378391	-0.60892	0.655687	0.103187	0.188486	1.13957	18	15	88
Q9C0J8	pre-mRNA 3' end processing protein WDR33 OS=Homo sapiens OX=9606	WDR33	0.479651	-0.715445	0.609017	0.857491	-1.8921	0.269415	0.415099	-1.17665	0.442377	5	5	20
Q9GZL7	Ribosome biogenesis protein WDR12 OS=Homo sapiens OX=9606	WDR12	0.0211426	0.0155125	1.01081	0.476251	-0.809627	0.570529	0.516224	-0.82514	0.564428	27	8	49
Q9GZN8	UPF0687 protein C20orf27 OS=Homo sapiens OX=9606	C20orf27	0.631077	-0.936817	0.522384	0.206238	-0.387711	0.764341	0.277164	0.549106	1.46318	50	5	20
Q9GZP4	PITH domain-containing protein 1 OS=Homo sapiens OX=9606	PITHD1	1.26055	-0.529897	0.692604	0.679261	-1.36527	0.388161	0.385169	-0.835377	0.560436	18	3	12
Q9GZP9	Derlin-2 OS=Homo sapiens OX=9606	DERL2	0.00372779	0.0151404	1.01055	0.442067	0.691998	1.61552	0.18479	0.676857	1.59865	13	1	8
Q9GZS3	WD repeat-containing protein 61 OS=Homo sapiens OX=9606	WDR61	0.348751	-1.00129	0.499552	0.206527	-0.344406	0.787632	0.196672	0.656888	1.57668	46	8	66
Q9GZT3	SRA stem-loop-interacting RNA-binding protein, mitochondrial OS=Homo sapiens OX=9606	SLIRP	0.24423	-0.119127	0.920744	0.866448	0.413062	1.33151	1.28152	0.532189	1.44612	52	6	72
Q9GZZ1	N-alpha-acetyltransferase 50 OS=Homo sapiens OX=9606	NAA50	0.359736	0.221603	1.16603	0.0651118	-0.063069	0.957226	0.549696	-0.284672	0.820928	30	4	38
Q9GZZ9	Ubiquitin-like modifier-activating enzyme 5 OS=Homo sapiens OX=9606	UBA5	0.566343	-1.16099	0.447205	2.06294	-2.02502	0.245702	0.411161	-0.864024	0.549418	23	5	55
Q9H009	Nascent polypeptide-associated complex subunit alpha-2 OS=Homo sapiens OX=9606	NACA2	0.239932	-0.930607	0.524638	0.855274	0.341392	1.26698	0.343718	1.272	2.41496	7	1	2
Q9H074	Polyadenylate-binding protein-interacting protein 1 OS=Homo sapiens OX=9606	PAIP1	1.83576	0.944286	1.92424	2.044	1.09002	2.12878	0.184138	0.145739	1.1063	9	3	13
Q9H078	Caseinolytic peptidase B protein homolog OS=Homo sapiens OX=9606	CLPB	1.07304	0.487471	1.40198	1.3933	0.366495	1.28922	0.214819	-0.120975	0.919566	13	7	41
Q9H0A0	RNA cytidine acetyltransferase OS=Homo sapiens OX=9606	NAT10	0.00322293	-0.00593281	0.995896	0.14897	0.229442	1.17238	0.155582	0.235374	1.17721	7	5	31
Q9H0C8	Integrin-linked kinase-associated serine/threonine phosphatase 2C OS=Homo sapiens OX=9606	ILKAP	0.396678	-0.275818	0.825982	0.307378	0.214711	1.16047	1.50657	0.490529	1.40496	15	5	57
Q9H0D6	5'-3' exoribonuclease 2 OS=Homo sapiens OX=9606	XRN2	0.685876	-0.903134	0.534724	0.0414608	0.0606168	1.04291	0.662901	0.963751	1.95037	16	11	84
Q9H0E2	Toll-interacting protein OS=Homo sapiens OX=9606	TOLLIP	0.589019	1.09905	2.14213	0.587798	1.12217	2.17674	0.0354381	0.0231225	1.01616	3	1	8
Q9H0P0	Cytosolic 5'-nucleotidase 3A OS=Homo sapiens OX=9606	NT5C3A	0.789985	1.23296	2.35048	0.139646	0.339291	1.26513	0.545549	-0.893664	0.538245	5	1	1
Q9H0U4	Ras-related protein Rab-1B OS=Homo sapiens OX=9606	RAB1B	0.0408846	0.0603806	1.04274	0.387638	0.322608	1.25059	0.287641	0.262227	1.19933	59	10	56
Q9H0V9	VIP36-like protein OS=Homo sapiens OX=9606	LMAN2L	0.175345	-0.475899	0.719018	0.458761	-1.15904	0.447811	0.216767	-0.683138	0.622809	7	1	2
Q9H1E3	Nuclear ubiquitous casein and cyclin-dependent kinase substrate 1 OS=Homo sapiens OX=9606	NUCKS1	0.590514	-0.249398	0.841248	0.0810667	0.0256259	1.01792	0.821004	0.275023	1.21001	39	10	115
Q9H223	EH domain-containing protein 4 OS=Homo sapiens OX=9606	EHD4	0.276704	1.1806	2.26671	0.271718	-1.56881	0.337086	0.818549	-2.74941	0.148711	7	3	6
Q9H299	SH3 domain-binding glutamic acid-rich-like protein 3 OS=Homo sapiens OX=9606	SH3BGRL3	1.08511	-0.507966	0.703213	1.26476	-1.18517	0.439771	0.683111	-0.677208	0.625374	32	2	28
Q9H2G2	STE20-like serine/threonine-protein kinase OS=Homo sapiens OX=9606	SLK	0.0491256	-0.0476166	0.967533	0.277701	0.456735	1.37243	0.280943	0.504351	1.41849	15	13	77
Q9H2H8	Peptidyl-prolyl cis-trans isomerase-like 3 OS=Homo sapiens OX=9606	PPIL3	0.369915	-0.633951	0.644409	0.537232	-1.1924	0.437575	0.193831	-0.558448	0.679032	9	1	4
Q9H2J4	Phosducin-like protein 3 OS=Homo sapiens OX=9606	PDCL3	3.07518	-0.693743	0.618248	3.05064	-0.441642	0.736296	1.67419	0.252101	1.19094	34	6	45
Q9H2P0	Activity-dependent neuroprotector homeobox protein OS=Homo sapiens OX=9606	ADNP	2.87722	-1.84347	0.278651	1.77955	0.982109	1.97535	3.37247	2.82558	7.08897	2	1	6
Q9H2U1	ATP-dependent DNA/RNA helicase DHX36 OS=Homo sapiens OX=9606	DHX36	0.770821	1.38205	2.60639	0.218169	0.604448	1.5204	0.294422	-0.777607	0.583334	16	10	51
Q9H2U2	Inorganic pyrophosphatase 2, mitochondrial OS=Homo sapiens OX=9606	PPA2	0.0338708	-0.0332861	0.977192	0.428408	0.260847	1.19818	0.533282	0.294134	1.22615	42	10	110
Q9H307	Pinin OS=Homo sapiens OX=9606	PNN	0.423168	-1.25964	0.417649	0.386005	-1.50908	0.351335	0.0667927	-0.249441	0.841222	27	14	99
Q9H3K6	BolA-like protein 2 OS=Homo sapiens OX=9606	BOLA2	0.592439	0.331339	1.25818	0.647271	0.379767	1.30113	0.141976	0.0484276	1.03414	62	4	68
Q9H3N1	Thioredoxin-related transmembrane protein 1 OS=Homo sapiens OX=9606	TMX1	0.202533	0.2219	1.16627	0.191708	0.273294	1.20856	0.0503975	0.0513935	1.03627	30	7	66
Q9H3P2	Negative elongation factor A OS=Homo sapiens OX=9606	NELFA	0.800012	-3.61517	0.0816065	1.15739	0.857194	1.81151	1.01553	4.47237	22.1981	5	2	8
Q9H3P7	Golgi resident protein GCP60 OS=Homo sapiens OX=9606	ACBD3	0.463307	-0.741947	0.597932	0.769326	-1.34606	0.393365	0.228255	-0.604114	0.657875	31	11	50
Q9H3U1	Protein unc-45 homolog A OS=Homo sapiens OX=9606	UNC45A	0.0203803	-0.0337772	0.976859	0.491883	0.60728	1.52338	0.379381	0.641057	1.55947	12	7	32
Q9H444	Charged multivesicular body protein 4b OS=Homo sapiens OX=9606	CHMP4B	0.0746493	0.111018	1.07999	0.547072	0.587845	1.503	0.955346	0.476826	1.39168	43	7	71
Q9H446	RWD domain-containing protein 1 OS=Homo sapiens OX=9606	RWDD1	0.143965	0.319178	1.24762	0.0182574	-0.052496	0.964267	0.167516	-0.371674	0.772885	11	2	14
Q9H488	GDP-fucose protein O-fucosyltransferase 1 OS=Homo sapiens OX=9606	POFUT1	4.15104	5.13966	35.2527	1.24472	3.62753	12.3593	0.491525	-1.51214	0.350592	18	3	13
Q9H4A3	Serine/threonine-protein kinase WNK1 OS=Homo sapiens OX=9606	WNK1	0.286681	-0.264315	0.832594	3.29798	-1.53703	0.344595	1.58782	-1.27271	0.413881	2	4	9
Q9H4A4	Aminopeptidase B OS=Homo sapiens OX=9606	RNPEP	0.369293	0.585256	1.50031	0.133953	0.216605	1.162	0.2561	-0.368651	0.774506	52	21	156
Q9H4L7	SWI/SNF-related matrix-associated actin-dependent regulator of chromatin subfamily A containing DEAD/H box 1 OS=Homo sapiens OX=9606	SMARCAD1	0.598408	-1.02429	0.491653	0.021135	-0.039139	0.973236	0.62283	0.985148	1.97952	6	4	37
Q9H4M9	EH domain-containing protein 1 OS=Homo sapiens OX=9606	EHD1	0.446753	0.136723	1.0994	0.286192	0.0807908	1.0576	0.192836	-0.055932	0.961973	32	9	52
Q9H583	HEAT repeat-containing protein 1 OS=Homo sapiens OX=9606	HEATR1	0.155498	-0.226538	0.854684	0.476065	-0.676373	0.625737	0.217907	-0.449835	0.732127	2	4	18
Q9H6Z4	Ran-binding protein 3 OS=Homo sapiens OX=9606	RANBP3	0.700937	0.522171	1.43612	0.786132	0.574188	1.48884	0.138653	0.0520163	1.03671	21	9	67
Q9H773	dCTP pyrophosphatase 1 OS=Homo sapiens OX=9606	DCTPP1	1.21508	0.316831	1.24559	0.904139	-0.803924	0.572789	1.29401	-1.12075	0.459853	80	10	131
Q9H7B2	Ribosome production factor 2 homolog OS=Homo sapiens OX=9606	RPF2	0.534891	-0.455395	0.72931	0.012447	0.0210311	1.01468	0.364374	0.476426	1.39129	6	1	12
Q9H7C9	Mth938 domain-containing protein OS=Homo sapiens OX=9606	AAMDC	0.27066	0.320932	1.24914	0.706475	-1.39446	0.380387	0.874841	-1.71539	0.30452	35	4	15
Q9H7E9	UPF0488 protein C8orf33 OS=Homo sapiens OX=9606	C8orf33	0.203192	-0.226475	0.85472	0.543602	-1.15781	0.448194	0.440759	-0.931331	0.524374	26	3	20
Q9H7N4	Splicing factor, arginine/serine-rich 19 OS=Homo sapiens OX=9606	SCAF1	0.185042	0.73312	1.66223	0.884884	2.28506	4.87384	0.74339	1.55194	2.93211	1	1	1
Q9H7Z7	Prostaglandin E synthase 2 OS=Homo sapiens OX=9606	PTGES2	0.397578	-0.51418	0.700191	0.476477	-0.920648	0.528272	0.205988	-0.406468	0.754468	22	5	22
Q9H832	Ubiquitin-conjugating enzyme E2 Z OS=Homo sapiens OX=9606	UBE2Z	0.217246	0.547878	1.46193	0.6217	1.46542	2.76144	0.968896	0.917542	1.88889	10	3	26
Q9H840	Gem-associated protein 7 OS=Homo sapiens OX=9606	GEMIN7	0.409869	-0.571686	0.67283	0.104141	-0.130477	0.91353	0.300977	0.441209	1.35774	45	3	7
Q9H845	Complex I assembly factor ACAD9, mitochondrial OS=Homo sapiens OX=9606	ACAD9	0.296305	-0.746348	0.596111	0.0178668	0.0458066	1.03226	0.316059	0.792154	1.73166	11	5	21
Q9H8Y8	Golgi reassembly-stacking protein 2 OS=Homo sapiens OX=9606	GORASP2	0.176929	-0.353736	0.782555	0.670449	1.03319	2.04655	0.9789	1.38693	2.61522	23	6	47
Q9H910	Jupiter microtubule associated homolog 2 OS=Homo sapiens OX=9606	JPT2	0.371264	-0.292005	0.816766	0.299754	-0.218355	0.859545	0.0809114	0.0736504	1.05238	50	6	55
Q9H944	Mediator of RNA polymerase II transcription subunit 20 OS=Homo sapiens OX=9606	MED20	1.14974	-0.189827	0.876711	0.425117	-1.60646	0.328403	0.367017	-1.41664	0.374585	17	2	10
Q9H974	Queuine tRNA-ribosyltransferase accessory subunit 2 OS=Homo sapiens OX=9606	QTRT2	0.0910932	0.200965	1.14947	0.460766	0.537635	1.45159	0.209302	0.336671	1.26284	9	2	15
Q9H993	Damage-control phosphatase ARMT1 OS=Homo sapiens OX=9606	ARMT1	0.0846686	0.229027	1.17204	0.144996	0.296843	1.22845	0.0330912	0.0678161	1.04813	10	2	13
Q9H9A6	Leucine-rich repeat-containing protein 40 OS=Homo sapiens OX=9606	LRRC40	0.239978	-0.176415	0.884899	1.71094	0.320578	1.24883	0.800323	0.496993	1.41127	30	14	84
Q9H9B4	Sideroflexin-1 OS=Homo sapiens OX=9606	SFXN1	0.882078	0.296463	1.22813	0.263624	-0.129302	0.914274	1.1174	-0.425765	0.744444	39	11	71
Q9H9Q2	COP9 signalosome complex subunit 7b OS=Homo sapiens OX=9606	COPS7B	0.537843	-0.546494	0.684682	0.980505	-1.63796	0.32131	0.744913	-1.09147	0.469284	14	3	20
Q9H9T3	Elongator complex protein 3 OS=Homo sapiens OX=9606	ELP3	0.975826	-2.00967	0.24833	2.13427	-2.69276	0.154668	0.266475	-0.683088	0.622831	3	1	1
Q9HAV4	Exportin-5 OS=Homo sapiens OX=9606	XPO5	0.0240414	-0.0330613	0.977344	0.348864	-0.766202	0.587963	0.339656	-0.733141	0.601593	20	16	130
Q9HAV7	GrpE protein homolog 1, mitochondrial OS=Homo sapiens OX=9606	GRPEL1	0.640722	-0.90263	0.534911	0.104836	-0.122772	0.918422	0.661564	0.779858	1.71696	36	6	71
Q9HB07	MYG1 exonuclease OS=Homo sapiens OX=9606	MYG1	0.383771	0.29806	1.22949	0.67599	0.434046	1.35102	0.239707	0.135987	1.09884	16	5	30
Q9HB71	Calcyclin-binding protein OS=Homo sapiens OX=9606	CACYBP	1.7328	-0.309756	0.806778	0.686668	-0.148778	0.902014	1.25664	0.160977	1.11804	66	15	210
Q9HC35	Echinoderm microtubule-associated protein-like 4 OS=Homo sapiens OX=9606	EML4	0.681149	-0.582941	0.667601	0.710943	0.231573	1.17411	0.943466	0.814514	1.75871	10	8	54
Q9HC38	Glyoxalase domain-containing protein 4 OS=Homo sapiens OX=9606	GLOD4	0.170761	0.51969	1.43365	0.297633	-0.347973	0.785687	0.322102	-0.867663	0.548034	56	12	125
Q9HCC0	Methylcrotonoyl-CoA carboxylase beta chain, mitochondrial OS=Homo sapiens OX=9606	MCCC2	0.214019	-0.206866	0.866418	0.39016	-0.313511	0.804681	0.10513	-0.106646	0.928745	24	10	88
Q9HCN4	GPN-loop GTPase 1 OS=Homo sapiens OX=9606	GPN1	0.312591	0.270123	1.20591	0.704995	0.419715	1.33766	0.1823	0.149592	1.10926	6	2	3
Q9HCN8	Stromal cell-derived factor 2-like protein 1 OS=Homo sapiens OX=9606	SDF2L1	0.129419	0.197106	1.1464	0.128685	-0.25308	0.839103	0.39497	-0.450186	0.731948	63	7	63
Q9HD33	39S ribosomal protein L47, mitochondrial OS=Homo sapiens OX=9606	MRPL47	0.933205	-0.695153	0.617644	0.742739	-1.39607	0.379961	0.311208	-0.700922	0.615179	13	3	19
Q9HD45	Transmembrane 9 superfamily member 3 OS=Homo sapiens OX=9606	TM9SF3	0.820158	-0.762487	0.589479	0.0698619	-0.0689669	0.95332	0.991312	0.693521	1.61723	11	5	32
Q9HDC9	Adipocyte plasma membrane-associated protein OS=Homo sapiens OX=9606	APMAP	0.170941	-0.156266	0.897344	0.409645	-0.197889	0.871826	0.0508987	-0.0416225	0.971562	20	6	48
Q9NP61	ADP-ribosylation factor GTPase-activating protein 3 OS=Homo sapiens OX=9606	ARFGAP3	0.133575	-0.292059	0.816736	0.235303	0.265198	1.2018	0.342096	0.557257	1.47147	11	3	12
Q9NP72	Ras-related protein Rab-18 OS=Homo sapiens OX=9606	RAB18	1.16162	-1.38754	0.382217	1.61189	-0.833831	0.561037	0.395964	0.553706	1.46785	19	3	13
Q9NP79	Vacuolar protein sorting-associated protein VTA1 homolog OS=Homo sapiens OX=9606	VTA1	1.37888	-0.905075	0.534005	0.712126	-0.86474	0.549145	0.0230672	0.0403353	1.02835	42	9	68
Q9NP81	Serine--tRNA ligase, mitochondrial OS=Homo sapiens OX=9606	SARS2	0.472233	1.13858	2.20164	0.210161	0.483743	1.39837	0.474606	-0.654838	0.635147	7	2	11
Q9NP97	Dynein light chain roadblock-type 1 OS=Homo sapiens OX=9606	DYNLRB1	0.166764	-0.205144	0.867452	0.509728	0.315822	1.24472	0.612069	0.520966	1.43492	83	6	58
Q9NPA0	ER membrane protein complex subunit 7 OS=Homo sapiens OX=9606	EMC7	0.428766	0.530283	1.44421	0.373761	0.479834	1.39458	0.171627	-0.0504487	0.965636	10	1	12
Q9NPA8	Transcription and mRNA export factor ENY2 OS=Homo sapiens OX=9606	ENY2	1.0864	-0.829022	0.562911	0.599077	-1.04137	0.485866	0.0967276	-0.212348	0.863131	33	3	35
Q9NPD3	Exosome complex component RRP41 OS=Homo sapiens OX=9606	EXOSC4	0.624328	-1.34621	0.393323	0.0411132	0.0886519	1.06338	0.724609	1.43486	2.70357	9	2	7
Q9NPD8	Ubiquitin-conjugating enzyme E2 T OS=Homo sapiens OX=9606	UBE2T	0.29225	-0.50327	0.705506	0.298315	0.517906	1.43188	1.35165	1.02118	2.02957	19	3	8
Q9NPF4	Probable tRNA N6-adenosine threonylcarbamoyltransferase OS=Homo sapiens OX=9606	OSGEP	0.914479	0.987732	1.98306	0.102311	-0.167677	0.890275	1.29607	-1.15541	0.448939	12	3	12
Q9NPH2	Inositol-3-phosphate synthase 1 OS=Homo sapiens OX=9606	ISYNA1	0.308538	-0.578324	0.669742	0.0923658	0.167509	1.12312	0.326285	0.745833	1.67694	21	6	62
Q9NPJ3	Acyl-coenzyme A thioesterase 13 OS=Homo sapiens OX=9606	ACOT13	0.510192	-0.338482	0.790873	0.0106801	-0.0127637	0.991192	0.280953	0.325718	1.25329	25	3	17
Q9NPL8	Complex I assembly factor TIMMDC1, mitochondrial OS=Homo sapiens OX=9606	TIMMDC1	0.282957	0.863436	1.81937	0.497175	1.14407	2.21004	0.141889	0.280639	1.21473	16	3	12
Q9NPQ8	Synembryn-A OS=Homo sapiens OX=9606	RIC8A	0.10114	0.24705	1.18678	0.0721839	-0.0901543	0.939422	0.126654	-0.337204	0.791574	12	4	10
Q9NQ48	Leucine zipper transcription factor-like protein 1 OS=Homo sapiens OX=9606	LZTFL1	1.27018	1.11961	2.17288	0.980037	0.842811	1.79354	0.789444	-0.2768	0.82542	27	6	45
Q9NQ88	Fructose-2,6-bisphosphatase TIGAR OS=Homo sapiens OX=9606	TIGAR	0.0301307	-0.103685	0.930653	0.135861	0.594149	1.50958	0.188297	0.697834	1.62207	24	4	21
[truncated: 274 more rows]

## Sheet: changes by both E6 and E6dPBM
Accession	Description	Gene Name	-LOG(P-Value) E6/Ctrl	Difference log2 E6/Ctrl E6/Ctrl	Ratio E6/Ctrl	-LOG(P-Value) dPBM/Ctrl	Difference log2 dPBM/Ctrl	Ratio dPBM/Ctrl	-LOG(P-Value) dPBM/E6	Difference log2 dPBM/E6	Ratio dPBM/E6
O60884	DnaJ homolog subfamily A member 2 OS=Homo sapiens OX=9606	DNAJA2	2.67257	0.566274	1.48069	1.9062	-0.8865	0.540925	2.76227	-1.45277	0.365318
P82094	TATA element modulatory factor OS=Homo sapiens OX=9606	TMF1	4.59867	6.05138	66.3203	3.6659	4.64973	25.102	1.57227	-1.40165	0.378496
P41223	Protein BUD31 homolog OS=Homo sapiens OX=9606	BUD31	2.34421	3.56288	11.8177	2.06678	2.426	5.37402	1.02063	-1.13687	0.454744
Q9BPW8	Protein NipSnap homolog 1 OS=Homo sapiens OX=9606	NIPSNAP1	1.50237	-1.27269	0.413888	1.84899	-1.9084	0.266387	0.510086	-0.635718	0.643621
P48637	Glutathione synthetase OS=Homo sapiens OX=9606	GSS	4.87934	1.56287	2.95441	4.8739	1.05035	2.07103	3.43199	-0.512519	0.700997
Q96KP4	Cytosolic non-specific dipeptidase OS=Homo sapiens OX=9606	CNDP2	2.13467	0.272495	1.20789	1.82719	-0.216399	0.860711	3.60855	-0.488894	0.712571
P82970	High mobility group nucleosome-binding domain-containing protein 5 OS=Homo sapiens OX=9606	HMGN5	3.07026	-1.16766	0.445142	3.60889	-1.55167	0.341116	1.02768	-0.384004	0.766308
Q5QNW6	Histone H2B type 2-F OS=Homo sapiens OX=9606	H2BC18	1.8653	-0.236773	0.848642	2.56623	-0.61442	0.653192	1.84511	-0.377647	0.769692
O60343	TBC1 domain family member 4 OS=Homo sapiens OX=9606	TBC1D4	2.44659	-0.48936	0.712341	3.1924	-0.841176	0.558188	2.13388	-0.351815	0.783598
Q9UI30	Multifunctional methyltransferase subunit TRM112-like protein OS=Homo sapiens OX=9606	TRMT112	2.93891	-1.12579	0.458252	3.75261	-1.42279	0.372989	0.8246	-0.297008	0.813939
Q71UI9	Histone H2A.V OS=Homo sapiens OX=9606	H2AZ2	1.54527	-1.17318	0.443442	1.78483	-1.44353	0.367666	0.211793	-0.270349	0.829119
P39748	Flap endonuclease 1 OS=Homo sapiens OX=9606	FEN1	3.85194	-0.63869	0.642296	2.27818	-0.89489	0.537788	0.754409	-0.2562	0.83729
P19404	NADH dehydrogenase [ubiquinone] flavoprotein 2, mitochondrial OS=Homo sapiens OX=9606	NDUFV2	1.6977	-0.288785	0.818591	2.42656	-0.531035	0.692058	1.33163	-0.24225	0.845426
P32119	Peroxiredoxin-2 OS=Homo sapiens OX=9606	PRDX2	1.4139	-0.21403	0.862126	2.60407	-0.45621	0.728899	1.26116	-0.24218	0.845467
Q92783	Signal transducing adapter molecule 1 OS=Homo sapiens OX=9606	STAM	1.58372	0.849542	1.80193	1.71901	0.627809	1.54522	0.508712	-0.221733	0.857534
O00425	Insulin-like growth factor 2 mRNA-binding protein 3 OS=Homo sapiens OX=9606	IGF2BP3	2.65178	-0.878521	0.543925	3.3456	-1.08909	0.470059	0.893029	-0.210565	0.864199
O14737	Programmed cell death protein 5 OS=Homo sapiens OX=9606	PDCD5	1.30775	-0.257298	0.836653	3.52972	-0.45181	0.731125	0.991037	-0.194512	0.873869
P48047	ATP synthase subunit O, mitochondrial OS=Homo sapiens OX=9606	ATP5PO	2.76868	0.457368	1.37303	2.04883	0.269188	1.20513	1.65532	-0.18818	0.877712
Q16778	Histone H2B type 2-E OS=Homo sapiens OX=9606	H2BC21	2.5466	-0.896007	0.537372	2.38408	-1.07686	0.474058	0.440331	-0.180858	0.882178
P53985	Monocarboxylate transporter 1 OS=Homo sapiens OX=9606	SLC16A1	1.78517	-1.54913	0.341717	1.84745	-1.72531	0.302434	0.442555	-0.176181	0.885043
P0CG35	Thymosin beta-15B OS=Homo sapiens OX=9606	TMSB15B	1.82629	1.05461	2.07716	2.58905	0.903481	1.87057	0.264904	-0.151128	0.900546
Q9UQ80	Proliferation-associated protein 2G4 OS=Homo sapiens OX=9606	PA2G4	2.52599	0.415969	1.33419	1.9882	0.279729	1.21397	1.85461	-0.13624	0.909887
O75607	Nucleoplasmin-3 OS=Homo sapiens OX=9606	NPM3	2.9065	0.581785	1.4967	1.59937	0.447503	1.36368	0.500215	-0.134281	0.911123
P04062	Lysosomal acid glucosylceramidase OS=Homo sapiens OX=9606	GBA	2.10577	1.03223	2.04518	1.84063	0.898778	1.86449	0.19368	-0.13345	0.911649
P49591	Serine--tRNA ligase, cytoplasmic OS=Homo sapiens OX=9606	SARS1	2.01039	-0.719398	0.607351	1.38742	-0.848426	0.555391	0.159824	-0.129028	0.914447
P06748	Nucleophosmin OS=Homo sapiens OX=9606	NPM1	1.44557	-0.366942	0.775424	1.95253	-0.483828	0.715078	0.739176	-0.116886	0.922176
O60869	Endothelial differentiation-related factor 1 OS=Homo sapiens OX=9606	EDF1	2.22732	2.08799	4.25156	2.24333	1.97727	3.93748	0.142947	-0.110719	0.926126
Q99961	Endophilin-A2 OS=Homo sapiens OX=9606	SH3GL1	1.32758	1.04771	2.06724	1.63482	0.945152	1.92539	0.109853	-0.102554	0.931383
Q8TCS8	Polyribonucleotide nucleotidyltransferase 1, mitochondrial OS=Homo sapiens OX=9606	PNPT1	1.70302	-0.273961	0.827046	3.07768	-0.371205	0.773136	0.534025	-0.0972439	0.934817
P16383	GC-rich sequence DNA-binding factor 2 OS=Homo sapiens OX=9606	GCFC2	4.026	-0.885891	0.541153	5.72801	-0.970725	0.510249	0.656165	-0.0848347	0.942893
P25398	40S ribosomal protein S12 OS=Homo sapiens OX=9606	RPS12	1.45231	-0.391559	0.762305	2.40526	-0.469412	0.722259	0.252396	-0.0778532	0.947466
Q13347	Eukaryotic translation initiation factor 3 subunit I OS=Homo sapiens OX=9606	EIF3I	1.49254	0.377944	1.29949	1.38656	0.303092	1.23379	0.189665	-0.0748517	0.94944
P39023	60S ribosomal protein L3 OS=Homo sapiens OX=9606	RPL3	1.39881	-0.222226	0.857242	1.36305	-0.288003	0.819035	0.206423	-0.0657778	0.95543
Q53GS9	U4/U6.U5 tri-snRNP-associated protein 2 OS=Homo sapiens OX=9606	USP39	1.33485	0.404006	1.32318	1.58571	0.349502	1.27412	0.126947	-0.0545044	0.962925
Q3MHD2	Protein LSM12 homolog OS=Homo sapiens OX=9606	LSM12	1.64352	-0.641036	0.641252	3.64306	-0.692317	0.618859	0.106634	-0.0512813	0.965079
Q9Y5K5	Ubiquitin carboxyl-terminal hydrolase isozyme L5 OS=Homo sapiens OX=9606	UCHL5	1.34167	-0.226415	0.854756	1.41543	-0.277144	0.825223	0.416052	-0.0507294	0.965448
P24752	Acetyl-CoA acetyltransferase, mitochondrial OS=Homo sapiens OX=9606	ACAT1	2.69244	0.563449	1.4778	2.51227	0.523462	1.4374	0.33025	-0.0399869	0.972664
P06454	Prothymosin alpha OS=Homo sapiens OX=9606	PTMA	1.92707	-0.398646	0.75857	1.87208	-0.437643	0.73834	0.15841	-0.0389967	0.973332
P62495	Eukaryotic peptide chain release factor subunit 1 OS=Homo sapiens OX=9606	ETF1	2.92793	0.78994	1.729	2.53451	0.751056	1.68302	0.182256	-0.0388835	0.973408
P61978	Heterogeneous nuclear ribonucleoprotein K OS=Homo sapiens OX=9606	HNRNPK	2.12158	-0.309787	0.806761	2.39856	-0.344913	0.787356	0.25836	-0.0351254	0.975947
P04075	Fructose-bisphosphate aldolase A OS=Homo sapiens OX=9606	ALDOA	1.65773	0.294598	1.22654	1.36331	0.268087	1.20421	0.204414	-0.0265112	0.981792
P62805	Histone H4 OS=Homo sapiens OX=9606	H4C1	1.76258	-0.79143	0.577771	3.76096	-0.816566	0.567792	0.0430375	-0.0251354	0.982728
P04637	Cellular tumor antigen p53 OS=Homo sapiens OX=9606	TP53	2.45696	-2.26786	0.207637	1.90096	-2.29297	0.204054	0.0171313	-0.0251128	0.982744
O75347	Tubulin-specific chaperone A OS=Homo sapiens OX=9606	TBCA	2.14342	0.422699	1.34043	2.60032	0.399051	1.31864	0.128235	-0.0236476	0.983742
Q13526	Peptidyl-prolyl cis-trans isomerase NIMA-interacting 1 OS=Homo sapiens OX=9606	PIN1	1.8309	-0.917338	0.529485	2.57646	-0.939413	0.521445	0.0372106	-0.022075	0.984815
P61289	Proteasome activator complex subunit 3 OS=Homo sapiens OX=9606	PSME3	2.69161	0.934283	1.91094	2.57776	0.924671	1.89825	0.0191859	-0.00961177	0.99336
P23396	40S ribosomal protein S3 OS=Homo sapiens OX=9606	RPS3	2.20176	-0.287193	0.819495	2.1344	-0.283765	0.821444	0.0176715	0.00342782	1.00238
P00558	Phosphoglycerate kinase 1 OS=Homo sapiens OX=9606	PGK1	4.06642	-0.613507	0.653606	4.82222	-0.609938	0.655225	0.0385472	0.00356897	1.00248
Q8TEX9	Importin-4 OS=Homo sapiens OX=9606	IPO4	2.23488	0.327381	1.25473	1.40234	0.331623	1.25843	0.0117824	0.00424163	1.00294
P09651	Heterogeneous nuclear ribonucleoprotein A1 OS=Homo sapiens OX=9606	HNRNPA1	2.03295	-0.270752	0.828888	2.03275	-0.264722	0.832359	0.0434193	0.00603008	1.00419
O60673	DNA polymerase zeta catalytic subunit OS=Homo sapiens OX=9606	REV3L	1.44262	-1.02478	0.491484	2.15746	-1.01382	0.495233	0.00945536	0.0109631	1.00763
P27695	DNA-(apurinic or apyrimidinic site) endonuclease OS=Homo sapiens OX=9606	APEX1	2.96924	-0.884205	0.541786	2.73902	-0.869531	0.547325	0.0403368	0.0146739	1.01022
P62316	Small nuclear ribonucleoprotein Sm D2 OS=Homo sapiens OX=9606	SNRPD2	1.75744	0.323286	1.25118	3.20602	0.34978	1.27437	0.120154	0.026494	1.01853
P11142	Heat shock cognate 71 kDa protein OS=Homo sapiens OX=9606	HSPA8	3.21904	0.266931	1.20325	2.64272	0.297518	1.22903	0.278133	0.0305872	1.02143
P02771	Alpha-fetoprotein OS=Homo sapiens OX=9606	AFP	1.99869	0.422353	1.34011	1.39149	0.485437	1.40001	0.127062	0.0630836	1.0447
P62277	40S ribosomal protein S13 OS=Homo sapiens OX=9606	RPS13	1.98604	-0.403997	0.755761	1.70772	-0.336648	0.791879	1.05276	0.0673494	1.04779
P08243	Asparagine synthetase [glutamine-hydrolyzing] OS=Homo sapiens OX=9606	ASNS	1.83254	0.325262	1.25289	1.62767	0.394162	1.31418	0.199078	0.0689001	1.04892
P10155	60 kDa SS-A/Ro ribonucleoprotein OS=Homo sapiens OX=9606	RO60	1.89529	-0.931204	0.524421	2.88016	-0.855698	0.552598	0.130026	0.0755059	1.05373
O75694	Nuclear pore complex protein Nup155 OS=Homo sapiens OX=9606	NUP155	2.99105	-3.03683	0.12185	2.43352	-2.94857	0.129536	0.0511099	0.0882534	1.06308
P61077	Ubiquitin-conjugating enzyme E2 D3 OS=Homo sapiens OX=9606	UBE2D3	1.39238	0.395954	1.31581	1.66217	0.494299	1.40864	1.11303	0.0983445	1.07054
P02769	SERUM ALBUMIN PRECURSOR.	BSA	2.42569	0.219683	1.16448	2.74936	0.319818	1.24817	0.941401	0.100135	1.07187
P26196	Probable ATP-dependent RNA helicase DDX6 OS=Homo sapiens OX=9606	DDX6	1.91648	0.803661	1.74553	2.39885	0.907165	1.87536	0.337903	0.103504	1.07438
Q96C90	Protein phosphatase 1 regulatory subunit 14B OS=Homo sapiens OX=9606	PPP1R14B	2.60723	1.99893	3.99703	2.62733	2.11286	4.32549	0.184527	0.113935	1.08218
Q9NVI1	Fanconi anemia group I protein OS=Homo sapiens OX=9606	FANCI	2.89169	0.580562	1.49543	2.82767	0.696927	1.62105	0.692917	0.116366	1.084
P37802	Transgelin-2 OS=Homo sapiens OX=9606	TAGLN2	1.6685	0.294173	1.22618	2.18948	0.413282	1.33171	1.17239	0.119109	1.08606
P07910	Heterogeneous nuclear ribonucleoproteins C1/C2 OS=Homo sapiens OX=9606	HNRNPC	2.8681	-0.686549	0.621339	3.03386	-0.564123	0.676366	0.862406	0.122425	1.08856
O14976	Cyclin-G-associated kinase OS=Homo sapiens OX=9606	GAK	1.79692	0.754116	1.6866	2.47594	0.877509	1.8372	0.420382	0.123393	1.08929
Q8NE71	ATP-binding cassette sub-family F member 1 OS=Homo sapiens OX=9606	ABCF1	1.59819	0.706127	1.63142	1.64674	0.83677	1.78605	0.376143	0.130643	1.09478
P41236	Protein phosphatase inhibitor 2 OS=Homo sapiens OX=9606	PPP1R2	1.87307	-0.650168	0.637206	1.5303	-0.516153	0.699234	0.255296	0.134015	1.09734
P63313	Thymosin beta-10 OS=Homo sapiens OX=9606	TMSB10	1.36048	0.539997	1.45397	1.56835	0.684713	1.60738	0.810817	0.144716	1.10551
Q9H074	Polyadenylate-binding protein-interacting protein 1 OS=Homo sapiens OX=9606	PAIP1	1.83576	0.944286	1.92424	2.044	1.09002	2.12878	0.184138	0.145739	1.1063
O00571	ATP-dependent RNA helicase DDX3X OS=Homo sapiens OX=9606	DDX3X	1.45591	0.938757	1.91688	1.71612	1.1	2.14354	0.652458	0.161239	1.11825
P61313	60S ribosomal protein L15 OS=Homo sapiens OX=9606	RPL15	1.85762	0.277808	1.21235	2.98736	0.448522	1.36464	1.05652	0.170714	1.12562
Q07812	Apoptosis regulator BAX OS=Homo sapiens OX=9606	BAX	1.55858	-0.92613	0.526268	1.62963	-0.755035	0.592532	0.248864	0.171095	1.12591
P09429	High mobility group protein B1 OS=Homo sapiens OX=9606	HMGB1	2.44525	-0.543253	0.686222	2.10675	-0.369504	0.774049	0.838217	0.173749	1.12799
P49411	Elongation factor Tu, mitochondrial OS=Homo sapiens OX=9606	TUFM	1.58311	-0.534321	0.690484	1.50587	-0.358672	0.779882	0.623519	0.175649	1.12947
Q9Y3A6	Transmembrane emp24 domain-containing protein 5 OS=Homo sapiens OX=9606	TMED5	1.98322	0.27491	1.20992	2.71138	0.463424	1.37881	1.54815	0.188514	1.13959
Q99584	Protein S100-A13 OS=Homo sapiens OX=9606	S100A13	2.44454	0.439387	1.35603	2.43262	0.631349	1.54901	0.89161	0.191962	1.14232
O60610	Protein diaphanous homolog 1 OS=Homo sapiens OX=9606	DIAPH1	2.80945	1.47059	2.77136	3.00806	1.66419	3.16935	1.39668	0.193592	1.14361
P02788	Lactotransferrin OS=Homo sapiens OX=9606	LTF	2.87137	0.515387	1.42938	3.14173	0.710072	1.63589	1.91086	0.194685	1.14447
P04004	Vitronectin OS=Homo sapiens OX=9606	VTN	1.38109	0.570638	1.48518	1.41087	0.766854	1.70156	0.363598	0.196217	1.14569
O14979	Heterogeneous nuclear ribonucleoprotein D-like OS=Homo sapiens OX=9606	HNRNPDL	2.9584	-0.392318	0.761905	1.60764	-0.193655	0.874388	1.4736	0.198663	1.14763
P02792	Ferritin light chain OS=Homo sapiens OX=9606	FTL	2.24859	-0.586356	0.666023	1.46068	-0.376097	0.770519	1.42981	0.210259	1.1569
P14625	Endoplasmin OS=Homo sapiens OX=9606	HSP90B1	3.38264	-0.51536	0.699619	2.63783	-0.293853	0.815721	2.55669	0.221506	1.16595
O75955	Flotillin-1 OS=Homo sapiens OX=9606	FLOT1	1.51922	0.694124	1.6179	1.98408	0.942427	1.92176	0.915359	0.248304	1.18781
Q9UHI6	Probable ATP-dependent RNA helicase DDX20 OS=Homo sapiens OX=9606	DDX20	1.80756	-1.05524	0.481217	1.53172	-0.806462	0.571782	0.339851	0.248779	1.1882
Q9H2J4	Phosducin-like protein 3 OS=Homo sapiens OX=9606	PDCL3	3.07518	-0.693743	0.618248	3.05064	-0.441642	0.736296	1.67419	0.252101	1.19094
Q15435	Protein phosphatase 1 regulatory subunit 7 OS=Homo sapiens OX=9606	PPP1R7	2.55964	0.816593	1.76124	3.06126	1.07472	2.10631	1.51074	0.258126	1.19592
Z00001	GFP in silico translation	GFP	4.1396	0.569332	1.48384	4.32174	0.836731	1.786	2.88539	0.267399	1.20364
Q07021	Complement component 1 Q subcomponent-binding protein, mitochondrial OS=Homo sapiens OX=9606	C1QBP	2.69898	-0.537429	0.688997	1.40189	-0.265884	0.831689	2.11541	0.271545	1.2071
P04792	Heat shock protein beta-1 OS=Homo sapiens OX=9606	HSPB1	5.51698	3.97599	15.7359	5.54221	4.25263	19.062	1.64058	0.27664	1.21137
P22570	NADPH:adrenodoxin oxidoreductase, mitochondrial OS=Homo sapiens OX=9606	FDXR	1.41412	-1.44745	0.36667	1.80398	-1.16313	0.446543	0.203064	0.284316	1.21783
Q01085	Nucleolysin TIAR OS=Homo sapiens OX=9606	TIAL1	2.05808	-0.782389	0.581403	1.50075	-0.49169	0.711191	1.37467	0.290699	1.22323
P08697	Alpha-2-antiplasmin OS=Homo sapiens OX=9606	SERPINF2	1.64206	0.925356	1.89915	2.02896	1.22064	2.3305	1.03155	0.295285	1.22713
P31040	Succinate dehydrogenase [ubiquinone] flavoprotein subunit, mitochondrial OS=Homo sapiens OX=9606	SDHA	2.61608	-1.0685	0.476815	1.76682	-0.730435	0.602722	0.706599	0.338064	1.26406
Q9Y2R5	28S ribosomal protein S17, mitochondrial OS=Homo sapiens OX=9606	MRPS17	3.48439	-0.872485	0.546205	3.56797	-0.530293	0.692414	2.01569	0.342192	1.26768
P07384	Calpain-1 catalytic subunit OS=Homo sapiens OX=9606	CAPN1	2.21422	-1.9593	0.257153	2.20199	-1.60201	0.329419	0.3078	0.357292	1.28102
P49589	Cysteine--tRNA ligase, cytoplasmic OS=Homo sapiens OX=9606	CARS1	2.83809	0.513575	1.42758	1.99508	0.91489	1.88543	0.934414	0.401315	1.32071
P82930	28S ribosomal protein S34, mitochondrial OS=Homo sapiens OX=9606	MRPS34	1.67234	0.971744	1.96121	1.9613	1.45132	2.73458	0.673281	0.479578	1.39434
Q14444	Caprin-1 OS=Homo sapiens OX=9606	CAPRIN1	3.35132	1.05438	2.07683	4.30356	1.59982	3.03105	2.51415	0.545433	1.45946
Q6P2Q9	Pre-mRNA-processing-splicing factor 8 OS=Homo sapiens OX=9606	PRPF8	5.64313	-1.07271	0.475424	3.15743	-0.469938	0.721996	3.66905	0.602777	1.51864
Q02978	Mitochondrial 2-oxoglutarate/malate carrier protein OS=Homo sapiens OX=9606	SLC25A11	2.4566	-2.35296	0.195744	1.84788	-1.57666	0.335257	1.24205	0.776298	1.71273
Q9UBS4	DnaJ homolog subfamily B member 11 OS=Homo sapiens OX=9606	DNAJB11	2.42581	-4.22653	0.053418	3.1367	-1.5116	0.350721	1.74989	2.71493	6.5656
Q9H2P0	Activity-dependent neuroprotector homeobox protein OS=Homo sapiens OX=9606	ADNP	2.87722	-1.84347	0.278651	1.77955	0.982109	1.97535	3.37247	2.82558	7.08897

## Sheet: DAVID PBM-independent
KEGG pathway analysis
Category	Term	Count	%	PValue	List Total	Pop Hits	Pop Total	Fold Enrichment	Bonferroni	Benjamini	FDR	Genes
KEGG_PATHWAY	hsa03040:Spliceosome	8	7.76699	0.000193677	64	133	6879	6.46523	0.0201326	0.0203361	0.0203361	P07910	P41223	P11142	Q53GS9	P62316	Q6P2Q9	P09651	P61978
KEGG_PATHWAY	hsa04141:Protein processing in endoplasmic reticulum	7	6.79612	0.0042937	64	169	6879	4.45202	0.363525	0.225419	0.225419	P11142	O60884	Q9UBS4	P61077	Q07812	P14625	P07384
KEGG_PATHWAY	hsa03010:Ribosome	6	5.82524	0.00787678	64	136	6879	4.74196	0.564098	0.275687	0.275687	Q9Y2R5	P25398	P62277	P23396	P39023	P61313
KEGG_PATHWAY	hsa05203:Viral carcinogenesis	7	6.79612	0.0107745	64	205	6879	3.6702	0.679368	0.28283	0.28283	P62805	P04637	Q16778	Q07812	O00571	Q5QNW6	P61978
KEGG_PATHWAY	hsa05322:Systemic lupus erythematosus	5	4.85437	0.0338834	64	134	6879	4.01061	0.973202	0.635834	0.635834	P62805	Q16778	Q5QNW6	Q71UI9	P10155
KEGG_PATHWAY	hsa03410:Base excision repair	3	2.91262	0.0363334	64	33	6879	9.77131	0.979473	0.635834	0.635834	P09429	P27695	P39748
KEGG_PATHWAY	hsa01200:Carbon metabolism	4	3.8835	0.0844419	64	113	6879	3.80476	0.999905	1	1	P00558	P31040	P04075	P24752
KEGG_PATHWAY	hsa05016:Huntington's disease	5	4.85437	0.0984424	64	192	6879	2.79907	0.999981	1	1	P19404	P48047	P04637	Q07812	P31040
Gene Ontology – Biological processes analysis
Category	Term	Count	%	PValue	List Total	Pop Hits	Pop Total	Fold Enrichment	Bonferroni	Benjamini	FDR	Genes
GOTERM_BP_DIRECT	GO:0006413~translational initiation	8	7.76699	1.75656e-05	101	137	16792	9.70846	0.0147161	0.00844776	0.00832765	Q9H074	Q13347	P25398	P62277	P23396	P39023	P61313	Q8NE71
GOTERM_BP_DIRECT	GO:0006412~translation	10	9.70874	2.00184e-05	101	253	16792	6.57144	0.0167538	0.00844776	0.00832765	O00425	Q9Y2R5	P25398	P62277	Q02978	P23396	P49591	P39023	P61313	Q8NE71
GOTERM_BP_DIRECT	GO:0043066~negative regulation of apoptotic process	12	11.6505	8.28902e-05	101	455	16792	4.38481	0.067571	0.0233198	0.0229882	P82094	P32119	P06748	P04637	P14625	P82970	O00571	P02788	P08243	P04792	P61978	Q9UQ80
GOTERM_BP_DIRECT	GO:0000398~mRNA splicing via spliceosome	8	7.76699	101	222	16792	5.99126	0.263892	0.0700365	0.0690407	0.000362942	P07910	P41223	P11142	Q53GS9	P62316	Q6P2Q9	P09651	P61978
GOTERM_BP_DIRECT	GO:0016032~viral process	9	8.73786	0.000414908	101	299	16792	5.0044	0.295492	0.0700365	0.0690407	Q07021	Q9H2J4	P11142	P06748	P04637	Q07812	O75694	P09651	P61978
GOTERM_BP_DIRECT	GO:0019083~viral transcription	6	5.82524	0.000549084	101	112	16792	8.90665	0.370956	0.0772378	0.0761396	P25398	P62277	P23396	P39023	P61313	O75694
GOTERM_BP_DIRECT	GO:0000184~nuclear-transcribed mRNA catabolic process nonsense-mediated decay	6	5.82524	101	119	16792	8.38273	0.457086	0.0872262	0.085986	0.00072344	P62495	P25398	P62277	P23396	P39023	P61313
GOTERM_BP_DIRECT	GO:0006284~base-excision repair	4	3.8835	0.00116794	101	35	16792	19.0008	0.627053	0.110475	0.108904	P09429	P27695	P04637	P39748
GOTERM_BP_DIRECT	GO:0098609~cell-cell adhesion	8	7.76699	0.00117805	101	271	16792	4.90797	0.630224	0.110475	0.108904	P11142	Q99961	P26196	O00571	P61313	P04075	P37802	P61978
GOTERM_BP_DIRECT	GO:0006364~rRNA processing	7	6.79612	0.001761	101	214	16792	5.43833	0.774085	0.148629	0.146516	P25398	P62277	P23396	P39023	P61313	O75607	Q9UQ80
GOTERM_BP_DIRECT	GO:0006614~SRP-dependent cotranslational protein targeting to membrane	5	4.85437	0.0023965	101	94	16792	8.84348	0.868016	0.183877	0.181263	P25398	P62277	P23396	P39023	P61313
GOTERM_BP_DIRECT	GO:0006281~DNA repair	7	6.79612	0.00281294	101	235	16792	4.95235	0.907214	0.189483	0.186789	P27695	P23396	P06748	P61077	P39748	Q9NVI1	Q9Y5K5
GOTERM_BP_DIRECT	GO:0010467~gene expression	4	3.8835	0.00291858	101	48	16792	13.8548	0.915151	0.189483	0.186789	P07910	O00425	P09651	P61978
GOTERM_BP_DIRECT	GO:0045727~positive regulation of translation	4	3.8835	0.00386906	101	53	16792	12.5477	0.962063	0.224519	0.221326	Q9H074	P06748	O00571	Q8NE71
GOTERM_BP_DIRECT	GO:0061136~regulation of proteasomal protein catabolic process	3	2.91262	0.00399026	101	16	16792	31.1733	0.965765	0.224519	0.221326	P82094	Q9Y5K5	P61289
GOTERM_BP_DIRECT	GO:0006457~protein folding	6	5.82524	0.0044379	101	180	16792	5.54191	0.976574	0.234099	0.230771	Q9H2J4	P11142	O60884	Q9UBS4	O75347	P14625
GOTERM_BP_DIRECT	GO:0017148~negative regulation of translation	4	3.8835	0.00498816	101	58	16792	11.466	0.985309	0.23671	0.233345	O00425	P23396	Q14444	O00571
GOTERM_BP_DIRECT	GO:0051170~nuclear import	3	2.91262	0.00504832	101	18	16792	27.7096	0.98604	0.23671	0.233345	P62316	Q9UHI6	P09651
GOTERM_BP_DIRECT	GO:0035307~positive regulation of protein dephosphorylation	3	2.91262	0.0068491	101	21	16792	23.7511	0.996974	0.304244	0.299919	Q15435	Q13526	P04062
GOTERM_BP_DIRECT	GO:0043065~positive regulation of apoptotic process	7	6.79612	0.00907909	101	300	16792	3.87934	0.999546	0.383138	0.37769	O14737	P09429	Q07021	P04637	Q07812	O00571	Q9UHI6
GOTERM_BP_DIRECT	GO:0000245~spliceosomal complex assembly	3	2.91262	0.0103971	101	26	16792	19.1835	0.999852	0.417864	0.411923	Q53GS9	P16383	P62316
GOTERM_BP_DIRECT	GO:0032728~positive regulation of interferon-beta production	3	2.91262	0.0111856	101	27	16792	18.473	0.999925	0.429121	0.42302	P09429	O75955	O00571
GOTERM_BP_DIRECT	GO:0090200~positive regulation of release of cytochrome c from mitochondria	3	2.91262	0.0119997	101	28	16792	17.8133	0.999962	0.440337	0.434077	O14737	P04637	Q07812
GOTERM_BP_DIRECT	GO:0097193~intrinsic apoptotic signaling pathway	3	2.91262	0.0137032	101	30	16792	16.6257	0.999991	0.481896	0.475045	P04637	Q07812	O00571
GOTERM_BP_DIRECT	GO:0008380~RNA splicing	5	4.85437	0.0173469	101	166	16792	5.00775	1	0.576534	0.568337	P07910	Q07021	Q53GS9	P62316	Q6P2Q9
GOTERM_BP_DIRECT	GO:0072318~clathrin coat disassembly	2	1.94175	0.0177605	101	3	16792	110.838	1	0.576534	0.568337	P11142	O14976
GOTERM_BP_DIRECT	GO:0006915~apoptotic process	9	8.73786	0.0198552	101	567	16792	2.63901	1	0.587934	0.579575	O14737	Q07021	Q9H2J4	P23396	P04637	P61077	Q07812	Q01085	P61289
GOTERM_BP_DIRECT	GO:0006396~RNA processing	4	3.8835	0.0201863	101	97	16792	6.85598	1	0.587934	0.579575	O14979	Q9UHI6	P61978	Q8TCS8
GOTERM_BP_DIRECT	GO:0010628~positive regulation of gene expression	6	5.82524	0.0202015	101	262	16792	3.80742	1	0.587934	0.579575	O14737	P23396	P04637	P04062	P82970	O00571
GOTERM_BP_DIRECT	GO:0051260~protein homooligomerization	5	4.85437	0.0213975	101	177	16792	4.69654	1	0.601982	0.593423	O75955	P06748	Q07812	P24752	Q8TCS8
GOTERM_BP_DIRECT	GO:0043488~regulation of mRNA stability	4	3.8835	0.0236057	101	103	16792	6.4566	1	0.623644	0.614777	P11142	P27695	P61289	P04792
GOTERM_BP_DIRECT	GO:0043280~positive regulation of cysteine-type endopeptidase activity involved in apoptotic process	3	2.91262	0.0236453	101	40	16792	12.4693	1	0.623644	0.614777	O14737	P09429	O00571
GOTERM_BP_DIRECT	GO:0043525~positive regulation of neuron apoptotic process	3	2.91262	0.0270612	101	43	16792	11.5994	1	0.681026	0.671343	Q13526	P04637	Q07812
GOTERM_BP_DIRECT	GO:0006094~gluconeogenesis	3	2.91262	0.0282416	101	44	16792	11.3357	1	0.681026	0.671343	Q02978	P00558	P04075
GOTERM_BP_DIRECT	GO:0010501~RNA secondary structure unwinding	3	2.91262	0.0282416	101	44	16792	11.3357	1	0.681026	0.671343	P26196	O00571	Q9UHI6
GOTERM_BP_DIRECT	GO:0016925~protein sumoylation	4	3.8835	0.032729	101	117	16792	5.68401	1	0.761952	0.751119	P07910	P04637	O75694	P61978
GOTERM_BP_DIRECT	GO:0006334~nucleosome assembly	4	3.8835	0.0341623	101	119	16792	5.58848	1	0.761952	0.751119	P06748	P62805	Q16778	Q5QNW6
GOTERM_BP_DIRECT	GO:0042256~mature ribosome assembly	2	1.94175	0.0352087	101	6	16792	55.4191	1	0.761952	0.751119	Q07021	O00571
GOTERM_BP_DIRECT	GO:0006415~translational termination	2	1.94175	0.0352087	101	6	16792	55.4191	1	0.761952	0.751119	P62495	Q9UI30
GOTERM_BP_DIRECT	GO:2000049~positive regulation of cell-cell adhesion mediated by cadherin	2	1.94175	0.0409563	101	7	16792	47.5021	1	0.864178	0.851891	O75955	P08697
GOTERM_BP_DIRECT	GO:0032091~negative regulation of protein binding	3	2.91262	0.045342	101	57	16792	8.75039	1	0.933382	0.920111	Q13526	Q07812	Q9H2P0
GOTERM_BP_DIRECT	GO:0031497~chromatin assembly	2	1.94175	0.04667	101	8	16792	41.5644	1	0.937845	0.92451	P09429	P04637
GOTERM_BP_DIRECT	GO:0006977~DNA damage response, signal transduction by p53 class mediator resulting in cell cycle arrest	3	2.91262	101	62	16792	8.04471	1	1	0.986951	0.0527126	P06748	P04637	Q07812
GOTERM_BP_DIRECT	GO:0043666~regulation of phosphoprotein phosphatase activity	2	1.94175	0.0579965	101	10	16792	33.2515	1	1	0.986951	P14625	P41236
GOTERM_BP_DIRECT	GO:0042989~sequestering of actin monomers	2	1.94175	0.0579965	101	10	16792	33.2515	1	1	0.986951	P0CG35	P63313
GOTERM_BP_DIRECT	GO:0007059~chromosome segregation	3	2.91262	0.0620738	101	68	16792	7.33489	1	1	0.986951	Q15435	P23396	O00571
GOTERM_BP_DIRECT	GO:0034145~positive regulation of toll-like receptor 4 signaling pathway	2	1.94175	0.0636096	101	11	16792	30.2286	1	1	0.986951	P09429	P02788
GOTERM_BP_DIRECT	GO:0007015~actin filament organization	3	2.91262	0.0686046	101	72	16792	6.92739	1	1	0.986951	P0CG35	P04075	P63313
GOTERM_BP_DIRECT	GO:0032211~negative regulation of telomere maintenance via telomerase	2	1.94175	0.0691897	101	12	16792	27.7096	1	1	0.986951	P07910	P09651
GOTERM_BP_DIRECT	GO:0000244~spliceosomal tri-snRNP complex assembly	2	1.94175	0.0691897	101	12	16792	27.7096	1	1	0.986951	Q6P2Q9	Q9UHI6
GOTERM_BP_DIRECT	GO:0045454~cell redox homeostasis	3	2.91262	0.0770693	101	77	16792	6.47756	1	1	0.986951	P27695	P32119	P02788
GOTERM_BP_DIRECT	GO:0090303~positive regulation of wound healing	2	1.94175	0.0802513	101	14	16792	23.7511	1	1	0.986951	P04004	P09429
GOTERM_BP_DIRECT	GO:0032461~positive regulation of protein oligomerization	2	1.94175	0.0802513	101	14	16792	23.7511	1	1	0.986951	P04637	Q07812
GOTERM_BP_DIRECT	GO:1901224~positive regulation of NIK/NF-kappaB signaling	2	1.94175	0.0802513	101	14	16792	23.7511	1	1	0.986951	P09429	P23396
GOTERM_BP_DIRECT	GO:0042026~protein refolding	2	1.94175	0.0857331	101	15	16792	22.1677	1	1	0.986951	P11142	O60884
GOTERM_BP_DIRECT	GO:0050731~positive regulation of peptidyl-tyrosine phosphorylation	3	2.91262	0.0858443	101	82	16792	6.08259	1	1	0.986951	P04004	P04637	Q9H2P0
GOTERM_BP_DIRECT	GO:0006310~DNA recombination	3	2.91262	0.0876343	101	83	16792	6.0093	1	1	0.986951	P09429	P27695	Q9Y5K5
GOTERM_BP_DIRECT	GO:0006750~glutathione biosynthetic process	2	1.94175	0.0911827	101	16	16792	20.7822	1	1	0.986951	Q96KP4	P48637
GOTERM_BP_DIRECT	GO:0070125~mitochondrial translational elongation	3	2.91262	0.0912476	101	85	16792	5.86791	1	1	0.986951	Q9Y2R5	P49411	P82930
GOTERM_BP_DIRECT	GO:0006397~mRNA processing	4	3.8835	0.0912945	101	179	16792	3.71525	1	1	0.986951	Q07021	Q53GS9	Q6P2Q9	P09651

## Sheet: differ between E6 and E6dPBM
Accession	Description	Gene Name	-LOG(P-Value) E6/Ctrl	Difference log2 E6/Ctrl E6/Ctrl	Ratio E6/Ctrl	-LOG(P-Value) dPBM/Ctrl	Difference log2 dPBM/Ctrl	Ratio dPBM/Ctrl	-LOG(P-Value) dPBM/E6	Difference log2 dPBM/E6	Ratio dPBM/E6
Q9UII2	ATPase inhibitor, mitochondrial OS=Homo sapiens OX=9606	ATP5IF1	2.91043	4.46543	22.0916	0.13767	0.207615	1.15478	3.79076	-4.25781	0.0522722
O75718	Cartilage-associated protein OS=Homo sapiens OX=9606	CRTAP	0.834999	1.35492	2.55783	1.21696	-2.14091	0.226737	2.9505	-3.49583	0.0886445
O43264	Centromere/kinetochore protein zw10 homolog OS=Homo sapiens OX=9606	ZW10	0.294576	1.25091	2.37991	0.569387	-1.96048	0.256942	1.51584	-3.21139	0.107963
Q96AC1	Fermitin family homolog 2 OS=Homo sapiens OX=9606	FERMT2	0.298277	0.234019	1.17611	2.49497	-2.88864	0.135031	2.82588	-3.12266	0.114812
Q9BTW9	Tubulin-specific chaperone D OS=Homo sapiens OX=9606	TBCD	0.351763	0.568883	1.48337	1.18001	-2.46069	0.181659	1.65838	-3.02958	0.122464
O43143	Pre-mRNA-splicing factor ATP-dependent RNA helicase DHX15 OS=Homo sapiens OX=9606	DHX15	0.565676	0.615423	1.53201	1.52616	-2.37291	0.193056	2.21472	-2.98833	0.126015
Q9BPX5	Actin-related protein 2/3 complex subunit 5-like protein OS=Homo sapiens OX=9606	ARPC5L	0.824154	1.4826	2.79453	0.732152	-1.41941	0.373866	2.61844	-2.90201	0.133785
Q9Y2Q5	Ragulator complex protein LAMTOR2 OS=Homo sapiens OX=9606	LAMTOR2	0.414301	1.58402	2.99805	0.401677	-1.30688	0.404195	1.40043	-2.8909	0.134819
P42574	Caspase-3 OS=Homo sapiens OX=9606	CASP3	0.32318	0.926942	1.90124	0.976986	-1.9436	0.259966	1.54174	-2.87054	0.136735
Q9Y223	Bifunctional UDP-N-acetylglucosamine 2-epimerase/N-acetylmannosamine kinase OS=Homo sapiens OX=9606	GNE	1.17711	1.45272	2.73724	0.606462	-1.23597	0.424556	1.53068	-2.68869	0.155104
Q13505	Metaxin-1 OS=Homo sapiens OX=9606	MTX1	0.723737	1.34399	2.53852	1.03842	-1.15484	0.449117	1.30132	-2.49883	0.176921
Q8TCG1	Protein CIP2A OS=Homo sapiens OX=9606	CIP2A	0.201947	-0.0920617	0.938181	2.10369	-2.55446	0.170228	1.97713	-2.46239	0.181445
Q9NY27	Serine/threonine-protein phosphatase 4 regulatory subunit 2 OS=Homo sapiens OX=9606	PPP4R2	2.11209	2.0303	4.08488	0.14875	-0.340614	0.789705	1.45823	-2.37091	0.193324
Q96I25	Splicing factor 45 OS=Homo sapiens OX=9606	RBM17	0.950666	-0.877709	0.544231	2.56874	-3.00338	0.124707	2.09876	-2.12567	0.229144
Q13616	Cullin-1 OS=Homo sapiens OX=9606	CUL1	0.538605	0.925423	1.89924	0.646475	-1.14096	0.453456	1.52418	-2.06639	0.238757
O00487	26S proteasome non-ATPase regulatory subunit 14 OS=Homo sapiens OX=9606	PSMD14	0.00424202	-0.00658544	0.995446	1.70886	-2.07157	0.2379	2.74467	-2.06499	0.238988
P82933	28S ribosomal protein S9, mitochondrial OS=Homo sapiens OX=9606	MRPS9	0.885771	1.05293	2.07473	0.673476	-0.864532	0.549225	2.18475	-1.91746	0.264721
Q99805	Transmembrane 9 superfamily member 2 OS=Homo sapiens OX=9606	TM9SF2	0.149147	-0.128248	0.914942	2.2304	-1.98351	0.252873	2.29206	-1.85527	0.276382
Q13523	Serine/threonine-protein kinase PRP4 homolog OS=Homo sapiens OX=9606	PRPF4B	0.632333	0.906127	1.87401	0.752651	-0.863126	0.54976	1.63111	-1.76925	0.293361
Q10472	Polypeptide N-acetylgalactosaminyltransferase 1 OS=Homo sapiens OX=9606	GALNT1	3.40922	2.13917	4.40509	0.477401	0.461485	1.37696	1.84035	-1.67769	0.312583
Q9UHD9	Ubiquilin-2 OS=Homo sapiens OX=9606	UBQLN2	1.76067	1.1844	2.27269	0.493144	-0.391403	0.762388	2.69149	-1.57581	0.335456
Q6YP21	Kynurenine--oxoglutarate transaminase 3 OS=Homo sapiens OX=9606	KYAT3	1.33745	0.759483	1.69288	0.83832	-0.789108	0.578702	1.82999	-1.54859	0.341844
Q9Y6C9	Mitochondrial carrier homolog 2 OS=Homo sapiens OX=9606	MTCH2	0.317908	0.21591	1.16144	2.07375	-1.25762	0.418234	3.49791	-1.47353	0.3601
O60884	DnaJ homolog subfamily A member 2 OS=Homo sapiens OX=9606	DNAJA2	2.67257	0.566274	1.48069	1.9062	-0.8865	0.540925	2.76227	-1.45277	0.365318
Q9UQN3	Charged multivesicular body protein 2b OS=Homo sapiens OX=9606	CHMP2B	0.829326	0.794295	1.73423	0.576357	-0.644691	0.63963	1.71527	-1.43899	0.368826
P62273	40S ribosomal protein S29 OS=Homo sapiens OX=9606	RPS29	0.990437	0.593019	1.5084	0.770896	-0.84461	0.556861	1.54692	-1.43763	0.369174
Q15075	Early endosome antigen 1 OS=Homo sapiens OX=9606	EEA1	0.733443	0.651217	1.57049	1.47775	-0.753256	0.593263	1.74299	-1.40447	0.377756
Q06546	GA-binding protein alpha chain OS=Homo sapiens OX=9606	GABPA	2.28324	1.60616	3.04441	0.199798	0.201865	1.15018	1.46588	-1.4043	0.377802
P82094	TATA element modulatory factor OS=Homo sapiens OX=9606	TMF1	4.59867	6.05138	66.3203	3.6659	4.64973	25.102	1.57227	-1.40165	0.378496
P61254	60S ribosomal protein L26 OS=Homo sapiens OX=9606	RPL26	1.75736	0.939815	1.91828	0.79177	-0.446232	0.733957	2.28579	-1.38605	0.382612
P62877	E3 ubiquitin-protein ligase RBX1 OS=Homo sapiens OX=9606	RBX1	0.0688401	0.0316032	1.02215	1.667	-1.32943	0.397925	1.79273	-1.36104	0.389303
Q9H4A3	Serine/threonine-protein kinase WNK1 OS=Homo sapiens OX=9606	WNK1	0.286681	-0.264315	0.832594	3.29798	-1.53703	0.344595	1.58782	-1.27271	0.413881
P27361	Mitogen-activated protein kinase 3 OS=Homo sapiens OX=9606	MAPK3	0.384096	0.550577	1.46467	0.712815	-0.710307	0.61119	1.34856	-1.26088	0.417288
O75915	PRA1 family protein 3 OS=Homo sapiens OX=9606	ARL6IP5	0.346227	0.508702	1.42277	0.491688	-0.740961	0.598341	1.82523	-1.24966	0.420546
O43504	Ragulator complex protein LAMTOR5 OS=Homo sapiens OX=9606	LAMTOR5	0.189345	0.211136	1.1576	1.19436	-1.03294	0.488712	1.55502	-1.24408	0.422177
Q14978	Nucleolar and coiled-body phosphoprotein 1 OS=Homo sapiens OX=9606	NOLC1	1.2708	-0.516969	0.698838	2.24057	-1.67151	0.313924	1.78337	-1.15455	0.449208
P37198	Nuclear pore glycoprotein p62 OS=Homo sapiens OX=9606	NUP62	0.283656	0.305888	1.23618	0.688571	-0.82652	0.563888	1.35491	-1.13241	0.456154
O95573	Long-chain-fatty-acid--CoA ligase 3 OS=Homo sapiens OX=9606	ACSL3	1.94253	0.893372	1.85751	0.23265	-0.192396	0.875151	1.76364	-1.08577	0.471141
Q15018	BRISC complex subunit Abraxas 2 OS=Homo sapiens OX=9606	ABRAXAS2	1.08942	2.42274	5.36187	0.584037	1.34316	2.53706	1.66093	-1.07958	0.473167
Q9NZZ3	Charged multivesicular body protein 5 OS=Homo sapiens OX=9606	CHMP5	0.796104	0.222329	1.16662	1.44724	-0.81131	0.569864	1.93417	-1.03364	0.488476
P21964	Catechol O-methyltransferase OS=Homo sapiens OX=9606	COMT	0.0175176	0.0255642	1.01788	0.900603	-0.979561	0.507134	2.48166	-1.00513	0.498227
Q9Y6X1	Stress-associated endoplasmic reticulum protein 1 OS=Homo sapiens OX=9606	SERP1	0.640692	0.741681	1.67212	0.188948	-0.234055	0.850242	1.49784	-0.975736	0.50848
P54105	Methylosome subunit pICln OS=Homo sapiens OX=9606	CLNS1A	1.11156	0.895847	1.8607	0.0524177	-0.0613174	0.958389	2.2336	-0.957165	0.515068
P04843	Dolichyl-diphosphooligosaccharide--protein glycosyltransferase subunit 1 OS=Homo sapiens OX=9606	RPN1	1.59272	0.656942	1.57674	0.576908	-0.289563	0.81815	2.84824	-0.946505	0.518888
Q9Y6X4	Soluble lamin-associated protein of 75 kDa OS=Homo sapiens OX=9606	FAM169A	1.04	1.80441	3.49287	0.476613	0.894602	1.8591	2.82386	-0.909809	0.532256
Q9BTE6	Alanyl-tRNA editing protein Aarsd1 OS=Homo sapiens OX=9606	AARSD1	0.204772	0.241989	1.18262	0.803969	-0.667187	0.629733	1.55151	-0.909176	0.532489
O75643	U5 small nuclear ribonucleoprotein 200 kDa helicase OS=Homo sapiens OX=9606	SNRNP200	0.913032	-0.383842	0.766394	2.28633	-1.27369	0.4136	2.29511	-0.889848	0.539671
P98179	RNA-binding protein 3 OS=Homo sapiens OX=9606	RBM3	1.06677	1.02736	2.03829	0.176271	0.162803	1.11946	1.32993	-0.864554	0.549216
Q13435	Splicing factor 3B subunit 2 OS=Homo sapiens OX=9606	SF3B2	0.250122	-0.174396	0.886138	2.44352	-1.02332	0.491983	1.42812	-0.848924	0.555199
Q9UBB4	Ataxin-10 OS=Homo sapiens OX=9606	ATXN10	0.421093	0.632182	1.54991	0.108483	-0.197737	0.871917	1.83164	-0.82992	0.562561
P01024	Complement C3 OS=Homo sapiens OX=9606	C3	0.733884	0.622517	1.53956	0.171985	-0.203437	0.868479	1.40586	-0.825954	0.564109
P50579	Methionine aminopeptidase 2 OS=Homo sapiens OX=9606	METAP2	0.312314	-0.296484	0.814235	1.17154	-1.1035	0.465385	1.43419	-0.80702	0.571561
P25325	3-mercaptopyruvate sulfurtransferase OS=Homo sapiens OX=9606	MPST	0.654694	-0.183688	0.88045	2.18343	-0.908943	0.532575	1.76309	-0.725256	0.60489
O43719	HIV Tat-specific factor 1 OS=Homo sapiens OX=9606	HTATSF1	0.0100167	0.00493145	1.00342	1.69796	-0.717209	0.608273	2.04568	-0.72214	0.606197
P62263	40S ribosomal protein S14 OS=Homo sapiens OX=9606	RPS14	0.868519	0.199318	1.14816	1.97035	-0.468761	0.722585	3.1977	-0.66808	0.629344
Q96T51	RUN and FYVE domain-containing protein 1 OS=Homo sapiens OX=9606	RUFY1	1.27697	0.9964	1.99502	0.404684	0.337253	1.26335	1.85279	-0.659147	0.633252
Q9NTZ6	RNA-binding protein 12 OS=Homo sapiens OX=9606	RBM12	0.400577	0.483832	1.39845	0.11734	-0.16031	0.894833	1.72835	-0.644143	0.639873
P43686	26S proteasome regulatory subunit 6B OS=Homo sapiens OX=9606	PSMC4	0.55811	0.240165	1.18113	1.91185	-0.393749	0.761149	1.42166	-0.633914	0.644426
Q6PI48	Aspartate--tRNA ligase, mitochondrial OS=Homo sapiens OX=9606	DARS2	0.778805	-0.29666	0.814135	2.47463	-0.92956	0.525018	1.43033	-0.632901	0.644879
Q9Y696	Chloride intracellular channel protein 4 OS=Homo sapiens OX=9606	CLIC4	0.981088	0.709294	1.635	0.146654	0.125798	1.09111	1.63959	-0.583496	0.667344
Q9BYN8	28S ribosomal protein S26, mitochondrial OS=Homo sapiens OX=9606	MRPS26	0.276624	-0.172442	0.88734	1.55647	-0.73811	0.599524	1.70025	-0.565668	0.675642
O75691	Small subunit processome component 20 homolog OS=Homo sapiens OX=9606	UTP20	0.452116	2.17329	4.5105	0.320478	1.62106	3.07601	1.67085	-0.55223	0.681965
Q9Y490	Talin-1 OS=Homo sapiens OX=9606	TLN1	0.389078	0.057402	1.04059	1.84114	-0.459604	0.727186	1.8927	-0.517006	0.698821
P48637	Glutathione synthetase OS=Homo sapiens OX=9606	GSS	4.87934	1.56287	2.95441	4.8739	1.05035	2.07103	3.43199	-0.512519	0.700997
P06576	ATP synthase subunit beta, mitochondrial OS=Homo sapiens OX=9606	ATP5F1B	1.37148	0.371195	1.29342	0.339131	-0.122915	0.91833	2.05766	-0.49411	0.709999
Q96KP4	Cytosolic non-specific dipeptidase OS=Homo sapiens OX=9606	CNDP2	2.13467	0.272495	1.20789	1.82719	-0.216399	0.860711	3.60855	-0.488894	0.712571
P18077	60S ribosomal protein L35a OS=Homo sapiens OX=9606	RPL35A	0.59365	0.142615	1.1039	1.31261	-0.294041	0.815614	2.02327	-0.436656	0.738845
Q02252	Methylmalonate-semialdehyde dehydrogenase [acylating], mitochondrial OS=Homo sapiens OX=9606	ALDH6A1	0.31942	-0.102095	0.931679	2.40242	-0.534166	0.690558	1.69235	-0.432071	0.741197
P28838	Cytosol aminopeptidase OS=Homo sapiens OX=9606	LAP3	0.442339	-0.331344	0.794796	1.1133	-0.740752	0.598427	1.64164	-0.409408	0.752932
Q5QNW6	Histone H2B type 2-F OS=Homo sapiens OX=9606	H2BC18	1.8653	-0.236773	0.848642	2.56623	-0.61442	0.653192	1.84511	-0.377647	0.769692
Q9NZ01	Very-long-chain enoyl-CoA reductase OS=Homo sapiens OX=9606	TECR	0.818139	1.35265	2.55381	0.564259	0.976553	1.96776	1.65602	-0.376099	0.770518
Q01130	Serine/arginine-rich splicing factor 2 OS=Homo sapiens OX=9606	SRSF2	1.72538	0.441082	1.35762	0.358985	0.066644	1.04728	1.32748	-0.374438	0.771406
O60231	Pre-mRNA-splicing factor ATP-dependent RNA helicase DHX16 OS=Homo sapiens OX=9606	DHX16	1.16346	0.190168	1.1409	1.69738	-0.16851	0.889761	1.98218	-0.358678	0.779879
P15311	Ezrin OS=Homo sapiens OX=9606	EZR	0.484769	0.117768	1.08506	1.22015	-0.240088	0.846694	2.25918	-0.357856	0.780323
P18669	Phosphoglycerate mutase 1 OS=Homo sapiens OX=9606	PGAM1	0.521435	-0.246451	0.842968	1.36776	-0.600658	0.659453	1.66468	-0.354207	0.7823
O60343	TBC1 domain family member 4 OS=Homo sapiens OX=9606	TBC1D4	2.44659	-0.48936	0.712341	3.1924	-0.841176	0.558188	2.13388	-0.351815	0.783598
P33993	DNA replication licensing factor MCM7 OS=Homo sapiens OX=9606	MCM7	0.0380199	0.00939592	1.00653	1.08594	-0.340012	0.790035	1.33764	-0.349408	0.784906
P23193	Transcription elongation factor A protein 1 OS=Homo sapiens OX=9606	TCEA1	0.40519	-0.18108	0.882042	1.3301	-0.526573	0.694202	1.5855	-0.345492	0.787039
Q9NX63	MICOS complex subunit MIC19 OS=Homo sapiens OX=9606	CHCHD3	0.625874	-0.292875	0.816274	1.39606	-0.619595	0.650854	1.47827	-0.32672	0.797347
Q12996	Cleavage stimulation factor subunit 3 OS=Homo sapiens OX=9606	CSTF3	0.355212	0.237337	1.17882	0.111772	-0.0869331	0.941522	1.82055	-0.324271	0.798702
Q15637	Splicing factor 1 OS=Homo sapiens OX=9606	SF1	0.66841	0.115364	1.08325	1.19428	-0.189453	0.876938	2.72397	-0.304817	0.809545
Q8N766	ER membrane protein complex subunit 1 OS=Homo sapiens OX=9606	EMC1	0.476683	0.302129	1.23296	0.0029994	0.00246874	1.00171	1.64244	-0.29966	0.812444
P61586	Transforming protein RhoA OS=Homo sapiens OX=9606	RHOA	0.0493052	0.0186345	1.013	0.975066	-0.271454	0.828484	1.59658	-0.290088	0.817852
Q02543	60S ribosomal protein L18a OS=Homo sapiens OX=9606	RPL18A	0.20226	-0.0836706	0.943654	0.941765	-0.373004	0.772173	1.40708	-0.289333	0.81828
P40939	Trifunctional enzyme subunit alpha, mitochondrial OS=Homo sapiens OX=9606	HADHA	0.64904	1.00825	2.01147	0.456475	0.744775	1.67571	1.60138	-0.263475	0.833079
Q86VP6	Cullin-associated NEDD8-dissociated protein 1 OS=Homo sapiens OX=9606	CAND1	0.239349	-0.0535618	0.963554	2.68167	-0.315111	0.803789	1.33338	-0.261549	0.834192
P19404	NADH dehydrogenase [ubiquinone] flavoprotein 2, mitochondrial OS=Homo sapiens OX=9606	NDUFV2	1.6977	-0.288785	0.818591	2.42656	-0.531035	0.692058	1.33163	-0.24225	0.845426
P00338	L-lactate dehydrogenase A chain OS=Homo sapiens OX=9606	LDHA	1.74732	0.184897	1.13674	0.271247	-0.055329	0.962375	1.31224	-0.240226	0.846612
P84077	ADP-ribosylation factor 1 OS=Homo sapiens OX=9606	ARF1	0.440459	0.174755	1.12877	0.122648	-0.053395	0.963666	1.37726	-0.22815	0.853729
P30050	60S ribosomal protein L12 OS=Homo sapiens OX=9606	RPL12	1.04063	0.362716	1.28584	0.370228	0.139402	1.10145	2.08258	-0.223313	0.856596
P62249	40S ribosomal protein S16 OS=Homo sapiens OX=9606	RPS16	0.617693	0.0934947	1.06695	0.805729	-0.106945	0.928552	2.17886	-0.20044	0.870285
P40925	Malate dehydrogenase, cytoplasmic OS=Homo sapiens OX=9606	MDH1	0.768011	0.0835371	1.05961	1.20316	-0.115039	0.923358	1.52642	-0.198576	0.87141
P48047	ATP synthase subunit O, mitochondrial OS=Homo sapiens OX=9606	ATP5PO	2.76868	0.457368	1.37303	2.04883	0.269188	1.20513	1.65532	-0.18818	0.877712
P62979	Ubiquitin-40S ribosomal protein S27a OS=Homo sapiens OX=9606	RPS27A	0.732793	-0.0819979	0.944748	1.89425	-0.257758	0.836387	1.713	-0.17576	0.885301
P07437	Tubulin beta chain OS=Homo sapiens OX=9606	TUBB	1.32378	0.119667	1.08648	0.211364	-0.0328242	0.977505	1.38908	-0.152492	0.899695
Q9UQ80	Proliferation-associated protein 2G4 OS=Homo sapiens OX=9606	PA2G4	2.52599	0.415969	1.33419	1.9882	0.279729	1.21397	1.85461	-0.13624	0.909887
P09211	Glutathione S-transferase P OS=Homo sapiens OX=9606	GSTP1	0.572506	0.178918	1.13203	0.180543	0.0648187	1.04595	1.67446	-0.114099	0.923959
Q15084	Protein disulfide-isomerase A6 OS=Homo sapiens OX=9606	PDIA6	0.123568	0.0809031	1.05768	0.0334399	-0.0237427	0.983678	1.44617	-0.104646	0.930033
Q9UPN3	Microtubule-actin cross-linking factor 1, isoforms 1/2/3/5 OS=Homo sapiens OX=9606	MACF1	0.496301	0.0634909	1.04499	1.44899	0.191072	1.14161	1.77507	0.127581	1.09246
P62753	40S ribosomal protein S6 OS=Homo sapiens OX=9606	RPS6	1.22318	0.331818	1.2586	1.76825	0.482525	1.39719	1.37596	0.150707	1.11011
Q96T37	RNA-binding protein 15 OS=Homo sapiens OX=9606	RBM15	0.838265	-0.234773	0.849819	0.217623	-0.0764227	0.948406	1.42329	0.15835	1.11601
P14174	Macrophage migration inhibitory factor OS=Homo sapiens OX=9606	MIF	0.319321	0.0646919	1.04586	1.25927	0.22752	1.17082	1.86794	0.162828	1.11948
P16949	Stathmin OS=Homo sapiens OX=9606	STMN1	1.43309	-0.135333	0.91046	0.443	0.0525519	1.0371	1.87688	0.187885	1.13909
Q9Y3A6	Transmembrane emp24 domain-containing protein 5 OS=Homo sapiens OX=9606	TMED5	1.98322	0.27491	1.20992	2.71138	0.463424	1.37881	1.54815	0.188514	1.13959
P50502	Hsc70-interacting protein OS=Homo sapiens OX=9606	ST13	2.23728	-0.271071	0.828704	0.734702	-0.0819982	0.944748	1.3564	0.189073	1.14003
O60610	Protein diaphanous homolog 1 OS=Homo sapiens OX=9606	DIAPH1	2.80945	1.47059	2.77136	3.00806	1.66419	3.16935	1.39668	0.193592	1.14361
P02788	Lactotransferrin OS=Homo sapiens OX=9606	LTF	2.87137	0.515387	1.42938	3.14173	0.710072	1.63589	1.91086	0.194685	1.14447
Q9Y6H1	Coiled-coil-helix-coiled-coil-helix domain-containing protein 2 OS=Homo sapiens OX=9606	CHCHD2	0.892137	0.168287	1.12372	1.76491	0.364922	1.28781	1.38595	0.196635	1.14602
P35268	60S ribosomal protein L22 OS=Homo sapiens OX=9606	RPL22	0.90987	0.317249	1.24595	1.40942	0.514275	1.42828	1.72537	0.197026	1.14633
O14979	Heterogeneous nuclear ribonucleoprotein D-like OS=Homo sapiens OX=9606	HNRNPDL	2.9584	-0.392318	0.761905	1.60764	-0.193655	0.874388	1.4736	0.198663	1.14763
P18621	60S ribosomal protein L17 OS=Homo sapiens OX=9606	RPL17	0.202577	-0.0584033	0.960326	0.576097	0.141304	1.1029	2.62315	0.199707	1.14847
P02792	Ferritin light chain OS=Homo sapiens OX=9606	FTL	2.24859	-0.586356	0.666023	1.46068	-0.376097	0.770519	1.42981	0.210259	1.1569
Q14103	Heterogeneous nuclear ribonucleoprotein D0 OS=Homo sapiens OX=9606	HNRNPD	2.06443	-0.17381	0.886498	0.344553	0.0409298	1.02878	2.38818	0.21474	1.16049
P83731	60S ribosomal protein L24 OS=Homo sapiens OX=9606	RPL24	1.10306	-0.259239	0.835529	0.129924	-0.0424964	0.970973	1.41457	0.216743	1.16211
P14625	Endoplasmin OS=Homo sapiens OX=9606	HSP90B1	3.38264	-0.51536	0.699619	2.63783	-0.293853	0.815721	2.55669	0.221506	1.16595
Q9NYF8	Bcl-2-associated transcription factor 1 OS=Homo sapiens OX=9606	BCLAF1	1.13865	-0.235524	0.849377	0.0171739	0.00371679	1.00258	1.45953	0.23924	1.18037
Q86UP2	Kinectin OS=Homo sapiens OX=9606	KTN1	0.161637	0.060071	1.04252	1.16254	0.306991	1.23712	1.59112	0.24692	1.18667
Q9H2J4	Phosducin-like protein 3 OS=Homo sapiens OX=9606	PDCL3	3.07518	-0.693743	0.618248	3.05064	-0.441642	0.736296	1.67419	0.252101	1.19094
Q15435	Protein phosphatase 1 regulatory subunit 7 OS=Homo sapiens OX=9606	PPP1R7	2.55964	0.816593	1.76124	3.06126	1.07472	2.10631	1.51074	0.258126	1.19592
P31939	Bifunctional purine biosynthesis protein ATIC OS=Homo sapiens OX=9606	ATIC	0.663945	0.0348145	1.02443	2.15764	0.300777	1.23181	1.90925	0.265963	1.20244
Z00001	GFP in silico translation	GFP	4.1396	0.569332	1.48384	4.32174	0.836731	1.786	2.88539	0.267399	1.20364
Q07021	Complement component 1 Q subcomponent-binding protein, mitochondrial OS=Homo sapiens OX=9606	C1QBP	2.69898	-0.537429	0.688997	1.40189	-0.265884	0.831689	2.11541	0.271545	1.2071
P04792	Heat shock protein beta-1 OS=Homo sapiens OX=9606	HSPB1	5.51698	3.97599	15.7359	5.54221	4.25263	19.062	1.64058	0.27664	1.21137
P52565	Rho GDP-dissociation inhibitor 1 OS=Homo sapiens OX=9606	ARHGDIA	1.90509	-0.562483	0.677136	1.04894	-0.281378	0.822804	1.35525	0.281105	1.21512
Q01085	Nucleolysin TIAR OS=Homo sapiens OX=9606	TIAL1	2.05808	-0.782389	0.581403	1.50075	-0.49169	0.711191	1.37467	0.290699	1.22323
P05023	Sodium/potassium-transporting ATPase subunit alpha-1 OS=Homo sapiens OX=9606	ATP1A1	1.40673	-0.421096	0.746857	0.40209	-0.122621	0.918517	1.41798	0.298476	1.22984
P62241	40S ribosomal protein S8 OS=Homo sapiens OX=9606	RPS8	0.679134	0.143748	1.10477	2.28236	0.470832	1.38591	2.63636	0.327085	1.25448
P54136	Arginine--tRNA ligase, cytoplasmic OS=Homo sapiens OX=9606	RARS1	0.548779	-0.222505	0.857076	0.256509	0.104921	1.07544	1.7409	0.327426	1.25477
P41214	Eukaryotic translation initiation factor 2D OS=Homo sapiens OX=9606	EIF2D	1.1921	-0.733122	0.601601	0.674336	-0.390939	0.762633	1.33428	0.342182	1.26767
Q9Y2R5	28S ribosomal protein S17, mitochondrial OS=Homo sapiens OX=9606	MRPS17	3.48439	-0.872485	0.546205	3.56797	-0.530293	0.692414	2.01569	0.342192	1.26768
Q15370	Elongin-B OS=Homo sapiens OX=9606	ELOB	0.286958	0.183798	1.13587	1.06644	0.52988	1.44381	1.40235	0.346082	1.2711
P30520	Adenylosuccinate synthetase isozyme 2 OS=Homo sapiens OX=9606	ADSS2	1.19534	0.473215	1.3882	1.73179	0.820501	1.76602	1.33703	0.347286	1.27217
Q15003	Condensin complex subunit 2 OS=Homo sapiens OX=9606	NCAPH	1.98248	-0.724385	0.605255	1.05064	-0.352856	0.783032	1.58284	0.371528	1.29372
Q7LBC6	Lysine-specific demethylase 3B OS=Homo sapiens OX=9606	KDM3B	0.121941	0.0291859	1.02044	1.83171	0.426133	1.34363	1.75373	0.396948	1.31672
Q9NU22	Midasin OS=Homo sapiens OX=9606	MDN1	0.741037	0.219395	1.16424	2.3178	0.616995	1.53368	1.91139	0.3976	1.31731
Q8IXM3	39S ribosomal protein L41, mitochondrial OS=Homo sapiens OX=9606	MRPL41	0.244026	0.0765123	1.05447	1.46126	0.478976	1.39375	1.59229	0.402464	1.32176
Q10567	AP-1 complex subunit beta-1 OS=Homo sapiens OX=9606	AP1B1	0.381363	0.070625	1.05017	2.8301	0.473193	1.38818	2.9029	0.402568	1.32186
Q92522	Histone H1.10 OS=Homo sapiens OX=9606	H1-10	0.623041	0.079737	1.05683	2.98286	0.497728	1.41199	3.21895	0.417991	1.33607
Q92688	Acidic leucine-rich nuclear phosphoprotein 32 family member B OS=Homo sapiens OX=9606	ANP32B	1.36023	-0.58697	0.66574	0.36622	-0.147294	0.902943	1.49223	0.439676	1.3563
P61088	Ubiquitin-conjugating enzyme E2 N OS=Homo sapiens OX=9606	UBE2N	0.0529532	-0.0609217	0.958651	0.41735	0.39172	1.31196	2.70188	0.452641	1.36854
Q9Y237	Peptidyl-prolyl cis-trans isomerase NIMA-interacting 4 OS=Homo sapiens OX=9606	PIN4	0.0504514	0.0543105	1.03836	0.61909	0.512127	1.42615	1.78242	0.457816	1.37346
Q9Y3D9	28S ribosomal protein S23, mitochondrial OS=Homo sapiens OX=9606	MRPS23	0.291297	-0.0874503	0.941185	1.20613	0.383876	1.30484	2.1583	0.471327	1.38638
P17858	ATP-dependent 6-phosphofructokinase, liver type OS=Homo sapiens OX=9606	PFKL	0.482317	-0.230823	0.852149	0.492223	0.24476	1.1849	1.54959	0.475583	1.39048
Q9H0C8	Integrin-linked kinase-associated serine/threonine phosphatase 2C OS=Homo sapiens OX=9606	ILKAP	0.396678	-0.275818	0.825982	0.307378	0.214711	1.16047	1.50657	0.490529	1.40496
Q12874	Splicing factor 3A subunit 3 OS=Homo sapiens OX=9606	SF3A3	0.419989	0.125989	1.09126	2.02211	0.644848	1.56357	1.98721	0.518859	1.43282
P34932	Heat shock 70 kDa protein 4 OS=Homo sapiens OX=9606	HSPA4	0.338304	0.129738	1.09409	2.5233	0.672292	1.5936	1.61172	0.542555	1.45655
Q14444	Caprin-1 OS=Homo sapiens OX=9606	CAPRIN1	3.35132	1.05438	2.07683	4.30356	1.59982	3.03105	2.51415	0.545433	1.45946
Q13404	Ubiquitin-conjugating enzyme E2 variant 1 OS=Homo sapiens OX=9606	UBE2V1	0.0294579	0.0149056	1.01039	2.3598	0.560425	1.4747	1.46883	0.54552	1.45955
Q5T9A4	ATPase family AAA domain-containing protein 3B OS=Homo sapiens OX=9606	ATAD3B	0.347702	-0.200423	0.870295	0.667843	0.370486	1.29279	1.76468	0.570909	1.48546
P20700	Lamin-B1 OS=Homo sapiens OX=9606	LMNB1	3.22441	-0.739017	0.599148	0.693422	-0.162516	0.893466	2.43327	0.576501	1.49123
Q6P2Q9	Pre-mRNA-processing-splicing factor 8 OS=Homo sapiens OX=9606	PRPF8	5.64313	-1.07271	0.475424	3.15743	-0.469938	0.721996	3.66905	0.602777	1.51864
P19823	Inter-alpha-trypsin inhibitor heavy chain H2 OS=Homo sapiens OX=9606	ITIH2	0.586488	0.146537	1.10691	2.08728	0.774545	1.71065	1.71839	0.628008	1.54543
Q9NX58	Cell growth-regulating nucleolar protein OS=Homo sapiens OX=9606	LYAR	0.562703	-0.667608	0.62955	0.045438	0.0634762	1.04498	1.44903	0.731084	1.65989
P12236	ADP/ATP translocase 3 OS=Homo sapiens OX=9606	SLC25A6	1.2087	-0.334664	0.792969	1.48091	0.438448	1.35515	3.07229	0.773112	1.70895
Q9Y5P6	Mannose-1-phosphate guanyltransferase beta OS=Homo sapiens OX=9606	GMPPB	0.566535	-0.332567	0.794122	1.9575	0.464139	1.37949	1.43422	0.796706	1.73713
Q9UN86	Ras GTPase-activating protein-binding protein 2 OS=Homo sapiens OX=9606	G3BP2	1.81923	-0.82008	0.56641	0.0393864	-0.0174138	0.988002	1.99543	0.802667	1.74432
Q6PKG0	La-related protein 1 OS=Homo sapiens OX=9606	LARP1	1.47897	-0.869627	0.547288	0.0489127	-0.0356232	0.97561	2.07421	0.834004	1.78263
Q9UG63	ATP-binding cassette sub-family F member 2 OS=Homo sapiens OX=9606	ABCF2	3.03594	-0.620866	0.65028	0.371213	0.22921	1.17219	1.56132	0.850076	1.8026
Q9BYD1	39S ribosomal protein L13, mitochondrial OS=Homo sapiens OX=9606	MRPL13	0.0879405	0.23009	1.17291	0.523575	1.10323	2.14835	1.68716	0.873138	1.83164
Q96EV8	Dysbindin OS=Homo sapiens OX=9606	DTNBP1	0.4607	-0.295158	0.814983	0.839901	0.612686	1.5291	1.52468	0.907843	1.87624
P63208	S-phase kinase-associated protein 1 OS=Homo sapiens OX=9606	SKP1	1.17525	-1.07052	0.476148	0.144906	-0.133712	0.911483	1.31334	0.936805	1.91428
Q9ULA0	Aspartyl aminopeptidase OS=Homo sapiens OX=9606	DNPEP	0.692677	-0.847507	0.555744	0.0698456	0.0960531	1.06885	1.51801	0.94356	1.92327
O60568	Multifunctional procollagen lysine hydroxylase and glycosyltransferase LH3 OS=Homo sapiens OX=9606	PLOD3	0.522415	-0.624376	0.6487	0.322946	0.369769	1.29215	1.52183	0.994145	1.9919
Q9NPD8	Ubiquitin-conjugating enzyme E2 T OS=Homo sapiens OX=9606	UBE2T	0.29225	-0.50327	0.705506	0.298315	0.517906	1.43188	1.35165	1.02118	2.02957
Q8NFH3	Nucleoporin Nup43 OS=Homo sapiens OX=9606	NUP43	1.06583	0.756852	1.6898	2.52082	1.80688	3.49886	2.29153	1.05003	2.07058
P36551	Oxygen-dependent coproporphyrinogen-III oxidase, mitochondrial OS=Homo sapiens OX=9606	CPOX	0.868284	-0.882387	0.542469	0.232996	0.253229	1.19187	1.33748	1.13562	2.19712
Q8IY67	Ribonucleoprotein PTB-binding 1 OS=Homo sapiens OX=9606	RAVER1	1.58374	-0.819384	0.566684	0.494986	0.401249	1.32065	1.70547	1.22063	2.33049
Q13045	Protein flightless-1 homolog OS=Homo sapiens OX=9606	FLII	0.00162493	-0.00612434	0.995764	0.497257	1.34096	2.5332	1.64513	1.34709	2.54398
Q9Y547	Intraflagellar transport protein 25 homolog OS=Homo sapiens OX=9606	HSPB11	0.759461	-1.58789	0.332659	0.0349695	-0.105151	0.929707	1.60059	1.48273	2.79478
P43246	DNA mismatch repair protein Msh2 OS=Homo sapiens OX=9606	MSH2	0.648979	-0.885534	0.541287	0.683662	0.665984	1.58665	1.59763	1.55152	2.93125
Q96ST3	Paired amphipathic helix protein Sin3a OS=Homo sapiens OX=9606	SIN3A	1.24149	-1.6033	0.329124	0.024069	-0.0245783	0.983108	1.38972	1.57872	2.98704
O95202	Mitochondrial proton/calcium exchanger protein OS=Homo sapiens OX=9606	LETM1	0.669833	-0.862755	0.549901	0.839408	0.731772	1.66068	1.36402	1.59453	3.01996
O00330	Pyruvate dehydrogenase protein X component, mitochondrial OS=Homo sapiens OX=9606	PDHX	0.85324	-0.794737	0.576448	0.916118	0.959424	1.94453	1.43252	1.75416	3.3733
Q9NUJ1	Mycophenolic acid acyl-glucuronide esterase, mitochondrial OS=Homo sapiens OX=9606	ABHD10	1.197	-1.60359	0.329057	0.118097	0.196467	1.14589	3.23494	1.80006	3.48235
Q8NI22	Multiple coagulation factor deficiency protein 2 OS=Homo sapiens OX=9606	MCFD2	1.30802	-1.6668	0.314951	0.173119	0.17874	1.13189	1.52242	1.84554	3.59388
Q8WX92	Negative elongation factor B OS=Homo sapiens OX=9606	NELFB	0.482744	-0.848035	0.555541	0.508296	1.02414	2.03374	1.36532	1.87217	3.66083
Q8TC12	Retinol dehydrogenase 11 OS=Homo sapiens OX=9606	RDH11	0.52067	-1.20448	0.433927	0.264327	0.725493	1.65347	1.33642	1.92997	3.81047
Q92917	G-patch domain and KOW motifs-containing protein OS=Homo sapiens OX=9606	GPKOW	1.00391	-2.25171	0.209975	0.0805829	-0.26549	0.831916	1.73355	1.98622	3.96197
Q9Y3B8	Oligoribonuclease, mitochondrial OS=Homo sapiens OX=9606	REXO2	1.08088	-2.3369	0.197935	0.0305564	-0.0607303	0.958779	1.37611	2.27617	4.8439
O60488	Long-chain-fatty-acid--CoA ligase 4 OS=Homo sapiens OX=9606	ACSL4	0.884572	0.900369	1.86654	2.68497	3.31994	9.98623	3.79728	2.41957	5.35012
Q15061	WD repeat-containing protein 43 OS=Homo sapiens OX=9606	WDR43	0.479031	-0.961656	0.513467	0.624694	1.51573	2.85944	1.66285	2.47739	5.56888
Q04206	Transcription factor p65 OS=Homo sapiens OX=9606	RELA	0.991862	-1.63345	0.322316	0.822021	0.902268	1.869	1.45755	2.53572	5.79867
P13591	Neural cell adhesion molecule 1 OS=Homo sapiens OX=9606	NCAM1	1.86638	-1.83956	0.279406	1.00747	0.703106	1.62801	2.40487	2.54267	5.82667
P35914	Hydroxymethylglutaryl-CoA lyase, mitochondrial OS=Homo sapiens OX=9606	HMGCL	0.926846	-2.28868	0.204663	0.0909319	0.314727	1.24378	1.49835	2.60341	6.07721
Q9UBS4	DnaJ homolog subfamily B member 11 OS=Homo sapiens OX=9606	DNAJB11	2.42581	-4.22653	0.053418	3.1367	-1.5116	0.350721	1.74989	2.71493	6.5656
P43304	Glycerol-3-phosphate dehydrogenase, mitochondrial OS=Homo sapiens OX=9606	GPD2	0.744119	-1.24221	0.422725	1.11059	1.49666	2.82189	2.21148	2.73887	6.67547
Q9H2P0	Activity-dependent neuroprotector homeobox protein OS=Homo sapiens OX=9606	ADNP	2.87722	-1.84347	0.278651	1.77955	0.982109	1.97535	3.37247	2.82558	7.08897
Q9P2X0	Dolichol-phosphate mannosyltransferase subunit 3 OS=Homo sapiens OX=9606	DPM3	0.294169	-1.01721	0.494069	0.560549	1.86015	3.63047	2.06083	2.87737	7.34809
Q7Z6Z7	E3 ubiquitin-protein ligase HUWE1 OS=Homo sapiens OX=9606	HUWE1	1.17966	-1.68228	0.31159	0.602037	1.24932	2.37729	1.80269	2.93159	7.62952
Q56P03	E2F-associated phosphoprotein OS=Homo sapiens OX=9606	EAPP	0.389268	0.33406	1.26056	3.35542	3.50661	11.3656	3.11192	3.17255	9.01637
O75880	Protein SCO1 homolog, mitochondrial OS=Homo sapiens OX=9606	SCO1	0.578266	-1.53865	0.344208	1.03465	2.60129	6.06827	4.86314	4.13993	17.6297

## Sheet: DAVID PBM-dependent
KEGG pathway analysis
Category	Term	Count	%	PValue	List Total	Pop Hits	Pop Total	Fold Enrichment	Bonferroni	Benjamini	FDR	Genes
KEGG_PATHWAY	hsa03010:Ribosome	16	8.42105	3.01676e-09	111	136	6879	7.29094	6.1542e-07	6.1542e-07	6.1542e-07	Q9Y2R5	P35268	P18077	P18621	P61254	Q02543	P30050	P62273	P62263	Q9BYD1	P62241	P83731	P62979	P62753	P82933	P62249
KEGG_PATHWAY	hsa03040:Spliceosome	8	4.21053	0.00526211	111	133	6879	3.7277	0.659147	0.373685	0.373685	Q13435	O43143	Q12874	O75643	O60231	Q6P2Q9	Q96I25	Q01130
KEGG_PATHWAY	hsa04141:Protein processing in endoplasmic reticulum	9	4.73684	0.00549537	111	169	6879	3.30034	0.675071	0.373685	0.373685	P04843	Q9UHD9	Q15084	O60884	Q9UBS4	P14625	P62877	P63208	Q13616
KEGG_PATHWAY	hsa05133:Pertussis	5	2.63158	0.0316131	111	75	6879	4.13153	0.998574	1	1	Q04206	P27361	P61586	P42574	P01024
KEGG_PATHWAY	hsa01212:Fatty acid metabolism	4	2.10526	0.0409224	111	48	6879	5.16441	0.999801	1	1	P40939	Q9NZ01	O60488	O95573
KEGG_PATHWAY	hsa01100:Metabolic pathways	28	14.7368	0.0429122	111	1219	6879	1.4235	0.99987	1	1	Q6YP21	P35914	Q9P2X0	Q9Y223	P40925	O95573	P30520	P19404	P21964	O60488	P36551	P31939	P28838	P25325	Q10472	Q8TC12	P04843	P40939	P48047	Q02252	O00330	Q9Y5P6	P18669	Q96KP4	P17858	P00338	P48637	P06576
KEGG_PATHWAY	hsa04350:TGF-beta signaling pathway	5	2.63158	0.0450573	111	84	6879	3.68887	0.999918	1	1	P27361	P62877	P63208	P61586	Q13616
KEGG_PATHWAY	hsa05130:Pathogenic Escherichia coli infection	4	2.10526	0.0476234	111	51	6879	4.86063	0.999952	1	1	P15311	P07437	Q9BPX5	P61586
KEGG_PATHWAY	hsa05134:Legionellosis	4	2.10526	0.0548293	111	54	6879	4.59059	0.99999	1	1	P84077	Q04206	P42574	P01024
KEGG_PATHWAY	hsa04066:HIF-1 signaling pathway	5	2.63158	0.0672474	111	96	6879	3.22776	0.999999	1	1	Q15370	Q04206	P27361	P62877	P62753
KEGG_PATHWAY	hsa04120:Ubiquitin mediated proteolysis	6	3.15789	0.0679766	111	137	6879	2.71414	0.999999	1	1	Q15370	P61088	Q7Z6Z7	P62877	P63208	Q13616
KEGG_PATHWAY	hsa05168:Herpes simplex infection	7	3.68421	0.0723891	111	183	6879	2.37055	1	1	1	Q07021	Q04206	P63208	Q13616	P42574	P01024	Q01130
KEGG_PATHWAY	hsa00640:Propanoate metabolism	3	1.57895	0.0731701	111	28	6879	6.63996	1	1	1	P40939	P00338	Q02252
KEGG_PATHWAY	hsa05210:Colorectal cancer	4	2.10526	0.076397	111	62	6879	3.99826	1	1	1	P27361	P61586	P42574	P43246
KEGG_PATHWAY	hsa05131:Shigellosis	4	2.10526	0.082295	111	64	6879	3.87331	1	1	1	O60610	Q04206	P27361	Q9BPX5
KEGG_PATHWAY	hsa04710:Circadian rhythm	3	1.57895	0.0873072	111	31	6879	5.99738	1	1	1	P62877	P63208	Q13616
KEGG_PATHWAY	hsa00410:beta-Alanine metabolism	3	1.57895	0.0873072	111	31	6879	5.99738	1	1	1	Q96KP4	P40939	Q02252
Gene Ontology – Biological processes analysis
Category	Term	Count	%	PValue	List Total	Pop Hits	Pop Total	Fold Enrichment	Bonferroni	Benjamini	FDR	Genes
GOTERM_BP_DIRECT	GO:0019083~viral transcription	15	7.89474	2.21803e-11	186	112	16792	12.091	2.56847e-08	1.46451e-08	1.4468e-08	P35268	P18077	P18621	P37198	P61254	Q02543	P30050	P62273	P62263	P62241	Q8NFH3	P83731	P62979	P62753	P62249
GOTERM_BP_DIRECT	GO:0006364~rRNA processing	19	10	2.52937e-11	186	214	16792	8.01548	2.92902e-08	1.46451e-08	1.4468e-08	Q9Y237	Q14978	P35268	P18077	P18621	O75691	Q9NU22	P61254	Q15061	Q02543	P30050	P62273	P62263	P62241	P83731	P62979	P62753	P62249	Q9UQ80
GOTERM_BP_DIRECT	GO:0006412~translation	19	10	3.96799e-10	186	253	16792	6.77989	4.59494e-07	1.40756e-07	1.39054e-07	Q9Y2R5	P35268	P12236	P18077	Q8IXM3	P18621	Q9Y3D9	P61254	Q02543	P30050	P62273	P62263	Q9BYD1	P62241	P83731	P62979	P62753	P82933	P62249
GOTERM_BP_DIRECT	GO:0006614~SRP-dependent cotranslational protein targeting to membrane	13	6.84211	4.86204e-10	186	94	16792	12.4855	5.63024e-07	1.40756e-07	1.39054e-07	P35268	P18077	P18621	P61254	Q02543	P30050	P62273	P62263	P62241	P83731	P62979	P62753	P62249
GOTERM_BP_DIRECT	GO:0006413~translational initiation	14	7.36842	3.7524e-09	186	137	16792	9.22565	4.34527e-06	8.69056e-07	8.58549e-07	P35268	P18077	P18621	P61254	Q02543	P30050	P62273	P62263	P62241	P83731	P62979	P62753	Q6PKG0	P62249
GOTERM_BP_DIRECT	GO:0000184~nuclear-transcribed mRNA catabolic process, nonsense-mediated decay	13	6.84211	7.6075e-09	186	119	16792	9.86247	8.80944e-06	1.46825e-06	1.4505e-06	P35268	P18077	P18621	P61254	Q02543	P30050	P62273	P62263	P62241	P83731	P62979	P62753	P62249
GOTERM_BP_DIRECT	GO:0000398~mRNA splicing, via spliceosome	15	7.89474	1.71724e-07	186	222	16792	6.09997	0.000198836	2.8408e-05	2.80645e-05	Q13523	Q13435	O43143	Q12874	Q14103	Q92917	Q12996	O75643	Q15637	Q8IY67	Q01130	O43719	O60231	Q6P2Q9	Q96T37
GOTERM_BP_DIRECT	GO:0002223~stimulatory C-type lectin receptor signaling pathway	8	4.21053	0.000161283	186	105	16792	6.87844	0.170374	0.0233457	0.0230634	Q04206	P61088	Q13404	P63208	Q13616	P62979	O00487	P43686
GOTERM_BP_DIRECT	GO:0000462~maturation of SSU-rRNA from tricistronic rRNA transcript (SSU-rRNA, 5.8S rRNA, LSU-rRNA)	5	2.63158	0.000402897	186	32	16792	14.1062	0.3729	0.0518394	0.0512127	P62263	P62241	P82933	P62249	O75691
GOTERM_BP_DIRECT	GO:0008380~RNA splicing	9	4.73684	0.00051672	186	166	16792	4.89468	0.450374	0.0557956	0.0551211	Q13435	Q13523	O43143	Q12874	Q07021	Q9NY27	O60231	Q6P2Q9	Q01130
GOTERM_BP_DIRECT	GO:0043066~negative regulation of apoptotic process	15	7.89474	0.00053001	186	455	16792	2.97625	0.458772	0.0557956	0.0551211	P52565	O43504	P14625	P37198	P82094	Q96ST3	P14174	Q04206	P02788	P09211	P62979	P42574	P04792	P62753	Q9UQ80
GOTERM_BP_DIRECT	GO:0038095~Fc-epsilon receptor signaling pathway	9	4.73684	0.000816938	186	178	16792	4.5647	0.611865	0.0769845	0.0760538	Q04206	P61088	Q13404	P27361	P63208	Q13616	P62979	O00487	P43686
GOTERM_BP_DIRECT	GO:0098609~cell-cell adhesion	11	5.78947	0.000864247	186	271	16792	3.66448	0.632573	0.0769845	0.0760538	P54136	Q8TCG1	P00338	P31939	Q92522	P83731	Q9UQN3	Q9UPN3	Q9NZZ3	Q86UP2	Q6PKG0
GOTERM_BP_DIRECT	GO:0050852~T cell receptor signaling pathway	8	4.21053	0.0012862	186	148	16792	4.87998	0.774713	0.106387	0.105101	Q04206	P61088	Q13404	P63208	Q13616	P62979	O00487	P43686
GOTERM_BP_DIRECT	GO:0016032~viral process	11	5.78947	0.00180304	186	299	16792	3.32132	0.876289	0.139195	0.137512	Q13435	P37198	Q07021	Q9H2J4	P27361	Q8NFH3	P62877	P61586	Q13616	Q9Y490	Q96T37
GOTERM_BP_DIRECT	GO:0070125~mitochondrial translational elongation	6	3.15789	0.00247581	186	85	16792	6.37268	0.943332	0.176361	0.174229	Q9Y2R5	Q9Y3D9	Q9BYN8	Q9BYD1	Q8IXM3	P82933
GOTERM_BP_DIRECT	GO:0070126~mitochondrial translational termination	6	3.15789	0.00260558	186	86	16792	6.29857	0.951257	0.176361	0.174229	Q9Y2R5	Q9Y3D9	Q9BYN8	Q9BYD1	Q8IXM3	P82933
GOTERM_BP_DIRECT	GO:0045727~positive regulation of translation	5	2.63158	0.00274136	186	53	16792	8.51694	0.958367	0.176361	0.174229	Q14103	P98179	P27361	Q9Y6X1	Q6PKG0
GOTERM_BP_DIRECT	GO:0006513~protein monoubiquitination	4	2.10526	0.00351935	186	28	16792	12.8971	0.983136	0.214495	0.211902	Q7Z6Z7	P62877	Q13616	Q9NPD8
GOTERM_BP_DIRECT	GO:0000209~protein polyubiquitination	8	4.21053	0.00438076	186	184	16792	3.9252	0.993805	0.253646	0.250579	Q13404	Q7Z6Z7	P62877	P63208	Q13616	P62979	O00487	P43686
GOTERM_BP_DIRECT	GO:0043200~response to amino acid	4	2.10526	0.00471362	186	31	16792	11.649	0.995794	0.259922	0.25678	Q04206	P09211	P42574	P48637
GOTERM_BP_DIRECT	GO:0038061~NIK/NF-kappaB signaling	5	2.63158	0.00604114	186	66	16792	6.83936	0.999103	0.317984	0.31414	P63208	Q13616	P62979	O00487	P43686
GOTERM_BP_DIRECT	GO:0042769~DNA damage response, detection of DNA damage	4	2.10526	0.00719235	186	36	16792	10.0311	0.999766	0.362119	0.357741	Q9BYN8	P62877	P62979	P82933
GOTERM_BP_DIRECT	GO:0043123~positive regulation of I-kappaB kinase/NF-kappaB signaling	7	3.68421	0.00899884	186	161	16792	3.9252	0.999972	0.434194	0.428945	P37198	Q04206	P61088	Q13404	P02788	P61586	P62979
GOTERM_BP_DIRECT	GO:0051437~positive regulation of ubiquitin-protein ligase activity involved in regulation of mitotic cell cycle transition	5	2.63158	0.00988099	186	76	16792	5.93945	0.99999	0.457688	0.452154	P63208	Q13616	P62979	O00487	P43686
GOTERM_BP_DIRECT	GO:0006301~postreplication repair	3	1.57895	0.0115357	186	15	16792	18.0559	0.999999	0.513782	0.50757	P61088	Q13404	P43246
GOTERM_BP_DIRECT	GO:0015031~protein transport	11	5.78947	0.0123788	186	395	16792	2.51411	0.999999	0.530912	0.524494	Q8NI22	O43264	Q9Y3A6	P84077	Q96T51	P14625	Q8NFH3	Q9UQN3	Q9Y6X1	Q9NZZ3	Q86UP2
GOTERM_BP_DIRECT	GO:0006397~mRNA processing	7	3.68421	0.0146342	186	179	16792	3.53049	1	0.599139	0.591895	Q13435	O43143	Q12874	Q07021	Q9NY27	Q6P2Q9	Q01130
GOTERM_BP_DIRECT	GO:0006457~protein folding	7	3.68421	0.0150043	186	180	16792	3.51087	1	0.599139	0.591895	Q9H2J4	Q15084	O60884	Q9UBS4	Q9BTW9	P14625	P50502
GOTERM_BP_DIRECT	GO:0071901~negative regulation of protein serine/threonine kinase activity	3	1.57895	0.0164498	186	18	16792	15.0466	1	0.634963	0.627287	Q9H4A3	P04792	Q96EV8
GOTERM_BP_DIRECT	GO:0051493~regulation of cytoskeleton organization	3	1.57895	0.0182534	186	19	16792	14.2547	1	0.681853	0.673609	P16949	P27361	Q9Y696
GOTERM_BP_DIRECT	GO:0051403~stress-activated MAPK cascade	3	1.57895	0.0220969	186	21	16792	12.8971	1	0.775399	0.766025	P63208	Q13616	P62979
GOTERM_BP_DIRECT	GO:0000027~ribosomal large subunit assembly	3	1.57895	0.0220969	186	21	16792	12.8971	1	0.775399	0.766025	P30050	P83731	Q9NU22
GOTERM_BP_DIRECT	GO:0043488~regulation of mRNA stability	5	2.63158	0.0271366	186	103	16792	4.3825	1	0.901902	0.890998	Q14103	P62979	P04792	O00487	P43686
GOTERM_BP_DIRECT	GO:0036498~IRE1-mediated unfolded protein response	4	2.10526	0.0272596	186	59	16792	6.12065	1	0.901902	0.890998	Q15084	Q9UBS4	Q9Y6X1	Q9Y490
GOTERM_BP_DIRECT	GO:0031146~SCF-dependent proteasomal ubiquitin-dependent protein catabolic process	3	1.57895	0.0284242	186	24	16792	11.2849	1	0.91431	0.903257	P62877	P63208	Q13616
GOTERM_BP_DIRECT	GO:0070423~nucleotide-binding oligomerization domain containing signaling pathway	3	1.57895	0.0306757	186	25	16792	10.8335	1	0.934802	0.9235	P61088	Q13404	P62979
GOTERM_BP_DIRECT	GO:0002181~cytoplasmic translation	3	1.57895	0.0306757	186	25	16792	10.8335	1	0.934802	0.9235	P61254	P35268	P18077
GOTERM_BP_DIRECT	GO:0061418~regulation of transcription from RNA polymerase II promoter in response to hypoxia	3	1.57895	0.0378326	186	28	16792	9.67281	1	1	0.988764	Q15370	P62877	P62979
GOTERM_BP_DIRECT	GO:0019058~viral life cycle	3	1.57895	0.045557	186	31	16792	8.73673	1	1	0.988764	Q9UQN3	P62979	Q9NZZ3
GOTERM_BP_DIRECT	GO:0007093~mitotic cell cycle checkpoint	3	1.57895	0.0482502	186	32	16792	8.46371	1	1	0.988764	O43264	P83731	P62753
GOTERM_BP_DIRECT	GO:0070911~global genome nucleotide-excision repair	3	1.57895	0.0482502	186	32	16792	8.46371	1	1	0.988764	P61088	P62877	P62979
GOTERM_BP_DIRECT	GO:0007584~response to nutrient	4	2.10526	0.048291	186	74	16792	4.87998	1	1	0.988764	P35914	O60488	P00338	O95573
GOTERM_BP_DIRECT	GO:0001889~liver development	4	2.10526	0.048291	186	74	16792	4.87998	1	1	0.988764	P35914	Q14103	Q04206	P25325
GOTERM_BP_DIRECT	GO:0007005~mitochondrion organization	4	2.10526	0.0532259	186	77	16792	4.68985	1	1	0.988764	P35914	Q06546	Q9Y6H1	P06576
GOTERM_BP_DIRECT	GO:0006096~glycolytic process	3	1.57895	0.0538045	186	34	16792	7.96584	1	1	0.988764	P18669	P17858	P00338
GOTERM_BP_DIRECT	GO:0035088~establishment or maintenance of apical/basal cell polarity	2	1.05263	0.0538916	186	5	16792	36.1118	1	1	0.988764	P15311	Q9Y696
GOTERM_BP_DIRECT	GO:0010035~response to inorganic substance	2	1.05263	0.0538916	186	5	16792	36.1118	1	1	0.988764	P31939	Q9H2P0
GOTERM_BP_DIRECT	GO:0016055~Wnt signaling pathway	6	3.15789	0.0562153	186	187	16792	2.89667	1	1	0.988764	Q96AC1	P62877	P63208	Q13616	P62979	Q9UPN3
GOTERM_BP_DIRECT	GO:0051092~positive regulation of NF-kappaB transcription factor activity	5	2.63158	0.059591	186	133	16792	3.39397	1	1	0.988764	Q04206	P61088	Q13404	P02788	P62979
GOTERM_BP_DIRECT	GO:0070534~protein K63-linked ubiquitination	3	1.57895	0.0625331	186	37	16792	7.31997	1	1	0.988764	P61088	Q13404	Q9NPD8
GOTERM_BP_DIRECT	GO:0007080~mitotic metaphase plate congression	3	1.57895	0.0625331	186	37	16792	7.31997	1	1	0.988764	O43264	Q9UQN3	Q9NZZ3
GOTERM_BP_DIRECT	GO:0043039~tRNA aminoacylation	2	1.05263	0.0643181	186	6	16792	30.0932	1	1	0.988764	Q9BTE6	Q6PI48
GOTERM_BP_DIRECT	GO:0009636~response to toxic substance	4	2.10526	0.0675098	186	85	16792	4.24845	1	1	0.988764	O43143	P27361	P09211	P25325
GOTERM_BP_DIRECT	GO:0006928~movement of cell or subcellular component	4	2.10526	0.0694065	186	86	16792	4.19905	1	1	0.988764	P07437	P52565	P04792	Q9Y490
GOTERM_BP_DIRECT	GO:0000165~MAPK cascade	7	3.68421	0.070276	186	262	16792	2.41205	1	1	0.988764	Q9Y2Q5	P13591	P27361	P62877	P62979	O00487	P43686
GOTERM_BP_DIRECT	GO:0007050~cell cycle arrest	5	2.63158	0.070656	186	141	16792	3.2014	1	1	0.988764	Q9Y2Q5	O43504	Q13616	P43246	Q9UQ80
GOTERM_BP_DIRECT	GO:0018279~protein N-linked glycosylation via asparagine	3	1.57895	0.0717028	186	40	16792	6.77097	1	1	0.988764	Q8NI22	Q9P2X0	P04843
GOTERM_BP_DIRECT	GO:0030218~erythrocyte differentiation	3	1.57895	0.0717028	186	40	16792	6.77097	1	1	0.988764	Q9UII2	P62263	P42574
GOTERM_BP_DIRECT	GO:0043161~proteasome-mediated ubiquitin-dependent protein catabolic process	6	3.15789	0.0742204	186	203	16792	2.66836	1	1	0.988764	P62877	P63208	Q13616	P62979	O00487	P43686
GOTERM_BP_DIRECT	GO:0006282~regulation of DNA repair	2	1.05263	0.0746303	186	7	16792	25.7942	1	1	0.988764	P61088	Q13404
GOTERM_BP_DIRECT	GO:0000389~mRNA 3'-splice site recognition	2	1.05263	0.0746303	186	7	16792	25.7942	1	1	0.988764	Q12874	Q15637
GOTERM_BP_DIRECT	GO:0035338~long-chain fatty-acyl-CoA biosynthetic process	3	1.57895	0.0780423	186	42	16792	6.44854	1	1	0.988764	Q9NZ01	O60488	O95573
GOTERM_BP_DIRECT	GO:0060071~Wnt signaling pathway, planar cell polarity pathway	4	2.10526	0.0812832	186	92	16792	3.9252	1	1	0.988764	P61586	P62979	O00487	P43686
GOTERM_BP_DIRECT	GO:0006094~gluconeogenesis	3	1.57895	0.0845503	186	44	16792	6.15543	1	1	0.988764	P43304	P18669	P40925
GOTERM_BP_DIRECT	GO:0034379~very-low-density lipoprotein particle assembly	2	1.05263	0.0848295	186	8	16792	22.5699	1	1	0.988764	P84077	O95573
GOTERM_BP_DIRECT	GO:0016574~histone ubiquitination	2	1.05263	0.0848295	186	8	16792	22.5699	1	1	0.988764	P61088	Q7Z6Z7
GOTERM_BP_DIRECT	GO:0032872~regulation of stress-activated MAPK cascade	2	1.05263	0.0848295	186	8	16792	22.5699	1	1	0.988764	P27361	P09211
GOTERM_BP_DIRECT	GO:0006396~RNA processing	4	2.10526	0.0918034	186	97	16792	3.72287	1	1	0.988764	O14979	Q14103	P98179	Q12996
GOTERM_BP_DIRECT	GO:0071230~cellular response to amino acid stimulus	3	1.57895	0.0946058	186	47	16792	5.76253	1	1	0.988764	Q9Y2Q5	Q14103	O43504
GOTERM_BP_DIRECT	GO:0031532~actin cytoskeleton reorganization	3	1.57895	0.0946058	186	47	16792	5.76253	1	1	0.988764	P15311	P61586	Q96EV8
GOTERM_BP_DIRECT	GO:0032886~regulation of microtubule-based process	2	1.05263	0.0949169	186	9	16792	20.0621	1	1	0.988764	O60610	Q9UPN3
GOTERM_BP_DIRECT	GO:0045899~positive regulation of RNA polymerase II transcriptional preinitiation complex assembly	2	1.05263	0.0949169	186	9	16792	20.0621	1	1	0.988764	Q86VP6	P43686
GOTERM_BP_DIRECT	GO:0007614~short-term memory	2	1.05263	0.0949169	186	9	16792	20.0621	1	1	0.988764	P21964	Q9H2P0
GOTERM_BP_DIRECT	GO:0010224~response to UV-B	2	1.05263	0.0949169	186	9	16792	20.0621	1	1	0.988764	Q04206	P43246
GOTERM_BP_DIRECT	GO:0031175~neuron projection development	4	2.10526	0.0983733	186	100	16792	3.61118	1	1	0.988764	Q9UBB4	P13591	P16949	Q96EV8
