# Supplementary material for: Quantitative fragmentomics allow affinity mapping of interactomes
Source: Nat Commun. 2022 Sep 17;13:5472. doi: 10.1038/s41467-022-33018-0 (PMC9482650; doi:10.1038/s41467-022-33018-0)
Supplement: Supplementary file 8 — Source Data [file 41467_2022_33018_MOESM8_ESM.xlsx]

## Sheet: Figure_2
pKd FP	pKd holdup		Figure 2A		pKd, measured by holdup	pKd, measured in literature		Figure 2B		pKd	no interaction		Figure 2C		pKd	no interaction		Figure 2D
2.5986	0					8.78516				-1					3	3
3.4239	3.7811					8.42022				3	0				3.1	6
3.59739	0					7.7167				3.1	3				3.2	8
3.60499	0				5.38684	7.1549				3.2	10				3.3	11
3.61878	0				5.38684	7.1549				3.3	42				3.4	8
3.68212	3.95093				5.38684	7				3.4	712				3.5	10
3.69169	0				5.98851	6.72125				3.5	2068				3.6	16
3.7107	3.70887					6.70333				3.6	1770				3.7	7
3.71224	4.04468					6.69465				3.7	1627				3.8	8
3.73833	3.87434				5.38684	6.63451				3.8	1470				3.9	22
3.74695	3.59645					6.56864				3.9	1359				4	26
3.74819	0					6.5544				4	1235				4.1	46
3.75444	0					6.54975				4.1	1169				4.2	44
3.75488	0					6.52288				4.2	1006				4.3	58
3.75622	4.17125					6.52143				4.3	910				4.4	74
3.77014	3.65975				3.78791	6.50864				4.4	772				4.5	87
3.7859	3.96804					6.4908				4.5	640				4.6	93
3.80438	3.79472					6.48545				4.6	630				4.7	98
3.8199	3.83662					6.47625				4.7	543				4.8	78
3.82991	3.81882					6.44612				4.8	470				4.9	80
3.83496	4.03712					6.42136				4.9	392				5	72
3.84946	3.74699					6.41117				5	309				5.1	67
3.86122	4.21109					6.40121				5.1	265				5.2	47
3.86601	0				5.07	6.36856				5.2	247				5.3	42
3.86633	4.30023					6.35164				5.3	168				5.4	37
3.87916	4.49362					6.35067				5.4	150				5.5	32
3.88078	5.22977					6.34679				5.5	115				5.6	35
3.88174	3.65145					6.33255				5.6	96				5.7	19
3.88409	4.24218					6.3279				5.7	61				5.8	19
3.88971	4.1506					6.30103				5.8	33				5.9	14
3.89442	4.16					6.284				5.9	21				6	11
3.89633	4.04					6.26201				6	18				6.1	7
3.89877	4.03028					6.25964				6.1	10				6.2	10
3.90122	3.89972					6.25414				6.2	4				6.3	7
3.91254	0					6.25414				6.3	3				6.4	7
3.9165	3.90576					6.23807				6.4	0				6.5	6
3.92267	0					6.23284				6.5	1				6.6	2
3.94631	4.2017					6.22403				6.6	3				6.7	2
3.97881	4.29844					6.21325				6.7	0				6.8	0
3.98351	3.88345					6.20412				6.8	0				6.9	1
3.99332	3.89637					6.19044				6.9	0				7	0
3.99435	4.00481					6.1549				7					7.1	2
4.00257	3.71714					6.15304									7.2	0
4.00692	3.79281				5.38168	6.13727									7.3	0
4.01561	0					6.11976									7.4	0
4.01714	0				4.37898	6.11014									7.5	0
4.01945	4.33374					6.10403									7.6	0
4.0254	3.80542					6.09691									7.7	1
4.03245	4.05881					6.09691									7.8	0
4.06028	4.03211					6.09691									7.9	0
4.06591	0					6.08092									8	0
4.06636	3.98141					6.07572									8.1	0
4.06849	3.83188					6.06098									8.2	0
4.07733	4.44945					6.04576									8.3	0
4.0855	4.0195				5.71741	6.04001									8.4	1
4.09302	4.06888					6.02687									8.5	0
4.09555	4.24537					6.00789									8.6	0
4.09686	3.9762				5.2961	6.0048									8.7	1
4.10386	0					5.9987									8.8	0
4.1069	4.37998					5.99225									8.9	0
4.10818	4.10812				6.15724	5.97062
4.10924	4.05315					5.96698
4.11708	4.02					5.96297
4.13644	4.34809					5.95861
4.14225	4.0356					5.95861
4.14333	4.32				5.39499	5.92082
4.14789	4.22771				5.39499	5.92082
4.14954	4.22					5.92082
4.15342	4.18723					5.91721
4.1567	3.85974				4.86272	5.91364
4.16021	4.26					5.91151
4.16666	4.08565					5.91009
4.17367	4.08154				4.97288	5.88606
4.17803	3.76506					5.88606
4.17855	3.65036				4.97288	5.88606
4.18369	4.46902				3.7822	5.88606
4.19416	4.39741					5.87811
4.19586	4.12707				5.71741	5.8687
4.20454	4.18327					5.86044
4.21389	4.66					5.85387
4.23047	5.32572				4.86267	5.85387
4.24787	4.0969					5.8471
4.25065	3.57125					5.84345
4.25571	4.13958				5.23099	5.83863
4.27613	0				4.98216	5.83268
4.30373	4.12167				5.39499	5.82391
4.30883	4.39744				5.19361	5.81816
4.31471	4.3138				5.23122	5.81645
4.31776	4.31				5.09132	5.80967
4.32312	4.38388				5.11032	5.80604
4.32679	4.90278					5.80465
4.32836	4.33042				6.15724	5.79997
4.33273	4.78466				4.93819	5.79588
4.33705	4.27983					5.79588
4.33885	4.53814					5.79398
4.33999	4.37744					5.79398
4.34142	4.7458				5.34	5.78781
4.34419	4.7128				5.65713	5.78173
4.34553	4.26743					5.77728
4.35813	4.35709					5.76955
4.35932	4.48743					5.767
4.36643	4.31353					5.76346
4.37696	4.70064					5.75203
4.40649	3.81522					5.74473
4.40793	4.11777					5.74473
4.40972	4.33976					5.74473
4.41816	4.74523					5.74208
4.41919	5.08817					5.72125
4.42852	4.7557					5.70246
4.43333	4.7089				5.20042	5.70093
4.43474	4.51737				5.996	5.69897
4.43581	4.39336					5.69897
4.43806	4.39503				5.39499	5.69897
4.44965	4.3515				5.39499	5.69897
4.45581	4.29845				5.29163	5.68931
4.46942	4.52708					5.68846
4.46993	4.22879					5.68825
4.47795	4.67942					5.68194
4.48373	4.48499					5.68194
4.49499	4.26359					5.67778
4.49771	4.53995				3.8	5.67654
4.50059	4.66784					5.6704
4.51173	4.34564					5.66817
4.51244	4.7				5.2698	5.66314
4.51371	4.5572					5.66174
4.51827	4.56068				5.32515	5.66154
4.52959	4.39283					5.65758
4.5382	4.84747				5.10874	5.64512
4.54121	4.31881				5.51121	5.64397
4.55596	4.87779					5.64378
4.564	4.4322					5.6434
4.56976	4.57018				5.34	5.64302
4.57106	4.67481					5.63827
4.57187	4.66165					5.63395
4.57398	4.55357				5.3108	5.63283
4.5743	4.56207				5.39499	5.63283
4.57577	4.6487					5.62856
4.58788	4.49375					5.62764
4.59602	4.20968				5.30855	5.62361
4.60067	4.71294					5.62251
4.61225	4.6404				5.63785	5.62178
4.66095	4.56786				4.79834	5.60977
4.66314	5.37177				5.23368	5.60467
4.66434	4.91759				5.043	5.6038
4.66595	4.81482					5.60206
4.67675	4.70141					5.5867
4.67757	4.65222					5.58536
4.69058	4.57594					5.58519
4.69122	4.19378				5.6434	5.58503
4.69616	5.10012				5.02317	5.58486
4.70465	4.66701				5.00112	5.58469
4.70597	4.76406					5.58153
4.71693	4.3941				4.86267	5.57512
4.7176	4.62476					5.57251
4.74545	4.56064					5.57025
4.75473	4.90718					5.56928
4.7592	4.76344				5.70957	5.56864
4.76296	4.47546				5.24908	5.56559
4.7734	4.48					5.56241
4.7778	4.56735					5.55284
4.78199	4.88923					5.54516
4.78252	3.92					5.54409
4.81304	4.61				5.32515	5.53865
4.82131	4.78581					5.5385
4.8216	5.17					5.5376
4.8318	4.84237				5.39499	5.5376
4.83594	4.82332				5.00154	5.53402
4.83773	4.79468				4.88101	5.52666
4.85294	4.93031				5.73023	5.52288
4.86012	4.88712				3.50361	5.52288
4.8617	4.81819				5.04783	5.52115
4.86967	4.84875				4.98216	5.51599
4.87746	4.87					5.51173
4.8824	4.97288				4.7888	5.50612
4.8962	4.91					5.50543
4.8962	5.03149					5.50404
4.89825	5.22866					5.50169
4.90032	5.18461					5.49963
4.92154	5.23317				4.58909	5.49675
4.92445	4.93027					5.49485
4.93107	4.94753					5.48905
4.93892	5.0547					5.48705
4.94233	4.67003					5.48665
4.94923	4.96052					5.48492
4.95821	5.27356				5.50145	5.48149
4.96218	4.79023				5.64006	5.48149
4.96698	5.09484				5.12602	5.47991
4.97347	4.9178					5.47108
4.97675	4.5					5.47057
4.9914	4.86757				5.39499	5.4698
4.99353	5.03294				4.62302	5.46852
4.99439	5.10609					5.46852
5.00349	4.45394				5.39499	5.46344
5.011	4.92056				5.39499	5.46344
5.01682	4.89344				5.07935	5.45917
5.02045	4.75117				5.26076	5.45842
5.02411	5.02557					5.45717
5.02503	5.02724				5.39383	5.45038
5.0278	4.67594					5.44989
5.04915	4.67884					5.4494
5.06803	0					5.4437
5.08672	5.0437					5.4437
5.09583	5.09594					5.4437
5.11634	5.13465					5.44309
5.11748	5.27008					5.4318
5.12321	5.3187					5.42713
5.13077	4.65749					5.42331
5.13608	5.33664					5.42148
5.13727	5.53672				5.19361	5.42045
5.14569	5.41566					5.42022
5.15739	5.44946					5.41544
5.16115	5.27032					5.41173
5.1707	5.10942					5.4076
5.19044	5.06144					5.4034
5.19586	5.1961					5.39794
5.20412	4.23458					5.39437
5.21042	5.37477					5.39126
5.22621	5.13467					5.38722
5.22621	5.25077					5.38722
5.24949	5.25131				4.42426	5.38468
5.27491	4.73274				3.50361	5.38195
5.32698	5.20397					5.38122
5.33819	5.05346					5.38122
5.35952	5.48971				5.45738	5.3807
5.37161	5.73528				5.42501	5.3781
5.37161	5.24001					5.37675
5.37469	5.90298				5.29163	5.37675
5.383	5.34884					5.36061
5.38722	5.90834				4.93034	5.35952
5.39041	5.3186				0	5.35892
5.39041	5.66071				4.96471	5.35684
5.39254	5.20582				4.39218	5.35655
5.40121	4.92801					5.35067
5.40782	5.32016					5.34688
5.41908	5.42402					5.34679
5.4437	5.65813					5.34611
5.44855	5.33505				5.16515	5.34582
5.45223	4.87371					5.34525
5.45346	5.10528					5.34409
5.45593	5.18326				5.51	5.3417
5.47108	5.47001					5.33724
5.48945	5.56417				4.20106	5.32809
5.50307	5.24069				4.9525	5.3279
5.52288	5.52134					5.3279
5.54668	5.81975				0	5.32578
5.55129	5.96911					5.32505
5.5867	5.65713					5.31876
5.58838	5.531					5.31551
5.59176	5.13783				5.47001	5.30892
5.60033	5.62523					5.30892
5.60033	6.54993					5.30759
5.64397	5.62073					5.30742
5.64975	5.31333				5.43776	5.30698
5.68613	5.71741					5.30548
5.69897	5.28599					5.3026
5.70333	5.6853				4.11514	5.30103
5.7122	5.7603				3.996	5.29904
5.72354	5.32274					5.29405
5.88606	5.64343				5.55608	5.29243
5.88606	5.57744					5.29243
5.91721	5.7198				3.93915	5.284
5.98716	5.15908					5.28183
6.03152	6.1207					5.27885
6.08619	5.86636				4.5457	5.27802
6.10791	6.04437				5.2881	5.27572
6.10791	5.70636					5.27254
6.20066	5.6755					5.27213
6.25181	5.76277				3.50361	5.27165
6.30103	6.06532				4.86267	5.27019
6.39794	6.04596					5.26761
6.65758	5.90976				5.23099	5.26761
7.41454	5.44314				4.93034	5.26761
0	0					5.26448
0	0					5.26376
0	3.73652					5.26146
0	3.74412					5.25964
0	0				4.86267	5.25964
0	0					5.25845
0	0					5.25461
0	0					5.25173
0	0					5.25119
0	0				5.07917	5.25011
0	0					5.24957
0	0					5.23433
0	0				4.90423	5.23284
0	0					5.23018
0	0					5.22915
0	0					5.22915
0	3.54912					5.22834
0	0				4.54125	5.22344
0	0					5.2233
0	0					5.22272
0	0					5.22185
0	0				4.93004	5.2212
0	0					5.21918
0	0					5.21467
0	0					5.21339
0	0				4.88898	5.20607
0	0					5.20412
0	0					5.20308
0	0					5.20066
0	0					5.20066
0	0				5.27919	5.20031
0	0					5.19942
0	3.79465					5.19942
0	0					5.19901
0	0				4.82022	5.19382
0	3.18412					5.19044
0	0				4.71566	5.18957
0	0				5.40152	5.18896
0	0					5.18842
0	0				5.58966	5.18709
0	3.51571					5.18709
0	4.32726					5.18059
0	0				5.58	5.18046
0	3.55823					5.17849
0	3.62003					5.17783
0	3.64841					5.17679
0	3.71972					5.17542
0	3.9414					5.17393
0	4.03346					5.17186
0	4.833					5.17121
0	0					5.17082
0	0					5.16787
0	0				4.98	5.16412
0	0					5.1614
0	3.61332				4.20427	5.15989
0	0					5.15614
0	0					5.15577
0	0					5.1549
0	0				4.27038	5.15089
0	0					5.15058
0	0					5.15021
0	0				5.42434	5.14874
0	0					5.14874
0	3.69211					5.14776
0	3.50089					5.14715
0	0				4.37998	5.14624
0	4.0274					5.14491
0	3.81802					5.14442
0	0				4.6487	5.1443
0	3.47631					5.14279
0	3.8245					5.14267
0	0					5.14267
0	0				4.65287	5.14261
0	0					5.13918
0	0				0	5.13668
0	4.03317					5.13668
0	4.15654				5.46459	5.1343
0	0				0	5.13383
0	0				4.80211	5.13383
0	3.46083					5.13259
0	0				4.80139	5.12995
0	0					5.12674
0	0				4.70842	5.12575
0	0					5.12552
0	0					5.12552
0	0					5.12154
0	0					5.11999
0	0					5.11919
0	0				5.73023	5.11919
0	3.83506					5.11862
0	3.5583					5.11679
0	4.23012				5.14091	5.11503
0	3.49				4.80983	5.11351
0	3.85				4.72184	5.1134
0	3.91				4.97288	5.10869
0	3.92					5.10791
0	4.2					5.10347
0	0				4.85378	5.10023
0	0				5.73023	5.09691
0	0				4.8192	5.09491
0	0					5.09491
0	0				4.60389	5.09264
0	0					5.09151
0	0				4.71626	5.08746
0	0					5.08709
0	0					5.08693
0	0					5.08619
0	0					5.08603
0	0					5.0846
0	0					5.08402
0	0				4.75252	5.08092
0	0				4.40437	5.07702
0	0				4.43963	5.07422
0	0					5.07068
0	3.50398				4.29111	5.07058
0	0				0	5.07058
0	0				4.90265	5.07058
0	3.83398				4.84956	5.06646
0	3.81977				3.70484	5.06374
0	0				5.50145	5.06263
0	0				4.37435	5.06248
0	0					5.06163
0	0				4.58909	5.06163
						5.06048
						5.05567
						5.05552
						5.05552
					4.60277	5.05448
						5.05164
						5.05061
					4.64	5.04832
						5.04624
					0	5.04576
					4.36265	5.04499
					4.71626	5.04431
						5.04383
						5.04306
						5.04263
					4.71	5.04182
						5.0401
						5.03977
						5.0373
						5.03334
					4.6735	5.03301
						5.03152
						5.03058
						5.03035
						5.02687
						5.026
						5.02595
						5.02563
						5.02305
						5.02228
						5.02182
						5.02123
					4.5514	5.02
						5.01909
					4.97338	5.01773
						5.01705
						5.01637
						5.01525
					4.30392	5.01323
						5.01323
					4.30392	5.01323
						5.01323
					3.91735	5.01287
					4.78282	5.01278
						5.00529
						5.00362
					4.66888	5.00349
						5
					3.97867	5
						5
						5
						5
						5
					4.70693	4.99637
						4.99568
						4.99388
					5.0908	4.98915
						4.98716
						4.98704
					3.85209	4.98674
					4.53172	4.98615
					4.47432	4.98447
						4.98397
						4.98376
						4.98309
						4.97683
					4.6869	4.97469
						4.97139
					4.98	4.97062
					4.89199	4.97025
						4.9675
						4.96309
						4.96297
						4.96241
						4.95991
						4.95861
						4.95861
						4.95746
						4.95695
						4.95257
					4.40447	4.9523
						4.95133
						4.95109
					4.90423	4.95101
						4.94428
						4.9393
						4.93569
						4.93297
					4.66888	4.93185
						4.93181
						4.93181
						4.93078
						4.92827
					3.79832	4.92764
					3.74027	4.92621
					4.9388	4.92599
						4.92588
						4.92526
						4.92187
					4.39218	4.92158
						4.92082
						4.92082
						4.92082
					4.02	4.92006
						4.91966
						4.91872
						4.91718
					4.82275	4.91414
						4.91364
						4.91339
					3.74268	4.91211
						4.91108
						4.90928
						4.90886
						4.90682
						4.90672
						4.90658
						4.90647
						4.90637
					4.90944	4.90466
					5.10806	4.90448
						4.90361
					4.15351	4.90316
						4.90302
						4.90271
						4.90184
					4.37317	4.90129
						4.89966
					4.71435	4.89486
					0	4.89473
						4.89225
					3.54489	4.89066
						4.88606
						4.88419
					4.34629	4.88207
						4.8814
						4.88081
						4.87615
						4.8752
						4.8752
						4.87445
						4.87315
						4.8716
						4.87012
						4.86941
						4.86748
						4.86662
					4.79571	4.86487
					4.5515	4.86442
						4.86334
						4.86271
					4.10501	4.86242
					4.25306	4.86138
					3.84595	4.85817
					4.40479	4.85699
						4.85387
						4.85078
						4.85078
					4.17977	4.84869
						4.84814
					4.55581	4.84786
						4.84579
					0	4.84363
					4.70659	4.84354
					4.37659	4.84272
						4.84179
					5.07935	4.83863
						4.83863
					3.97	4.83723
					4.61332	4.83499
					4.45	4.83461
						4.83336
						4.82974
						4.82974
						4.82974
						4.82974
					4.37564	4.82842
					3.8559	4.82807
					0	4.82798
						4.82649
						4.82391
					4.37564	4.82391
						4.82391
						4.82391
						4.82194
						4.82189
						4.82051
						4.81982
					3.80024	4.81645
						4.81645
						4.81434
						4.81341
						4.80961
					4.34806	4.8095
					4.62344	4.80888
					5.24361	4.80833
					0	4.80785
						4.80782
					4.12085	4.80743
						4.80732
					4.06845	4.8071
						4.80643
					0	4.8054
						4.80535
					3.7803	4.8014
					4.28618	4.79989
					4.35656	4.7994
						4.79926
						4.79874
					3.7822	4.79642
						4.79602
						4.79588
						4.7952
						4.79352
						4.79317
						4.79253
					4.58491	4.79132
					4.21695	4.78848
						4.78699
						4.78368
					0	4.7826
					4.37382	4.78252
						4.77864
					4.05522	4.77848
						4.77684
					4.72242	4.77565
						4.77469
						4.77469
					4.53301	4.77469
						4.77366
						4.77307
					4.55169	4.77178
						4.77106
					4.19165	4.76955
						4.76822
					4.75305	4.76731
					5.02879	4.767
					4.53752	4.767
					4.61055	4.76688
						4.76624
						4.76589
						4.76536
					3.74597	4.76513
						4.76437
						4.76185
						4.76183
					4.71574	4.7596
						4.75923
						4.75696
						4.75333
						4.75203
						4.74958
						4.74958
						4.74895
					0	4.74826
					4.37382	4.74814
						4.74734
						4.74724
						4.74618
						4.74468
						4.74449
						4.74343
						4.74196
					4.76019	4.73686
						4.73674
						4.73419
						4.73217
						4.73182
						4.72816
					4.57735	4.72814
						4.72772
					4.9388	4.72746
					4.53301	4.7252
						4.72354
						4.72319
					3.84241	4.72312
						4.72234
						4.72125
						4.72125
						4.72125
						4.72125
						4.72125
						4.72125
						4.72125
						4.71897
					0	4.7189
						4.71781
						4.7167
					4.87363	4.7167
						4.71532
						4.71519
						4.71451
					4.75218	4.71146
					3.88	4.71057
						4.71041
						4.70997
					4.35814	4.70662
					4.638	4.70476
						4.70393
					4.28887	4.70391
						4.70333
						4.70115
					5.06894	4.70027
					4.72844	4.6991
						4.69867
						4.69851
						4.69721
						4.6968
						4.6968
						4.69644
					4.71949	4.69635
						4.69598
						4.69443
					4.02536	4.6936
					4.01616	4.69327
						4.69308
						4.6925
						4.6925
						4.69182
						4.69112
						4.69033
						4.68825
						4.68742
						4.68696
					4.34	4.68405
						4.68313
					4.38068	4.68248
					4.51606	4.67985
						4.67778
						4.67778
						4.67778
					4.60384	4.67625
					0	4.67217
						4.66991
						4.66959
					4.29844	4.66918
					4.26158	4.664
						4.66206
						4.65975
						4.65956
						4.65758
					3.85438	4.65758
					3.67645	4.65697
						4.65604
						4.65561
					4.95137	4.65247
						4.65152
						4.65018
						4.6495
						4.64685
					0	4.64589
						4.64589
						4.64505
						4.64449
						4.6442
						4.63874
						4.63827
						4.63827
					5.08939	4.63772
						4.63654
						4.63451
						4.63335
					4.24413	4.6319
						4.63078
						4.62709
						4.62668
						4.62468
						4.62448
						4.62392
						4.62355
						4.6216
					3.91505	4.61979
						4.61979
						4.61979
						4.61941
						4.6166
					3.89506	4.61651
						4.6164
					3.80687	4.61618
					4.40447	4.61261
						4.61094
						4.61083
						4.61083
						4.60906
						4.60847
					3.85049	4.60564
						4.60436
						4.60408
						4.60364
						4.6033
						4.60317
						4.60206
						4.60206
					4.90423	4.60206
						4.60185
					3.7822	4.60154
					4.12894	4.59967
						4.59407
						4.59346
						4.58973
						4.58966
						4.58887
						4.58754
						4.5867
						4.58503
					4.63909	4.58503
						4.58503
						4.58498
					0	4.58316
					0	4.58288
						4.58128
						4.57993
						4.5797
						4.5784
					4.4144	4.57822
						4.57764
						4.57659
					4.26839	4.57518
						4.57512
						4.57494
						4.57349
						4.5724
						4.57025
						4.57025
						4.57025
						4.57025
						4.56864
						4.56864
					4.1273	4.56586
						4.56535
						4.56385
						4.56379
						4.56225
						4.56094
						4.56019
					4.107	4.55878
						4.55736
					4.73989	4.55566
						4.55486
						4.55483
						4.55424
						4.55419
						4.5534
						4.55284
						4.54804
						4.5472
						4.54468
					4.84093	4.54163
					4.67813	4.541
						4.53826
						4.5382
					4.82842	4.5376
						4.5376
						4.5376
					4.37382	4.5376
						4.5376
						4.53654
					0	4.53462
						4.5335
						4.53127
						4.52999
						4.5295
						4.52288
						4.52288
						4.52159
					3.95	4.51925
					4.13493	4.5192
						4.51599
						4.51496
						4.51272
						4.51242
						4.51208
						4.51207
						4.51197
						4.51069
					3.74597	4.51004
					4.67813	4.50864
					4.76064	4.50864
					4.88016	4.50654
					4.47285	4.50639
						4.505
						4.50353
					3.55361	4.50118
						4.49726
						4.4965
						4.49645
					0	4.49541
						4.49527
						4.49523
					4.80139	4.49485
						4.49202
						4.49193
						4.48852
						4.48778
						4.483
						4.48287
						4.48267
					0	4.48157
						4.48149
						4.48149
					0	4.48125
						4.48053
						4.48017
					4.38073	4.47974
					3.84115	4.47877
					4.1917	4.47829
					0	4.47683
						4.47625
						4.47625
					4.30392	4.47485
						4.47108
						4.4698
					4.3536	4.468
						4.46585
						4.46509
						4.46203
					4.51752	4.46047
						4.46013
						4.45991
					0	4.45719
						4.45717
						4.45703
					4.33	4.45593
					0	4.45331
						4.44833
						4.4455
						4.44451
					0	4.44387
					3.62527	4.4437
					4.3941	4.4437
						4.44334
					4.73422	4.44235
					4.04854	4.44181
						4.44124
						4.4403
						4.44009
						4.43767
					0	4.43679
						4.4318
					4.26394	4.4318
					4.37161	4.43074
						4.4262
						4.42481
						4.42478
						4.42456
						4.42411
					4.29535	4.42061
						4.41688
						4.4138
						4.41341
						4.41063
						4.40894
					4.37564	4.40894
						4.40894
						4.40766
					0	4.40714
						4.4062
					0	4.39794
						4.39794
						4.39794
					4.21695	4.39794
						4.39794
						4.39686
						4.39616
					4.04421	4.39605
						4.39335
						4.39182
					0	4.38686
					3.50676	4.38492
						4.38482
						4.38476
						4.38305
						4.37889
					4.3941	4.37779
						4.37675
					4.79468	4.37469
						4.37401
						4.37377
						4.37068
					4.6	4.3682
					5.16048	4.36653
						4.36216
						4.36179
						4.36133
						4.35905
						4.35704
					3.83763	4.35655
						4.35336
						4.34679
					4.82022	4.34582
					0	4.34294
						4.34198
					4.76416	4.34008
						4.33869
					4.74527	4.33724
					4.34875	4.33671
						4.3336
						4.33157
					4.53	4.3279
					0	4.3266
						4.326
						4.32279
						4.32015
						4.31845
						4.31134
						4.3097
						4.30915
						4.3087
						4.30768
					0	4.30539
						4.30473
					4.32734	4.30103
						4.30103
					4.26313	4.30103
						4.30103
						4.29475
					3.73109	4.29391
						4.28722
						4.28567
					3.53285	4.28525
						4.28476
						4.28255
						4.28132
						4.27654
					4.5312	4.27572
						4.27572
					4.5312	4.27491
					4.11112	4.27274
						4.2697
						4.2691
					4.02496	4.26862
						4.26761
						4.2668
						4.266
						4.26444
						4.25288
						4.25135
					3.7626	4.24695
						4.24565
						4.24457
						4.24336
						4.23297
						4.23101
						4.22785
						4.22597
						4.22257
					3.71598	4.22185
					0	4.22185
					0	4.22129
						4.22046
						4.2204
						4.2204
						4.21681
					4.9858	4.21567
					4.63909	4.20761
						4.20673
						4.20141
						4.20066
						4.20066
						4.19314
					3.7626	4.19314
						4.19119
						4.18814
						4.18734
					3.8	4.18465
						4.18046
						4.17734
					0	4.1746
					3.88582	4.17393
						4.16984
					4.68138	4.16877
						4.16877
						4.16761
						4.16732
						4.16539
						4.15802
						4.15629
						4.1549
					0	4.1524
					4.85934	4.14874
						4.14711
						4.14326
						4.14267
					4.11636	4.14267
						4.14054
						4.13727
						4.13668
						4.13077
						4.12726
						4.12321
						4.11919
						4.11919
					4.37564	4.11919
					4.37564	4.11919
						4.11871
						4.11822
					0	4.11351
						4.11351
					3.97867	4.11032
						4.10749
						4.10683
					4.26479	4.10306
						4.10074
					3.50902	4.10073
					3.50902	4.10018
						4.09873
						4.09745
						4.09583
						4.09112
					4.81666	4.08619
					4.25306	4.08619
						4.08433
					3.99341	4.08302
						4.08249
						4.07624
						4.07572
					0	4.07411
						4.05404
						4.05172
						4.04866
						4.04576
						4.04576
						4.03874
						4.0334
						4.03112
					3.98797	4.02503
						4.01317
						4.01121
						4.00877
						4.00877
					3.98486	4.00305
					4.35456	4
					4.34392	4
						4
						4
					3.94584	4
					4.26313	3.97881
					4.29	3.97184
					4.74527	3.95861
						3.95861
						3.95507
					3.88	3.94692
						3.945
					3.85723	3.93817
					3.85723	3.93742
						3.92482
					4.22611	3.92082
						3.92082
						3.91721
						3.91364
					3.88582	3.91009
						3.90868
						3.90309
						3.89279
					5.43534	3.88606
						3.88606
						3.88606
						3.86646
						3.85078
						3.82391
						3.80134
					0	3.79588
					3.6981	3.79588
					3.94584	3.79588
					3.53998	3.79317
						3.78781
					0	3.7602
					4.22611	3.74473
						3.69897
						3.69897
					4.28399	3.69897
						3.69897
						3.69897
						3.69897
						3.69897
					3.56776	3.65561
						3.64782
						3.64016
						3.63827
						3.63827
						3.63827
						3.61979
						3.61439
						3.60206
					3.91536	3.59688
						3.5867
						3.56864
						3.56864
						3.56864
						3.56067
						3.55284
						3.55284
						3.52724
						3.52288
						3.46852
						3.45593
					0	3.4437
					0	3.4318
						3.4318
						3.4318
					3.62	3.40894
						3.40121
					0	3.39794
						3.38722
					3.62	3.37675
					3.62	3.37675
						3.37675
					4.03918	3.36653
						3.34679
						3.34582
						3.3439
						3.31426
						3.3098
						3.29757
						3.27572
					0	3.25181
						3.22185
						3.21467
						3.21467
						3.20761
					3.6981	3.20066
						3.16431
					3.62	3.16115
					0	3.14267
					0	3.13668
						3.12494
						3.10237
						3.08092
						3.07469
						3.05799
					0	2.95468
						2.79588
					0	2.7122
					0	2.68069
					4.26313	2.65758
						2.61979
						2.61979
						2.61979
					5.10131	2.26857
						1.72125
					0	1.71595
					0	0
						0
						0
						0
						0
						0
					3.60687	0
					3.61622	0
					3.87647	0
					0	0
						0
					3.74599	0
					3.95656	0
					3.57753	0
					4.06597	0
					4.4012	0
					0	0
					4.21195	0
					3.50902	0
						0
						0
						0
						0
						0
						0
						0
						8.4318
						8.42022
						8.22185
						8.09691
						8
						7.74473
						7.65758
						7.64975
						7.64016
						7.58503
						7.50864
						7.48149
					6.09567	7.4437
						7.31876
					4.53301	7.30103
						7.24949
					5.32515	7.1549
					5.38684	7.14267
						7.13136
						7.09691
					5.49625	7.05552
						7
						6.93554
						6.92082
						6.88606
					5.39499	6.82391
					5.39499	6.82391
						6.76955
						6.74473
						6.69897
						6.69897
						6.69897
						6.67985
						6.67985
					5.38684	6.5986
					4.90423	6.5376
						6.52288
						6.52288
						6.52288
						6.50864
					4.86267	6.46852
						6.46852
					4.52033	6.45717
						6.43771
						6.39794
					5.2698	6.3098
					5.29163	6.30103
					5.23368	6.29243
						6.24413
						6.22915
					5.32515	6.22185
						6.22185
						6.22185
					4.96471	6.19382
					5.24908	6.18046
						6.17393
						6.1549
					5.19361	6.12494
					5.29163	6.12494
					5.39499	6.09691
						6.04576
					4.86267	6.04096
						6.03621
						6.02273
						6
						6
					5.26499	6
					5.21087	5.97881
					5.24908	5.97062
					4.4355	5.96257
					5.39499	5.95861
						5.95861
						5.95861
					5.2961	5.95861
						5.95861
						5.9431
					4.35703	5.9393
						5.92082
						5.92082
					4.90423	5.92082
					5.59842	5.92082
					4.86267	5.92082
					4.9254	5.92082
					4.25712	5.91009
						5.88606
					5.03977	5.88606
						5.88606
						5.88606
					5.77861	5.87615
					4.26313	5.85387
						5.85387
						5.85387
						5.85387
					4.15456	5.85078
					4.37016	5.84466
						5.82391
						5.82391
						5.81816
						5.81531
						5.80688
						5.79588
						5.79588
						5.79588
						5.77989
						5.76955
					5.42501	5.76955
						5.76955
						5.76955
						5.76955
						5.76955
					5.23368	5.76447
						5.74473
						5.74473
						5.74473
						5.74473
						5.74473
					5.29163	5.73049
					5.04394	5.71444
					5.39499	5.69897
					5.39499	5.69897
						5.69897
					5.01977	5.69897
						5.67778
						5.67778
					5.39499	5.67778
						5.67778
					5.043	5.65758
					4.98216	5.65758
						5.65758
						5.65758
					4.66888	5.6517
						5.64782
					5.50145	5.63827
					3.69701	5.63827
						5.63827
					4.21219	5.63827
					4.37382	5.63827
					4.96471	5.63264
						5.60206
						5.60206
					4.61055	5.58838
					5.23368	5.58503
						5.58503
						5.55284
						5.55284
					4.6869	5.54212
					5.10131	5.5376
						5.5376
						5.5376
						5.5376
						5.5376
					5.04783	5.52288
					5.24908	5.52288
					4.86267	5.52288
						5.52288
						5.50864
					4.42426	5.50864
						5.50864
					5.26076	5.49485
						5.49485
						5.48149
					5.43776	5.46852
					5.07935	5.45593
						5.45593
					5.00154	5.45593
					5.39499	5.4437
					4.03602	5.4437
					5.29163	5.4437
					5.21271	5.42022
					5.19361	5.39794
					5.77861	5.39794
						5.39577
					4.37382	5.38722
						5.35655
						5.35655
						5.35655
						5.34679
						5.31876
						5.31876
					4.70095	5.31695
					4.86267	5.30892
					4.72844	5.30103
					5.07659	5.30103
						5.30103
					0	5.28651
						5.284
						5.284
					4.71626	5.27984
					4.5457	5.24413
						5.23657
					0	5.22915
						5.22257
						5.22185
						5.22185
						5.22185
						5.2204
					5.16515	5.21467
						5.21467
						5.21396
					5.42501	5.20066
						5.19111
						5.18709
					4.8192	5.18709
					3.9537	5.17393
					4.4355	5.17393
						5.1549
						5.1549
						5.1549
						5.1549
					4.31314	5.15366
						5.14874
					5.21271	5.14874
						5.14267
					4.53301	5.13727
					4.66888	5.12494
					4.64	5.11919
					4.71626	5.11919
						5.10791
						5.10791
						5.08092
						5.08092
						5.07572
					4.82842	5.07058
					4.90423	5.06048
					4.70931	5.05552
						5.05061
						5.04576
						5.04096
					4.71574	5.04096
						5.04096
						5.03621
					4.72844	5.03152
						5.01773
					5.06894	5.01323
						5.00877
					5.08939	5.00436
					4.70659	5.00436
					5.3689	5
						5
						5
						5
						5
						5
						4.9914
						4.96658
						4.96257
					4.40447	4.96257
						4.96257
						4.95861
						4.95078
					4.10321	4.94157
						4.9393
						4.93181
						4.92592
					4.75305	4.92082
					4.9388	4.91721
						4.90658
					4.62344	4.90309
					4.48994	4.8962
						4.89279
						4.88606
					3.74597	4.87943
						4.87615
						4.8729
						4.86967
					3.8559	4.86328
						4.85699
						4.85699
					5.73023	4.85387
					4.83614	4.85387
						4.84164
						4.83565
					4.61055	4.82681
					4.33471	4.82681
						4.82391
					4.61332	4.82391
						4.82102
						4.81816
						4.81531
						4.80134
						4.79588
					5.19361	4.79237
					4.24967	4.79048
						4.78516
						4.78516
						4.78516
						4.77469
						4.77469
					3.60687	4.76955
					4.68138	4.76955
						4.76955
					4.70006	4.76447
					4.53301	4.76447
						4.76195
						4.75696
					4.93114	4.75449
						4.74473
					4.37382	4.74473
					4.60309	4.73993
					4.37564	4.72816
					4.45	4.72816
						4.72354
						4.72125
						4.71444
						4.7122
						4.7122
						4.70553
					4.37382	4.69897
						4.69897
					4.37564	4.69702
					4.35814	4.69465
						4.69465
						4.69465
						4.6925
						4.68931
					4.51319	4.68825
					4.08289	4.68215
					4.28004	4.68194
					5.98851	4.66555
					4.48379	4.65758
						4.63827
						4.63639
						4.61979
						4.61439
					4.90423	4.60206
					4.90423	4.60206
						4.58838
						4.57675
					4.58466	4.56928
						4.56543
						4.55284
						4.55284
						4.55284
						4.55284
					4.97338	4.54821
						4.54668
						4.5376
						4.51004
						4.50169
						4.49485
						4.48149
					0	4.48149
					0	4.48149
						4.45967
					4.40498	4.44612
						4.43415
					5.58	4.4318
					4.81847	4.4318
						4.4318
						4.4318
						4.37986
						4.37675
					4.45513	4.35497
						4.34679
						4.3279
						4.32422
						4.30103
						4.28988
						4.25181
						4.23657
						4.21968
					3.99341	4.17134
						4.1549
						4.14267
					3.85723	4.12263
						4.04818
					4.90423	4.01323
						4.00656
						3.95078
						3.95078
						3.9108
						3.90309
						3.86201
						3.82391
						3.78252
						3.69897
						3.66354
					0	3.61083
						3.58503
					5.39499	3.52288
						3.49349
						3.38945
						3.36031
						3.23657
						3.20066
						3.09528
						2.95861
						2.92082
					4.5312	2.67778
						2.61979
					4.54702	0
					5.51	0
						0
					0	0
					4.04502	0
					4.97288	0
						0
					5.43776	0
						0

## Sheet: Figure_3
	Eucledian distances (examples)		Figure 3 I
	Distance from MERS-E
CACNA1D	29.4193
GNG4	31.8211
WWTR1	29.2742
YAP1	29.4606
ABCC4	30.9028
SLC15A5	32.4685
ATP2B1	28.545
TMEM151B	30.9617
OTULIN	29.3049
SLCO1C1	31.875
GUCY1A2	33.1218
ARVCF	22.7583
CTNND2	24.2725
PKP4	24.2348
GAS2L2	26.8424
ABCA1	30.3527
ATP2B4	31.7598
DGKZ	30.2983
DGKI	30.267
TRPV3	29.5074
XKR7	29.48
CNKSR2	29.7655
ARHGEF16	29.264
KCNA4	29.3628
GRIN2A	30.6357
ARHGEF26	28.7151
GRIN2B	29.7016
TANC2	29.4993
FZD7	28.8373
VANGL1	30.3026
CRIPT	30.7135
FAM110D	29.8511
TANC1	29.6402
GRIN2C	30.8434
SCN4A	31.4313
PBK	29.4129
AGMAT	28.2714
MARCHF4	30.0212
MARCHF9	30.2447
EVI5	29.6033
APC	29.0661
KCNA7	29.7497
RNF146	29.0282
BCR	29.0634
NET1	30.0649
RASSF6	30.6823
FZD4	28.7584
FZD1	27.7102
FZD2	28.6369
ADGRA1	30.3674
ADGRA2	28.6701
ADGRA3	30.5811
MARCHF3	30.5214
TMEM215	26.05
DUSP10	27.5381
TGFA	27.1878
DACT1	30.2558
IQSEC2	31.0864
EXOC4	29.1909
ERBB4	28.7934
PRR16	29.2625
ZSCAN30	29.6383
ZNF599	31.8731
RASL11B	29.1299
ARHGAP6	30.0672
PTPRG	31.1065
PTPRZ1	30.392
SCN5A	28.5427
SLC45A4	25.6445
TAGAP	26.3109
FAM110B	27.6885
HTR2A	29.5904
HTR2C	30.7574
PLEKHA1	29.4889
PLEKHA2	28.661
LNX2	29.5423
RGS12	25.9953
SDK2	25.8393
PTEN_Ac	29.1568
FCHSD2	27.8575
TTC24	28.8741
CYSLTR2	31.128
FRMPD4	30.2891
MCM7	30.9499
FAM167B	32.0363
ACVR2A	30.3153
TJP2	29.3825
MAPK12	30.8796
KCNT2	29.9648
SLC4A7	28.3113
TMIGD1	29.2074
KCNT1	30.0948
MCC	30.5687
PLCB2	31.6091
ASNSD1	32.1422
ABCA7	29.8919
KIDINS220	30.556
SLC1A4	28.1681
KCNA5	28.3171
ADRA1D	29.5538
SEMA4F	30.6754
SLC16A7	31.7356
TMEM225B	29.7401
SLC16A3	27.8188
SEMA4C	28.3733
SLC1A7	28.9763
MAP4	29.2152
LRRC4	29.9925
LRRC4B	31.4541
ADAM22	31.3212
ARHGEF7	26.6577
CTNNB1	29.5266
ACTN2	31.785
TJP3	28.6299
PLXNB1	27.4682
ARHGAP17	30.1751
SLC22A11	30.0786
AKAP10	33.0787
COMMD3	29.2955
ATP2A2	33.0176
SH2D3C	31.8428
SLC15A2	33.0247
SLCO1A2	33.1593
SLC34A1	31.7491
SSTR5	32.6884
TRPC5	31.2222
CAPN6	31.1012
CD46	31.0226
CES2	31.0217
PRKD2	29.125
DOCK4	30.18
PLEKHH2	29.5223
FRMPD1	31.6469
OR8G1	31.4554
SLC17A1	32.3266
RPS6KA1	31.2335
RPS6KA1_-1P	30.3936
ASIC3	30.7313
RPS6KA3	30.658
SAPCD1	29.2607
NLGN4X	30.8901
NLGN2	30.7444
CD226	31.1463
KLHDC7A	31.6977
SLC23A1	30.4536
PTPN18	30.142
PTEN	27.7533
KIRREL2	31.1903
KIRREL1	30.5816
CRHR1	30.3185
RTKN	29.6191
NCF1	31.9944
GOLT1A	30.1285
ADRB1	28.4259
LRP4	29.3764
CACNG8	31.0212
CACNG4	30.0063
CACNG2	30.3587
NCBP2L	31.6419
RALBP1	29.2846
KCNJ4	30.8118
KCNJ12	30.1454
SCN8A	31.7078
ADAM17	31.0979
BPIFA2	29.5557
KCNA6	30.9036
KCNA1	30.4116
PLCB4	28.6512
IGSF5	31.217
C3AR1	29.2149
PDZRN3	30.1211
SORCS3	29.6506
PRKCA	29.4777
RRBP1	28.9856
KARS1	28.9239
FOXI1	27.9553
ATRNL1	26.8103
FAT3	29.6271
FAT1	26.8714
CCRL2	26.2104
DLL1	27.8553
PKN2	25.0524
CACNA1A	27.1445
DFNB31	30.2756
RNF130	27.0773
KCNV1	29.5841
PRKN	24.7004
FAM71C	28.5229
TRPV6	30.0278
PTTG2	30.1073
CIB2	29.4288
FZD10	26.3546
EPHB3	28.2983
EPHA7	27.3183
CLDN8	27.0806
CLDN2	25.2629
PTH1R	31.3556
GRASP	30.2832
TBC1D10A	29.4632
USH1C	30.6254
PODXL	30.3107
DLGAP4	31.0179
CFTR	31.4113
RAMP3	29.2451
PDGFRB	28.125
BANF1	27.8864
LNX1	30.6545
SLC22A12	34.7892
SLC5A12	32.0406
SLC22A9	33.5388
SLC1A1	32.9224
SLC2A7	31.6188
SLC26A3	31.8314
UNC93A	33.2225
SLC9A3	32.465
HCN2	31.1888
GRM5	30.8818
CXCR1	31.4584
CCDC134	33.3289
PLCB1	29.9665
KCNJ1	29.7285
ACOT8	32.2122
SLC1A3	31.8229
ITK	31.7129
SHKBP1	31.7744
PSCDBP	32.2364
ACE2	31.7933
RAPGEF6	29.8968
RAPGEF2	29.2351
SLC2A3	27.7771
RSBN1	28.063
KCNJ9	30.6463
GAB3	29.7776
MUC3B	30.0557
MUC3A	29.9181
GDA	28.4894
CIT	28.3576
PRLHR	30.9
EFNB3	27.801
EFNB1	30.5282
TRIM29	29.9053
PDLIM4_iso2	28.7315
SLC6A3	31.2345
DCAF7	29.7711
NPSR1	28.6046
APBA1	26.79
JAM3	31.9679
JAM2	28.7875
JAM1	30.7151
ZNF831	29.5157
TECPR2	29.4755
AMOTL1	30.0481
TMEM178A	28.3415
MAS1	31.1087
MTMR1	28.5842
GRIN1	30.7843
PTGIR	31.8213
GHRHR	30.579
MYOZ3	32.5221
PALLS	31.0203
MYOZ2	31.6823
MYOZ1	31.8216
MYPN	32.7176
MYOT	33.1055
TRIP6	29.6404
TRPM1	29.2871
SLC1A5	28.2577
SLC16A1	29.9738
RPS6KA1_-3P	28.776
NF2	26.4795
GRK6	29.9098
GOT1L1	33.1772
REELD1	30.3717
SLC22A3	30.5871
SHROOM3
GJD2	26.2633
CLDN18	27.2095
CLDN14	25.8126
CLDN3	26.5485
CLDN4	26.8078
CLDN10	28.1338
CLDN9	29.2524
CLDN20	29.8313
CLDN1	27.4563
MLLT4_int	31.6892
FLVCR1	29.0184
KCNJ18	29.9594
GRID2	31.1217
SLCO2B1	30.5415
SLC2A1	27.9197
KIR3DL3	28.2109
NOS1AP	29.1732
TMEM178B	27.996
EPHB6	28.4636
IGF1R	29.2268
DENND5A	29.2815
PFKM	29.5452
CBY2	31.8509
GPR12	32.2237
OR10G3	30.0634
GPR6	28.4361
SDC4	32.1628
SDC3	31.2693
SDC2	32.0039
VAC14	30.1093
GRIA2	28.5243
EZH1
ERBB2	28.1197
LPXN	29.6993
AKIP1	28.9025
KCTD3	31.3646
PRKACA	32.1075
POLR1D	31.5992
GPRC6A	31.3263
CDK18	31.9965
MAP7D2	29.7011
ABCA2	29.3998
RCN2	29.9974
MKNK1	30.7282
TRIM50	32.9909
TBPL1	31.9951
GLA	30.4939
UQCRC2	30.8998
TRAF2	32.1186
PTH2R	30.5652
SLCO1B1	31.1308
NHERF3	31.8827
BAZ1A	31.7421
ACOT6	31.841
PDLIM7	30.6947
CGN	32.1933
KCNB1	32.1858
PPP1R13L	30.1983
MAP2K2	31.8983
DGKK	32.0334
KIF17	32.0592
EPHA6	30.4627
U2AF2	28.205
GRIA3	30.22
DCHS2	31.4262
HDAC7	31.7984
ABCC6	31.1324
DUSP5	31.9695
CCL24	31.0372
RAB9A	32.6945
NDE1	31.9723
GAGE12J	31.4612
NHERF1	31.192
HSPA5	32.6775
PDZRN4	31.0624
SCN4B	31.6459
MTNR1A	32.4655
KIT	31.1066
SRC	29.7435
RCN1	28.9974
RSRC2	32.5267
PPP1R3G	30.7487
CTBP1	33.2006
TYRO3	32.5316
CLDN7	29.1142
AXIN1_int	32.7703
ARAP3_int	33.2684
CTNNA2	33.1651
NEB	31.342
FMNL3	31.7809
CAVIN3	32.1862
JUP	32.5039
SBF1	32.6821
HNRNPK	33.8267
TNRC6B	32.2053
TUBB4B	32.4792
DFNB31_int	33.0276
LSM14A	32.5857
SIPA1	33.1842
TRMT13	31.8803
NOSTRIN	31.7839
GRIK2	32.274
EGLN1	31.8953
CES3	33.8417
FKBP4	33.0804
APPL1	32.0909
GJA1	31.3916
GRIP1	32.1528
ADGRE5	31.9318
TIAM1	32.2061
SHROOM4	32.6286
CTNNA1	31.8932
AQP3	32.162
AQP6	29.4913
TNRC6A	31.5319
RPS6KA1_-2P	31.3667
CLDN19	32.2742
NHERF2	31.8078
PDLIM2	32.6047
PDLIM4	32.7479
MYO18A	32.3446
CBP	32.1379
CACYBP	31.4692
CRB2	30.0492
ADRB2	30.6
TYRP1	27.9767
LPAR1	29.5503
SMCHD1	29.3964
FZD8	29.9169
DGKH	28.9139
PLEKHG7	31.9626
STK16	30.7745
ADGRG1	31.4256
ABRAXAS2	26.6748
CNTNAP4	29.4702
NRXN1	30.0781
NRXN3	27.0945
NRXN3_rs746444206	29.2032
GYPC	29.0124
JAG1	30.7532
CNTNAP2	31.0274
PPFIA1	31.5851
TRAF7	28.2735
NECTIN1	28.838
NECTIN3	27.2547
CSPG4	25.1405
GJC1	24.1728
GJD4	26.2848
MMP24	24.0396

## Sheet: Figure_5
	HeLa	HaCat	Jurkat		Fig 5 A top right				HeLa-Jurkat	HeLa-Hacat	Hacat-Jurkat		Fig 5 B top right				pKd values – domain-motif							Fig 5 AB top left				HeLa	Jurkat	HaCat		Fig 5 A bottom right					HeLa-Jurkat	HeLa-HaCat	HaCat-Jurkat		Fig 5 B bottom right				pKd values – domain-motif
ATP2B1	0.977107							MAP4	0.999599								SCRIB_1	SCRIB_2	SNX27	DLG1_1	DLG1_2	TX1BP3					LNX2	1	0.886018							TX1B3	0.99998	0.983462	0.963783						HPV30E6	HPV59E6	HPV18E6	HPV35E6	TAX1
MCC		0.974427						ALDH9A1	0.891736	0.999584	0.895544					ATP2B4	5.02724	4.90329	5.70056	5.00456	5.43015	4.61746					TJP2			0.957305						SNTB1	0.993118							SYNJ2BP	5.35535	4.81334	5.34884	5.6853	6.04437
PLEKHA2			0.971486					CTNNB1	0.989856	0.999487	0.993014																SYNJ2BP	0.931461	0.875795	0.836747						SNX27	0.988293	-0.404801	-0.445233
RSBN1			0.955264					SLC16A1	0.983091	0.984038	0.999068																TX1B3	0.91545	0.884301	0.840044						NHERF2		0.987333
TANC2	0.941389							SLC1A5	0.99461	0.998788	0.993225						Fold changes HaCat										NHERF3	0.912497								SYNJ2BP	0.985218	0.891509	0.927569						Fold changes HeLa
TJP3/ZO3		0.938308						PODXL		0.99855							SCRIB_1	SCRIB_2	SNX27	DLG1_1	DLG1_2	TX1BP3					SNTB1	0.893095	0.902038							LAP2	0.975983	0.89257	0.927776						HPV30E6	HPV59E6	HPV18E6	HPV35E6	TAX1
SLC1A4		0.931745	0.914542					CTNNA1	0.97416	0.998315	0.97419					ATP2B4	1.19282	2.99634	25.0597	6.85837	9.32262	1.00734					LAP2	0.804018	0.90035	0.867033						SCRIB	0.959532	-0.493752	-0.520233					SYNJ2BP	15.3799	4.83138	49.102	63.5808	116.789
ATP2B4	0.578459	0.886501	0.926236					OTULIN	0.416162	0.995826	0.462958																SCRIB	0.800664	0.872149	-0.519816						SNTB2	0.907363	0.95353	0.90369
MTMR1			0.920597					ABRAXAS2	0.668145	0.994777	0.665882																NHERF2	0.833353		0.771332						MPP6	0.932878	0.948953	0.929018
ARHGEF7	0.909916	0.884497	0.792598					PRKD2			0.994292						Fold changes Jurkat										SNTA1	0.781223								MPP5	0.899718	0.945478	0.71197						Fold changes HaCat
RTKN		0.904583						SLC4A7	0.993841								SCRIB_1	SCRIB_2	SNX27	DLG1_1	DLG1_2	TX1BP3					ARHGEF12	0.754045								GOPC	0.926017								HPV30E6	HPV59E6	HPV18E6	HPV35E6	TAX1
EXOC4		0.88159	0.425472					TJP2 (ZO2)	0.900337	0.990192	0.867408					ATP2B4	13.9686	1.42773	34.2386	3.92046	17.9481	1.64276					LIN7C	0.172198	0.739219	-0.263381						MPP7	0.919328	0.0237903	0.0940149					SYNJ2BP	21.8845	0.609195	58.3772	25.1934	79.5867
DGKZ			0.875213					PPP1R13L	0.851396	0.986418	0.759541																SNX27	0.613779	0.712682	-0.504414						MAGI3			0.799842
AGMAT	0.865443							VANGL1	0.983734	0.968406	0.943494																DLG1	-0.0589479	0.681726	-0.455516						TJP1		0.799155
CIT	0.832126	0.707078	0.832506					SLC1A4			0.981618																MAGI3		0.677282	0.481874						PSMD9	0.772035
PRKD2		0.760259	0.814339					ATP2A2	0.643057	0.981547	0.695366																PTPN3			0.601428						DVL2	0.573228
CTNNB1	0.796895	0.787219	0.777702					ARHGAP17	-0.100064	0.979397	-0.146621																InaDl	0.16724	0.588323	0.461101						PDLIM5	0.111054	0.387044	0.540737
TANC1		0.777357						CIT	0.974105	0.661187	0.806048																MAGI1		0.45664							LIN7C	0.51193	0.144869	0.0956806
OTULIN	0.728288	0.766252	0.237118					ARHGEF7	0.869996	0.96638	0.958819																MPDZ	0.391015								InaDl	-0.172069	0.393941	0.431323
SLC16A3	0.751941	0.743713						KARS1	0.799789	0.964212	0.906278																DLG5	0.266391								PDLIM7	0.414003	0.278969	-0.127795
SLC4A7	0.671083		0.745523					SLC16A3		0.949517																	GORASP2			0.0295282						PDLIM2			0.351591
TJP2 (ZO2)	0.641312	0.722854	0.613663					ACOT8	0.933752	0.937526	0.922868																DLG4		-0.172815							AHNAK		0.340905
MAP4	0.678754		0.675285					CACYBP	0.920826																		GOPC	-0.714824	-0.573996							CASK	0.30672	0.0598011	-0.0811555
VANGL1	0.645722	0.655799	0.569134					ATP2B4	0.770544	0.453697	0.874241																DLG3	-0.593339								DLG1	-0.0854545	-0.233315	0.227294
KARS1	0.391143	0.528813	0.641975					CGN			0.823163
ABRAXAS2	0.611784	0.597629	0.100181					EXOC4			0.685782
GDA	0.555135							SRSF3	-0.577515	-0.513288	0.445875
ATP2A2	0.487429	0.388324	-0.124384					SLC2A1		0.407716
FCHSD2			0.485214
CRIPT			0.272975
SLC2A1	0.031318	0.083902
[truncated: 2 more columns]

## Sheet: Figure_6
All proteins		changes in both			Figure 6 A			-LOG(P-Value) dPBM/E6	Difference log2 dPBM/E6		Figure 6 B		Difference log2 E6/Ctrl E6/Ctrl	Difference log2 dPBM/Ctrl			Figure 6 C			IRES			HPV16 E6			HPV16 E6dPBM				Figure 6 D			IRES			HPV16 E6			HPV16 E6dPBM				Figure 6 E
Difference log2 E6/Ctrl E6/Ctrl	Difference log2 dPBM/Ctrl	Difference log2 E6/Ctrl E6/Ctrl	Difference log2 dPBM/Ctrl					0.411689	-0.265442				4.46543	0.207615					p53	0.717913	1.43451	0.847575	0.153686	0.254628	0.199678	0.144344	0.358342	0.143382				p53	1.07086	0.882118	1.04702	0.034895	0.034792	0.014251	0.008609	0.013873	0.003519
0.152157	-0.113284	0.566274	-0.8865					0.629811	0.611145				1.35492	-2.14091					SNX27	1.42606	0.660155	0.913782	0.807779	1.3738	1.15032	1.12784	0.867188	1.15004				E6AP	0.738296	1.20782	1.05388	0.110893	0.246725	0.13532	0.211999	0.259006	0.155012
-0.895641	-0.284496	6.05138	4.64973					0.0734228	-0.213633				1.25091	-1.96048					LIN7C	1.23029	0.966625	0.803081	0.733303	0.763994	1.02472	1.25051	1.29855	0.552594				SCRIB	1.21696	0.834117	0.948921	0.820524	0.66964	0.622465	1.16561	0.960799	0.999763
-0.88471	-1.09834	3.56288	2.426					0.780924	0.820673				0.234019	-2.88864					MPP6	1.55126	0.700615	0.748128	0.828316	0.864568	0.414085	0.170942	0.786939	0.215011				MAGI1	0.959207	0.905831	1.13496	1.10353	0.761191	0.619889	1.41815	1.40935	1.08453
-0.767554	0.0531197	-1.27269	-1.9084					0.0830149	0.0821018				0.568883	-2.46069					AHNAK	1.04427	1.08841	0.867323	0.954414	0.992349	1.22188	1.45336	0.841613	0.323492				SNX27	1.44691	0.759883	0.793206	1.18169	0.510859	0.834614	1.28669	0.7167	1.28965
0.360634	0.442736	1.56287	1.05035					0.349053	-0.281777				0.615423	-2.37291					GORASP2	0.464508	1.75664	0.778851	0.468499	1.37149	0.473996	2.04804	2.65578	1.00154				DLG1	1.13441	0.980207	0.885379	1.18755	0.558892	1.32592	1.67681	1.38013	1.84828
3.11751	2.83573	0.272495	-0.216399					1.02397	0.106654				1.4826	-1.41941					NHERF1	0.936901	0.942785	1.12031	0.246238	0.228528	0.364997	0.535781	0.15965	0.520664				NHERF3	1.3529	1.06952	0.577572	1.0422	0.66144	0.619264	0.667956	0.513582	0.531584
1.66689	1.77355	-1.16766	-1.55167					0.0226867	-0.108554				1.58402	-1.30688					PDLIM1	0.81675	0.948499	1.23475	1.19498	1.2116	1.08206	1.12639	1.01987	1.66568
-1.60998	-1.71853	-0.236773	-0.61442					0.0290802	-0.115414				0.926942	-1.9436					DVL2	0.675227	1.57655	0.748227	0.434258	1.65029	1.88724	2.28021	1.98601	2.01411					IRES vs. HPV16 E6	HPV16 E6 vs. HPV16 E6dPBM	IRES vs. HPV16 E6dPBM
0.42989	0.314475	-0.48936	-0.841176					0.433148	1.26482				1.45272	-1.23597					PSMD9	1.37509	0.706959	0.917954	0.910615	0.54262	1.45917	0.510617	0.444113	0.706532				p53	8.34774e-05	0.0613588	7.56094e-05
-0.869411	0.395409	-1.12579	-1.42279					0.42415	0.107495				1.34399	-1.15484					SDCBP	0.789252	1.24176	0.968987	1.09452	0.713018	0.685772	0.798553	1.04432	1.84811				E6AP	0.00442724	0.43757	0.00500699
0.10233	0.209825	-1.17318	-1.44353					0.00529547	0.013238				-0.0920617	-2.55446					GIPC1	1.02429	1.77682	0.198891	0.816148	0.681757	0.217847	0.730752	0.630386	1.08061				SCRIB	0.0822731	0.0175658	0.761892
0.316812	0.33005	-0.63869	-0.89489					0.16288	0.0961739				2.0303	-0.340614																		MAGI1	0.341785	0.0580268	0.0791474
0.237258	0.333432	-0.288785	-0.531035					0.360062	-0.182638				-0.877709	-3.00338						IRES vs. HPV16 E6	HPV16 E6 vs. HPV16 E6dPBM	IRES vs. HPV16 E6dPBM										SNX27	0.622455	0.400562	0.756216
0.00605806	-0.17658	-0.21403	-0.45621					0.717361	-1.18246				0.925423	-1.14096					p53	0.0230547	0.877414	0.0276423										DLG1	0.926879	0.0886427	0.0148248
-0.168725	-1.35118	0.849542	0.627809					0.551703	-0.742664				-0.00658544	-2.07157					SNX27	0.711952	0.757059	0.851905										NHERF3	0.439861	0.228408	0.137755
0.971661	0.228997	-0.878521	-1.08909					0.248275	-0.58504				1.05293	-0.864532					LIN7C	0.362167	0.495822	0.906623
0.0648298	-0.52021	-0.257298	-0.45181					1.03796	1.53842				-0.128248	-1.98351					MPP6	0.393392	0.273394	0.147623
-2.18463	-0.646208	0.457368	0.269188					0.264972	0.680235				0.906127	-0.863126					AHNAK	0.628488	0.615286	0.722302
-0.566877	0.113358	-0.896007	-1.07686					0.1575	0.269535				2.13917	0.461485					GORASP2	0.665848	0.117756	0.219666
-0.198888	0.0706478	-1.54913	-1.72531					0.629507	0.724383				1.1844	-0.391403					NHERF1	0.000620465	0.389829	0.0122109
-1.22079	-0.496406	1.05461	0.903481					0.0391521	0.0128228				0.759483	-0.789108					PDLIM1	0.27823	0.625259	0.31344
0.23505	0.247873	0.415969	0.279729					1.13472	-0.527151				0.21591	-1.25762					DVL2	0.577459	0.169469	0.0227886
-0.202622	-0.729774	0.581785	0.447503					0.723627	-0.723312				0.566274	-0.8865					PSMD9	0.934017	0.207554	0.103465
-0.102547	-0.825859	1.03223	0.898778					0.3917	-0.187212				0.794295	-0.644691					SDCBP	0.415931	0.30952	0.538854
-0.225375	-0.412586	-0.719398	-0.848426					0.423578	-0.147979				0.593019	-0.84461					GIPC1	0.431966	0.346207	0.715589
0.371729	0.223749	-0.366942	-0.483828					0.0326192	0.073039				0.651217	-0.753256
-0.864396	-0.791357	2.08799	1.97727					0.410661	-0.730348				1.60616	0.201865
0.801064	0.0707156	1.04771	0.945152					0.151056	-0.0887645				6.05138	4.64973
0.509611	0.420846	-0.273961	-0.371205					0.048627	0.0469742				0.939815	-0.446232
-0.266973	-0.219999	-0.885891	-0.970725					1.43252	1.75416				0.0316032	-1.32943
-0.794737	0.959424	-0.391559	-0.469412					0.492114	-1.27119				-0.264315	-1.53703
-0.69206	-1.96325	0.377944	0.303092					0.919546	-0.344443				0.550577	-0.710307
0.814352	0.46991	-0.222226	-0.288003					0.489182	-0.312368				0.508702	-0.740961
-0.0863244	-0.398692	0.404006	0.349502					0.893029	-0.210565				0.211136	-1.03294
-0.878521	-1.08909	-0.641036	-0.692317					0.379808	-0.153337				-0.516969	-1.67151
0.581951	0.428613	-0.226415	-0.277144					0.523896	-0.457759				0.305888	-0.82652
0.0825822	-0.375176	0.563449	0.523462					0.191293	1.49565				0.893372	-0.192396
-4.11996	-2.62431	-0.398646	-0.437643					0.1097	0.330336				2.42274	1.34316
1.33769	1.66803	0.78994	0.751056					2.74467	-2.06499				0.222329	-0.81131
-0.00658544	-2.07157	-0.309787	-0.344913					0.520486	0.871913				0.0255642	-0.979561
-0.573731	0.298182	0.294598	0.268087					0.69	-0.360518				0.741681	-0.234055
0.132183	-0.228334	-0.79143	-0.816566					0.537899	0.508655				0.895847	-0.0613174
-0.275796	0.232859	-2.26786	-2.29297					0.355061	-0.438464				0.656942	-0.289563
0.64732	0.208857	0.422699	0.399051					0.652458	0.161239				1.80441	0.894602
0.938757	1.1	-0.917338	-0.939413					0.159108	-0.416889				0.241989	-0.667187
-1.05546	-1.47235	0.934283	0.924671					0.250998	-0.167456				-0.383842	-1.27369
0.579695	0.412239	-0.287193	-0.283765					0.068736	0.173332				1.02736	0.162803
-0.816085	-0.642753	-0.613507	-0.609938					0.0702263	-0.285779				-0.174396	-1.02332
0.183296	-0.102482	0.327381	0.331623					0.484545	-1.38228				0.632182	-0.197737
1.39718	0.0148987	-0.270752	-0.264722					0.18668	-0.130777				0.622517	-0.203437
-0.114437	-0.245215	-1.02478	-1.01382					0.139085	0.243314				-0.296484	-1.1035
0.752813	0.996127	-0.884205	-0.869531					0.110458	-0.684273				-0.183688	-0.908943
-1.28203	-1.9663	0.323286	0.34978					0.280639	-0.468367				0.00493145	-0.717209
0.854855	0.386488	0.266931	0.297518					0.592306	0.18705				0.199318	-0.468761
0.00428518	0.191335	0.422353	0.485437					0.605273	0.917854				0.9964	0.337253
0.254621	1.17247	-0.403997	-0.336648					0.124241	-0.0676394				0.483832	-0.16031
0.125916	0.0582768	0.325262	0.394162					0.240014	-0.374273				0.240165	-0.393749
0.522634	0.148361	-0.931204	-0.855698					0.991037	-0.194512				-0.29666	-0.92956
-0.257298	-0.45181	-3.03683	-2.94857					1.29097	-0.776934				0.709294	0.125798
-0.0368694	-0.813804	0.395954	0.494299					0.239439	0.372198				-0.172442	-0.73811
-1.86345	-1.49125	0.219683	0.319818					0.494173	-0.630392				2.17329	1.62106
-0.261648	-0.89204	0.803661	0.907165					0.483298	0.340327				0.057402	-0.459604
-0.24616	0.0941664	1.99893	2.11286					0.512177	0.733549				1.56287	1.05035
-0.854307	-0.120758	0.580562	0.696927					0.50563	0.497214				0.371195	-0.122915
-1.08812	-0.590908	0.294173	0.413282					0.457903	0.67933				0.272495	-0.216399
-0.526117	0.153214	-0.686549	-0.564123					0.387134	0.384931				0.142615	-0.294041
0.0958296	0.480761	0.754116	0.877509					1.17372	1.3361				-0.102095	-0.534166
0.698343	2.03444	0.706127	0.83677					0.0315864	0.0358928				-0.331344	-0.740752
-0.566083	-0.53019	-0.650168	-0.516153					0.008872	-0.0266383				-0.236773	-0.61442
1.19086	1.16422	0.539997	0.684713					0.329153	0.737423				1.35265	0.976553
0.452416	1.18984	0.944286	1.09002					0.420382	0.123393				0.441082	0.066644
0.754116	0.877509	0.938757	1.1					1.4736	0.198663				0.190168	-0.16851
-0.392318	-0.193655	0.277808	0.448522					0.190665	0.478431				0.117768	-0.240088
-0.0279109	0.45052	-0.92613	-0.755035					0.116576	0.0906274				-0.246451	-0.600658
0.348906	0.439534	-0.543253	-0.369504					0.0566845	0.0386035				-0.48936	-0.841176
-0.0497634	-0.0111599	-0.534321	-0.358672					0.248664	0.525932				0.00939592	-0.340012
-0.248189	0.277743	0.27491	0.463424					0.385764	-1.10691				-0.18108	-0.526573
0.706027	-0.400881	0.439387	0.631349					0.27794	0.522798				-0.292875	-0.619595
-0.206042	0.316755	1.47059	1.66419					0.234061	0.75207				0.237337	-0.0869331
-1.02428	-0.272211	0.515387	0.710072					0.0533874	-0.0313114				0.115364	-0.189453
0.131281	0.0999692	0.570638	0.766854					0.377968	0.785475				0.302129	0.00246874
-1.1671	-0.381622	-0.392318	-0.193655					0.111434	-0.404886				0.0186345	-0.271454
-1.27967	-1.68456	-0.586356	-0.376097					0.144484	-0.410099				-0.0836706	-0.373004
0.688467	0.278368	-0.51536	-0.293853					0.626709	-1.52459				1.00825	0.744775
0.989458	-0.535135	0.694124	0.942427					0.510797	-0.685016				-0.0535618	-0.315111
1.23241	0.547394	-1.05524	-0.806462					0.26702	-0.375005				-0.288785	-0.531035
1.41117	1.03616	-0.693743	-0.441642					0.840129	-1.10118				0.184897	-0.055329
0.301292	-0.799888	0.816593	1.07472					1.09706	0.210096				0.174755	-0.053395
0.0669222	0.277018	0.569332	0.836731					0.0137395	-0.00691446				0.362716	0.139402
0.180948	0.174033	-0.537429	-0.265884					0.305364	-0.410405				0.0934947	-0.106945
-0.78928	-1.19969	3.97599	4.25263					0.326701	0.133574				0.0835371	-0.115039
-0.199404	-0.0658309	-1.44745	-1.16313					0.835742	-1.00426				0.457368	0.269188
-0.0875308	-1.09179	-0.782389	-0.49169					0.791615	2.30005				-0.0819979	-0.257758
-2.44598	-0.145931	0.925356	1.22064					1.24574	1.72992				0.119667	-0.0328242
0.266385	1.99631	-1.0685	-0.730435					0.814785	-1.28409				0.415969	0.279729
0.461157	-0.822931	-0.872485	-0.530293					0.770852	-1.36207				0.178918	0.0648187
0.0680389	-1.29403	-1.9593	-1.60201					2.21472	-2.98833				0.0809031	-0.0237427
0.615423	-2.37291	0.513575	0.91489					0.50544	-1.08092				0.0634909	0.191072
-0.711174	-1.79209	0.971744	1.45132					0.787955	0.275371				0.331818	0.482525
0.22421	0.499581	1.05438	1.59982					1.0427	-0.293234				-0.234773	-0.0764227
0.216771	-0.0764624	-1.07271	-0.469938					0.130725	-0.438401				0.0646919	0.22752
0.0638796	-0.374521	-2.35296	-1.57666					0.922658	-0.287898				-0.135333	0.0525519
0.0974576	-0.19044	-4.22653	-1.5116					0.362667	0.337378				0.27491	0.463424
0.039718	0.377096	-1.84347	0.982109					0.0929369	-0.38575				-0.271071	-0.0819982
-0.880998	-1.26675							1.51584	-3.21139				1.47059	1.66419
1.25091	-1.96048							0.646505	0.519312				0.515387	0.710072
-0.288818	0.230494							0.0157158	0.0367813				0.168287	0.364922
-0.632706	-0.595925							0.282151	-0.10951				0.317249	0.514275
-0.0920598	-0.20157							0.476548	-0.284236				-0.392318	-0.193655
0.0840654	-0.200171							0.406474	-0.704504				-0.0584033	0.141304
1.44045	0.735948							0.432197	0.519189				-0.586356	-0.376097
-0.691255	-0.172065							0.0244007	0.00572427				-0.17381	0.0409298
-0.027421	-0.0216967							0.0232069	-0.0353756				-0.259239	-0.0424964
-0.708231	-0.743607							0.0304291	-0.0610825				-0.51536	-0.293853
0.312552	0.25147							0.8082	0.984004				-0.235524	0.00371679
-0.695072	0.288932							1.55502	-1.24408				0.060071	0.306991
0.211136	-1.03294							0.178868	0.890038				-0.693743	-0.441642
0.773675	1.66371							0.376522	1.26165				0.816593	1.07472
0.106387	1.36803							0.179233	0.372934				0.0348145	0.300777
0.4741	0.847034							0.774217	-0.119721				0.569332	0.836731
-0.0691462	-0.188867							0.502093	-1.16753				-0.537429	-0.265884
0.109171	-1.05836							0.319154	-0.57513				3.97599	4.25263
0.201334	-0.373797							0.993317	-1.12478				-0.562483	-0.281378
0.585911	-0.538867							0.0275374	-0.0348282				-0.782389	-0.49169
-0.475089	-0.509917							0.592044	0.498203				-0.421096	-0.122621
-1.25451	-0.756303							0.29595	1.08733				0.143748	0.470832
-1.61196	-0.52463							0.0411941	0.0478419				-0.222505	0.104921
-0.300821	-0.252979							0.351352	-0.165649				-0.733122	-0.390939
0.0157038	-0.149945							0.683978	0.112123				-0.872485	-0.530293
-0.403178	-0.291054							2.04568	-0.72214				0.183798	0.52988
0.00493145	-0.717209							0.497589	-0.116084				0.473215	0.820501
0.47416	0.358076							0.363864	0.255298				-0.724385	-0.352856
-0.438584	-0.183286							0.112606	0.161459				0.0291859	0.426133
-0.48226	-0.320801							0.0812374	-0.0461973				0.219395	0.616995
0.16701	0.120812							0.620048	-1.12896				0.0765123	0.478976
0.167208	-0.961753							0.0743368	0.0752236				0.070625	0.473193
-0.502543	-0.427319							0.238617	0.372593				0.079737	0.497728
-0.259992	0.112601							0.0051419	-0.00314299				-0.58697	-0.147294
0.575901	0.572758							0.94296	-0.999216				-0.0609217	0.39172
0.700163	-0.299053							0.0861004	0.252645				0.0543105	0.512127
-0.732163	-0.479519							0.109175	-0.174907				-0.0874503	0.383876
0.575239	0.400331							0.467092	0.283331				-0.230823	0.24476
0.187501	0.470833							0.900651	-1.6483				-0.275818	0.214711
0.722851	-0.925452							0.0614397	0.23173				0.125989	0.644848
-0.260761	-0.0290305							0.0422267	0.183993				0.129738	0.672292
-0.877402	-0.693409							0.000152393	-0.000159264				1.05438	1.59982
0.12966	0.129501							1.98218	-0.358678				0.0149056	0.560425
0.190168	-0.16851							0.256118	-0.572688				-0.200423	0.370486
-1.45934	-2.03202							0.50111	-0.834101				-0.739017	-0.162516
-0.112628	-0.946729							0.144644	0.0899169				-1.07271	-0.469938
-0.147909	-0.0579923							0.815414	-1.97087				0.146537	0.774545
-0.368482	-2.33935							0.0344586	0.106399				-0.667608	0.0634762
-0.380906	-0.274507							0.396336	-1.29573				-0.334664	0.438448
-0.00476424	-1.3005							2.13388	-0.351815				-0.332567	0.464139
-0.48936	-0.841176							3.79728	2.41957				-0.82008	-0.0174138
0.900369	3.31994							0.567704	0.986749				-0.869627	-0.0356232
0.595424	1.58217							0.178764	-0.317805				-0.620866	0.22921
-0.337057	-0.654862							0.472122	-0.15906				0.23009	1.10323
-0.12188	-0.28094							1.52183	0.994145				-0.295158	0.612686
-0.624376	0.369769							0.0459245	0.226255				-1.07052	-0.133712
-0.765611	-0.539356							1.39668	0.193592				-0.847507	0.0960531
1.47059	1.66419							0.563717	-0.310232				-0.624376	0.369769
0.732484	0.422252							0.00945536	0.0109631				-0.50327	0.517906
-1.02478	-1.01382							0.559248	0.754307				0.756852	1.80688
0.148519	0.902826							0.027178	0.0467644				-0.882387	0.253229
-0.334329	-0.287565							0.171231	0.543366				-0.819384	0.401249
-0.366192	0.177174							0.135677	-0.0321169				-0.00612434	1.34096
0.103611	0.0714938							0.0823713	0.115036				-1.58789	-0.105151
-0.346541	-0.231505							0.591852	-0.842496				-0.885534	0.665984
1.82305	0.980556							0.353493	-0.127224				-1.6033	-0.0245783
0.0963157	-0.0309079							0.0970078	0.485195				-0.862755	0.731772
0.169532	0.654727							0.105344	0.13113				-0.794737	0.959424
0.374341	0.50547							0.586998	1.9244				-1.60359	0.196467
-2.47564	-0.551241							0.9445	-1.37992				-1.6668	0.17874
-0.636731	-2.01665							0.0784847	-0.10594				-0.848035	1.02414
0.741028	0.635088							0.142947	-0.110719				-1.20448	0.725493
2.08799	1.97727							2.76227	-1.45277				-2.25171	-0.26549
0.566274	-0.8865							0.434868	-0.820746				-2.3369	-0.0607303
1.7881	0.967355							0.0430315	-0.215263				0.900369	3.31994
-0.0720448	-0.287308							0.0200452	0.0357701				-0.961656	1.51573
-0.170942	-0.135172							1.01231	-0.178659				-1.63345	0.902268
-0.120845	-0.299505							1.01859	1.31665				-1.83956	0.703106
-0.943344	0.373302							0.0809105	0.308857				-2.28868	0.314727
-0.320004	-0.011147							0.393333	0.0903616				-4.22653	-1.5116
0.0223525	0.112714							1.18404	1.89855				-1.24221	1.49666
-0.5811	1.31745							0.523222	0.469744				-1.84347	0.982109
-0.375971	0.0937732							0.0948895	0.138106				-1.01721	1.86015
-0.243354	-0.105247							0.0731949	0.154104				-1.68228	1.24932
-0.375729	-0.221625							0.880713	-0.290891				0.33406	3.50661
-0.374763	-0.665655							0.0570691	0.0577952				-1.53865	2.60129
-1.11535	-1.05756							1.01502	-0.439879
0.278518	-0.161361							0.596294	-0.357121
-0.0550683	-0.412189							0.128235	-0.0236476
0.422699	0.399051							0.462684	-0.774697
0.564824	-0.209872							0.00786003	0.0341104
-0.0858348	-0.0517244							0.778487	-0.504094
0.088364	-0.41573							0.41637	-0.0929403
-0.0547705	-0.147711							0.604045	-0.560354
0.634751	0.0743968							0.181879	0.285154
-0.366446	-0.0812918							0.0489401	0.0272563
0.0276333	0.0548897							0.0431266	0.012351
0.324519	0.33687							0.689517	-0.76442
-0.0135593	-0.77798							1.26011	-0.719027
0.163599	-0.555428							0.0407181	0.165002
-1.23416	-1.06916							0.196994	-0.255901
0.0261523	-0.229749							1.01387	0.281566
0.163149	0.444715							0.638361	-0.770261
0.107603	-0.662658							0.389634	-0.635067
0.416952	-0.218115							0.367668	0.992384
-0.239128	0.753256							0.0479161	-0.106744
0.0908238	-0.0159203							0.528487	-0.189951
0.40002	0.210069							0.0408607	-0.0432243
0.336529	0.293305							0.500215	-0.134281
0.581785	0.447503							0.244747	-0.135278
0.335279	0.2							0.506849	-1.16152
-0.340354	-1.50187							2.29511	-0.889848
-0.383842	-1.27369							0.160748	-0.172603
-0.250329	-0.422932							1.67085	-0.55223
2.17329	1.62106							0.0511099	0.0882534
-3.03683	-2.94857							0.723783	-0.163462
0.291905	0.128443							2.9505	-3.49583
1.35492	-2.14091							0.389205	-1.02153
0.343491	-0.678038							0.221182	-0.186114
0.142722	-0.0433912							0.519678	-0.247563
-0.272139	-0.519702							0.0277906	0.019503
0.126121	0.145624							0.170417	0.143081
0.660794	0.803875							0.178935	-0.436361
-0.162466	-0.598827							0.0366918	-0.102791
-0.543802	-0.646594							4.86314	4.13993
-1.53865	2.60129							1.82523	-1.24966
0.508702	-0.740961							0.0564635	-0.154679
1.07002	0.915345							0.0325731	0.0952886
0.0335585	0.128847							0.883514	0.825437
0.619446	1.44488							0.170462	0.196147
-0.569086	-0.372939							0.915359	0.248304
0.694124	0.942427							0.352206	-0.219009
0.441176	0.222168							0.456273	0.233623
0.321635	0.555258							0.501512	-0.97871
0.997917	0.019206							0.08491	0.0952816
-0.105885	-0.010603							0.364343	0.583136
-1.37421	-0.79107							0.536351	-1.21685
0.385293	-0.831561							0.967676	-0.814068
-0.704714	-1.51878							0.178611	-0.321449
-0.0535458	-0.374995							0.0366705	-0.0143315
0.0166127	0.00228119							0.309747	0.0610723
0.202117	0.263189							0.115054	-0.295742
-0.145252	-0.440994							0.00393767	0.00624212
-0.134192	-0.12795							0.249364	-0.480661
1.0317	0.55104							0.349992	-0.201799
0.307169	0.10537							0.560048	-0.226346
0.510938	0.284592							1.36402	1.59453
-0.862755	0.731772							0.300648	-0.439063
0.341379	-0.0976836							0.171906	-0.0874996
-0.147303	-0.234802							0.613666	1.35165
-1.14861	0.203045							0.0654288	-0.2297
0.11873	-0.11097							0.702605	-1.31062
0.050786	-1.25984							0.274047	0.495322
-0.765442	-0.27012							0.0417779	0.0525745
-0.664373	-0.611799							0.730569	0.743815
-1.07501	-0.33119							0.383475	-0.729417
1.03641	0.306995							0.153435	0.142432
-0.0435054	0.0989262							0.758672	0.723031
-0.335855	0.387175							0.479304	-1.21937
0.249599	-0.969768							0.798406	1.36215
-0.754618	0.607528							0.0371609	0.0151701
-0.251217	-0.236047							0.497014	0.484408
-0.261901	0.222507							0.778304	0.643268
-0.377111	0.266157							1.76364	-1.08577
0.893372	-0.192396							0.411662	0.899686
-0.312615	0.587071							0.223985	0.363681
1.89273	2.25641							0.480942	-1.07789
0.34339	-0.734496							0.236282	-0.2874
-0.0361929	-0.323593							0.112698	-0.315366
-0.680737	-0.996103							0.444452	0.483429
-1.10461	-0.621184							0.757514	2.03078
-1.21131	0.819465							0.157562	0.156101
-0.272201	-0.1161							0.729319	-0.180346
0.495733	0.315386							0.038414	0.079318
-0.561601	-0.482283							0.377849	1.00826
1.0005	2.00876							0.0442367	-0.0328617
0.104688	0.071826							0.0670231	0.0935179
-0.306018	-0.2125							0.258119	0.229441
-0.141209	0.0882324							0.296088	0.450626
-0.122644	0.327982							0.534362	-0.164472
0.114559	-0.0499125							0.105259	-0.158899
0.736309	0.57741							0.726875	0.201538
-0.204017	-0.00247924							0.0853189	0.352005
-0.921886	-0.569881							0.0566798	0.26274
-2.50278	-2.24004							0.479509	-0.563262
-0.218117	-0.781379							0.438162	0.827222
-0.790514	0.0367085							1.31224	-0.240226
0.184897	-0.055329							0.493472	-0.0953426
0.233853	0.13851							0.011635	-0.0214135
-0.709523	-0.730936							0.495861	-0.607382
0.848364	0.240983							0.168363	-0.175871
1.32749	1.15162							0.270124	0.436118
-0.13688	0.299239							0.182946	-0.0482937
-0.0167068	-0.0650005							0.300259	0.361534
-0.185773	0.175762							0.240162	0.317375
0.237105	0.55448							0.716699	-0.371783
-0.297785	-0.669568							0.0385472	0.00356897
-0.613507	-0.609938							0.18314	-0.202005
0.109867	-0.0921377							0.00209619	-0.0010643
0.0150604	0.0139961							0.453424	0.632739
-0.151017	0.481722							0.35344	0.234385
0.187376	0.421761							1.40586	-0.825954
0.622517	-0.203437							0.336512	0.0845671
0.236285	0.320852							0.210771	-0.076217
-0.10728	-0.183497							0.191389	0.166085
0.0253817	0.191467							0.16946	-0.518969
-0.283776	-0.802744							0.0814916	-0.0296278
-0.00882053	-0.0384483							0.941401	0.100135
0.219683	0.319818							0.127062	0.0630836
0.422353	0.485437							0.189729	0.452234
0.668131	1.12037							0.728448	-0.162881
0.00357978	-0.159301							1.91086	0.194685
0.515387	0.710072							1.42981	0.210259
-0.586356	-0.376097							0.0490064	-0.0526718
-0.599328	-0.652							0.363598	0.196217
0.570638	0.766854							0.19368	-0.13345
1.03223	0.898778							0.204414	-0.0265112
0.294598	0.268087							0.0776212	-0.0480375
0.212778	0.164741							0.210158	0.279022
-0.642725	-0.363703							0.948925	-0.306579
0.621187	0.314608							0.290105	-0.226835
0.0116842	-0.215151							0.610675	-0.3674
0.332076	-0.0353238							0.117526	0.028732
0.215788	0.24452							0.00763299	-0.00645796
0.437406	0.430948							0.5332	0.046429
0.253842	0.300271							0.195875	-0.303039
-0.53731	-0.840349							0.723945	-1.31369
0.792944	-0.520745							0.0171313	-0.0251128
-2.26786	-2.29297							1.64058	0.27664
3.97599	4.25263							1.09466	-1.18374
-0.550645	-1.73438							2.84824	-0.946505
0.656942	-0.289563							0.993679	-0.34979
0.630621	0.28083							1.41798	0.298476
-0.421096	-0.122621							0.469643	-0.298679
0.103765	-0.194914							0.866532	0.741952
-0.850108	-0.108157							0.71492	0.0741701
-0.094622	-0.0204519							0.0234021	-0.120913
-0.263635	-0.384548							0.431131	-1.38351
0.450377	-0.933129							0.578887	0.136455
-0.208298	-0.0718435							0.322109	0.0634578
0.0385351	0.101993							0.32935	0.224188
-0.747917	-0.523729							0.159926	0.358257
0.378667	0.736924							0.84696	0.826598
0.332983	1.15958							0.314652	-0.344138
0.638173	0.294035							0.346357	0.375542
-0.107308	0.268234							0.15841	-0.0389967
-0.398646	-0.437643							0.140212	0.076286
-0.242817	-0.166531							2.05766	-0.49411
0.371195	-0.122915							0.0540202	0.0831312
-0.0888777	-0.00574652							0.234746	-0.0372368
0.197099	0.159863							0.484014	-0.200355
0.184496	-0.0158583							0.509778	-0.219415
0.0756896	-0.143725							0.739176	-0.116886
-0.366942	-0.483828							0.328728	0.126604
-0.105243	0.021361							0.284009	0.0644643
-0.243339	-0.178875							0.64139	0.124136
0.103319	0.227455							0.617839	-1.1064
0.15769	-0.948706							0.248545	0.165748
-0.63722	-0.471472							0.622793	0.823926
-0.831058	-0.00713166							0.0621212	-0.193975
-0.824542	-1.01852							0.20352	0.167451
-0.48104	-0.313589							0.0342189	-0.00777022
0.0640663	0.056296							0.3078	0.357292
-1.9593	-1.60201							1.38908	-0.152492
0.119667	-0.0328242							0.935864	-0.560114
0.496428	-0.0636854							0.0140732	-0.057367
-0.38126	-0.438627							0.768605	0.127598
-0.0980126	0.0295855							0.868596	-0.430602
0.0855974	-0.345005							0.738805	0.24249
-0.224163	0.0183271							0.554678	0.0560389
0.0617711	0.11781							0.862406	0.122425
-0.686549	-0.564123							0.690779	-1.029
0.121945	-0.907058							0.222433	0.614754
-1.23842	-0.623665							0.345445	-0.33379
-0.445081	-0.778871							0.888317	-0.562023
0.14504	-0.416984							0.433379	0.698016
-0.0807648	0.617252							0.915021	-0.361789
0.0269283	-0.334861							0.350756	-0.0732158
0.281859	0.208643							0.853588	0.752533
0.296895	1.04943							0.199078	0.0689001
0.325262	0.394162							0.0877008	0.0846011
0.231736	0.316337							1.21028	0.118131
0.219126	0.337257							0.305524	-0.540006
0.242062	-0.297944							1.13435	-0.597695
0.308067	-0.289628							1.28552	-0.536697
-0.0690149	-0.605712							0.373712	0.075579
0.0561132	0.131692							1.03155	0.295285
0.925356	1.22064							0.153109	0.0862792
-0.087608	-0.00132879							0.166911	-0.46664
0.589749	0.123109							0.176246	-0.0473712
0.0329606	-0.0144107							0.159863	0.0385784
0.0127567	0.051335							0.0814007	-0.0616426
0.0475696	-0.0140731							0.444415	0.217995
0.113698	0.331693							0.0662545	-0.07199
0.677041	0.605051							0.38964	1.62201
-2.78754	-1.16553							0.498401	-0.620771
0.628737	0.0079662							1.67446	-0.114099
0.178918	0.0648187							0.681951	0.489946
0.137972	0.627918							0.0317847	0.0635233
1.27092	1.33444							0.838217	0.173749
-0.543253	-0.369504							0.0341362	0.0144259
-0.220669	-0.206244							0.464473	-1.20512
0.0802428	-1.12488							0.000145835	0.000243823
-0.0623252	-0.0620813							0.510303	0.430839
-0.415296	0.0155433							0.304095	0.140627
0.0732346	0.213861							0.0434193	0.00603008
-0.270752	-0.264722							0.104943	0.127109
-0.366788	-0.239679							0.00895359	-0.0144011
-0.648429	-0.66283							0.176554	-0.036823
-0.13569	-0.172513							0.0319686	0.0318648
-0.000300407	0.0315644							0.161057	-0.111197
0.257449	0.146253							0.00259535	-0.0161198
-0.985378	-1.0015							0.264904	-0.151128
1.05461	0.903481							0.172312	0.0280765
0.21657	0.244646							0.845048	-0.220212
-0.0250165	-0.245228							0.547638	-0.0673316
-0.164493	-0.231825							0.429569	-1.58511
-0.278058	-1.86317							0.130026	0.0755059
-0.931204	-0.855698							0.512451	1.97441
-2.04605	-0.071633							0.11754	-0.0649595
-0.428201	-0.493161							0.350489	0.432653
-0.323803	0.10885							0.944218	0.115493
0.00884279	0.124336							0.159059	0.052817
0.0218865	0.0747035							0.122608	-0.351788
-0.769564	-1.12135							0.0977841	0.0295089
0.101168	0.130677							0.0939701	0.017485
-0.0834188	-0.0659339							0.0850354	-0.0286283
-0.234166	-0.262794							0.616498	-1.13719
1.28579	0.148602							0.278133	0.0305872
0.266931	0.297518							0.0544918	-0.0896343
-0.291088	-0.380722							0.0704164	0.115214
-0.324971	-0.209757							0.809594	-1.4324
0.29442	-1.13798							0.258985	-0.331403
0.116323	-0.21508							0.489921	0.950453
-0.441996	0.508457							0.174722	0.0781873
0.179632	0.257819							0.473358	0.495628
-0.318972	0.176656							0.705813	0.673704
-0.53381	0.139894							0.306346	0.278566
-0.3882	-0.109634							0.501067	-1.57327
-0.0103718	-1.58364							0.577074	-0.710126
-0.718673	-1.4288							0.643022	-0.325832
0.396031	0.070199							0.112049	-0.266627
0.442635	0.176008							0.723826	0.114073
-0.0922709	0.0218023							0.277833	-0.15477
-0.134756	-0.289526							0.077749	-0.147586
0.555365	0.407779							0.155372	-0.149153
0.112336	-0.0368179							0.165688	-0.329708
0.366767	0.0370591							0.220675	-0.0715481
-0.654135	-0.725684							3.07229	0.773112
-0.334664	0.438448							0.655381	-0.209167
-0.263481	-0.472648							0.575685	-0.1734
-0.0226285	-0.196028							0.457207	-0.052001
0.0376972	-0.0143038							0.0854149	0.0855875
-0.0204382	0.0651493							0.0450668	-0.107837
-0.690102	-0.797939							0.480487	-0.785347
0.12941	-0.655936							0.507643	0.108781
0.217006	0.325787							0.422678	-0.470474
-0.397504	-0.867977							0.505377	-0.355258
0.0650495	-0.290208							0.095163	-0.0650291
-0.218935	-0.283964							0.112989	-0.0925522
-0.00509644	-0.0976486							2.40487	2.54267
-1.83956	0.703106							0.415292	-0.107783
0.132222	0.0244395							0.0558754	0.0370302
-0.629014	-0.591984							0.123292	0.190604
-0.15582	0.0347843							0.156314	0.112236
0.368071	0.480307							0.344099	-0.230711
0.181095	-0.0496159							0.384166	-0.449507
-0.0538677	-0.503374							0.461529	0.539016
-0.708544	-0.169527							0.534812	1.5532
-0.587196	0.965999							0.193573	-0.30192
-0.164637	-0.466557							0.0865136	-0.359579
-0.757044	-1.11662							0.300632	0.950406
-2.63214	-1.68173							0.0334693	-0.0225093
0.117906	0.0953967							1.86794	0.162828
0.0646919	0.22752							0.283463	0.0478497
0.246799	0.294648							0.0118508	-0.00383981
-0.358387	-0.362227							0.1323	0.0655724
-0.307624	-0.242052							0.0523326	0.29333
1.01022	1.30355							0.177457	-0.634325
-1.14428	-1.7786							0.0426592	0.00569185
-0.0499086	-0.0442168							2.55669	0.221506
-0.51536	-0.293853							0.26523	-0.0896915
-0.0643155	-0.154007							0.161771	0.317047
-0.401647	-0.0846							0.462847	-0.373407
0.24127	-0.132138							0.453441	-0.151896
0.394837	0.242941							1.0965	-0.14803
-0.122276	-0.270306							0.113209	-0.147121
2.15242	2.0053							0.130282	0.389991
-1.2808	-0.890806							0.0865064	0.099706
-0.478312	-0.378606							0.225715	-0.0787795
0.0722602	-0.00651932							0.655517	-0.356668
0.270299	-0.0863689							2.25918	-0.357856
0.117768	-0.240088							0.142124	0.312348
-1.07507	-0.762723							0.631967	-0.14323
-0.286953	-0.430183							0.965873	-0.167621
0.196843	0.0292212							0.386853	-0.821867
0.432005	-0.389862							0.209494	0.0719175
0.101268	0.173185							0.656165	-0.0848347
-0.885891	-0.970725							0.363295	0.30588
-0.679673	-0.373793							0.0380995	0.145509
-0.926015	-0.780505							0.189321	0.623971
-1.05041	-0.426442							0.82077	-0.512213
0.981867	0.469653							1.87688	0.187885
-0.135333	0.0525519							0.237854	0.259869
-0.395723	-0.135854							0.791547	0.511415
-0.50139	0.010025							0.290506	0.544177
-0.634402	-0.0902252							0.012158	0.0385062
0.129223	0.167729							0.0355163	-0.147878
0.117013	-0.0308646							0.24117	0.134155
-0.397338	-0.263183							0.316522	0.161
-0.162737	-0.00173664							1.54959	0.475583
-0.230823	0.24476							0.0245816	0.051006
0.257847	0.308853							0.184451	-0.0599394
0.114718	0.0547784							0.917599	1.89255
-1.33322	0.559322							2.02327	-0.436656
0.142615	-0.294041							0.718695	0.521399
-0.0431576	0.478241							0.80582	-0.127049
0.0368299	-0.0902195							0.389993	-0.247546
0.114242	-0.133304							0.0198163	-0.0367616
0.144748	0.107986							2.62315	0.199707
-0.0584033	0.141304							1.66468	-0.354207
-0.246451	-0.600658							0.445583	0.418487
-0.0495179	0.368969							0.328775	-0.415834
0.776392	0.360558							0.193511	0.285347
0.198707	0.484054							0.0898827	0.280593
-0.656581	-0.375987							0.300076	0.12821
-0.240877	-0.112667							0.70162	-0.542264
0.891984	0.349721							0.33888	0.603998
-0.947968	-0.34397							0.205072	0.205626
-0.0441252	0.1615							1.33163	-0.24225
-0.288785	-0.531035							0.114271	0.0370541
-0.330907	-0.293852							0.0485316	-0.110008
0.544562	0.434553							1.71839	0.628008
0.146537	0.774545							0.821053	0.161129
-0.0733137	0.0878156							0.686839	-0.494998
-0.1948	-0.689798							0.338279	-0.106712
0.0831054	-0.0236063							0.442769	1.47077
-1.43728	0.0334838							0.537867	-1.8406
2.31881	0.478209							0.167864	0.158496
-0.338621	-0.180126							0.889477	-0.191626
0.0307004	-0.160926							0.521727	1.21693
-0.806561	0.410367							0.0472645	-0.0209214
-0.306612	-0.327533							2.43327	0.576501
-0.739017	-0.162516							0.457515	-1.13703
-0.23777	-1.3748							0.0155106	0.0199976
0.879827	0.899825							0.43844	0.207449
-0.0262369	0.181212							0.26234	-0.304825
0.073549	-0.231277							0.122909	-0.248898
0.194863	-0.0540346							0.201326	-0.317492
1.34967	1.03218							0.639068	0.201436
-0.333764	-0.132328							0.10727	0.130644
0.0703338	0.200978							0.00611127	0.00209904
0.0338532	0.0359523							0.976876	-1.02325
0.664499	-0.358751							2.48166	-1.00513
0.0255642	-0.979561							0.0176151	-0.0161187
-0.169346	-0.185465							0.109322	0.163805
-0.262476	-0.0986706							1.27093	-1.75735
0.115674	-1.64168							0.277339	0.0437187
0.32555	0.369268							1.00621	0.22801
-0.112221	0.115789							0.348725	-0.199792
0.0990721	-0.10072							0.0541607	-0.023977
-0.219607	-0.243584							0.968749	-0.167496
0.0590067	-0.108489							0.203064	0.284316
-1.44745	-1.16313							0.760131	-0.0898886
0.160773	0.0708847							0.339508	0.823957
-1.7803	-0.956346							0.027024	0.0342999
-0.721122	-0.686823							0.55596	-0.832897
1.2581	0.425207							1.5855	-0.345492
-0.18108	-0.526573							0.326958	-0.130389
0.158363	0.0279738							0.0137082	-0.0574667
-0.30225	-0.359717							0.00898868	0.0132596
-0.926392	-0.913132							0.153023	0.62785
0.73791	1.36576							0.494814	-1.22299
0.243903	-0.979082							0.552417	-0.317794
0.0882724	-0.229521							0.0176715	0.00342782
-0.287193	-0.283765							0.0410433	0.234031
0.437868	0.671899							0.780196	-0.286325
0.000241915	-0.286083							0.460104	-0.0879653
-0.0876296	-0.175595							0.032529	-0.0950553
-0.347541	-0.442596							0.746145	-1.27579
1.03502	-0.240772							0.804239	-0.271004
-0.12363	-0.394633							0.316922	-0.815942
-0.411705	-1.22765							0.868905	-0.21513
-0.109999	-0.325129							0.888297	-1.53274
-0.425175	-1.95792							0.143101	-0.186929
-0.233944	-0.420873							0.33025	-0.0399869
0.563449	0.523462							0.479494	0.325295
0.260794	0.586089							0.132696	-0.170081
-0.618008	-0.788088							0.0227803	-0.0227906
0.112715	0.0899242							1.76309	-0.725256
-0.183688	-0.908943							0.252396	-0.0778532
-0.391559	-0.469412							0.714196	0.428635
-0.101255	0.32738							0.204607	-0.0958923
0.000135104	-0.0957572							0.430241	-0.319107
0.393193	0.0740852							0.033318	0.0253576
0.269367	0.294725							0.140483	-0.122565
0.224161	0.101596							0.0114719	-0.00412019
-0.234035	-0.238155							0.0926605	0.0805537
-0.643304	-0.56275							0.337903	0.103504
0.803661	0.907165							0.704257	0.680694
-1.38761	-0.706917							0.798126	-0.175281
-0.0876239	-0.262905							0.010144	-0.00133991
0.135327	0.133987							0.415032	-0.512328
-0.0151262	-0.527455							0.449795	0.131172
-0.334482	-0.20331							0.308311	-0.107028
-0.146309	-0.253337							0.177277	-0.0899525
-0.0629698	-0.152922							0.402461	-0.411682
0.179903	-0.231779							0.888168	0.111342
-0.347303	-0.235961							0.230925	0.197099
-0.298259	-0.10116							0.811401	-1.64402
2.05647	0.412444							0.299491	-0.0932455
0.078454	-0.0147915							1.34856	-1.26088
0.550577	-0.710307							0.179817	-0.0585655
0.282283	0.223718							0.0236359	-0.035291
-0.766571	-0.801862							0.0403368	0.0146739
-0.884205	-0.869531							0.370148	0.121854
0.138083	0.259936							0.0595436	0.0231333
-0.471823	-0.44869							0.167846	-0.224726
-0.40991	-0.634636							0.556238	0.11152
-0.534031	-0.42251							0.0986477	-0.0156577
0.0820131	0.0663554							0.435495	-0.182858
0.310232	0.127374							1.11164	0.355281
-0.557237	-0.201956							0.14437	0.0730728
-0.187783	-0.11471							0.489931	0.316141
0.199029	0.515171							0.390446	0.876367
-0.343147	0.53322							0.797874	-0.191177
0.0573015	-0.133875							0.141248	-0.269737
-0.475707	-0.745445							0.68671	0.551508
-1.04263	-0.491119							0.635175	-1.24471
1.03236	-0.212356							1.64164	-0.409408
-0.331344	-0.740752							0.884407	-1.37457
0.834353	-0.54022							0.0654538	0.0554174
-0.126328	-0.0709108							0.243261	0.279846
1.49329	1.77313							0.016661	0.0334641
-0.388845	-0.355381							0.590425	-1.18469
2.35379	1.1691							1.00514	-0.287137
0.43842	0.151283							0.434458	0.0789665
-0.21973	-0.140764							0.263113	0.249398
-0.300578	-0.0511799							0.274388	-0.0457875
-0.0772874	-0.123075							1.03895	-1.07581
-0.36999	-1.4458							0.992104	0.237268
0.211905	0.449173							0.29324	-0.0577358
0.056524	-0.0012118							0.568889	-0.158224
-0.119075	-0.277299							0.471303	0.579459
-0.406542	0.172918							2.08258	-0.223313
0.362716	0.139402							1.01653	0.561426
-0.572552	-0.0111259							0.147919	0.438998
-1.71445	-1.27545							0.00623406	0.00265725
0.146575	0.149232							0.372407	0.0599496
-0.111551	-0.0516014							1.22919	-0.125399
0.46693	0.341531							0.0905609	0.0855281
0.0692883	0.154816							0.13404	-0.444265
-0.778425	-1.22269							0.695748	-1.49896
-0.264653	-1.76361							1.33703	0.347286
0.473215	0.820501							0.262603	-0.69897
-0.0174902	-0.71646							0.207867	-0.292484
-0.298626	-0.591109							0.207237	0.0484813
0.444457	0.492938							1.28381	-1.50956
0.855758	-0.653805							0.644675	-1.71894
-0.15477	-1.87371							0.0435245	0.0970866
0.403735	0.500821							0.706599	0.338064
-1.0685	-0.730435							0.237748	-0.310083
-0.344369	-0.654452							0.606652	-1.38738
0.620353	-0.767026							1.00997	0.895987
-0.924321	-0.0283337							0.161401	0.158063
0.037756	0.195819							0.114093	-0.0600882
0.371517	0.311429							0.343151	-0.288407
0.204836	-0.0835714							1.90925	0.265963
0.0348145	0.300777							0.109137	-0.056838
0.000962575	-0.0558755							0.133469	0.0413173
-0.228569	-0.187251							0.1606	-0.0461721
-0.170925	-0.217097							0.170225	0.0446043
0.0439755	0.0885798							0.646332	0.465029
-0.020031	0.444998							1.26116	-0.24218
-0.21403	-0.45621							0.784696	1.14091
-1.4491	-0.308194							0.639844	0.287226
-0.254873	0.0323531							0.893655	-0.183213
-0.295974	-0.479188							0.56832	0.38946
-0.596196	-0.206736							0.225044	0.468203
-0.511399	-0.0431957							0.150972	0.0523825
-0.129354	-0.0769711							0.176368	-0.626937
-0.0369406	-0.663877							0.0359338	0.0457354
-0.132269	-0.0865335							1.33764	-0.349408
0.00939592	-0.340012							0.0903507	-0.0384588
0.0396039	0.00114504							0.102466	0.0363417
-0.177377	-0.141036							1.61172	0.542555
0.129738	0.672292							0.202451	-0.399103
0.417493	0.01839							0.17595	0.0918217
0.335238	0.427059							0.000756317	0.00341463
-1.63104	-1.62763							1.27212	-1.35212
1.03152	-0.320596							0.377517	-0.116411
-0.0486078	-0.165019							0.116807	-0.244004
0.0812279	-0.162776							0.754953	0.434273
-0.661597	-0.227324							0.462653	0.262083
-0.064319	0.197764							0.0141351	0.00917721
-0.0783688	-0.0691916							0.146454	0.397394
-0.222633	0.174762							1.72537	0.197026
0.317249	0.514275							0.0523981	-0.0545282
-0.595401	-0.64993							0.763852	1.2059
-0.119008	1.08689							0.867758	-0.246399
-0.0780166	-0.324415							0.547348	-0.198171
-0.0477845	-0.245955							0.197347	-0.137654
-0.223989	-0.361643							0.24135	-0.451337
-0.88834	-1.33968							0.0313555	-0.0227242
-0.169764	-0.192488							0.728314	-0.0864687
0.213733	0.127265							0.0544727	0.0517295
-0.260854	-0.209125							0.0662045	0.127278
-1.2146	-1.08732							0.62038	-0.442436
-0.456753	-0.89919							1.49835	2.60341
-2.28868	0.314727							0.965699	0.324594
-0.177878	0.146716							0.410854	0.76043
-0.949111	-0.188681							0.0934168	0.421486
-1.22019	-0.798706							0.0944914	-0.0651878
0.169678	0.10449							1.33748	1.13562
-0.882387	0.253229							1.24633	-0.294854
0.0805966	-0.214258							0.93835	-0.174062
0.0908855	-0.0831763							0.228394	-0.235367
0.250943	0.0155754							0.0675466	-0.240991
-0.622206	-0.863197							0.279711	-1.1636
2.80352	1.63992							0.369828	-0.569187
-0.868194	-1.43738							0.129068	-0.102287
-0.539263	-0.64155							1.35491	-1.13241
0.305888	-0.82652							1.17239	0.119109
0.294173	0.413282							0.341924	-0.223623
-0.282859	-0.506483							0.427422	0.108256
0.103774	0.21203							0.276096	0.353268
-0.452929	-0.0996602							1.22621	0.240336
-0.1743	0.0660369							0.206356	-0.551175
-0.377919	-0.929094							0.156853	-0.0450341
0.0236495	-0.0213846							0.944655	0.176961
-0.239951	-0.0629902							0.877297	0.184981
-0.0442546	0.140727							0.206423	-0.0657778
-0.222226	-0.288003							1.04893	0.278242
-0.127528	0.150714							0.39678	0.107696
-0.380018	-0.272322							0.754409	-0.2562
-0.63869	-0.89489							0.796482	0.927721
-0.624276	0.303445							1.269	-0.48822
0.288294	-0.199926							0.116321	0.0311639
-0.262439	-0.231275							0.296	0.464522
0.669754	1.13428							0.310067	0.793542
-1.68387	-0.890324							1.52642	-0.198576
0.0835371	-0.115039							0.946718	-0.100479
0.0348635	-0.0656153							1.60138	-0.263475
1.00825	0.744775							0.620381	-0.369038
0.296486	-0.0725517							0.538999	0.313371
1.36517	1.67854							1.33428	0.342182
-0.733122	-0.390939							1.02063	-1.13687
3.56288	2.426							0.807489	-0.494926
0.263964	-0.230962							0.255296	0.134015
-0.650168	-0.516153							0.110452	-0.388768
0.372419	-0.0163486							1.13517	0.157482
0.158564	0.316046							1.11187	0.307492
0.123227	0.430719							0.0732516	0.140389
-0.971296	-0.830907							0.577214	-0.122342
-0.331541	-0.453883							1.18283	-0.756151
1.50295	0.746796							0.599559	-0.425783
-0.0471954	-0.472979							0.00999029	0.0047938
0.145069	0.149863							0.844878	0.74544
-0.563048	0.182392							1.54174	-2.87054
0.926942	-1.9436							1.02674	0.292803
-0.152698	0.140105							0.830313	1.06718
-2.09204	-1.02485							0.191481	0.141533
0.0791079	0.220641							0.247894	0.366245
-1.47026	-1.10402							1.0299	-0.258001
0.270682	0.0126813							0.787658	-0.446525
-0.217876	-0.664401							0.449739	-0.975809
0.0431563	-0.932652							0.287337	-0.0734587
0.388635	0.315177							1.59763	1.55152
-0.885534	0.665984							2.21148	2.73887
-1.24221	1.49666							0.106033	0.0556126
0.138112	0.193725							0.0924648	-0.319252
-0.577521	-0.896773							0.118856	0.0222731
-0.0118545	0.0104186							0.0178169	0.0140193
-0.203448	-0.189428							1.42166	-0.633914
0.240165	-0.393749							0.29523	-0.180951
0.191298	0.010347							0.206952	0.0729507
-0.185745	-0.112794							0.254506	0.822162
0.0353538	0.857516							0.977391	2.22927
-1.59216	0.637108							1.05446	-0.951074
0.410514	-0.54056							0.0143886	0.0220766
1.1893	1.21138							0.732518	-1.3566
-0.411847	-1.76845							0.115745	-0.11537
0.0487566	-0.0666135							0.73517	1.30389
-1.1598	0.144097							0.193901	-0.123147
0.24144	0.118293							0.240468	0.180635
-0.395781	-0.215146							0.480507	-0.215954
-0.0955133	-0.311467							0.629714	-1.29565
-0.844195	-2.13984							0.581848	0.110635
0.0324303	0.143066							0.533664	-0.195172
-0.197939	-0.39311							0.0201915	0.00839074
-0.060668	-0.0522772							0.000614049	-0.000397682
-0.152023	-0.152421							0.27691	-0.0908791
-0.326682	-0.417561							0.0554884	-0.0140778
-0.125384	-0.139462							0.108055	-0.133258
0.130462	-0.00279586							0.121183	0.284107
-0.195319	0.0887884							0.0532987	-0.0217158
0.053312	0.0315962							0.0809186	0.233497
-0.0150081	0.218489							1.02699	-0.36576
0.123032	-0.242728							0.270298	0.743183
-2.46345	-1.72026							0.604506	0.242747
-0.157926	0.0848204							0.640035	-0.239759
-0.0869916	-0.326751							0.992473	0.965743
-0.266137	0.699605							0.949485	-0.182922
0.376706	0.193784							0.879256	-0.297933
0.209859	-0.0880744							0.209031	1.26509
-3.26842	-2.00333							1.65532	-0.18818
0.457368	0.269188							0.126	0.10414
-0.318605	-0.214465							0.595011	-0.557333
-0.0105082	-0.567841							0.109631	-0.0347211
0.620036	0.585315							0.197984	-0.389632
0.237099	-0.152533							0.221466	-0.621938
-0.524275	-1.14621							0.139121	0.579256
0.399664	0.97892							3.43199	-0.512519
1.56287	1.05035							0.519599	-0.61051
0.18562	-0.42489							0.656459	1.5145
-2.63154	-1.11704							0.229203	0.507709
-1.19365	-0.685941							0.289242	0.0793498
0.175995	0.255345							0.329151	-0.123918
0.481553	0.357635							1.01822	-0.216549
0.109499	-0.107051							0.446638	-0.195574
-0.304942	-0.500516							0.508677	-0.193936
0.072971	-0.120965							0.519501	0.106264
-0.264403	-0.158139							0.0960358	-0.301484
0.262543	-0.0389414							0.319231	-0.116058
-0.13637	-0.252428							0.623519	0.175649
-0.534321	-0.358672							0.350259	-0.0824509
0.149644	0.0671927							0.230913	0.269752
-0.0123247	0.257428							0.00141375	0.0066452
-0.795046	-0.788401							0.144001	0.158478
-0.328251	-0.169773							0.934414	0.401315
0.513575	0.91489							0.159824	-0.129028
-0.719398	-0.848426							0.193038	-0.343401
0.0820632	-0.261338							0.388423	-0.726769
-0.313916	-1.04069							0.498229	1.07957
-1.10135	-0.0217803							0.328714	-0.61043
-0.040569	-0.650999							0.56028	-0.169905
-0.451768	-0.621673							0.637068	-0.131498
0.40397	0.272472							0.118147	0.291982
-0.413674	-0.121692							0.0457854	0.156814
-0.406138	-0.249324							0.00821399	0.0215416
-0.68489	-0.663349							0.0309663	-0.085941
1.25777	1.17182							0.0739956	-0.0564833
-0.34853	-0.405013							0.289553	0.472175
0.0733052	0.54548							0.855178	-0.485162
0.897798	0.412636							0.0823162	-0.190602
0.432787	0.242185							0.0384085	0.147946
-1.63028	-1.48233							0.745016	1.43081
-0.898351	0.532464							0.0170272	0.0468871
-0.729389	-0.682502							0.108321	0.13121
-0.641113	-0.509903							0.25193	1.17318
-0.766444	0.406733							0.299535	-0.124881
-0.00880082	-0.133682							0.0174168	0.0105956
0.10707	0.117666							0.400337	-0.158391
-0.124375	-0.282765							0.247858	-0.0651
0.129495	0.0643946							1.3564	0.189073
-0.271071	-0.0819982							0.205707	-0.568433
-0.430633	-0.999065							0.387239	0.658368
-0.727646	-0.0692774							1.43419	-0.80702
-0.296484	-1.1035							0.232653	-0.485263
0.601122	0.115859							0.0897527	0.239608
0.234752	0.47436							0.0531101	-0.010541
-0.106236	-0.116777							0.519236	-0.0721877
0.185555	0.113367							1.15382	-0.158064
-0.0318575	-0.189921							0.0282476	0.0958084
-0.840949	-0.745141							0.0345752	0.0422029
0.809195	0.851398							0.13387	0.126455
0.877962	1.00442							0.167902	-0.173328
0.0199512	-0.153377							0.420863	-0.276061
0.0852849	-0.190776							0.244999	0.74166
-1.07611	-0.334448							0.0911277	-0.423946
0.338593	-0.0853529							0.425565	0.663992
-1.20198	-0.53799							0.486826	0.244308
0.168146	0.412454							0.405231	-0.762376
-0.0333913	-0.795767							0.660177	-1.86132
1.52151	-0.339816							0.0512323	-0.078413
-0.364606	-0.443019							0.280159	-0.105679
0.220585	0.114906							0.248692	0.273089
0.233574	0.506663							0.728425	0.623135
-0.300413	0.322721							0.670105	0.208803
-0.298763	-0.0899591							0.179925	-0.0881484
0.313656	0.225508							0.0454754	0.121949
-0.985334	-0.863385							0.71332	0.183568
-0.231138	-0.0475699							0.197025	-0.307741
0.559136	0.251395							0.396734	0.109284
-0.409882	-0.300598							1.28463	0.242141
-0.133077	0.109064							0.735643	0.0798165
0.112169	0.191985							0.506508	0.372561
-0.514229	-0.141668							0.209643	0.407185
-0.823	-0.415815							0.198482	0.515862
-1.20921	-0.693352							0.315228	-0.444613
-0.104494	-0.549107							0.510545	0.96364
0.501535	1.46517							1.35525	0.281105
-0.562483	-0.281378							0.287833	0.35691
-0.0595175	0.297392							0.348044	0.358493
-0.459663	-0.101171							0.418479	-1.11215
0.535232	-0.576918							0.0942552	0.256141
-0.369917	-0.113776							0.238225	-0.135044
0.0834376	-0.0516068							0.152899	-0.204072
-1.18941	-1.39348							0.222369	-0.495134
-0.124496	-0.61963							0.145581	-0.241021
-0.0940228	-0.335043							0.433948	1.03735
-1.18854	-0.151187							0.409058	-0.147513
0.24034	0.0928272							0.126908	0.214197
-0.492579	-0.278382							0.36792	0.127009
-0.163016	-0.0360069							0.236414	0.600967
-0.470136	0.130831							0.666439	-0.154058
0.154554	0.000495593							0.763389	1.60448
-2.27905	-0.674569							0.0374847	-0.0166941
0.0939315	0.0772374							0.714431	-1.37916
-0.377083	-1.75625							0.233428	-0.355467
-0.00660578	-0.362073							0.569239	-0.68268
1.19389	0.511208							0.0159076	-0.0500193
-0.387624	-0.437644							0.115123	0.234032
0.552068	0.7861							0.129303	0.103049
-0.153562	-0.0505129							0.163031	-0.669739
1.06946	0.399726							0.442555	-0.176181
-1.54913	-1.72531							0.150138	0.259867
0.61201	0.871877							0.0460923	0.155167
-0.820568	-0.665401							1.17682	0.280559
0.00556533	0.286125							2.2336	-0.957165
0.895847	-0.0613174							1.7409	0.327426
-0.222505	0.104921							0.386675	0.171454
-0.341378	-0.169924							0.639689	-0.465882
0.164552	-0.301331							0.0648363	0.0228532
0.204121	0.226974							0.217318	-0.918928
-2.20424	-3.12317							0.313307	-0.111046
0.170935	0.0598895							0.144575	-0.0491031
0.277223	0.22812							0.0662826	-0.0387049
-0.0767031	-0.115408							0.420025	-1.08568
0.172404	-0.913277							0.869899	0.487003
-0.465639	0.0213633							0.0732096	0.20218
0.999532	1.20171							0.634454	0.371795
-0.101514	0.270281							0.0134969	-0.0172246
-0.37103	-0.388255							1.15392	-0.447772
0.112623	-0.335149							0.467662	0.98573
-0.39266	0.59307							0.0586714	0.189532
-1.52589	-1.33636							0.0099539	-0.00692399
0.455475	0.448551							0.140296	0.0925395
-0.299967	-0.207428							1.06197	0.803404
-0.382902	0.420502							0.565373	1.12375
-0.943539	0.180213							0.282108	0.306753
-0.529107	-0.222354							0.162317	0.0878312
-0.0599991	0.027832							0.240253	-0.302807
-0.175004	-0.477811							0.407417	0.412453
-0.568388	-0.155935							0.166546	0.0577815
0.161551	0.219333							0.20597	0.20284
-0.187622	0.0152171							0.280581	-0.0919263
1.07335	0.981421							0.618128	0.233495
-0.431929	-0.198434							0.0208519	0.0645736
-1.04942	-0.984841							0.927754	0.48074
-0.0682354	0.412505							0.00107047	-0.00420602
0.202935	0.198729							0.727135	-1.00618
0.87022	-0.135957							1.15903	-1.15078
0.544903	-0.605873							0.0782529	-0.11402
-0.719588	-0.833608							0.928653	-0.423947
0.394388	-0.0295585							0.421683	-0.208181
0.208488	0.000306765							0.501062	0.725383
-1.686	-0.960619							0.787324	1.97992
-1.37538	0.604533							0.466894	1.14644
-1.68676	-0.540318							0.540331	-1.40496
-2.3219	-3.72686							0.900779	-1.07746
0.871661	-0.205798							0.248595	-0.272724
0.236311	-0.0364129							0.290006	0.430952
-0.97377	-0.542818							0.114403	0.118787
-0.239765	-0.120978							0.744529	-0.454096
-0.0385656	-0.492661							0.6584	-0.25747
-0.0185334	-0.276004							0.774905	1.3085
-1.04163	0.266872							0.278749	-0.0801738
-0.0764259	-0.1566							0.731378	1.23358
-1.00013	0.233445							0.655066	0.718737
-0.372522	0.346215							0.155146	-0.244468
-0.0450589	-0.289527							0.654016	-0.89156
0.270427	-0.621133							0.0667828	-0.053511
-0.0672464	-0.120757							0.34698	0.0997597
-0.462974	-0.363214							0.840804	-0.0760495
0.0559683	-0.0200812							0.322282	-0.0740665
-0.229931	-0.303997							0.629585	-0.790806
-0.871124	-1.66193							0.00892872	-0.00282256
0.235138	0.232315							0.650374	2.01731
-2.0922	-0.0748895							0.0416861	-0.0304327
-0.310895	-0.341327							0.395133	0.272295
-0.408581	-0.136286							0.626348	-1.50638
0.692114	-0.814264							0.663662	1.13808
-0.531741	0.606337							0.823731	-0.976505
-0.601742	-1.57825							0.225416	0.120079
-0.471201	-0.351122							0.349624	-0.861877
-0.465882	-1.32776							0.217728	0.580695
0.19149	0.772185							0.123562	0.170925
0.523634	0.694558							1.11303	0.0983445
0.395954	0.494299							0.0163267	0.0203066
-0.340906	-0.320599							0.247774	0.456808
-0.384638	0.0721699							2.70188	0.452641
-0.0609217	0.39172							0.503175	0.46711
-1.39722	-0.930111							0.528945	0.0944249
0.153078	0.247503							1.13452	0.240268
0.046423	0.286691							0.00387893	0.00348854
0.242199	0.245687							0.390588	0.364608
-0.445895	-0.0812867							0.548521	-0.103117
-0.129538	-0.232655							0.320639	-0.922456
0.0712713	-0.851185							0.316522	0.532845
-0.556207	-0.0233617							1.23534	-0.124594
-0.191567	-0.316161							2.28579	-1.38605
0.939815	-0.446232							0.0191859	-0.00961177
0.934283	0.924671							1.05652	0.170714
0.277808	0.448522							1.12683	0.337338
-0.234544	0.102794							0.579447	1.61512
0.0184442	1.63356							0.677741	1.92184
-0.250608	1.67123							0.198862	-0.229397
-0.342672	-0.572069							1.59658	-0.290088
0.0186345	-0.271454							0.0234818	-0.00532182
0.157648	0.152327							0.447215	-0.600079
0.665224	0.0651458							0.537937	-0.383291
-0.0266876	-0.409979							0.264063	-0.485691
1.39386	0.908173							0.00623978	0.00441392
0.64373	0.648143							1.07336	0.679956
-0.419472	0.260484							0.340159	-0.783434
-0.955336	-1.73877							0.0120069	-0.00610383
-0.331433	-0.337536							0.696721	0.192453
-0.402291	-0.209837							0.25094	-0.33343
0.451431	0.118001							0.222437	-0.0579049
-0.0546268	-0.112532							0.25836	-0.0351254
-0.309787	-0.344913							0.233908	0.0402282
0.140209	0.180437							0.22372	0.108556
-0.114298	-0.00574176							0.716354	-0.476116
0.0344661	-0.44165							0.632115	1.08724
-2.34804	-1.2608							0.391334	0.283252
-0.25945	0.0238021							0.136724	-0.125631
-0.135013	-0.260644							2.63636	0.327085
0.143748	0.470832							0.849011	-0.507767
-0.00796032	-0.515727							2.17886	-0.20044
0.0934947	-0.106945							0.75501	-0.0616713
0.0270071	-0.0346642							3.1977	-0.66808
0.199318	-0.468761							0.379769	-0.233869
-0.444991	-0.67886							0.437472	-0.0443341
-0.0972656	-0.1416							1.54692	-1.43763
0.593019	-0.84461							1.05276	0.0673494
-0.403997	-0.336648							0.441062	-0.11752
0.0195049	-0.0980148							0.146972	-0.0764815
0.00862249	-0.067859							0.0435734	0.0242411
0.74441	0.768651							0.484383	-0.139844
0.430625	0.290781							0.948946	-0.498867
0.326622	-0.172245							0.182062	0.21633
-0.343271	-0.126942							0.0558171	-0.153213
-0.640991	-0.794203							0.120154	0.026494
0.323286	0.34978							0.268696	0.08754
-0.154655	-0.0671145							0.0285842	-0.1182
-1.04433	-1.16253							0.919812	0.109686
-0.106545	0.00314077							0.172449	-0.0682389
-0.178351	-0.24659							0.182256	-0.0388835
0.78994	0.751056							0.151741	-0.39069
-0.406666	-0.797356							0.568918	0.124376
-0.174973	-0.0505975							0.00667816	0.0161116
-0.385674	-0.369563							0.0526098	-0.105292
0.0750221	-0.0302703							0.106598	-0.0209271
0.119395	0.0984681							1.37596	0.150707
0.331818	0.482525							0.0430375	-0.0251354
-0.79143	-0.816566							0.444023	0.39462
0.236225	0.630845							0.935506	-0.0890678
0.166907	0.0778395							0.709392	-0.434742
-0.215845	-0.650587							0.107178	0.175875
0.108583	0.284458							0.267172	-0.328769
0.0895796	-0.239189							0.61901	-0.103318
0.0137103	-0.0896079							0.623833	-0.217402
0.0766007	-0.140801							1.15209	-0.319109
0.0702556	-0.248854							0.354199	-0.197854
0.0574878	-0.140366							0.0837336	0.0576194
-0.458499	-0.40088							1.79273	-1.36104
0.0316032	-1.32943							0.402679	-0.231093
-0.410246	-0.641338							0.433008	-0.10945
0.130158	0.0207081							0.141272	0.126252
-0.495542	-0.369289							0.131088	0.0407012
0.240013	0.280715							1.16729	-0.211882
0.141064	-0.0708179							1.0939	-0.264597
0.262399	-0.0021979							0.0538428	-0.0139615
0.0869099	0.0729485							0.0554266	0.0214084
-0.14368	-0.122272							0.932685	0.0739864
0.11571	0.189696							0.423186	-0.172556
-0.339161	-0.511717							1.713	-0.17576
-0.0819979	-0.257758							0.595569	-1.18349
0.650561	-0.532933							0.140005	0.1172
-0.0396042	0.0775957							0.25102	-0.215873
-0.228649	-0.444522							0.0866051	0.194176
-0.707676	-0.5135							0.296209	-0.062583
0.0632041	0.00062116							0.216438	0.346765
-0.717451	-0.370687							0.280403	-0.423093
-0.344289	-0.767381							0.033322	-0.0370887
-0.305735	-0.342824							0.152684	0.399516
0.042161	0.441677							1.00823	0.111434
0.353775	0.465209							1.31334	0.936805
-1.07052	-0.133712							0.340397	-0.607487
-0.529675	-1.13716							0.0382632	0.0142317
0.104625	0.118856							0.235432	-0.052153
-0.0677888	-0.119942							0.940784	-0.620927
-0.12331	-0.744237							0.400363	0.0802514
-0.320718	-0.240467							0.97775	0.695798
-0.924493	-0.228695							0.810817	0.144716
0.539997	0.684713							1.17141	-0.178086
0.0647256	-0.11336							0.649944	0.446623
-0.339836	0.106786							0.0348399	0.056325
-0.507662	-0.451337							0.162362	-0.0410713
0.201879	0.160807							0.402283	-0.405295
-0.202389	-0.607684							0.0922596	-0.018405
0.151842	0.133437							1.04201	-0.120006
0.127445	0.00743866							0.0908216	-0.0405245
0.356002	0.315477							0.886093	-0.498877
-0.17702	-0.675897							0.627171	0.957235
-0.798608	0.158627							0.491402	-3.10034
1.01634	-2.084							0.305854	0.0869939
0.137869	0.224862							1.07526	2.91529
-2.2676	0.647695							0.758322	1.51089
-1.47872	0.0321719							0.108236	0.30672
0.287535	0.594256							0.522291	0.0768932
0.244615	0.321508							0.995497	-0.301627
0.535502	0.233875							0.714916	0.83524
-0.759924	0.0753155							0.810442	-0.394777
0.0325292	-0.362248							0.657418	-0.540947
0.203542	-0.337405							0.630832	2.02592
0.623479	2.64939							0.259685	-0.917086
0.361534	-0.555552							0.109983	0.166505
0.950292	1.1168							1.57227	-1.40165
6.05138	4.64973							0.866191	-0.418528
0.341196	-0.0773315							0.457628	1.37851
-1.42849	-0.0499821							0.141252	0.333398
0.270695	0.604093							0.673281	0.479578
0.971744	1.45132							2.18475	-1.91746
1.05293	-0.864532							1.02768	-0.384004
-1.16766	-1.55167							0.589817	-0.386958
-0.0683873	-0.455345							1.41457	0.216743
-0.259239	-0.0424964							0.0521464	-0.0318073
0.0646359	0.0328286							0.20521	-0.305829
-0.263329	-0.569158							1.37726	-0.22815
0.174755	-0.053395							0.349331	-0.395104
0.198037	-0.197068							0.510508	0.0666526
-0.130419	-0.0637665							0.935479	-0.10776
-0.0165574	-0.124317							0.0435334	0.00807412
-0.194376	-0.186302							0.035599	-0.113203
0.95066	0.837457							1.32993	-0.864554
1.02736	0.162803							0.0552218	0.0236454
-0.0143817	0.00926367							0.165946	0.251993
-0.50726	-0.255267							0.335318	0.145067
-0.0909383	0.0541286							0.0635549	-0.119136
-0.220611	-0.339747							0.507761	1.12775
0.524122	1.65188							0.25036	0.0709785
0.0288293	0.0998077							0.560211	0.155838
0.0558271	0.211665							0.078743	-0.0447038
0.334435	0.289732							0.0358494	-0.0124013
0.183576	0.171175							0.353366	-0.0988499
0.148329	0.0494792							0.0113917	0.00827885
-0.0495208	-0.041242							0.0573809	-0.0312643
-0.0378847	-0.069149							1.37467	0.290699
-0.782389	-0.49169							0.270433	-0.0494763
0.226464	0.176987							1.32748	-0.374438
0.441082	0.066644							0.302917	-0.0862881
0.40146	0.315172							1.0301	0.309067
-0.224078	0.0849883							1.1341	0.579272
-0.422661	0.156611							0.0723059	0.237967
0.209834	0.4478							0.131299	-0.397633
0.0988928	-0.29874							0.0661219	0.0357866
0.198396	0.234182							0.398827	-0.178176
0.232184	0.0540088							0.357689	-0.446663
-0.731252	-1.17791							1.69235	-0.432071
-0.102095	-0.534166							1.40708	-0.289333
-0.0836706	-0.373004							0.412238	-1.74084
0.906911	-0.833931							0.341859	-0.338095
0.258608	-0.0794868							0.368008	-0.172508
0.146917	-0.0255903							0.66621	-0.541938
-0.0362272	-0.578165							0.0224943	-0.0482502
-0.963437	-1.01169							1.24205	0.776298
-2.35296	-1.57666							0.143071	-0.433151
1.60601	1.17286							0.220092	0.158335
0.00438881	0.162724							1.45755	2.53572
-1.63345	0.902268							0.281388	-1.01068
-1.06938	-2.08006							0.510456	1.51545
-1.47159	0.043869							1.13733	0.264944
-0.238142	0.0268021							0.198948	0.0217975
0.261578	0.283375							1.01202	-0.429482
0.0765791	-0.352903							0.142107	-0.123503
0.0262995	-0.0972036							0.043527	0.0588837
0.238508	0.297391							0.654712	-0.468588
1.33931	0.870726							0.738084	-1.10371
-0.291946	-1.39565							0.399475	0.615034
-1.26218	-0.647141							0.643731	-1.14731
0.838357	-0.308948							0.330725	0.700981
-0.0477346	0.653247							0.642961	0.24127
0.336479	0.577749							0.896159	-2.21144
0.159339	-2.0521							0.382929	0.699222
-1.19167	-0.492443							0.199146	-0.500103
0.0358683	-0.464235							1.46588	-1.4043
1.60616	0.201865							0.0601101	-0.0826492
-0.0659637	-0.148613							0.460333	0.0409047
0.101881	0.142785							1.07251	0.135446
-0.0457964	0.0896498							2.11541	0.271545
-0.537429	-0.265884							0.704388	0.831953
0.474309	1.30626							0.871189	0.158256
0.0108379	0.169094							0.248864	0.171095
-0.92613	-0.755035							0.259994	0.329824
-0.477182	-0.147358							0.774182	-0.177211
0.0304473	-0.146764							0.989771	0.910845
-0.58329	0.327555							0.124459	0.347399
-0.838681	-0.491282							0.600309	1.16986
-1.1639	0.0059557							0.854351	0.397479
-0.345887	0.0515919							1.00327	0.176212
-0.126835	0.0493774							0.0389524	-0.0452941
1.04855	1.00325							0.0280963	-0.0343847
0.00449276	-0.029892							0.0182787	0.0698554
-1.23893	-1.16907							0.704271	-0.285316
-0.636466	-0.921782							0.641427	0.0874949
0.206785	0.29428							0.736634	0.977247
0.224923	1.20217							0.330511	-0.516093
0.077117	-0.438976							0.705984	-1.81318
0.748884	-1.06429							0.241823	-0.393203
0.934994	0.541791							0.132873	0.188083
-1.1228	-0.934714							1.84035	-1.67769
2.13917	0.461485							2.9029	0.402568
0.070625	0.473193							0.19485	0.235222
-0.764892	-0.52967							0.0544622	-0.227053
0.30786	0.0808066							0.204553	0.414632
0.401532	0.816165							0.124495	-0.251
0.977408	0.726409							0.186018	0.275811
1.22199	1.4978							0.0637113	-0.0177673
0.179669	0.161901							0.47848	0.613243
-0.0748227	0.53842							1.98721	0.518859
0.125989	0.644848							0.0963734	-0.131002
0.177315	0.0463127							0.216611	-0.224048
0.30134	0.0772921							0.174707	0.0400476
0.184892	0.224939							0.140972	0.108176
-0.357441	-0.249265							1.10242	-0.616537
0.221478	-0.39506							0.413308	-0.234105
0.204955	-0.0291503							1.82055	-0.324271
0.237337	-0.0869331							0.059892	0.101284
-0.813152	-0.711867							1.64513	1.34709
-0.00612434	1.34096							0.249251	0.831499
-0.567786	0.263714							0.123648	0.164501
-0.0407029	0.123798							0.403744	0.660309
-0.826618	-0.166309							0.35898	-0.509791
-0.653846	-1.16364							0.554851	0.91946
-2.12626	-1.2068							0.00244459	-0.00668271
-0.508164	-0.514847							0.0262902	0.0210816
-0.293873	-0.272791							0.46443	-0.135767
-0.256221	-0.391989							0.464929	-0.537554
0.271193	-0.266361							0.156401	0.0449756
0.358001	0.402976							0.360253	-0.462105
-0.415526	-0.877631							0.530605	-0.658845
0.443908	-0.214937							1.29065	0.988413
-0.935379	0.0530345							0.0995764	-0.0400546
0.451733	0.411678							0.865998	-0.5939
0.0832787	-0.510621							0.364332	-0.246241
-0.121666	-0.367907							0.237878	1.1084
-1.23615	-0.127748							0.315517	-0.296428
-0.22208	-0.518509							0.778844	-0.191531
0.227681	0.0361493							0.41867	0.299425
-0.593734	-0.294309							0.337245	-1.38784
0.863171	-0.524673							0.638072	0.951856
-0.381525	0.570331							0.189665	-0.0748517
0.377944	0.303092							1.46883	0.54552
0.0149056	0.560425							0.0397099	0.0415363
0.259989	0.301525							0.393397	-0.453498
0.348883	-0.104615							0.640642	-0.477145
-0.236435	-0.713579							1.42812	-0.848924
-0.174396	-1.02332							0.152627	0.128146
0.054026	0.182172							0.13881	0.126204
0.153813	0.280018							0.260979	0.283933
-0.412781	-0.128847							0.608883	1.38134
-0.112116	1.26922							1.30132	-2.49883
1.34399	-1.15484							1.63111	-1.76925
0.906127	-0.863126							0.0372106	-0.022075
-0.917338	-0.939413							0.432465	-0.401402
0.303109	-0.0982927							0.351657	-0.880639
-0.0221926	-0.902832							0.353515	-0.338328
0.668871	0.330544							0.310965	0.95369
1.70646	2.66015							1.23148	-0.559224
-0.166394	-0.725618							0.508799	1.0605
-1.34617	-0.285669							0.187826	-0.632483
-1.52003	-2.15251							0.294649	0.232252
-0.366708	-0.134456							0.0262933	-0.0258147
-0.143768	-0.169583							1.52418	-2.06639
0.925423	-1.14096							0.466191	0.645991
0.726135	1.37213							0.238714	-0.625758
-0.111647	-0.737405							0.526048	-0.593838
0.390898	-0.202941							0.707229	-0.710983
0.78679	0.0758073							0.629497	0.206039
0.348774	0.554813							0.655165	0.0934184
-0.285918	-0.192499							0.939902	1.02775
-0.484515	0.543236							0.0983318	0.0524015
0.0625639	0.114965							0.449581	0.198966
-0.23314	-0.0341733							0.150112	0.187038
0.296998	0.484036							0.30117	-0.283467
0.84444	0.560973							0.190238	-0.233964
0.0779572	-0.156007							0.472223	0.0759687
0.0398862	0.115855							0.320666	-0.118377
-0.267126	-0.385503							0.0635411	0.0478497
0.436946	0.484796							0.0987858	0.12067
0.0547098	0.175379							2.38818	0.21474
-0.17381	0.0409298							0.378341	0.304705
0.163797	0.468502							0.608163	-0.92441
2.24483	1.32042							0.584799	1.1415
-0.0590353	1.08247							1.17174	-1.42966
1.19387	-0.235785							0.322017	-0.213836
0.527577	0.313742							0.085034	0.231161
-0.40974	-0.178578							0.410249	1.41733
-1.27479	0.14254							0.561609	0.476951
-0.477303	-0.000351906							0.245388	-0.16672
-0.29557	-0.462291							0.0832097	0.222807
0.296702	0.519509							0.709455	1.40424
-0.453054	0.951181							0.594481	0.997526
-0.276899	0.720627							0.168153	0.232202
-0.272994	-0.0407921							0.159566	-0.0391963
0.157308	0.118112							0.419189	-0.341437
0.542186	0.200749							0.0490338	0.0150849
0.0767857	0.0918706							0.3262	-0.235465
-0.435207	-0.670671							0.340106	-0.891658
-0.460745	-1.3524							0.492775	0.985014
-0.941889	0.0431251							0.790588	-0.832126
0.769809	-0.0623169							0.803892	-1.19517
1.602	0.406829							0.10223	0.1107
-0.606977	-0.496277							0.935441	-0.580737
1.94844	1.3677							2.51415	0.545433
1.05438	1.59982							0.19894	-0.217054
-0.411283	-0.628337							0.0777277	-0.074948
0.167358	0.0924098							0.0110862	0.049347
-0.833596	-0.784249							0.0525778	0.082545
0.329189	0.411734							0.322967	0.592069
-0.975199	-0.38313							0.672751	0.170457
0.494173	0.66463							0.422462	0.332216
-0.233788	0.0984281							0.262678	-0.173508
-0.201482	-0.37499							0.604795	0.520612
1.02174	1.54235							0.479524	-0.889355
-0.20308	-1.09244							0.06973	-0.186262
-0.64067	-0.826932							0.155763	0.0895777
-0.410646	-0.321068							0.0971851	0.282472
-1.5064	-1.22393							0.121614	-0.11161
-0.506773	-0.618382							0.14302	-0.302066
-0.612207	-0.914273							0.7887	-1.46088
-0.0121492	-1.47303							0.898056	-0.461473
-0.280327	-0.7418							0.966687	-0.142657
-0.0781158	-0.220773							1.78337	-1.15455
-0.516969	-1.67151							0.0384997	0.0986875
-0.158331	-0.0596434							0.226451	0.446317
-0.789144	-0.342827							1.58284	0.371528
-0.724385	-0.352856							0.501634	-0.957674
-0.421157	-1.37883							0.407569	-0.271436
-0.271048	-0.542484							1.66093	-1.07958
2.42274	1.34316							0.102199	0.100987
-0.326586	-0.225599							0.516285	-0.534329
-0.256214	-0.790542							0.228948	-0.300993
-0.0826066	-0.383599							0.0626458	-0.0701911
0.518287	0.448096							0.101362	0.039065
-0.314663	-0.275598							0.522546	0.711461
-0.792887	-0.0814266							0.0545484	0.026118
-0.0588093	-0.0326913							0.469513	0.318769
-0.182107	0.136662							0.0844851	0.185266
-0.911912	-0.726646							0.150742	-0.261523
0.938883	0.67736							0.632711	1.03957
-1.28403	-0.24446							0.0321361	-0.00625006
0.187257	0.181007							1.66285	2.47739
-0.961656	1.51573							0.235086	-0.292132
0.964338	0.672205							1.74299	-1.40447
0.651217	-0.753256							1.44617	-0.104646
0.0809031	-0.0237427							0.293503	0.137112
-0.0406478	0.0964642							0.76007	0.55199
-0.298627	0.253363							1.01546	-0.769101
0.031635	-0.737466							1.09873	-2.55699
1.81476	-0.742229							0.749986	1.78755
-0.565338	1.22221							0.0941269	-0.314503
-0.264189	-0.578692							0.699106	0.352213
-0.209715	0.142499							0.422659	-0.0668745
0.127245	0.0603701							0.414829	0.339987
-0.627092	-0.287105							0.772576	-0.489481
-0.1041	-0.593581							0.158513	0.209867
0.64424	0.854107							0.968952	0.653989
-0.887075	-0.233086							0.0646401	-0.179714
-1.03641	-1.21613							1.18656	-0.256324
-0.225431	-0.481755							0.898988	0.14516
0.124964	0.270124							0.671449	-0.28589
0.285566	-0.000324249							0.133367	0.261652
0.0538425	0.315495							1.40235	0.346082
0.183798	0.52988							0.414549	0.828498
-1.12277	-0.294277							0.68453	0.147899
0.236595	0.384494							0.820447	-0.539868
-0.0188125	-0.558681							0.155692	0.0906223
0.236376	0.326998							1.20268	-0.386086
0.10217	-0.283917							0.823092	-0.917545
0.673759	-0.243786							0.0142082	-0.0127665
-0.469904	-0.48267							1.51074	0.258126
0.816593	1.07472							0.12818	0.222573
-0.43557	-0.212997							0.750132	1.40112
-1.60223	-0.201113							0.175528	-0.152668
-0.142884	-0.295552							0.563295	1.03919
1.07821	2.1174							0.105644	0.318272
-0.265735	0.052537							0.617108	-0.73469
0.177089	-0.557601							0.830386	-0.701883
-0.371817	-1.0737							2.72397	-0.304817
0.115364	-0.189453							0.101018	-0.224208
-0.893788	-1.118							0.078088	0.358741
-2.74107	-2.38233							0.232135	0.0484804
-0.277721	-0.229241							0.0623521	0.0201769
0.0651089	0.0852858							0.230059	-0.150791
-0.456397	-0.607188							0.209788	-0.31852
-0.225078	-0.543598							0.217875	0.300377
-0.608607	-0.308231							0.0685696	0.289184
1.50712	1.79631							0.467145	-0.301323
0.00164	-0.299683							0.181197	0.0917934
-0.178594	-0.0868009							0.260637	0.296948
-0.00822099	0.288727							0.336471	0.281592
0.0993506	0.380943							0.448718	-0.316256
2.1811	1.86485							0.0330919	0.0518049
0.562572	0.614377							0.843044	0.390578
-0.375259	0.0153195							0.213409	-0.179863
-0.0266914	-0.206554							0.0465905	0.0280972
0.753585	0.781683							1.29487	-1.56699
1.88347	0.31648							0.068197	0.302371
-0.128683	0.173688							0.00573316	0.0055666
0.431389	0.436956							0.532304	1.64239
0.918595	2.56098							0.00210255	0.00253836
-0.227408	-0.224869							0.161739	-0.250583
0.0394751	-0.211108							0.09176	0.301974
-0.921218	-0.619244							0.0759948	-0.265858
0.61343	0.347572							0.746623	-0.427634
0.104568	-0.323066							0.0698892	0.0881475
0.352432	0.440579							0.388727	0.10274
0.180321	0.283061							0.709748	1.93475
-1.22307	0.711678							0.683794	-1.38673
0.156727	-1.23001							0.0185578	0.00596333
0.0240262	0.0299896							0.0699692	0.0318168
-0.0755698	-0.043753							0.0910835	0.070522
0.0656201	0.136142							0.0281333	-0.0260099
-0.308677	-0.334687							1.28223	-0.547866
1.24437	0.696505							0.636919	0.301794
-0.244379	0.057415							1.08936	-0.313218
0.26617	-0.0470489							0.421038	0.642857
-0.206391	0.436466							0.299514	-0.764409
-1.63681	-2.40122							0.480148	-0.531027
1.20139	0.670359							0.813952	1.79679
-3.81303	-2.01624							0.0950274	-0.338612
0.400451	0.0618389							0.0221034	0.0686819
-1.13459	-1.06591							0.15904	0.0936791
0.534234	0.627913							0.440331	-0.180858
-0.896007	-1.07686							0.103884	0.084479
0.161401	0.24588							0.0634105	0.0823374
0.630579	0.712917							0.694575	-0.817785
0.713724	-0.104061							0.289345	0.554933
0.276398	0.831331							0.785053	-0.455659
-0.00850232	-0.464162							0.518785	-1.00951
-0.180402	-1.18991							0.849169	-1.72384
0.663112	-1.06073							0.650196	-0.746229
-0.442521	-1.18875							0.00767643	-0.0427508
-1.1424	-1.18516							0.104818	0.277148
-0.68573	-0.408582							0.663743	-1.658
0.18344	-1.47456							0.807759	-1.50078
0.635198	-0.865587							0.230228	0.330836
-1.06909	-0.738257							0.106634	-0.0512813
-0.641036	-0.692317							0.23144	0.137124
-0.195059	-0.0579341							0.236363	-0.755329
-0.639403	-1.39473							0.922795	-1.34382
0.525609	-0.818216							0.428952	0.108279
0.105115	0.213394							0.0311418	0.0777527
-0.425818	-0.348066							1.27549	-2.76091
0.0880267	-2.67288							0.0697844	0.115111
2.01764	2.13275							0.0681916	0.0862563
0.392726	0.478982							0.279426	0.55297
-1.69619	-1.14322							0.18751	0.242997
-0.923709	-0.680712							0.126947	-0.0545044
0.404006	0.349502							0.125405	0.144842
-0.513136	-0.368294							0.750032	-0.743632
0.171088	-0.572544							0.354164	-0.899083
0.581575	-0.317508							0.208889	-0.0423377
-0.113149	-0.155486							3.11192	3.17255
0.33406	3.50661							0.108384	-0.25747
-0.354654	-0.612124							0.0760821	0.0667802
0.513847	0.580628							0.00628071	0.028459
-0.544629	-0.51617							0.584708	-0.73742
0.610922	-0.126498							0.979975	-1.37635
0.495701	-0.880645							0.943195	0.384
0.305766	0.689767							1.21497	0.864562
-1.39377	-0.529209							0.203931	-0.332101
-0.641562	-0.973663							0.400573	-0.643012
0.606341	-0.0366713							0.870669	-1.5181
0.166552	-1.35155							0.184883	0.331045
-0.209769	0.121277							0.947729	-2.07098
0.0153758	-2.0556							1.84511	-0.377647
-0.236773	-0.61442							0.603129	-0.532317
1.41861	0.88629							0.0778061	0.035594
-0.130065	-0.094471							0.170203	-0.377742
-0.027372	-0.405114							1.18183	1.57551
-0.0796258	1.49588							0.300259	0.518037
-0.380073	0.137964							1.76468	0.570909
-0.200423	0.370486							0.452251	-1.82331
2.9166	1.09329							0.395541	0.501913
-0.189925	0.311988							0.276718	-0.62049
-1.19067	-1.81116							0.0136465	0.0850345
-1.94269	-1.85765							0.0675727	0.406851
-1.25013	-0.843276							0.0513708	0.0886269
-0.925059	-0.836432							0.146022	-0.0394777
0.0679194	0.0284417							0.792269	0.887372
-0.787164	0.100208							1.18218	-0.923709
0.30257	-0.621139							0.0895522	-0.389633
-0.62699	-1.01662							0.131923	0.0813974
0.190072	0.271469							0.165636	0.342946
-0.457116	-0.11417							0.53522	-1.26658
-0.527701	-1.79428							0.495529	1.15904
-0.460098	0.698942							0.70875	-0.469562
-0.935114	-1.40468							0.522769	0.855444
1.1037	1.95914							0.450434	-0.664389
1.06913	0.404745							0.41995	0.431981
-1.00587	-0.573893							0.299088	0.803431
-1.18043	-0.376996							0.369121	1.47299
-3.4272	-1.95421							0.540251	-0.681272
0.99544	0.314169							0.0115953	0.0161012
-0.161043	-0.144941							0.342503	1.11747
-1.12364	-0.00616519							1.23368	2.56387
-1.45651	1.10736							0.638908	1.18212
0.118046	1.30016							0.507156	0.780612
-0.0373131	0.743299							0.618503	1.36941
-1.2707	0.0987129							0.861836	2.26217
-0.747082	1.51509							0.302211	-0.551829
-0.527674	-1.0795							3.66905	0.602777
-1.07271	-0.469938							0.593038	0.425836
2.6861	3.11194							0.0602869	-0.184899
-0.302595	-0.487494							0.0160476	-0.0682929
0.0652027	-0.00309022							0.14665	-0.32806
-1.31063	-1.63869							0.787295	-0.123516
0.278606	0.15509							1.43033	-0.632901
-0.29666	-0.92956							1.20765	0.946724
-0.356844	0.58988							2.07421	0.834004
-0.869627	-0.0356232							0.120877	-0.145455
0.344902	0.199447							0.0628139	-0.101424
0.0802142	-0.0212094							0.244678	-0.746976
-1.83029	-2.57726							0.624874	-0.950389
0.433242	-0.517147							0.119001	0.442657
0.307821	0.750478							0.0622142	-0.168431
-0.126601	-0.295032							0.782308	1.47741
-1.24616	0.231248							0.466209	0.404922
0.550268	0.95519							1.82999	-1.54859
0.759483	-0.789108							0.316519	-0.424327
0.218357	-0.20597							0.480224	1.67471
-1.00061	0.674105							0.211793	-0.270349
-1.17318	-1.44353							0.23184	-0.333583
0.320318	-0.0132653							0.0882899	0.0310761
-0.0601066	-0.0290305							0.576092	-1.20509
2.49613	1.29104							0.504681	0.347432
-0.361705	-0.0142733							0.0276695	-0.0622177
-0.0687923	-0.13101							0.0679802	0.0431401
-0.0818122	-0.0386721							0.475844	-0.781808
0.74301	-0.038798							0.116086	0.167623
-0.613633	-0.44601							0.227236	-0.37604
1.32617	0.950132							0.375383	-0.332674
0.305136	-0.0275386							1.75373	0.396948
0.0291859	0.426133							0.116018	0.128843
-0.00382296	0.12502							0.259315	-0.571597
0.369602	-0.201996							0.311651	0.592498
-1.42502	-0.832521							0.0591963	-0.233529
-1.40167	-1.6352							0.444051	-0.731299
-0.168489	-0.899789							0.999332	2.44845
-1.45532	0.993128							0.126917	-0.159641
-0.834686	-0.994327							0.195348	0.144484
0.175712	0.320196							0.194694	-0.308838
-0.204403	-0.513241							0.618895	-1.21483
-0.68616	-1.90099							0.316524	-0.189756
1.94436	1.7546							1.80269	2.93159
-1.68228	1.24932							0.00262908	0.00550143
-0.40283	-0.397328							0.513498	0.744267
-0.289011	0.455256							0.598217	1.65217
-1.21651	0.435664							0.277669	0.251252
-0.900025	-0.648772							0.512685	0.163281
0.246958	0.410239							0.270621	-0.324822
-0.128829	-0.45365							1.59112	0.24692
0.060071	0.306991							0.321224	0.181815
-0.359598	-0.177784							0.259133	0.381177
-0.721255	-0.340078							0.0389084	-0.211386
-1.54303	-1.75442							1.33338	-0.261549
-0.0535618	-0.315111							0.0932899	0.0882648
-0.251931	-0.163666							0.629391	-1.02761
1.52881	0.501195							0.169223	0.164297
-0.286503	-0.122206							0.112528	-0.397208
-0.483787	-0.880996							0.109923	-0.204765
-0.899275	-1.10404							1.20916	1.39505
-2.11373	-0.718679							0.865833	-0.661695
0.423476	-0.238219							0.597537	1.01433
-2.04752	-1.03318							0.314379	-0.909178
1.15932	0.250139							0.427576	1.03437
-1.95997	-0.925596							0.949993	-0.804786
0.891511	0.086725							0.354561	0.329651
-0.122454	0.207197							1.01331	0.292268
-0.530625	-0.238357							0.493473	-0.835231
-0.467185	-1.30242							0.268656	0.579573
-1.95828	-1.37871							1.59229	0.402464
0.0765123	0.478976							0.0534798	-0.165479
-0.533345	-0.698824							1.70547	1.22063
-0.819384	0.401249							0.00378387	-0.00685024
-0.0497335	-0.0565837							0.118816	-0.0977491
-0.028938	-0.126687							0.288713	-0.84862
-1.35382	-2.20244							0.768716	1.42771
-0.0124133	1.4153							0.643598	0.694427
-1.16357	-0.469138							0.163742	0.145145
0.154642	0.299788							0.223474	-1.03535
0.824258	-0.211096							0.356474	0.979624
-0.638691	0.340933							0.145479	-0.0558882
0.299518	0.24363							0.431678	-0.33273
-0.296638	-0.629367							0.396849	0.384798
-0.334832	0.0499668							0.263001	-0.167158
0.173137	0.0059789							0.00947832	0.0242653
-0.0803121	-0.0560468							0.0289512	0.0187788
-0.0617221	-0.0429433							0.533016	-1.0812
0.0416371	-1.03956							0.708732	0.599272
-0.463616	0.135656							0.589431	-1.59149
-0.391938	-1.98343							0.666934	1.32413
-0.732156	0.591971							0.567996	-1.59801
0.746759	-0.851255							0.457658	-0.0791012
0.257513	0.178411							0.0069261	0.0162074
0.886945	0.903153							0.664967	1.51741
0.172649	1.69006							1.64244	-0.29966
0.302129	0.00246874							0.0223557	0.156806
1.63658	1.79338							0.172757	-0.332785
-1.053	-1.38578							0.25209	-0.853751
1.14332	0.289569							0.249187	0.485853
-0.395471	0.0903826							0.892585	-1.00257
2.40254	1.39997							0.40179	0.433062
-0.221076	0.211987							0.244276	0.642509
-1.86389	-1.22139							0.932224	-0.689618
-0.337975	-1.02759							0.412766	1.34844
-1.20264	0.145801							0.0492124	-0.0150404
-0.273227	-0.288267							0.897263	-1.82937
-0.358423	-2.1878							0.272013	-0.398215
-0.060413	-0.458628							0.407067	-0.4154
-0.673654	-1.08905							0.376143	0.130643
0.706127	0.83677							2.29153	1.05003
0.756852	1.80688							0.162905	-0.435406
-0.143068	-0.578474							0.368015	-0.606874
0.604187	-0.00268714							0.347766	0.590616
-1.05515	-0.464533							1.52242	1.84554
-1.6668	0.17874							0.0426101	-0.10367
-0.956034	-1.0597							0.0753143	0.252116
-0.216688	0.0354287							0.611444	-0.465281
0.53495	0.0696688							0.449296	-0.725679
0.394116	-0.331563							0.0902197	-0.187859
0.714256	0.526397							1.33642	1.92997
-1.20448	0.725493							0.664368	-1.70157
-1.24439	-2.94597							1.97713	-2.46239
-0.0920617	-2.55446							0.0795749	-0.0969858
0.648224	0.551238							0.534025	-0.0972439
-0.273961	-0.371205							0.117287	-0.326716
-0.670033	-0.996749							0.460818	-0.866455
0.418136	-0.448319							1.02206	-0.863992
0.479757	-0.384236							0.300313	-0.240424
1.18854	0.94812							0.179059	-0.318309
-0.110501	-0.42881							1.18	0.385537
-0.198108	0.187429							0.0117824	0.00424163
0.327381	0.331623							0.851407	-0.55025
0.951934	0.401683							0.239912	-0.0615575
-0.107841	-0.169398							0.082513	0.0841694
-0.00702318	0.0771462							0.82076	1.39476
-0.209602	1.18516							1.12751	0.47029
-0.0470861	0.423204							0.0831792	0.210211
1.88055	2.09076							0.0604925	-0.151396
-0.554035	-0.705431							0.508192	-0.699583
0.847408	0.147825							0.548125	-1.25146
-0.145686	-1.39714							0.559642	-0.521863
0.382705	-0.139158							0.181705	-0.576145
-1.39074	-1.96689							0.288375	0.624738
-1.59623	-0.971493							0.186713	0.430487
-0.449295	-0.018808							0.686777	-1.04435
-0.486275	-1.53062							0.964331	0.72229
1.71692	2.43921							1.36532	1.87217
-0.848035	1.02414							0.162144	0.338208
-0.961945	-0.623737							0.841296	-0.474446
-0.0852696	-0.559716							0.872118	-0.3104
0.128201	-0.182199							1.07948	1.28579
-1.20897	0.0768245							0.0223132	0.0878524
0.178973	0.266826							3.21895	0.417991
0.079737	0.497728							0.447365	0.920219
-1.28506	-0.364843							0.0952488	-0.243226
1.84167	1.59845							0.853445	1.58441
-1.22418	0.360227							0.569695	1.42274
-0.109017	1.31372							0.378864	0.971109
-1.42474	-0.453631							0.339693	-0.285828
0.0936095	-0.192219							0.186715	-0.516514
-0.865912	-1.38243							0.907956	-0.318767
-0.373671	-0.692437							1.16955	2.04293
-1.32863	0.714293							1.15353	-1.29658
0.338221	-0.95836							0.408914	1.32897
-1.41979	-0.0908206							1.49223	0.439676
-0.58697	-0.147294							0.056572	-0.0797911
0.0855967	0.00580565							0.53485	-0.871181
-0.324187	-1.19537							0.18475	0.217477
0.461967	0.679445							0.508712	-0.221733
0.849542	0.627809							0.354126	1.11814
-1.27221	-0.154067							0.0245854	0.036602
0.0773582	0.11396							0.61647	-0.592201
-0.128517	-0.720717							0.0397187	-0.183354
0.457724	0.274371							0.187029	-0.488059
0.760258	0.272198							0.0761594	-0.042682
-0.0711803	-0.113862							1.73355	1.98622
-2.25171	-0.26549							0.466979	0.917292
-0.140509	0.776783							0.503005	-0.161497
-0.221933	-0.38343							0.546595	0.464612
-0.0871751	0.377437							0.768989	-0.174787
0.350099	0.175312							0.281451	0.534266
-0.193013	0.341253							0.297485	-0.50894
0.484391	-0.0245495							0.302131	-0.404774
1.63179	1.22701							0.216907	-0.261927
0.479073	0.217146							0.196906	-0.680134
-0.808726	-1.48886							0.457212	0.127046
2.68417	2.81121							0.927622	-2.1355
0.327409	-1.80809							0.0229959	0.0411926
-0.746931	-0.705738							1.17451	-2.3268
-1.10669	-3.43349							0.0772459	-0.396255
0.1259	-0.270356							0.610442	-1.74995
-1.1722	-2.92215							0.130133	0.14479
0.194562	0.339352							0.0359064	0.216834
-3.02351	-2.80667							1.00611	-1.79021
0.337775	-1.45243							2.82588	-3.12266
0.234019	-2.88864							0.611902	0.428513
-0.159856	0.268656							0.732996	0.412808
-0.339298	0.0735105							1.02739	-1.91374
0.215387	-1.69836							0.530393	0.434436
0.0118469	0.446283							0.153962	-0.125743
-0.0367616	-0.162504							0.4982	-0.331442
0.492746	0.161304							0.225288	0.354062
-0.675723	-0.321661							0.25817	-0.726638
0.324728	-0.40191							0.797593	-0.764845
2.44969	1.68484							0.263853	0.387524
-0.59542	-0.207896							0.0866532	-0.243837
0.0284519	-0.215385							0.0759805	0.0406933
-0.229534	-0.18884							0.0223624	0.0336758
0.381617	0.415292							0.184527	0.113935
1.99893	2.11286							0.0452214	-0.114395
-0.837045	-0.951441							0.703074	-0.600745
0.0827099	-0.518035							0.331832	0.63394
-0.680738	-0.0467987							0.196779	0.318724
-0.176787	0.141937							0.200219	0.565353
-1.07267	-0.507321							0.696216	1.60577
-0.767468	0.838306							0.395925	1.18692
-1.87624	-0.689323							0.323276	1.43815
-1.66335	-0.225202							0.686312	0.938162
-1.52927	-0.591112							0.113909	-0.369915
-0.347297	-0.717212							0.120791	0.186615
0.485519	0.672135							0.00124819	-0.00344634
-0.550398	-0.553845							0.313384	0.164107
0.0436246	0.207732							0.424246	1.34092
-1.62749	-0.286573							1.52468	0.907843
-0.295158	0.612686							0.474498	0.865324
-1.28531	-0.419986							0.132886	0.168618
0.304314	0.472932							0.0770649	0.278757
0.554231	0.832988							0.0276773	-0.0509961
-1.16472	-1.21572							0.0153631	-0.026461
-0.141226	-0.167687							0.53954	-0.795326
0.520639	-0.274687							0.211932	0.151292
-0.144748	0.00654443							0.541349	-1.33215
0.453134	-0.879012							0.445068	0.50754
-0.365781	0.141758							0.0606007	-0.137041
0.105909	-0.0311324							0.767013	-0.405312
-0.166906	-0.572218							0.052317	0.0652316
-0.885718	-0.820486							2.09876	-2.12567
-0.877709	-3.00338							0.478488	-0.499375
0.0294352	-0.46994							0.606499	-0.295323
-0.418624	-0.713947							0.143787	-0.533452
-0.0892554	-0.622708							0.346893	-0.392298
0.140885	-0.251413							0.291361	-0.24773
-0.338198	-0.585928							0.359319	-0.0920687
-0.095219	-0.187288							0.0315584	0.118791
-0.850132	-0.731341							0.162335	0.211298
0.0995735	0.310871							0.607457	-0.969443
0.670026	-0.299416							0.0223175	-0.0474962
0.136813	0.0893167							3.60855	-0.488894
0.272495	-0.216399							0.0118194	0.00900523
0.250546	0.259552							0.0825687	-0.0608581
0.189797	0.128939							0.11714	0.244839
-0.355725	-0.110887							0.679685	-1.32701
-0.327399	-1.65441							0.471934	-0.696145
0.321898	-0.374248							0.544034	-0.134798
-0.0663735	-0.201172							0.328397	-0.223357
0.519236	0.295879							0.186283	-0.217906
-0.381232	-0.599138							0.0765104	-0.0662381
-0.696335	-0.762573							0.0291695	0.0214872
0.188608	0.210095							0.407544	1.35551
-1.15869	0.196817							0.0806549	-0.0307811
-0.0477673	-0.0785484							0.0379527	-0.217707
-2.26969	-2.4874							0.16487	0.0770543
-0.214008	-0.136954							1.234	-1.7717
0.0319939	-1.73971							0.673935	-1.03117
-0.533667	-1.56483							0.441624	1.18603
-3.91712	-2.73109							0.289981	-0.60522
-0.698909	-1.30413							0.0184822	-0.0171041
1.72357	1.70646							0.225971	-0.393366
1.21101	0.817642							0.46432	1.18233
-1.26573	-0.0833944							0.619981	0.385213
0.0511624	0.436375							1.38972	1.57872
-1.6033	-0.0245783							1.42329	0.15835
-0.234773	-0.0764227							1.85279	-0.659147
0.9964	0.337253							0.515334	-1.26661
-0.0563965	-1.32301							0.213224	-0.301184
0.287119	-0.0140654							0.623891	0.399499
-0.248798	0.150701							1.29691	0.817085
-1.10371	-0.286622							0.65149	-0.749428
0.687819	-0.0616087							0.986677	-0.489956
0.429341	-0.060615							0.23523	0.191802
-0.506168	-0.314366							0.347945	0.191503
-0.217423	-0.0259206							1.25758	1.76796
-0.0882937	1.67967							0.812422	-0.167106
0.180719	0.0136134							0.158983	0.240144
-0.263808	-0.0236638							0.157438	0.24764
-0.328143	-0.0805032							0.89161	0.191962
0.439387	0.631349							0.898438	-0.265925
0.18459	-0.0813344							0.155369	0.119221
-0.449496	-0.330274							0.679857	1.72715
-0.888937	0.838216							0.715778	-0.634705
-0.405995	-1.0407							0.640839	-0.585108
-0.0201228	-0.605231							0.869376	0.215881
0.20369	0.419571							0.533701	-0.828401
-1.21266	-2.04106							0.833399	0.996571
-0.748588	0.247983							0.198025	-0.187967
0.12732	-0.0606473							0.209788	-0.115332
-0.217049	-0.332381							0.166525	0.105323
-0.323035	-0.217711							0.116413	0.375017
-0.687361	-0.312345							0.46748	-0.408888
-0.13919	-0.548078							2.29206	-1.85527
-0.128248	-1.98351							0.189008	-0.0425736
-0.204756	-0.24733							0.516171	0.308181
-0.740616	-0.432435							0.747785	-0.0593786
-0.0822051	-0.141584							0.0829224	-0.162131
-0.294394	-0.456525							0.496347	-0.413803
0.147143	-0.266661							0.109853	-0.102554
1.04771	0.945152							0.151213	-0.248954
0.115214	-0.13374							0.510086	-0.635718
-1.27269	-1.9084							0.312164	-0.27081
0.109338	-0.161472							2.61844	-2.90201
1.4826	-1.41941							0.192202	0.196248
-0.668479	-0.472231							0.374135	-0.207373
0.22417	0.0167971							0.449361	-0.390019
0.114635	-0.275384							1.18404	-0.32057
-0.101631	-0.422202							0.381841	0.823477
-0.937878	-0.114402							0.469735	-1.16009
-0.0595903	-1.21968							0.699396	-0.276632
0.64902	0.372388							0.13948	0.247574
0.822811	1.07039							0.025807	0.0241283
0.999747	1.02388							0.0471449	0.024435
0.0936346	0.11807							0.278341	-0.675917
-0.88322	-1.55914							0.128657	0.206727
1.70682	1.91354							0.0165093	0.0647261
-1.14015	-1.07542							0.00665465	-0.0208518
1.03085	1.01							1.12724	-0.710829
0.573527	-0.137302							1.14798	-1.87257
0.889571	-0.982994							0.350025	0.367337
-0.131324	0.236012							0.123021	-0.173916
-0.563815	-0.737731							1.27247	1.56568
-0.605611	0.960068							0.219917	-0.838395
-0.448234	-1.28663							0.22793	-0.599833
-0.31886	-0.918693							0.32743	-0.0953881
0.261873	0.166485							0.490759	0.546257
-0.202255	0.344002							0.284655	-0.294886
0.426046	0.13116							0.103848	-0.0695254
1.49389	1.42436							0.895015	0.684097
0.248032	0.93213							0.710266	-1.24233
0.992512	-0.249818							0.210939	-0.0898898
-0.0589164	-0.148806							0.357429	-1.1437
0.394598	-0.749101							0.116207	0.388897
0.303562	0.692459							0.0443825	-0.211203
1.65124	1.44004							1.55151	-0.909176
0.241989	-0.667187							0.051635	-0.0204868
0.159275	0.138788							0.849602	-0.627014
0.258473	-0.368541							1.65838	-3.02958
0.568883	-2.46069							0.000702308	0.00289599
-0.99353	-0.990634							0.548658	-0.0787268
0.197419	0.118692							0.243765	0.373908
-0.454194	-0.0802855							0.498416	0.17444
-0.0176703	0.15677							0.338555	0.780823
-0.612322	0.168501							0.0700373	0.132826
-0.150566	-0.0177402							1.0012	-1.6239
-0.743268	-2.36717							0.314167	0.865829
-0.139109	0.72672							0.411724	-0.32479
0.313991	-0.0107991							0.496454	-0.772513
-0.369648	-1.14216							0.775825	1.97922
-1.71053	0.268685							0.038507	-0.0568711
0.43839	0.381519							0.583174	2.56052
-5.06291	-2.5024							0.133265	-0.250918
-0.19925	-0.450168							0.0482126	0.189729
-0.878132	-0.688403							0.102805	0.0813398
0.572897	0.654236							0.200251	-0.333027
-1.28994	-1.62297							0.351728	1.08261
-2.38122	-1.29861							0.0857179	0.133121
-0.69949	-0.566369							0.0667517	-0.0571616
0.206885	0.149723							0.383045	0.537305
-0.309347	0.227958							0.21906	0.565647
-0.76443	-0.198783							0.68597	-0.398726
-0.439574	-0.838299							0.113076	-0.0796871
-0.204391	-0.284078							1.00835	0.415621
0.0591917	0.474813							0.212105	-0.213765
-0.548997	-0.762762							0.779076	0.162995
0.141557	0.304552							1.00509	-0.403506
0.12966	-0.273846							0.296135	-0.980734
-0.103731	-1.08446							0.00639845	0.00402705
-0.020613	-0.016586							0.535618	-0.344
0.71225	0.368251							1.68716	0.873138
0.23009	1.10323							0.444305	1.44614
-0.97529	0.470851							0.163682	-0.248238
0.538575	0.290337							1.70025	-0.565668
-0.172442	-0.73811							0.24235	0.294112
-0.742551	-0.448438							0.90929	-0.625324
0.168109	-0.457216							0.103403	0.447854
0.409473	0.857327							0.301813	0.349974
-0.377021	-0.0270471							0.727997	0.98797
-1.3141	-0.326134							0.254683	-0.092056
0.297524	0.205468							0.0160467	-0.036972
0.210426	0.173454							0.985235	-1.00619
-0.124519	-1.13071							0.103187	0.188486
-0.797406	-0.60892							0.415099	-1.17665
-0.715445	-1.8921							0.516224	-0.82514
0.0155125	-0.809627							0.277164	0.549106
-0.936817	-0.387711							0.385169	-0.835377
-0.529897	-1.36527							0.18479	0.676857
0.0151404	0.691998							0.196672	0.656888
-1.00129	-0.344406							1.28152	0.532189
-0.119127	0.413062							0.549696	-0.284672
0.221603	-0.063069							0.411161	-0.864024
-1.16099	-2.02502							0.343718	1.272
-0.930607	0.341392							0.184138	0.145739
0.944286	1.09002							0.214819	-0.120975
0.487471	0.366495							0.155582	0.235374
-0.00593281	0.229442							1.50657	0.490529
-0.275818	0.214711							0.662901	0.963751
-0.903134	0.0606168							0.0354381	0.0231225
1.09905	1.12217							0.545549	-0.893664
1.23296	0.339291							0.287641	0.262227
0.0603806	0.322608							0.216767	-0.683138
-0.475899	-1.15904							0.821004	0.275023
-0.249398	0.0256259							0.818549	-2.74941
1.1806	-1.56881							0.683111	-0.677208
-0.507966	-1.18517							0.280943	0.504351
-0.0476166	0.456735							0.193831	-0.558448
-0.633951	-1.1924							1.67419	0.252101
-0.693743	-0.441642							3.37247	2.82558
-1.84347	0.982109							0.294422	-0.777607
1.38205	0.604448							0.533282	0.294134
-0.0332861	0.260847							0.0667927	-0.249441
-1.25964	-1.50908							0.141976	0.0484276
0.331339	0.379767							0.0503975	0.0513935
0.2219	0.273294							1.01553	4.47237
-3.61517	0.857194							0.228255	-0.604114
-0.741947	-1.34606							0.379381	0.641057
-0.0337772	0.60728							0.955346	0.476826
0.111018	0.587845							0.167516	-0.371674
0.319178	-0.052496							0.491525	-1.51214
5.13966	3.62753							1.58782	-1.27271
-0.264315	-1.53703							0.2561	-0.368651
0.585256	0.216605							0.62283	0.985148
-1.02429	-0.039139							0.192836	-0.055932
0.136723	0.0807908							0.217907	-0.449835
-0.226538	-0.676373							0.138653	0.0520163
0.522171	0.574188							1.29401	-1.12075
0.316831	-0.803924							0.364374	0.476426
-0.455395	0.0210311							0.874841	-1.71539
0.320932	-1.39446							0.440759	-0.931331
-0.226475	-1.15781							0.74339	1.55194
0.73312	2.28506							0.205988	-0.406468
-0.51418	-0.920648							0.968896	0.917542
0.547878	1.46542							0.300977	0.441209
-0.571686	-0.130477							0.316059	0.792154
-0.746348	0.0458066							0.9789	1.38693
-0.353736	1.03319							0.0809114	0.0736504
-0.292005	-0.218355							0.367017	-1.41664
-0.189827	-1.60646							0.209302	0.336671
0.200965	0.537635							0.0330912	0.0678161
0.229027	0.296843							0.800323	0.496993
-0.176415	0.320578							1.1174	-0.425765
0.296463	-0.129302							0.744913	-1.09147
-0.546494	-1.63796							0.266475	-0.683088
-2.00967	-2.69276							0.339656	-0.733141
-0.0330613	-0.766202							0.661564	0.779858
-0.90263	-0.122772							0.239707	0.135987
0.29806	0.434046							1.25664	0.160977
-0.309756	-0.148778							0.943466	0.814514
-0.582941	0.231573							0.322102	-0.867663
0.51969	-0.347973							0.10513	-0.106646
-0.206866	-0.313511							0.1823	0.149592
0.270123	0.419715							0.39497	-0.450186
0.197106	-0.25308							0.311208	-0.700922
-0.695153	-1.39607							0.991312	0.693521
-0.762487	-0.0689669							0.0508987	-0.0416225
-0.156266	-0.197889							0.342096	0.557257
-0.292059	0.265198							0.395964	0.553706
-1.38754	-0.833831							0.0230672	0.0403353
-0.905075	-0.86474							0.474606	-0.654838
1.13858	0.483743							0.612069	0.520966
-0.205144	0.315822							0.171627	-0.0504487
0.530283	0.479834							0.0967276	-0.212348
-0.829022	-1.04137							0.724609	1.43486
-1.34621	0.0886519							1.35165	1.02118
-0.50327	0.517906							1.29607	-1.15541
0.987732	-0.167677							0.326285	0.745833
-0.578324	0.167509							0.280953	0.325718
-0.338482	-0.0127637							0.141889	0.280639
0.863436	1.14407							0.126654	-0.337204
0.24705	-0.0901543							0.789444	-0.2768
1.11961	0.842811							0.188297	0.697834
[truncated: 275 more rows]

## Sheet: Suppl_Figure_1
pKd	no interaction		Suppl Figure 1 A		pKd	reference coverage		Suppl Figure 1 B			pKd	no PPI		Suppl Figure 1 C				pKd	no PPI		Suppl Figure 1 D
3	18332				3	58.0929					3	0						3	0
3.1	18332				3.1	58.0929					3.1	1						3.1	3
3.2	18329				3.2	58.0128					3.2	0						3.2	7
3.3	18319				3.3	58.0128					3.3	1						3.3	25
3.4	18277				3.4	57.9327					3.4	8						3.4	488
3.5	17565				3.5	57.2917					3.5	37						3.5	1367
3.6	15497				3.6	54.3269					3.6	35						3.6	1236
3.7	13727				3.7	51.5224					3.7	26						3.7	1146
3.8	12100				3.8	49.4391					3.8	36						3.8	1162
3.9	10630				3.9	46.5545					3.9	36						3.9	1134
4	9271				4	43.6699					4	31						4	1072
4.1	8036				4.1	41.1859					4.1	23						4.1	1007
4.2	6867				4.2	39.3429					4.2	29						4.2	831
4.3	5861				4.3	37.0192					4.3	27						4.3	757
4.4	4951				4.4	34.8558					4.4	36						4.4	664
4.5	4179				4.5	31.9712					4.5	33						4.5	547
4.6	3539				4.6	29.3269					4.6	22						4.6	557
4.7	2909				4.7	27.5641					4.7	35						4.7	485
4.8	2366				4.8	24.7596					4.8	36						4.8	425
4.9	1896				4.9	21.875					4.9	40						4.9	373
5	1504				5	18.6699					5	34						5	301
5.1	1195				5.1	15.9455					5.1	25						5.1	252
5.2	930				5.2	13.9423					5.2	32						5.2	250
5.3	683				5.3	11.3782					5.3	28						5.3	182
5.4	515				5.4	9.13462					5.4	20						5.4	149
5.5	365				5.5	7.53205					5.5	22						5.5	122
5.6	250				5.6	5.76923					5.6	18						5.6	110
5.7	154				5.7	4.32692					5.7	14						5.7	71
5.8	93				5.8	3.20513					5.8	9						5.8	38
5.9	60				5.9	2.48397					5.9	15						5.9	35
6	39				6	1.28205					6	4						6	12
6.1	21				6.1	0.961538					6.1	3						6.1	15
6.2	11				6.2	0.721154					6.2	7						6.2	9
6.3	7				6.3	0.160256					6.3	0						6.3	3
6.4	4				6.4	0.160256					6.4	0						6.4	0
6.5	4				6.5	0.160256					6.5	1						6.5	1
6.6	3				6.6	0.0801282					6.6	1						6.6	3
6.7	0				6.7	0					6.7	0						6.7	0
6.8	0				6.8	0					6.8	0						6.8	0
6.9	0				6.9	0					6.9	0						6.9	0
7	0				7	0

## Sheet: Suppl_Figure_2
	Eucledian distances (examples)						Suppl Figure 2
	Distance from HPV16-E6	Distance from HTLV1-TAX1	Distance from MERS-E	Distance from HPV18-E6	Distance from NET1
CACNA1D	27.8437	30.1164	29.4193	30.6837	29.1275
GNG4	26.705	29.8006	31.8211	29.3926	29.1591
WWTR1	31.3187	36.0894	29.2742	36.2795	33.9779
YAP1	33.8925	37.136	29.4606	37.7364	35.5144
ABCC4	20.7438	24.1979	30.9028	24.5547	23.9736
SLC15A5	25.1239	25.9319	32.4685	28.9572	27.5215
ATP2B1	20.4088	23.1687	28.545	23.2207	22.2559
TMEM151B	21.8249	21.1853	30.9617	23.536	23.1811
OTULIN	27.3683	25.6625	29.3049	26.9181	25.9728
SLCO1C1	19.3514	21.96	31.875	20.3208	20.8115
GUCY1A2	23.3829	22.3459	33.1218	24.6992	25.5971
ARVCF	31.5399	27.4288	22.7583	28.6748	28.4398
CTNND2	31.6301	28.9464	24.2725	30.3977	28.8075
PKP4	32.1431	29.2763	24.2348	31.3173	30.0795
GAS2L2	31.4309	28.1507	26.8424	32.4199	29.5663
ABCA1	24.5137	20.9699	30.3527	22.4963	22.3788
ATP2B4	21.6575	20.2328	31.7598	22.7623	23.4091
DGKZ	23.5157	20.4731	30.2983	21.5539	20.3474
DGKI	24.6543	19.6258	30.267	22.9441	22.0053
TRPV3	25.0199	23.2541	29.5074	26.5586	25.6199
XKR7	25.4399	21.9397	29.48	23.6818	22.1693
CNKSR2	25.3381	20.5764	29.7655	21.1853	21.532
ARHGEF16	24.6884	20.4417	29.264	20.1735	20.4876
KCNA4	28.7311	26.375	29.3628	23.8669	25.2711
GRIN2A	28.5697	24.4327	30.6357	24.0469	25.4996
ARHGEF26	24.9984	20.9751	28.7151	18.3187	19.5234
GRIN2B	28.2958	25.937	29.7016	24.5643	26.8545
TANC2	27.5774	24.035	29.4993	21.4768	25.0838
FZD7	25.088	23.3277	28.8373	20.3637	20.6038
VANGL1	23.8244	20.0178	30.3026	18.6264	19.8256
CRIPT	22.8387	20.8161	30.7135	18.3547	20.7318
FAM110D	23.4566	17.8124	29.8511	17.8414	19.2237
TANC1	23.9158	20.8112	29.6402	19.2457	21.3811
GRIN2C	22.1732	16.5163	30.8434	18.7158	19.887
SCN4A	22.6954	18.1259	31.4313	18.1532	18.8726
PBK	27.1105	20.9949	29.4129	24.7425	24.6723
AGMAT	24.2772	22.6852	28.2714	22.1487	21.3797
MARCHF4	23.2354	22.0732	30.0212	20.5062	19.9062
MARCHF9	25.6048	23.5183	30.2447	22.4736	21.41
EVI5	25.0735	26.1788	29.6033	22.3601	20.0216
APC	24.6965	22.5978	29.0661	21.2881	20.8978
KCNA7	25.4415	23.7277	29.7497	22.1455	21.0861
RNF146	26.5236	23.7919	29.0282	25.0568	23.2433
BCR	26.2119	23.7688	29.0634	24.2728	23.7902
NET1	20.6222	20.6962	30.0649	13.687	0
RASSF6	23.1853	22.4854	30.6823	15.2772	17.0779
FZD4	24.6996	22.4459	28.7584	18.9237	18.8193
FZD1	25.8219	23.9775	27.7102	22.4432	22.506
FZD2	24.3216	18.6337	28.6369	19.051	18.1084
ADGRA1	23.1217	20.069	30.3674	16.0556	17.8133
ADGRA2	24.2416	20.6832	28.6701	18.7041	19.3068
ADGRA3	24.0072	20.2054	30.5811	19.156	19.9569
MARCHF3	23.7519	20.7411	30.5214	16.9894	18.1386
TMEM215	25.6628	22.5663	26.05	24.1488	21.304
DUSP10	23.822	21.1551	27.5381	20.9415	20.5685
TGFA	25.5167	20.8502	27.1878	20.6783	20.337
DACT1	25.9952	25.6954	30.2558	20.649	21.1163
IQSEC2	25.7404	27.9659	31.0864	21.6102	21.7268
EXOC4	23.3995	24.0096	29.1909	22.604	22.1013
ERBB4	25.4405	25.3769	28.7934	19.5732	20.1324
PRR16	26.1031	27.0525	29.2625	19.9258	20.4932
ZSCAN30	23.5292	25.2736	29.6383	21.2562	21.8808
ZNF599	24.7247	27.126	31.8731	23.3043	23.0261
RASL11B	23.898	25.3671	29.1299	20.8721	19.819
ARHGAP6	25.536	22.119	30.0672	22.912	21.5264
PTPRG	27.7645	24.0197	31.1065	23.6147	23.0547
PTPRZ1	26.0047	20.867	30.392	22.1488	22.6039
SCN5A	26.5822	23.9797	28.5427	23.724	23.1291
SLC45A4	27.4388	24.4822	25.6445	25.3499	24.3283
TAGAP	24.9506	22.7066	26.3109	22.3081	20.7818
FAM110B	27.2536	26.6693	27.6885	24.0886	22.6204
HTR2A	29.1095	26.0115	29.5904	24.0355	23.1641
HTR2C	28.6935	27.3104	30.7574	23.6937	23.0841
PLEKHA1	32.7677	32.1603	29.4889	30.4484	29.8181
PLEKHA2	29.3561	27.0469	28.661	24.6769	26.4612
LNX2	25.331	24.2845	29.5423	23.8682	22.238
RGS12	27.9109	27.1404	25.9953	24.7734	23.2497
SDK2	28.7667	26.7716	25.8393	27.4187	25.5144
PTEN_Ac	26.9039	27.3398	29.1568	25.7984	23.6518
FCHSD2	28.5709	28.5898	27.8575	28.063	25.3925
TTC24	28.3763	29.3183	28.8741	28.8369	25.869
CYSLTR2	18.4934	21.0897	31.128	18.546	19.6743
FRMPD4	23.8214	18.186	30.2891	17.1439	17.6856
MCM7	26.7193	29.0371	30.9499	26.0294	23.7838
FAM167B	28.4766	30.0079	32.0363	25.5837	24.9314
ACVR2A	23.9237	25.3416	30.3153	20.9016	22.3526
TJP2	23.1003	27.5071	29.3825	27.1346	27.6366
MAPK12	21.481	25.3845	30.8796	21.9132	21.7534
KCNT2	23.9822	27.5443	29.9648	25.246	25.5376
SLC4A7	24.4934	25.991	28.3113	25.1502	24.1229
TMIGD1	25.1511	27.9755	29.2074	25.8275	26.2089
KCNT1	25.2856	29.8202	30.0948	27.6661	26.91
MCC	22.2089	25.458	30.5687	22.8999	21.8843
PLCB2	27.7404	31.5209	31.6091	29.1831	29.4633
ASNSD1	26.4798	29.4097	32.1422	27.6239	27.5364
ABCA7	27.3844	29.5914	29.8919	27.1611	27.3163
KIDINS220	29.0459	29.6894	30.556	29.1254	28.6305
SLC1A4	25.2215	25.2322	28.1681	25.1517	25.2089
KCNA5	24.4139	25.0821	28.3171	24.6929	25.8267
ADRA1D	28.7986	25.582	29.5538	25.9288	28.0204
SEMA4F	28.7045	28.5277	30.6754	26.4681	27.5307
SLC16A7	28.3945	28.764	31.7356	24.8238	26.5855
TMEM225B	28.8145	28.2628	29.7401	25.3876	26.5194
SLC16A3	25.2537	23.2493	27.8188	20.4466	21.848
SEMA4C	26.9247	24.2596	28.3733	24.5264	24.4503
SLC1A7	25.9348	21.8031	28.9763	24.2104	23.7318
MAP4	23.0497	23.1408	29.2152	21.6604	22.374
LRRC4	21.0528	20.5722	29.9925	22.0976	21.5128
LRRC4B	23.465	24.5918	31.4541	22.3396	22.7358
ADAM22	26.3993	24.2677	31.3212	25.2136	25.4942
ARHGEF7	29.2509	29.9116	26.6577	29.37	29.5057
CTNNB1	31.2437	32.8062	29.5266	31.7959	33.0943
ACTN2	28.3425	29.794	31.785	27.5884	30.2854
TJP3	28.6624	27.5338	28.6299	29.006	27.9124
PLXNB1	27.9433	29.1716	27.4682	28.1034	27.7445
ARHGAP17	29.247	32.7771	30.1751	30.6578	29.3507
SLC22A11	27.0584	30.3333	30.0786	29.8069	28.2123
AKAP10	29.2273	34.4388	33.0787	30.3539	30.3841
COMMD3	24.6468	27.9303	29.2955	26.6872	24.2471
ATP2A2	29.8268	31.9536	33.0176	29.8671	30.4475
SH2D3C	28.4085	31.8816	31.8428	29.1231	29.9033
SLC15A2	28.5162	33.2719	33.0247	29.2005	29.3281
SLCO1A2	31.9753	37.4128	33.1593	32.81	32.815
SLC34A1	28.4892	33.8148	31.7491	29.8283	29.236
SSTR5	30.8619	36.1451	32.6884	31.809	31.9142
TRPC5	28.9476	33.7775	31.2222	31.8879	30.7678
CAPN6	32.0356	34.3174	31.1012	32.0205	31.5514
CD46	24.698	27.8463	31.0226	25.827	24.3469
CES2	25.4313	28.1786	31.0217	28.667	27.9204
PRKD2	28.6141	32.0437	29.125	30.5925	29.46
DOCK4	28.0177	31.2372	30.18	24.8922	26.3278
PLEKHH2	29.7062	32.9376	29.5223	28.2704	26.9282
FRMPD1	23.7893	29.5955	31.6469	23.8091	24.1183
OR8G1	27.1096	33.7079	31.4554	27.427	26.7784
SLC17A1	25.1016	32.0016	32.3266	26.4003	26.5309
RPS6KA1	23.7967	31.5058	31.2335	28.512	29.0586
RPS6KA1_-1P	21.7639	26.1657	30.3936	26.8051	25.4391
ASIC3	20.4606	27.1963	30.7313	27.8988	26.46
RPS6KA3	23.2956	27.2972	30.658	26.1804	24.6632
SAPCD1	25.8821	27.7564	29.2607	19.3354	20.4738
NLGN4X	25.0257	28.7295	30.8901	22.9674	23.4088
NLGN2	26.0573	30.0005	30.7444	23.1268	24.2758
CD226	29.5514	34.0846	31.1463	27.9003	29.0732
KLHDC7A	29.7786	30.3648	31.6977	27.7187	26.4298
SLC23A1	25.8905	29.5511	30.4536	26.672	26.2353
PTPN18	27.0131	28.9784	30.142	27.0453	24.6774
PTEN	27.0226	27.3176	27.7533	27.4559	26.4017
KIRREL2	25.3499	27.5409	31.1903	20.3149	20.8061
KIRREL1	25.1954	27.5354	30.5816	20.327	20.639
CRHR1	20.6859	22.235	30.3185	17.8408	17.5987
RTKN	27.018	26.6826	29.6191	20.7236	24.6714
NCF1	30.9622	30.1478	31.9944	25.4638	26.2769
GOLT1A	28.8054	28.7923	30.1285	23.9263	24.139
ADRB1	25.3275	23.0459	28.4259	19.5225	21.2554
LRP4	27.2382	24.9349	29.3764	20.8292	22.4159
CACNG8	24.3712	27.2643	31.0212	21.8296	22.9006
CACNG4	24.283	24.2631	30.0063	19.1504	20.8856
CACNG2	25.7332	25.8228	30.3587	21.1129	21.6895
NCBP2L	22.9326	26.5736	31.6419	19.8618	20.9212
RALBP1	23.2449	23.3438	29.2846	18.7226	19.8083
KCNJ4	26.1695	26.6965	30.8118	21.7977	23.7919
KCNJ12	24.9942	25.0596	30.1454	19.0275	21.8352
SCN8A	26.546	25.9882	31.7078	22.7811	25.205
ADAM17	27.1089	27.2242	31.0979	24.0616	25.6143
BPIFA2	24.2654	26.7519	29.5557	24.3738	23.8018
KCNA6	27.9614	29.4211	30.9036	23.8178	23.4138
KCNA1	27.9197	28.7688	30.4116	23.072	23.2023
PLCB4	28.7327	28.6722	28.6512	25.5732	23.7942
IGSF5	28.5671	28.9403	31.217	23.7949	23.7687
C3AR1	26.3664	26.6897	29.2149	21.9184	21.0492
PDZRN3	26.1964	27.5004	30.1211	23.4756	22.6582
SORCS3	24.0939	25.5452	29.6506	23.3436	21.7563
PRKCA	22.718	21.3501	29.4777	19.1321	20.0416
RRBP1	24.7431	25.2711	28.9856	21.8153	21.2518
KARS1	25.8844	22.6432	28.9239	21.5522	21.4468
FOXI1	22.0515	21.8243	27.9553	21.0747	19.9222
ATRNL1	23.5442	24.4567	26.8103	20.1768	19.6113
FAT3	26.1786	23.4952	29.6271	21.1971	19.7208
FAT1	29.2204	26.8421	26.8714	24.5301	23.9438
CCRL2	27.6625	26.4915	26.2104	27.5096	26.3565
DLL1	30.2361	27.8272	27.8553	25.7437	25.3344
PKN2	36.1725	36.5246	25.0524	33.7743	33.0498
CACNA1A	34.5739	35.8114	27.1445	32.7654	32.9703
DFNB31	32.8345	35.7848	30.2756	34.1081	33.8484
RNF130	32.8486	36.1116	27.0773	34.1034	32.6815
KCNV1	35.3661	35.9571	29.5841	32.8845	33.118
PRKN	36.8615	35.3845	24.7004	36.9727	35.8079
FAM71C	37.7253	38.6381	28.5229	35.8349	35.5907
TRPV6	35.4119	37.5779	30.0278	34.5642	34.3089
PTTG2	35.5563	36.0552	30.1073	32.5506	33.8441
CIB2	36.7909	37.5487	29.4288	34.9626	35.1888
FZD10	32.4587	32.007	26.3546	33.2305	31.3476
EPHB3	33.2738	36.0121	28.2983	32.7186	31.8863
EPHA7	31.7849	33.8794	27.3183	31.6603	30.7872
CLDN8	35.0391	37.2653	27.0806	32.5549	31.3072
CLDN2	32.3905	32.9225	25.2629	30.7	29.4045
PTH1R	29.9385	34.5147	31.3556	32.8859	32.1419
GRASP	28.1041	29.659	30.2832	30.5836	29.6351
TBC1D10A	31.007	33.9992	29.4632	31.9932	32.1728
USH1C	33.1118	36.5121	30.6254	33.0524	33.0222
PODXL	32.7262	35.6839	30.3107	31.8338	32.7238
DLGAP4	29.0691	33.8714	31.0179	30.8434	30.6548
CFTR	29.8675	34.9336	31.4113	30.4272	31.2105
RAMP3	25.063	30.3792	29.2451	25.9586	25.7885
PDGFRB	29.6165	30.9128	28.125	31.921	31.2851
BANF1	33.2295	36.8592	27.8864	35.0618	34.9093
LNX1	31.9798	34.7476	30.6545	32.4038	31.0896
SLC22A12	32.5681	36.1404	34.7892	31.4393	32.2371
SLC5A12	32.6145	35.0677	32.0406	32.2886	32.5844
SLC22A9	32.0994	35.4524	33.5388	31.309	31.9143
SLC1A1	31.973	35.1042	32.9224	30.5879	31.5031
SLC2A7	29.2031	30.6162	31.6188	26.6362	28.2887
SLC26A3	29.8958	32.8756	31.8314	30.1849	30.0317
UNC93A	34.2143	38.4171	33.2225	33.5459	34.329
SLC9A3	34.3937	38.1682	32.465	33.2304	34.0559
HCN2	29.2242	33.4532	31.1888	28.0402	28.2453
GRM5	31.5571	35.637	30.8818	31.0815	30.939
CXCR1	32.6837	35.7667	31.4584	31.8624	32.1556
CCDC134	31.589	33.3445	33.3289	28.1724	29.7845
PLCB1	28.7667	32.34	29.9665	28.5217	29.9138
KCNJ1	31.4343	33.1169	29.7285	29.9505	30.9302
ACOT8	28.5299	32.4982	32.2122	28.1254	28.6616
SLC1A3	32.4655	35.6153	31.8229	30.5382	32.3157
ITK	29.9955	32.1594	31.7129	30.8577	31.044
SHKBP1	31.7221	34.5503	31.7744	30.7486	31.9986
PSCDBP	33.5927	36.3438	32.2364	31.469	32.542
ACE2	32.6196	36.1889	31.7933	31.6408	32.3296
RAPGEF6	29.1659	27.1637	29.8968	25.6299	24.291
RAPGEF2	31.8297	30.0513	29.2351	28.9506	28.6654
SLC2A3	27.5805	27.874	27.7771	24.0762	23.5006
RSBN1	26.6578	25.9175	28.063	22.3326	22.3404
KCNJ9	32.1738	30.7416	30.6463	27.1359	28.2993
GAB3	28.61	26.6727	29.7776	25.8098	25.808
MUC3B	27.4139	26.799	30.0557	24.3228	24.6757
MUC3A	30.2536	30.2784	29.9181	26.7337	27.5732
GDA	27.8496	27.6986	28.4894	23.8907	24.7957
CIT	31.5194	29.878	28.3576	27.4407	28.6422
PRLHR	33.5971	35.6514	30.9	33.7665	33.7207
EFNB3	34.7787	36.6535	27.801	33.6977	32.7447
EFNB1	36.8183	38.8348	30.5282	34.2966	34.4276
TRIM29	32.1961	34.6682	29.9053	29.6754	30.336
PDLIM4_iso2	37.0103	38.2777	28.7315	34.2557	33.636
SLC6A3	35.8957	38.9236	31.2345	33.7748	34.0975
DCAF7	37.2985	38.982	29.7711	34.8031	34.7648
NPSR1	36.732	38.263	28.6046	33.7765	33.8784
APBA1	37.4757	38.141	26.79	34.4919	33.4606
JAM3	36.2293	37.6179	31.9679	33.4365	33.9451
JAM2	36.4385	37.0043	28.7875	32.9924	33.6
JAM1	36.0312	37.5587	30.7151	34.1765	32.7346
ZNF831	36.3515	37.0905	29.5157	33.2768	33.5229
TECPR2	35.0366	35.3188	29.4755	31.6893	32.1957
AMOTL1	36.5021	36.6438	30.0481	32.8889	33.1324
TMEM178A	27.0446	27.1483	28.3415	26.1317	25.154
MAS1	28.8754	29.5717	31.1087	25.6056	27.9118
MTMR1	26.7146	25.1447	28.5842	21.5572	22.8359
GRIN1	30.6498	29.9936	30.7843	26.1894	27.391
PTGIR	34.4469	34.9522	31.8213	31.5189	31.948
GHRHR	29.8257	31.7722	30.579	27.8075	29.12
MYOZ3	34.038	37.2612	32.5221	33.6294	33.9022
PALLS	33.8287	36.2589	31.0203	32.3035	32.7047
MYOZ2	34.3969	37.3198	31.6823	32.922	33.642
MYOZ1	34.0978	36.8024	31.8216	32.6909	33.772
MYPN	33.0766	35.6211	32.7176	32.2648	33.2542
MYOT	32.053	33.7159	33.1055	31.4161	32.1247
TRIP6	29.4738	30.7242	29.6404	28.7904	28.4757
TRPM1	30.5573	30.4285	29.2871	25.849	28.2372
SLC1A5	28.6896	30.0652	28.2577	26.3283	27.5682
SLC16A1	33.5075	32.9544	29.9738	29.4997	30.4064
RPS6KA1_-3P	29.9205	32.5269	28.776	27.8093	28.6639
NF2	29.0282	30.9502	26.4795	30.5778	30.1549
GRK6	31.7226	34.5963	29.9098	31.7911	31.2413
GOT1L1	34.4775	38.5209	33.1772	33.4869	33.9788
REELD1	30.2263	34.3207	30.3717	29.2968	28.9181
SLC22A3	31.5541	34.4175	30.5871	30.7489	30.8324
SHROOM3				#VALUE!	#VALUE!
GJD2	33.1195	34.7232	26.2633	32.4903	30.67
CLDN18	33.5232	35.7792	27.2095	32.847	32.0463
CLDN14	33.6141	35.392	25.8126	32.5449	30.9333
CLDN3	34.2245	36.0124	26.5485	31.9166	30.6927
CLDN4	33.6501	35.4149	26.8078	31.0496	30.3438
CLDN10	35.1497	35.7842	28.1338	30.7181	30.4745
CLDN9	35.6589	35.5351	29.2524	31.5316	31.6989
CLDN20	36.2781	37.0589	29.8313	31.6834	32.0119
CLDN1	34.7142	36.7724	27.4563	31.6492	31.4776
MLLT4_int	32.0576	32.9424	31.6892	28.35	30.23
FLVCR1	27.2837	28.0524	29.0184	24.3794	26.0585
KCNJ18	33.2032	30.9294	29.9594	28.8433	29.4157
GRID2	31.5022	32.9546	31.1217	29.8746	30.083
SLCO2B1	31.4555	30.7768	30.5415	26.8431	28.8712
SLC2A1	31.739	29.8793	27.9197	26.8972	28.6689
KIR3DL3	30.1648	30.7081	28.2109	26.409	26.4656
NOS1AP	35.706	35.1725	29.1732	31.955	32.2583
TMEM178B	32.243	32.4366	27.996	29.1992	29.3142
EPHB6	35.3585	35.6384	28.4636	31.9068	31.304
IGF1R	33.3029	33.733	29.2268	29.9325	30.6589
DENND5A	35.7588	35.1772	29.2815	33.1108	33.3133
PFKM	33.3016	32.8001	29.5452	28.0603	28.9383
CBY2	33.6944	36.0394	31.8509	30.6552	31.3885
GPR12	34.2608	33.3396	32.2237	28.31	29.6124
OR10G3	31.8769	32.0947	30.0634	27.1597	28.9641
GPR6	34.2262	33.7125	28.4361	28.5283	28.6127
SDC4	35.3566	36.658	32.1628	32.3136	32.8393
SDC3	35.9671	37.6889	31.2693	32.761	33.4297
SDC2	33.9189	37.6728	32.0039	33.3562	32.9975
VAC14	33.5555	36.4862	30.1093	31.2948	32.5787
GRIA2	31.0957	33.2426	28.5243	29.0581	30.8462
EZH1				#VALUE!	#VALUE!
ERBB2	33.7906	33.2831	28.1197	30.4586	32.0358
LPXN	35.0137	38.1756	29.6993	33.0498	33.3362
AKIP1	35.9603	37.4703	28.9025	34.2415	33.4913
KCTD3	35.3013	36.6698	31.3646	33.162	33.9619
PRKACA	34.5863	36.0654	32.1075	30.5646	31.3772
POLR1D	32.256	34.4782	31.5992	29.302	30.6055
GPRC6A	33.197	33.7324	31.3263	29.298	30.7899
CDK18	31.1176	33.5641	31.9965	27.5882	28.8894
MAP7D2	31.618	33.992	29.7011	29.6052	30.7797
ABCA2	30.8502	32.1488	29.3998	27.3047	27.7526
RCN2	32.938	35.6909	29.9974	32.3496	32.3194
MKNK1	32.0534	35.8882	30.7282	31.0538	30.8846
TRIM50	34.8846	38.2312	32.9909	33.2507	33.4822
TBPL1	35.3906	37.7786	31.9951	32.6953	33.7491
GLA	31.992	34.8002	30.4939	31.9111	31.6654
UQCRC2	34.8954	36.1434	30.8998	32.6647	33.6122
TRAF2	33.6904	37.5373	32.1186	32.1479	33.3513
PTH2R	33.9428	36.0601	30.5652	32.5311	32.9218
SLCO1B1	33.1338	34.1071	31.1308	29.8484	31.5808
NHERF3	34.6322	36.7638	31.8827	31.159	32.8407
BAZ1A	32.7616	35.3184	31.7421	29.9504	31.0398
ACOT6	30.969	32.1767	31.841	28.2193	29.1193
PDLIM7	32.3246	32.4335	30.6947	28.2503	28.6868
CGN	36.1614	36.4123	32.1933	32.7976	34.1055
KCNB1	33.0735	35.6782	32.1858	30.7249	32.1947
PPP1R13L	33.2799	34.4301	30.1983	29.0601	29.5219
MAP2K2	29.1579	32.6894	31.8983	29.4517	29.6044
DGKK	33.4364	35.9333	32.0334	30.7016	31.5411
KIF17	34.4355	36.8231	32.0592	31.4546	32.66
EPHA6	37.2426	38.7085	30.4627	33.9279	33.8149
U2AF2	35.035	37.669	28.205	32.4385	33.063
GRIA3	35.9395	38.3127	30.22	33.3094	34.1726
DCHS2	37.4258	37.6651	31.4262	33.7166	34.509
HDAC7	34.7952	37.7249	31.7984	33.3616	34.4913
ABCC6	34.1617	35.8942	31.1324	30.6771	31.4635
DUSP5	33.5848	35.4063	31.9695	30.7195	31.738
CCL24	31.7826	32.762	31.0372	28.8184	29.7351
RAB9A	33.5608	34.7679	32.6945	30.6617	31.6104
NDE1	32.7997	33.9943	31.9723	29.2868	30.3805
GAGE12J	32.0558	33.7282	31.4612	28.7582	29.3467
NHERF1	35.6726	36.5991	31.192	31.3105	32.4916
HSPA5	34.1845	35.9059	32.6775	31.2673	32.5761
PDZRN4	29.9563	31.6324	31.0624	26.6197	27.3806
SCN4B	37.0015	36.9083	31.6459	32.371	33.6768
MTNR1A	36.6555	37.218	32.4655	32.3177	33.5348
KIT	37.7668	37.5349	31.1066	32.6574	34.379
SRC	34.0126	36.5428	29.7435	32.8105	32.9032
RCN1	30.2771	32.8802	28.9974	30.8891	30.4873
RSRC2	34.6584	36.6455	32.5267	31.865	32.7414
PPP1R3G	35.5004	37.2086	30.7487	32.4677	33.1739
CTBP1	36.015	38.5498	33.2006	33.6452	34.5765
TYRO3	35.8006	36.6544	32.5316	32.2398	33.4765
CLDN7	35.5204	37.5522	29.1142	31.1692	31.6801
AXIN1_int	34.52	36.0799	32.7703	31.0188	32.6118
ARAP3_int	33.9307	36.3992	33.2684	31.3321	32.4218
CTNNA2	36.0174	37.6128	33.1651	32.5027	33.5447
NEB	35.0382	36.8932	31.342	31.4854	32.7477
FMNL3	35.5708	35.2226	31.7809	31.1457	32.6125
CAVIN3	34.1104	34.8587	32.1862	30.9226	32.2521
JUP	34.7055	35.0938	32.5039	30.4082	31.8554
SBF1	34.1768	35.7144	32.6821	30.7182	32.2032
HNRNPK	33.432	35.6984	33.8267	30.7011	32.1013
TNRC6B	34.7155	35.8672	32.2053	31.476	32.4092
TUBB4B	36.2734	36.7982	32.4792	32.2826	33.2893
DFNB31_int	35.2126	36.0897	33.0276	31.1377	32.9121
LSM14A	33.9504	36.425	32.5857	30.8767	32.7498
SIPA1	35.2948	36.6651	33.1842	30.8147	32.3254
TRMT13	35.1528	36.5211	31.8803	30.8802	32.5106
NOSTRIN	34.4645	35.5673	31.7839	29.8945	31.2213
GRIK2	34.7852	36.5489	32.274	30.8403	32.3807
EGLN1	36.7633	36.9723	31.8953	32.7685	33.7194
CES3	36.3149	37.3196	33.8417	32.2699	33.6368
FKBP4	33.9656	35.9617	33.0804	31.4965	32.7023
APPL1	34.566	35.965	32.0909	30.7601	32.7554
GJA1	36.3662	37.5783	31.3916	33.2709	34.7257
GRIP1	36.4869	37.6143	32.1528	32.98	34.0268
ADGRE5	35.1924	36.591	31.9318	32.0339	33.4847
TIAM1	33.9254	35.387	32.2061	30.0502	31.9342
SHROOM4	37.065	37.8631	32.6286	33.1768	34.5726
CTNNA1	36.1552	37.1417	31.8932	32.1812	33.6298
AQP3	37.1014	38.2685	32.162	33.184	34.6109
AQP6	36.1052	36.7609	29.4913	31.7947	32.3726
TNRC6A	35.4794	36.9445	31.5319	31.3664	33.0032
RPS6KA1_-2P	35.9825	38.253	31.3667	33.2492	33.8484
CLDN19	36.3842	38.3753	32.2742	32.7124	34.2666
NHERF2	35.8965	37.0487	31.8078	32.3366	33.4598
PDLIM2	36.2882	37.4934	32.6047	32.6838	34.547
PDLIM4	36.0069	37.565	32.7479	32.0452	33.8606
MYO18A	36.4757	37.6623	32.3446	32.483	33.9394
CBP	35.0859	36.8407	32.1379	31.399	33.3306
CACYBP	35.5768	37.4565	31.4692	32.4781	33.5523
CRB2	35.9098	37.0672	30.0492	32.3894	33.4672
ADRB2	32.396	35.7675	30.6	31.5012	32.6547
TYRP1	29.7114	29.037	27.9767	25.1668	25.9028
LPAR1	32.6927	32.5186	29.5503	27.6412	27.8875
SMCHD1	28.9133	29.4725	29.3964	23.8634	24.3722
FZD8	31.7668	33.6771	29.9169	27.9877	28.854
DGKH	29.1866	29.3415	28.9139	25.5225	26.1526
PLEKHG7	33.5622	34.7657	31.9626	30.7337	31.7926
STK16	28.0637	31.866	30.7745	26.4023	26.6221
ADGRG1	29.6331	32.5878	31.4256	27.487	27.8091
ABRAXAS2	29.634	26.9145	26.6748	26.5958	26.8057
CNTNAP4	36.8205	38.0072	29.4702	36.0908	35.2615
NRXN1	37.5784	37.7571	30.0781	34.7557	33.9319
NRXN3	36.1964	35.4093	27.0945	35.3593	33.0767
NRXN3_rs746444206	36.9215	37.0935	29.2032	35.5287	33.6551
GYPC	36.7142	36.5609	29.0124	34.3058	34.2013
JAG1	36.3129	36.5028	30.7532	33.8994	33.4737
CNTNAP2	37.8935	36.7648	31.0274	34.6878	34.9477
PPFIA1	36.3139	36.9466	31.5851	34.1487	33.5257
TRAF7	35.2393	35.9517	28.2735	35.1492	33.8728
NECTIN1	35.8486	36.4252	28.838	34.1965	31.7704
NECTIN3	35.1549	35.0908	27.2547	34.1645	32.6105
CSPG4	37.3497	37.727	25.1405	36.5314	35.1995
GJC1	35.0953	36.2259	24.1728	35.5729	34.1779
GJD4	34.9439	35.4161	26.2848	32.2791	31.5908
MMP24	35.2217	34.7696	24.0396	34.0053	32.9575

## Sheet: Suppl_Figure_4
	IRES			HPV16 E6			HPV16 E6dPBM				Suppl Figure 4 B			GFP					IR-DR L						Suppl Figure 4 C
HPV16 E6	0	0	0	0.505342	0.48894	0.456894	0.815049	0.776894	0.803886				IRES	3.03143	2.8481	2.73208	2.8481	2.75108	3.13834	2.78949	3.03143	3.38698	3.68075
GFP	0.823948	1.16779	1.00826	0.388251	0.360966	0.388447	0.557016	0.540134	0.519452				HPV16 E6	1	1.1019	1.02101	0.97942	1.03527	1	1.03527	1	1.04247	1.25701
RPLP0	1.09826	1.01196	0.889777	0.923566	0.907673	1.0145	0.9661	0.92041	0.946195				HPV16 E6dPBM	1.31039	1.20581	1.08674	0.952638	1.18921	1.44393	1.19748	1.02101	1.16473	1.46409
p53	0.878104	1.08933	1.03257	1.20467	1.14706	0.993677	1.30852	1.14321	1.13881
SCRIB	0.819821	1.14965	1.03053	0.997351	0.990604	0.879021	0.896522	0.871442	0.902				p-values (two-tailed t-test)	GFP	IR-DR L
DLG1	0.808833	1.21228	0.978888	1.00974	0.978888	0.876466	0.888509	0.861021	0.899009				IRES vs E6	1.03393e-09	9.49119e-07
SNX27	0.884918	1.12224	0.992837	1.05967	1.0167	0.849176	1.03794	0.953354	0.979169				E6 vs dPBM	0.0945298	0.0868401
SYNJ2BP	0.836904	1.21806	0.945033	0.931844	1.04174	0.879398	0.91041	0.791987	0.814605				IRES vs dPBM	2.74324e-08	3.79911e-06
TAX1BP3	1.09211	0.967721	0.94017	0.997812	1.00855	0.909196	1.11097	0.93117	0.899062
MAGI1	0.749015	1.25607	0.994915	1.0722	1.19357	0.864007	1.04158	1.0781	1.15125
SNTB2	0.891726	1.11198	0.996297	1.02139	1.14501	0.951636	1.12107	1.03512	1.01394
p-values (two-tailed t-test)	IRES vs E6	E6 vs dPBM	dPBM vs IRES
HPV16 E6	4.46346e-06	6.52766e-05	2.42397e-07
GFP	0.003396	0.00035539	0.0099237
RPLP0	0.49771	0.909308	0.41865
p53	0.266113	0.386605	0.0797523
SCRIB	0.691191	0.171777	0.319603
DLG1	0.734575	0.159577	0.37513
SNX27	0.804743	0.838652	0.89926
SYNJ2BP	0.710853	0.135587	0.247752
TAX1BP3	0.643643	0.912498	0.820331
MAGI1	0.817124	0.667031	0.579361
SNTB2	0.667881	0.803546	0.472334
